# Supplementary material for: Comprehensive transcriptional landscape of porcine cardiac and skeletal muscles reveals differences of aging
Source: Oncotarget. 2017 Dec 15;9(2):1524–41. doi: 10.18632/oncotarget.23290 (PMC5788579; doi:10.18632/oncotarget.23290)
Supplement: Supplementary file 2 [file oncotarget-09-1524-s002.xlsx]

## Sheet: Identifed mRNA
Identified mRNAs in the eight samples												Identified mRNAs in cardiac muscle							Identified mRNAs in skeletal muscle
id	gene name	Type	YCM-1	YCM-2	OCM-1	OCM-2	YSM-1	YSM-2	OSM-1	OSM-2		id	Type	YCM-1	YCM-2	OCM-1	OCM-2		id	Type	YSM-1	YSM-2	OSM-1	OSM-2
ENSSSCG00000000001	-	protein_coding	0.156	0.051	0	0.437	0.324	0.572	0.189	1.048		ENSSSCG00000000001	protein_coding	0.156	0.051	0	0.437		ENSSSCG00000000001	protein_coding	0.324	0.572	0.189	1.048
ENSSSCG00000000002	GTSE1	protein_coding	0.169	0.154	0.427	0.835	0.078	0.166	0.149	0.38		ENSSSCG00000000002	protein_coding	0.169	0.154	0.427	0.835		ENSSSCG00000000002	protein_coding	0.078	0.166	0.149	0.38
ENSSSCG00000000003	TTC38	protein_coding	1.128	1.403	0.972	3.289	1.542	1.881	1.452	2.37		ENSSSCG00000000003	protein_coding	1.128	1.403	0.972	3.289		ENSSSCG00000000003	protein_coding	1.542	1.881	1.452	2.37
ENSSSCG00000000004	PKDREJ	protein_coding	0.026	0.026	0.117	0.077	0.034	0.01	0.01	0.052		ENSSSCG00000000004	protein_coding	0.026	0.026	0.117	0.077		ENSSSCG00000000004	protein_coding	0.034	0.01	0.01	0.052
ENSSSCG00000000005	-	protein_coding	0.946	0.888	0	1.233	3.765	5.332	2.188	4.819		ENSSSCG00000000005	protein_coding	0.946	0.888	0	1.233		ENSSSCG00000000005	protein_coding	3.765	5.332	2.188	4.819
ENSSSCG00000000006	PPARA	protein_coding	2.761	2.536	1.956	4.817	2.871	2.224	1.342	2.239		ENSSSCG00000000006	protein_coding	2.761	2.536	1.956	4.817		ENSSSCG00000000006	protein_coding	2.871	2.224	1.342	2.239
ENSSSCG00000000007	TRMU	protein_coding	1.231	1.442	1.205	1.619	2.156	3.274	1.611	3.012		ENSSSCG00000000007	protein_coding	1.231	1.442	1.205	1.619		ENSSSCG00000000007	protein_coding	2.156	3.274	1.611	3.012
ENSSSCG00000000010	-	protein_coding	9.307	6.886	14.275	23.162	3.732	9.447	5.34	10.895		ENSSSCG00000000010	protein_coding	9.307	6.886	14.275	23.162		ENSSSCG00000000010	protein_coding	3.732	9.447	5.34	10.895
ENSSSCG00000000011	-	protein_coding	0	0.09	0	0	0	0	0	0		ENSSSCG00000000011	protein_coding	0	0.09	0	0		ENSSSCG00000000013	protein_coding	0.022	0.021	0.03	0.079
ENSSSCG00000000013	-	protein_coding	0.052	0.064	0.194	0.051	0.022	0.021	0.03	0.079		ENSSSCG00000000013	protein_coding	0.052	0.064	0.194	0.051		ENSSSCG00000000014	protein_coding	3.184	3.305	3.669	7.15
ENSSSCG00000000014	FAM118A	protein_coding	4.252	2.806	2.798	4.676	3.184	3.305	3.669	7.15		ENSSSCG00000000014	protein_coding	4.252	2.806	2.798	4.676		ENSSSCG00000000015	protein_coding	0	0.166	0.268	0.589
ENSSSCG00000000015	UPK3A	protein_coding	0.091	0.026	0.531	0.655	0	0.166	0.268	0.589		ENSSSCG00000000015	protein_coding	0.091	0.026	0.531	0.655		ENSSSCG00000000016	protein_coding	0.436	0.592	0.457	0.406
ENSSSCG00000000016	KIAA0930	protein_coding	0.415	0.167	0.052	0.411	0.436	0.592	0.457	0.406		ENSSSCG00000000016	protein_coding	0.415	0.167	0.052	0.411		ENSSSCG00000000017	protein_coding	0	0	0	0.039
ENSSSCG00000000017	-	protein_coding	0	0	0	0.039	0	0	0	0.039		ENSSSCG00000000017	protein_coding	0	0	0	0.039		ENSSSCG00000000018	protein_coding	6.894	6.028	5.33	6.181
ENSSSCG00000000018	-	protein_coding	2.346	2.548	2.073	9.224	6.894	6.028	5.33	6.181		ENSSSCG00000000018	protein_coding	2.346	2.548	2.073	9.224		ENSSSCG00000000019	protein_coding	11.195	9.613	21.639	9.363
ENSSSCG00000000019	-	protein_coding	9.009	10.387	7.539	7.708	11.195	9.613	21.639	9.363		ENSSSCG00000000019	protein_coding	9.009	10.387	7.539	7.708		ENSSSCG00000000020	protein_coding	0.804	1.008	0.607	2.056
ENSSSCG00000000020	PHF21B	protein_coding	0.052	0	0.155	0.064	0.804	1.008	0.607	2.056		ENSSSCG00000000020	protein_coding	0.052	0	0.155	0.064		ENSSSCG00000000021	protein_coding	0	0.01	0.01	0.013
ENSSSCG00000000021	-	protein_coding	0.026	0.296	0.453	0.231	0	0.01	0.01	0.013		ENSSSCG00000000021	protein_coding	0.026	0.296	0.453	0.231		ENSSSCG00000000022	protein_coding	6.715	7.285	2.098	8.76
ENSSSCG00000000022	LDOC1L	protein_coding	3.513	2.677	1.516	5.087	6.715	7.285	2.098	8.76		ENSSSCG00000000022	protein_coding	3.513	2.677	1.516	5.087		ENSSSCG00000000023	protein_coding	0.045	0.364	0.08	0.157
ENSSSCG00000000023	-	protein_coding	1.4	1.261	0	2.21	0.045	0.364	0.08	0.157		ENSSSCG00000000023	protein_coding	1.4	1.261	0	2.21		ENSSSCG00000000024	protein_coding	14.402	18.853	33.303	17.232
ENSSSCG00000000024	PARVB	protein_coding	9.061	12.125	18.485	23.214	14.402	18.853	33.303	17.232		ENSSSCG00000000024	protein_coding	9.061	12.125	18.485	23.214		ENSSSCG00000000025	protein_coding	1.721	0.52	2.605	0.576
ENSSSCG00000000025	PARVG	protein_coding	1.556	1.75	0.596	1.105	1.721	0.52	2.605	0.576		ENSSSCG00000000025	protein_coding	1.556	1.75	0.596	1.105		ENSSSCG00000000026	protein_coding	0	0	0.02	0
ENSSSCG00000000026	SULT4A1	protein_coding	0.026	0	0.557	0.141	0	0	0.02	0		ENSSSCG00000000026	protein_coding	0.026	0	0.557	0.141		ENSSSCG00000000028	protein_coding	0.034	0.021	0.01	0
ENSSSCG00000000028	EFCAB6	protein_coding	0.078	0.129	0.155	0.103	0.034	0.021	0.01	0		ENSSSCG00000000028	protein_coding	0.078	0.129	0.155	0.103		ENSSSCG00000000029	protein_coding	0.257	0.395	0.298	0.314
ENSSSCG00000000029	SCUBE1	protein_coding	0.078	0.064	0.376	0.154	0.257	0.395	0.298	0.314		ENSSSCG00000000029	protein_coding	0.078	0.064	0.376	0.154		ENSSSCG00000000031	protein_coding	2.235	1.694	1.899	2.711
ENSSSCG00000000031	MCAT	protein_coding	2.061	2.729	1.451	2.878	2.235	1.694	1.899	2.711		ENSSSCG00000000031	protein_coding	2.061	2.729	1.451	2.878		ENSSSCG00000000033	protein_coding	4.302	8.117	7.607	9.218
ENSSSCG00000000033	TSPO	protein_coding	4.317	2.78	0.855	5.781	4.302	8.117	7.607	9.218		ENSSSCG00000000033	protein_coding	4.317	2.78	0.855	5.781		ENSSSCG00000000034	protein_coding	14.759	13.002	5.748	10.449
ENSSSCG00000000034	-	protein_coding	3.189	1.609	2.098	5.55	14.759	13.002	5.748	10.449		ENSSSCG00000000034	protein_coding	3.189	1.609	2.098	5.55		ENSSSCG00000000035	protein_coding	0.816	1.247	1.75	3.431
ENSSSCG00000000035	TTLL1	protein_coding	1.037	1.725	1.153	3.751	0.816	1.247	1.75	3.431		ENSSSCG00000000035	protein_coding	1.037	1.725	1.153	3.751		ENSSSCG00000000036	protein_coding	2.011	3.586	3.669	3.025
ENSSSCG00000000036	PACSIN2	protein_coding	6.326	6.281	5.194	5.37	2.011	3.586	3.669	3.025		ENSSSCG00000000036	protein_coding	6.326	6.281	5.194	5.37		ENSSSCG00000000037	protein_coding	2.235	2.442	3.341	2.75
ENSSSCG00000000037	ARFGAP3	protein_coding	3.318	3.038	1.632	4.124	2.235	2.442	3.341	2.75		ENSSSCG00000000037	protein_coding	3.318	3.038	1.632	4.124		ENSSSCG00000000038	protein_coding	26.201	29.038	9.815	16.787
ENSSSCG00000000038	CYB5R3	protein_coding	6.65	7.041	3.873	13.733	26.201	29.038	9.815	16.787		ENSSSCG00000000038	protein_coding	6.65	7.041	3.873	13.733		ENSSSCG00000000039	protein_coding	6.29	5.134	6.056	4.924
ENSSSCG00000000039	POLDIP3	protein_coding	7.116	9.383	2.979	7.965	6.29	5.134	6.056	4.924		ENSSSCG00000000039	protein_coding	7.116	9.383	2.979	7.965		ENSSSCG00000000040	protein_coding	0.078	0.229	0.03	0.026
ENSSSCG00000000040	42981	protein_coding	0.104	0.013	0.091	0.077	0.078	0.229	0.03	0.026		ENSSSCG00000000040	protein_coding	0.104	0.013	0.091	0.077		ENSSSCG00000000041	protein_coding	0	0	0.06	0.039
ENSSSCG00000000041	WBP2NL	protein_coding	0.026	0	0	0.026	0	0	0.06	0.039		ENSSSCG00000000041	protein_coding	0.026	0	0	0.026		ENSSSCG00000000042	protein_coding	2.547	2.796	2.397	3.326
ENSSSCG00000000042	-	protein_coding	3.098	2.845	0.155	2.595	2.547	2.796	2.397	3.326		ENSSSCG00000000042	protein_coding	3.098	2.845	0.155	2.595		ENSSSCG00000000045	protein_coding	6.424	8.252	4.177	7.307
ENSSSCG00000000045	-	protein_coding	11.472	18.174	6.606	13.964	6.424	8.252	4.177	7.307		ENSSSCG00000000045	protein_coding	11.472	18.174	6.606	13.964		ENSSSCG00000000046	protein_coding	0.369	0.291	0.447	0.432
ENSSSCG00000000046	CYP2D6	protein_coding	0.817	0.077	0.363	1.259	0.369	0.291	0.447	0.432		ENSSSCG00000000046	protein_coding	0.817	0.077	0.363	1.259		ENSSSCG00000000047	protein_coding	10.413	21.098	19.55	12.073
ENSSSCG00000000047	-	protein_coding	24.175	45.461	12.94	16.701	10.413	21.098	19.55	12.073		ENSSSCG00000000047	protein_coding	24.175	45.461	12.94	16.701		ENSSSCG00000000050	protein_coding	0.536	0.187	1.442	1.48
ENSSSCG00000000050	-	protein_coding	0.259	0.296	0.868	1.439	0.536	0.187	1.442	1.48		ENSSSCG00000000050	protein_coding	0.259	0.296	0.868	1.439		ENSSSCG00000000056	protein_coding	0	0	0.03	0
ENSSSCG00000000056	-	protein_coding	0	0	0.039	0	0	0	0.03	0		ENSSSCG00000000056	protein_coding	0	0	0.039	0		ENSSSCG00000000057	protein_coding	0	0	0.03	0
ENSSSCG00000000057	C22orf46	protein_coding	0	0	0	0	0	0	0.03	0		ENSSSCG00000000058	protein_coding	29.71	32.423	13.187	33.517		ENSSSCG00000000058	protein_coding	18.726	22.095	31.632	33.063
ENSSSCG00000000058	NHP2L1	protein_coding	29.71	32.423	13.187	33.517	18.726	22.095	31.632	33.063		ENSSSCG00000000059	protein_coding	4.109	4.801	0.738	5.203		ENSSSCG00000000059	protein_coding	3.452	4.531	4.306	5.094
ENSSSCG00000000059	XRCC6	protein_coding	4.109	4.801	0.738	5.203	3.452	4.531	4.306	5.094		ENSSSCG00000000060	protein_coding	4.952	4.827	4.715	5.203		ENSSSCG00000000060	protein_coding	2.715	3.7	3.441	3.653
ENSSSCG00000000060	DESI1	protein_coding	4.952	4.827	4.715	5.203	2.715	3.7	3.441	3.653		ENSSSCG00000000061	protein_coding	0.998	1.454	0.997	2.222		ENSSSCG00000000061	protein_coding	2.737	2.9	2.009	1.781
ENSSSCG00000000061	PMM1	protein_coding	0.998	1.454	0.997	2.222	2.737	2.9	2.009	1.781		ENSSSCG00000000062	protein_coding	0.376	0.103	0.181	0.874		ENSSSCG00000000062	protein_coding	0.313	1.788	0.268	1.087
ENSSSCG00000000062	CSDC2	protein_coding	0.376	0.103	0.181	0.874	0.313	1.788	0.268	1.087		ENSSSCG00000000063	protein_coding	1.491	0.952	1.658	5.665		ENSSSCG00000000063	protein_coding	2.95	2.733	1.631	2.632
ENSSSCG00000000063	POLR3H	protein_coding	1.491	0.952	1.658	5.665	2.95	2.733	1.631	2.632		ENSSSCG00000000064	protein_coding	64.217	112.945	45.402	163.692		ENSSSCG00000000064	protein_coding	68.367	87.529	38.802	72.439
ENSSSCG00000000064	ACO2	protein_coding	64.217	112.945	45.402	163.692	68.367	87.529	38.802	72.439		ENSSSCG00000000066	protein_coding	1.257	1.467	1.529	1.683		ENSSSCG00000000066	protein_coding	2.156	2.432	1.521	1.82
ENSSSCG00000000066	L3MBTL2	protein_coding	1.257	1.467	1.529	1.683	2.156	2.432	1.521	1.82		ENSSSCG00000000067	protein_coding	0	0	0.065	0.18		ENSSSCG00000000067	protein_coding	0.089	0.094	0.04	0.039
ENSSSCG00000000067	CHADL	protein_coding	0	0	0.065	0.18	0.089	0.094	0.04	0.039		ENSSSCG00000000068	protein_coding	1.257	1.648	4.365	2.107		ENSSSCG00000000068	protein_coding	4.145	5.425	3.272	4.714
ENSSSCG00000000068	EP300	protein_coding	1.257	1.648	4.365	2.107	4.145	5.425	3.272	4.714		ENSSSCG00000000071	protein_coding	18.368	17.801	19.158	15.955		ENSSSCG00000000071	protein_coding	34.368	34.723	46.38	30.877
ENSSSCG00000000071	ST13	protein_coding	18.368	17.801	19.158	15.955	34.368	34.723	46.38	30.877		ENSSSCG00000000072	protein_coding	2.372	1.519	1.308	1.76		ENSSSCG00000000072	protein_coding	1.888	2.027	2.874	1.48
ENSSSCG00000000072	SLC25A17	protein_coding	2.372	1.519	1.308	1.76	1.888	2.027	2.874	1.48		ENSSSCG00000000073	protein_coding	0.194	0.18	0	0		ENSSSCG00000000073	protein_coding	0.145	0	0.597	0.275
ENSSSCG00000000073	-	protein_coding	0.194	0.18	0	0	0.145	0	0.597	0.275		ENSSSCG00000000074	protein_coding	0	0	0.168	0		ENSSSCG00000000074	protein_coding	0	0.052	0.398	0.026
ENSSSCG00000000074	MCHR1	protein_coding	0	0	0.168	0	0	0.052	0.398	0.026		ENSSSCG00000000075	protein_coding	0.194	0.335	1.516	0.976		ENSSSCG00000000075	protein_coding	3.519	5.446	0.895	4.518
ENSSSCG00000000075	MKL1	protein_coding	0.194	0.335	1.516	0.976	3.519	5.446	0.895	4.518		ENSSSCG00000000076	protein_coding	1.244	1.081	0.946	1.888		ENSSSCG00000000076	protein_coding	7.24	8.138	4.733	7.032
ENSSSCG00000000076	SGSM3	protein_coding	1.244	1.081	0.946	1.888	7.24	8.138	4.733	7.032		ENSSSCG00000000077	protein_coding	7	8.379	2.383	7.669		ENSSSCG00000000077	protein_coding	18.268	17.73	13.663	21.305
ENSSSCG00000000077	ADSL	protein_coding	7	8.379	2.383	7.669	18.268	17.73	13.663	21.305		ENSSSCG00000000078	protein_coding	1.543	1.712	2.772	1.465		ENSSSCG00000000078	protein_coding	5.318	6.215	3.172	5.002
ENSSSCG00000000078	-	protein_coding	1.543	1.712	2.772	1.465	5.318	6.215	3.172	5.002		ENSSSCG00000000080	protein_coding	0	0.322	0.091	0.167		ENSSSCG00000000079	protein_coding	0.156	0.073	0	0
ENSSSCG00000000079	-	protein_coding	0	0	0	0	0.156	0.073	0	0		ENSSSCG00000000081	protein_coding	0.052	0.129	0.142	0		ENSSSCG00000000080	protein_coding	0.022	0.01	0.01	0.013
ENSSSCG00000000080	GRAP2	protein_coding	0	0.322	0.091	0.167	0.022	0.01	0.01	0.013		ENSSSCG00000000082	protein_coding	0.285	0.077	0.376	0.347		ENSSSCG00000000081	protein_coding	0	0	0.01	0
ENSSSCG00000000081	ENTHD1	protein_coding	0.052	0.129	0.142	0	0	0	0.01	0		ENSSSCG00000000083	protein_coding	11.563	13.746	5.842	20.465		ENSSSCG00000000082	protein_coding	0.179	0.052	0.119	0.327
ENSSSCG00000000082	CACNA1I	protein_coding	0.285	0.077	0.376	0.347	0.179	0.052	0.119	0.327		ENSSSCG00000000084	protein_coding	37.008	35.718	33.031	59.557		ENSSSCG00000000083	protein_coding	18.491	13.729	15.006	10.332
ENSSSCG00000000083	RPS19BP1	protein_coding	11.563	13.746	5.842	20.465	18.491	13.729	15.006	10.332		ENSSSCG00000000086	protein_coding	0.324	0.142	0.751	0.874		ENSSSCG00000000084	protein_coding	521.24	594.319	576.135	673.919
ENSSSCG00000000084	ATF4	protein_coding	37.008	35.718	33.031	59.557	521.24	594.319	576.135	673.919		ENSSSCG00000000087	protein_coding	2.398	2.832	1.373	6.565		ENSSSCG00000000086	protein_coding	0.704	0.613	0.626	1.584
ENSSSCG00000000086	MGAT3	protein_coding	0.324	0.142	0.751	0.874	0.704	0.613	0.626	1.584		ENSSSCG00000000089	protein_coding	93.771	112.121	40.764	139.617		ENSSSCG00000000087	protein_coding	10.201	10.642	6.145	13.055
ENSSSCG00000000087	TAB1	protein_coding	2.398	2.832	1.373	6.565	10.201	10.642	6.145	13.055		ENSSSCG00000000090	protein_coding	3.305	0.566	3.446	11.562		ENSSSCG00000000089	protein_coding	54.133	62.326	167.649	66.101
ENSSSCG00000000089	RPL3	protein_coding	93.771	112.121	40.764	139.617	54.133	62.326	167.649	66.101		ENSSSCG00000000091	protein_coding	0.246	0.193	0.259	0.398		ENSSSCG00000000090	protein_coding	8.234	12.898	3.113	17.35
ENSSSCG00000000090	CBX7	protein_coding	3.305	0.566	3.446	11.562	8.234	12.898	3.113	17.35		ENSSSCG00000000092	protein_coding	0.013	0	0.013	0.27		ENSSSCG00000000091	protein_coding	0.056	0.114	0.338	0.065
ENSSSCG00000000091	APOBEC3F	protein_coding	0.246	0.193	0.259	0.398	0.056	0.114	0.338	0.065		ENSSSCG00000000093	protein_coding	1.037	0.798	1.295	2.544		ENSSSCG00000000092	protein_coding	0	0	0.04	0.039
ENSSSCG00000000092	NPTXR	protein_coding	0.013	0	0.013	0.27	0	0	0.04	0.039		ENSSSCG00000000094	protein_coding	9.761	8.675	5.168	12.487		ENSSSCG00000000093	protein_coding	2.38	3.004	0.915	1.742
ENSSSCG00000000093	DNAL4	protein_coding	1.037	0.798	1.295	2.544	2.38	3.004	0.915	1.742		ENSSSCG00000000095	protein_coding	1.944	2.317	2.5	3.738		ENSSSCG00000000094	protein_coding	35.396	27.032	11.943	22.863
ENSSSCG00000000094	SUN2	protein_coding	9.761	8.675	5.168	12.487	35.396	27.032	11.943	22.863		ENSSSCG00000000096	protein_coding	15.205	10.04	3.316	12.371		ENSSSCG00000000095	protein_coding	4.112	4.625	3.49	4.753
ENSSSCG00000000095	GTPBP1	protein_coding	1.944	2.317	2.5	3.738	4.112	4.625	3.49	4.753		ENSSSCG00000000097	protein_coding	37.527	42.32	15.907	42.24		ENSSSCG00000000096	protein_coding	8.614	11.308	12.579	11.471
ENSSSCG00000000096	JOSD1	protein_coding	15.205	10.04	3.316	12.371	8.614	11.308	12.579	11.471		ENSSSCG00000000103	protein_coding	0.091	0	0	0.026		ENSSSCG00000000097	protein_coding	21.966	24.091	31.245	26.765
ENSSSCG00000000097	TOMM22	protein_coding	37.527	42.32	15.907	42.24	21.966	24.091	31.245	26.765		ENSSSCG00000000104	protein_coding	37.864	38.691	27.137	20.979		ENSSSCG00000000103	protein_coding	0.078	0.094	0	0.079
ENSSSCG00000000103	DMC1	protein_coding	0.091	0	0	0.026	0.078	0.094	0	0.079		ENSSSCG00000000105	protein_coding	2.333	3.617	1.321	2.21		ENSSSCG00000000104	protein_coding	23.497	33.517	30.966	43.395
ENSSSCG00000000104	DDX17	protein_coding	37.864	38.691	27.137	20.979	23.497	33.517	30.966	43.395		ENSSSCG00000000106	protein_coding	9.074	7.195	20.648	84.441		ENSSSCG00000000105	protein_coding	0.95	1.881	1.78	0.694
ENSSSCG00000000105	KDELR3	protein_coding	2.333	3.617	1.321	2.21	0.95	1.881	1.78	0.694		ENSSSCG00000000107	protein_coding	7.116	7.916	3.523	9.031		ENSSSCG00000000106	protein_coding	25.474	30.534	25.328	45.477
ENSSSCG00000000106	KCNJ4	protein_coding	9.074	7.195	20.648	84.441	25.474	30.534	25.328	45.477		ENSSSCG00000000108	protein_coding	0.519	0.502	1.71	2.813		ENSSSCG00000000107	protein_coding	9.72	10.362	8.134	11.667
ENSSSCG00000000107	CSNK1E	protein_coding	7.116	7.916	3.523	9.031	9.72	10.362	8.134	11.667		ENSSSCG00000000110	protein_coding	0.57	0.747	0.415	1.131		ENSSSCG00000000108	protein_coding	3.274	6.049	1.561	5.343
ENSSSCG00000000108	TMEM184B	protein_coding	0.519	0.502	1.71	2.813	3.274	6.049	1.561	5.343		ENSSSCG00000000111	protein_coding	0.363	0.154	0.298	1.066		ENSSSCG00000000110	protein_coding	1.631	1.361	0.726	2.017
ENSSSCG00000000110	PLA2G6	protein_coding	0.57	0.747	0.415	1.131	1.631	1.361	0.726	2.017		ENSSSCG00000000113	protein_coding	0.013	0.167	0.117	0.116		ENSSSCG00000000111	protein_coding	2.156	1.361	1.313	5.369
ENSSSCG00000000111	BAIAP2L2	protein_coding	0.363	0.154	0.298	1.066	2.156	1.361	1.313	5.369		ENSSSCG00000000114	protein_coding	3.293	3.449	0.466	3.661		ENSSSCG00000000113	protein_coding	0.514	0.655	0.089	0.838
ENSSSCG00000000113	SLC16A8	protein_coding	0.013	0.167	0.117	0.116	0.514	0.655	0.089	0.838		ENSSSCG00000000116	protein_coding	171.949	201.743	57.526	232.858		ENSSSCG00000000114	protein_coding	4.022	4.064	4.147	5.434
ENSSSCG00000000114	PICK1	protein_coding	3.293	3.449	0.466	3.661	4.022	4.064	4.147	5.434		ENSSSCG00000000117	protein_coding	1.102	0.322	0.259	0.655		ENSSSCG00000000115	protein_coding	0	0	0	0.079
ENSSSCG00000000115	SOX10	protein_coding	0	0	0	0	0	0	0	0.079		ENSSSCG00000000118	protein_coding	1.257	0.952	1.58	3.122		ENSSSCG00000000116	protein_coding	83.629	92.092	143.982	179.237
ENSSSCG00000000116	POLR2F	protein_coding	171.949	201.743	57.526	232.858	83.629	92.092	143.982	179.237		ENSSSCG00000000119	protein_coding	49.362	41.304	8.264	43.537		ENSSSCG00000000117	protein_coding	0.089	0.437	0.109	0.223
ENSSSCG00000000117	-	protein_coding	1.102	0.322	0.259	0.655	0.089	0.437	0.109	0.223		ENSSSCG00000000120	protein_coding	0.894	1.429	0.816	1.336		ENSSSCG00000000118	protein_coding	1.531	1.881	0.766	1.611
ENSSSCG00000000118	MICALL1	protein_coding	1.257	0.952	1.58	3.122	1.531	1.881	0.766	1.611		ENSSSCG00000000121	protein_coding	0	0	0	0.039		ENSSSCG00000000119	protein_coding	41.575	31.74	41.368	54.08
ENSSSCG00000000119	EIF3L	protein_coding	49.362	41.304	8.264	43.537	41.575	31.74	41.368	54.08		ENSSSCG00000000124	protein_coding	1.75	1.648	1.308	3.302		ENSSSCG00000000120	protein_coding	2.883	2.453	1.352	3.038
ENSSSCG00000000120	ANKRD54	protein_coding	0.894	1.429	0.816	1.336	2.883	2.453	1.352	3.038		ENSSSCG00000000125	protein_coding	128.719	112.494	33.472	334.654		ENSSSCG00000000121	protein_coding	0.101	0.052	0.06	0.065
ENSSSCG00000000121	GALR3	protein_coding	0	0	0	0.039	0.101	0.052	0.06	0.065		ENSSSCG00000000130	protein_coding	1.646	1.841	1.179	1.246		ENSSSCG00000000124	protein_coding	0.637	1.206	2.397	3.666
ENSSSCG00000000124	-	protein_coding	1.75	1.648	1.308	3.302	0.637	1.206	2.397	3.666		ENSSSCG00000000131	protein_coding	0.039	0.026	0.013	0.218		ENSSSCG00000000125	protein_coding	81.406	72.823	271.943	154.331
ENSSSCG00000000125	LGALS1	protein_coding	128.719	112.494	33.472	334.654	81.406	72.823	271.943	154.331		ENSSSCG00000000132	protein_coding	0	0	0.712	0		ENSSSCG00000000130	protein_coding	0.749	1.07	2.924	0.406
ENSSSCG00000000130	CYTH4	protein_coding	1.646	1.841	1.179	1.246	0.749	1.07	2.924	0.406		ENSSSCG00000000133	protein_coding	6.054	8.778	3.148	12.217		ENSSSCG00000000131	protein_coding	0	0.01	0	0
ENSSSCG00000000131	ELFN2	protein_coding	0.039	0.026	0.013	0.218	0	0.01	0	0		ENSSSCG00000000134	protein_coding	0.376	0.206	1.632	1.002		ENSSSCG00000000132	protein_coding	0	0	0.089	0
ENSSSCG00000000132	TEX33	protein_coding	0	0	0.712	0	0	0	0.089	0		ENSSSCG00000000135	protein_coding	0.739	0.154	0.272	0.347		ENSSSCG00000000133	protein_coding	15.329	14.737	12.341	15.936
ENSSSCG00000000133	TST	protein_coding	6.054	8.778	3.148	12.217	15.329	14.737	12.341	15.936		ENSSSCG00000000136	protein_coding	0.428	0.27	0.712	0.655		ENSSSCG00000000134	protein_coding	0.559	1.289	1.134	1.964
ENSSSCG00000000134	MPST	protein_coding	0.376	0.206	1.632	1.002	0.559	1.289	1.134	1.964		ENSSSCG00000000137	protein_coding	2.268	3.861	2.06	2.248		ENSSSCG00000000135	protein_coding	0.223	0.042	0	0.275
ENSSSCG00000000135	KCTD17	protein_coding	0.739	0.154	0.272	0.347	0.223	0.042	0	0.275		ENSSSCG00000000138	protein_coding	0.065	0.129	0.363	0.051		ENSSSCG00000000136	protein_coding	0.659	0.364	1.482	0.157
ENSSSCG00000000136	CSF2RB	protein_coding	0.428	0.27	0.712	0.655	0.659	0.364	1.482	0.157		ENSSSCG00000000139	protein_coding	2.191	4.453	1.826	7.772		ENSSSCG00000000137	protein_coding	1.508	1.216	10.75	0.707
ENSSSCG00000000137	NCF4	protein_coding	2.268	3.861	2.06	2.248	1.508	1.216	10.75	0.707		ENSSSCG00000000140	protein_coding	0	0	0.492	0		ENSSSCG00000000138	protein_coding	26.983	4.957	27.396	18.673
ENSSSCG00000000138	PVALB	protein_coding	0.065	0.129	0.363	0.051	26.983	4.957	27.396	18.673		ENSSSCG00000000141	protein_coding	17.733	22.846	11.308	28.096		ENSSSCG00000000139	protein_coding	0.994	1.361	1.333	1.427
ENSSSCG00000000139	IFT27	protein_coding	2.191	4.453	1.826	7.772	0.994	1.361	1.333	1.427		ENSSSCG00000000142	protein_coding	0.402	0.167	0.712	0.257		ENSSSCG00000000141	protein_coding	19.072	16.982	34.427	27.813
ENSSSCG00000000140	CACNG2	protein_coding	0	0	0.492	0	0	0	0	0		ENSSSCG00000000144	protein_coding	8.711	9.087	5.233	26.169		ENSSSCG00000000142	protein_coding	0.469	0.634	0.477	0.314
ENSSSCG00000000141	EIF3D	protein_coding	17.733	22.846	11.308	28.096	19.072	16.982	34.427	27.813		ENSSSCG00000000145	protein_coding	7.933	7.105	6.295	17.805		ENSSSCG00000000144	protein_coding	17.698	12.752	11.694	13.893
ENSSSCG00000000142	FOXRED2	protein_coding	0.402	0.167	0.712	0.257	0.469	0.634	0.477	0.314		ENSSSCG00000000146	protein_coding	12.613	10.104	6.878	7.592		ENSSSCG00000000145	protein_coding	11.698	12.95	13.186	12.217
ENSSSCG00000000144	TXN2	protein_coding	8.711	9.087	5.233	26.169	17.698	12.752	11.694	13.893		ENSSSCG00000000148	protein_coding	5.431	6.603	8.368	5.704		ENSSSCG00000000146	protein_coding	1.877	3.45	5.32	7.726
ENSSSCG00000000145	MYH9	protein_coding	7.933	7.105	6.295	17.805	11.698	12.95	13.186	12.217		ENSSSCG00000000150	protein_coding	0.143	0	0.091	0.026		ENSSSCG00000000148	protein_coding	2.033	2.068	9.377	0.838
ENSSSCG00000000146	MYH11	protein_coding	12.613	10.104	6.878	7.592	1.877	3.45	5.32	7.726		ENSSSCG00000000151	protein_coding	0.428	0.18	0.531	0.27		ENSSSCG00000000150	protein_coding	0	0	0.318	0
ENSSSCG00000000148	-	protein_coding	5.431	6.603	8.368	5.704	2.033	2.068	9.377	0.838		ENSSSCG00000000152	protein_coding	9.67	12.717	11.023	14.992		ENSSSCG00000000151	protein_coding	0.257	1.954	1.303	1.506
ENSSSCG00000000150	-	protein_coding	0.143	0	0.091	0.026	0	0	0.318	0		ENSSSCG00000000153	protein_coding	0	0.412	0	0		ENSSSCG00000000152	protein_coding	11.072	15.194	11.466	10.698
ENSSSCG00000000151	APOL6	protein_coding	0.428	0.18	0.531	0.27	0.257	1.954	1.303	1.506		ENSSSCG00000000154	protein_coding	0.998	0.309	0.699	0.629		ENSSSCG00000000153	protein_coding	0	0.509	0	0.052
ENSSSCG00000000152	RBFOX2	protein_coding	9.67	12.717	11.023	14.992	11.072	15.194	11.466	10.698		ENSSSCG00000000155	protein_coding	93.46	72.13	72.384	102.644		ENSSSCG00000000154	protein_coding	0	0.094	0.099	0.118
ENSSSCG00000000153	ISX	protein_coding	0	0.412	0	0	0	0.509	0	0.052		ENSSSCG00000000156	protein_coding	4.304	5.148	3.769	4.085		ENSSSCG00000000155	protein_coding	40.871	55.02	51.004	96.519
ENSSSCG00000000154	SYN3	protein_coding	0.998	0.309	0.699	0.629	0	0.094	0.099	0.118		ENSSSCG00000000157	protein_coding	0.065	0.077	0.311	0.193		ENSSSCG00000000156	protein_coding	1.341	2.214	3.113	2.54
ENSSSCG00000000155	TIMP3	protein_coding	93.46	72.13	72.384	102.644	40.871	55.02	51.004	96.519		ENSSSCG00000000158	protein_coding	2.852	3.102	1.813	3.122		ENSSSCG00000000157	protein_coding	0	0.229	0.109	0.065
ENSSSCG00000000156	FBXO7	protein_coding	4.304	5.148	3.769	4.085	1.341	2.214	3.113	2.54		ENSSSCG00000000160	protein_coding	1.231	1.416	1.775	2.133		ENSSSCG00000000158	protein_coding	5.128	3.825	8.413	3.339
ENSSSCG00000000157	BPIFC	protein_coding	0.065	0.077	0.311	0.193	0	0.229	0.109	0.065		ENSSSCG00000000161	protein_coding	0.765	1.107	0.531	2.454		ENSSSCG00000000159	protein_coding	0	0	0	0.105
ENSSSCG00000000158	RTCB	protein_coding	2.852	3.102	1.813	3.122	5.128	3.825	8.413	3.339		ENSSSCG00000000162	protein_coding	0.052	0.026	0.13	0.051		ENSSSCG00000000160	protein_coding	1.654	1.975	0.875	1.467
ENSSSCG00000000159	ASCL4	protein_coding	0	0	0	0	0	0	0	0.105		ENSSSCG00000000164	protein_coding	0.428	0.734	0.389	0.321		ENSSSCG00000000161	protein_coding	1.028	1.59	3.55	4.256
ENSSSCG00000000160	PRDM4	protein_coding	1.231	1.416	1.775	2.133	1.654	1.975	0.875	1.467		ENSSSCG00000000165	protein_coding	2.904	1.776	2.707	1.169		ENSSSCG00000000162	protein_coding	0.302	0.468	0.119	0.354
ENSSSCG00000000161	PWP1	protein_coding	0.765	1.107	0.531	2.454	1.028	1.59	3.55	4.256		ENSSSCG00000000166	protein_coding	3.357	3.012	2.772	3.083		ENSSSCG00000000164	protein_coding	0.95	1.341	1.611	1.715
ENSSSCG00000000162	BTBD11	protein_coding	0.052	0.026	0.13	0.051	0.302	0.468	0.119	0.354		ENSSSCG00000000167	protein_coding	1.05	1.236	0.751	1.002		ENSSSCG00000000165	protein_coding	1.061	1.289	1.303	1.519
ENSSSCG00000000164	CRY1	protein_coding	0.428	0.734	0.389	0.321	0.95	1.341	1.611	1.715		ENSSSCG00000000168	protein_coding	0.013	0	0	0.026		ENSSSCG00000000166	protein_coding	4.894	7.254	8.592	5.814
ENSSSCG00000000165	MTERF2	protein_coding	2.904	1.776	2.707	1.169	1.061	1.289	1.303	1.519		ENSSSCG00000000169	protein_coding	1.815	2.227	1.723	2.415		ENSSSCG00000000167	protein_coding	1.564	2.099	1.85	1.139
ENSSSCG00000000166	TMEM263	protein_coding	3.357	3.012	2.772	3.083	4.894	7.254	8.592	5.814		ENSSSCG00000000170	protein_coding	3.176	2.355	1.93	1.259		ENSSSCG00000000168	protein_coding	0.045	0	0.03	0
ENSSSCG00000000167	RIC8B	protein_coding	1.05	1.236	0.751	1.002	1.564	2.099	1.85	1.139		ENSSSCG00000000171	protein_coding	0.933	0.888	1.477	1.349		ENSSSCG00000000169	protein_coding	1.497	1.247	1.333	1.165
ENSSSCG00000000168	RFX4	protein_coding	0.013	0	0	0.026	0.045	0	0.03	0		ENSSSCG00000000174	protein_coding	5.146	0	4.197	2.556		ENSSSCG00000000170	protein_coding	0.905	1.756	2.486	1.899
ENSSSCG00000000169	-	protein_coding	1.815	2.227	1.723	2.415	1.497	1.247	1.333	1.165		ENSSSCG00000000175	protein_coding	18.031	19.822	9.56	25.719		ENSSSCG00000000171	protein_coding	1.196	1.881	2.854	1.179
ENSSSCG00000000170	-	protein_coding	3.176	2.355	1.93	1.259	0.905	1.756	2.486	1.899		ENSSSCG00000000176	protein_coding	0.454	0.322	0.531	1.156		ENSSSCG00000000175	protein_coding	0.771	0.883	0.547	0.838
ENSSSCG00000000171	CKAP4	protein_coding	0.933	0.888	1.477	1.349	1.196	1.881	2.854	1.179		ENSSSCG00000000179	protein_coding	0.026	0.27	0.285	0.154		ENSSSCG00000000176	protein_coding	0.346	0.873	0.298	0.471
ENSSSCG00000000174	-	protein_coding	5.146	0	4.197	2.556	0	0	0	0		ENSSSCG00000000180	protein_coding	5.055	3.54	3.744	6.59		ENSSSCG00000000179	protein_coding	0.011	0.146	0.239	0.079
ENSSSCG00000000175	-	protein_coding	18.031	19.822	9.56	25.719	0.771	0.883	0.547	0.838		ENSSSCG00000000181	protein_coding	0.194	0.142	0.272	0.167		ENSSSCG00000000180	protein_coding	4.235	0.967	15.254	1.388
ENSSSCG00000000176	CACNB3	protein_coding	0.454	0.322	0.531	1.156	0.346	0.873	0.298	0.471		ENSSSCG00000000182	protein_coding	0.078	0.013	0.039	0.141		ENSSSCG00000000181	protein_coding	0	0.052	0.408	0.131
ENSSSCG00000000179	CCDC65	protein_coding	0.026	0.27	0.285	0.154	0.011	0.146	0.239	0.079		ENSSSCG00000000183	protein_coding	0	0	0.026	0		ENSSSCG00000000182	protein_coding	0	0.146	0.099	0.026
ENSSSCG00000000180	FKBP11	protein_coding	5.055	3.54	3.744	6.59	4.235	0.967	15.254	1.388		ENSSSCG00000000184	protein_coding	0.181	0.026	0.246	0.437		ENSSSCG00000000184	protein_coding	0.011	0	0.03	0.026
ENSSSCG00000000181	RND1	protein_coding	0.194	0.142	0.272	0.167	0	0.052	0.408	0.131		ENSSSCG00000000185	protein_coding	16.307	18.946	7.163	14.966		ENSSSCG00000000185	protein_coding	7.877	8.086	8.751	6.822
ENSSSCG00000000182	WNT10B	protein_coding	0.078	0.013	0.039	0.141	0	0.146	0.099	0.026		ENSSSCG00000000186	protein_coding	0	0.064	1.127	0.128		ENSSSCG00000000186	protein_coding	0.413	0.27	0.517	0.471
ENSSSCG00000000183	WNT1	protein_coding	0	0	0.026	0	0	0	0	0		ENSSSCG00000000188	protein_coding	0	0.013	0.091	0.077		ENSSSCG00000000188	protein_coding	0.246	0.364	0.04	0.393
ENSSSCG00000000184	DDN	protein_coding	0.181	0.026	0.246	0.437	0.011	0	0.03	0.026		ENSSSCG00000000189	protein_coding	2.644	1.377	1.192	2.968		ENSSSCG00000000189	protein_coding	2.726	3.107	4.266	3.627
ENSSSCG00000000185	PRKAG1	protein_coding	16.307	18.946	7.163	14.966	7.877	8.086	8.751	6.822		ENSSSCG00000000190	protein_coding	145.894	287.427	110.415	151.41		ENSSSCG00000000190	protein_coding	45.005	46.768	125.167	37.882
ENSSSCG00000000186	RHEBL1	protein_coding	0	0.064	1.127	0.128	0.413	0.27	0.517	0.471		ENSSSCG00000000191	protein_coding	0.544	0.553	1.749	1.349		ENSSSCG00000000191	protein_coding	2.302	4.739	1.273	1.519
ENSSSCG00000000188	DHH	protein_coding	0	0.013	0.091	0.077	0.246	0.364	0.04	0.393		ENSSSCG00000000193	protein_coding	46.976	66.287	26.671	35.726		ENSSSCG00000000193	protein_coding	7.274	7.306	10.859	6.285
ENSSSCG00000000189	LMBR1L	protein_coding	2.644	1.377	1.192	2.968	2.726	3.107	4.266	3.627		ENSSSCG00000000194	protein_coding	10.189	10.773	7.371	7.824		ENSSSCG00000000194	protein_coding	2.48	1.58	3.232	1.584
ENSSSCG00000000190	TUBA1B	protein_coding	145.894	287.427	110.415	151.41	45.005	46.768	125.167	37.882		ENSSSCG00000000195	protein_coding	0.026	0.013	0.194	0.141		ENSSSCG00000000195	protein_coding	0	0.125	0	0.131
ENSSSCG00000000191	KMT2D	protein_coding	0.544	0.553	1.749	1.349	2.302	4.739	1.273	1.519		ENSSSCG00000000197	protein_coding	0	0	0.155	0		ENSSSCG00000000197	protein_coding	0	0.021	0.03	0
ENSSSCG00000000193	-	protein_coding	46.976	66.287	26.671	35.726	7.274	7.306	10.859	6.285		ENSSSCG00000000198	protein_coding	0.013	0	0	0.064		ENSSSCG00000000199	protein_coding	1.05	2.027	2.158	1.27
ENSSSCG00000000194	-	protein_coding	10.189	10.773	7.371	7.824	2.48	1.58	3.232	1.584		ENSSSCG00000000199	protein_coding	1.257	1.48	0.661	1.118		ENSSSCG00000000202	protein_coding	10.089	10.362	14.3	14.666
ENSSSCG00000000195	PRPH	protein_coding	0.026	0.013	0.194	0.141	0	0.125	0	0.131		ENSSSCG00000000202	protein_coding	12.47	19.963	6.671	17.06		ENSSSCG00000000203	protein_coding	0.883	0.883	0.517	0.327
ENSSSCG00000000197	C1QL4	protein_coding	0	0	0.155	0	0	0.021	0.03	0		ENSSSCG00000000203	protein_coding	0.311	0.463	2.111	0.334		ENSSSCG00000000204	protein_coding	1.251	2.318	0.855	1.82
ENSSSCG00000000198	-	protein_coding	0.013	0	0	0.064	0	0	0	0		ENSSSCG00000000204	protein_coding	1.867	2.201	0.803	2.094		ENSSSCG00000000205	protein_coding	0.011	0.239	0.03	0.118
ENSSSCG00000000199	SPATS2	protein_coding	1.257	1.48	0.661	1.118	1.05	2.027	2.158	1.27		ENSSSCG00000000205	protein_coding	0.298	0.412	0.259	0.231		ENSSSCG00000000206	protein_coding	0.257	0.177	0.06	0.668
ENSSSCG00000000202	-	protein_coding	12.47	19.963	6.671	17.06	10.089	10.362	14.3	14.666		ENSSSCG00000000206	protein_coding	0.181	0.103	0.246	0.604		ENSSSCG00000000209	protein_coding	1.307	1.621	0.239	0.904
ENSSSCG00000000203	KCNH3	protein_coding	0.311	0.463	2.111	0.334	0.883	0.883	0.517	0.327		ENSSSCG00000000209	protein_coding	0.415	0.232	0.738	1.002		ENSSSCG00000000211	protein_coding	0	0.114	0	0.013
ENSSSCG00000000204	PRPF40B	protein_coding	1.867	2.201	0.803	2.094	1.251	2.318	0.855	1.82		ENSSSCG00000000211	protein_coding	0.052	0.103	0.065	0.051		ENSSSCG00000000212	protein_coding	0	0	0.03	0
ENSSSCG00000000205	FAM186B	protein_coding	0.298	0.412	0.259	0.231	0.011	0.239	0.03	0.118		ENSSSCG00000000212	protein_coding	0	0	0.298	0		ENSSSCG00000000214	protein_coding	221.805	216.505	141.416	528.401
ENSSSCG00000000206	FAIM2	protein_coding	0.181	0.103	0.246	0.604	0.257	0.177	0.06	0.668		ENSSSCG00000000214	protein_coding	8.685	6.757	2.617	16.457		ENSSSCG00000000215	protein_coding	1.899	1.777	1.044	2.933
ENSSSCG00000000209	NCKAP5L	protein_coding	0.415	0.232	0.738	1.002	1.307	1.621	0.239	0.904		ENSSSCG00000000215	protein_coding	0.972	0.927	1.438	1.349		ENSSSCG00000000216	protein_coding	0	0.01	0.03	0.039
ENSSSCG00000000211	AQP5	protein_coding	0.052	0.103	0.065	0.051	0	0.114	0	0.013		ENSSSCG00000000216	protein_coding	0	0.013	0.13	0.026		ENSSSCG00000000217	protein_coding	0.592	0.509	0.726	0.183
ENSSSCG00000000212	AQP6	protein_coding	0	0	0.298	0	0	0	0.03	0		ENSSSCG00000000217	protein_coding	0.13	0.541	0.285	0.039		ENSSSCG00000000220	protein_coding	1.575	1.465	0.438	1.139
ENSSSCG00000000214	GPD1	protein_coding	8.685	6.757	2.617	16.457	221.805	216.505	141.416	528.401		ENSSSCG00000000220	protein_coding	0.415	0.566	1.114	0.719		ENSSSCG00000000223	protein_coding	0.358	0.364	0.626	0.105
ENSSSCG00000000215	SMARCD1	protein_coding	0.972	0.927	1.438	1.349	1.899	1.777	1.044	2.933		ENSSSCG00000000223	protein_coding	0.22	0.27	0.052	0.206		ENSSSCG00000000224	protein_coding	1.765	1.684	3.63	2.121
ENSSSCG00000000216	-	protein_coding	0	0.013	0.13	0.026	0	0.01	0.03	0.039		ENSSSCG00000000224	protein_coding	1.568	1.223	2.435	4.239		ENSSSCG00000000228	protein_coding	0.056	0.031	0.05	0.013
ENSSSCG00000000217	RACGAP1	protein_coding	0.13	0.541	0.285	0.039	0.592	0.509	0.726	0.183		ENSSSCG00000000228	protein_coding	0.039	0	0.117	0.064		ENSSSCG00000000232	protein_coding	2.536	2.162	3.391	2.593
ENSSSCG00000000220	POU6F1	protein_coding	0.415	0.566	1.114	0.719	1.575	1.465	0.438	1.139		ENSSSCG00000000231	protein_coding	0.026	0	0.155	0		ENSSSCG00000000233	protein_coding	0.793	0.987	0.975	1.899
ENSSSCG00000000223	-	protein_coding	0.22	0.27	0.052	0.206	0.358	0.364	0.626	0.105		ENSSSCG00000000232	protein_coding	1.931	1.995	2.811	6.924		ENSSSCG00000000234	protein_coding	3.318	2.151	1.333	3.195
ENSSSCG00000000224	SMAGP	protein_coding	1.568	1.223	2.435	4.239	1.765	1.684	3.63	2.121		ENSSSCG00000000233	protein_coding	0.726	0.515	0.635	1.015		ENSSSCG00000000235	protein_coding	0	0	0	0.013
ENSSSCG00000000228	SCN8A	protein_coding	0.039	0	0.117	0.064	0.056	0.031	0.05	0.013		ENSSSCG00000000234	protein_coding	1.154	0.553	0.946	3.225		ENSSSCG00000000236	protein_coding	0	0	0.02	0
ENSSSCG00000000231	ANKRD33	protein_coding	0.026	0	0.155	0	0	0	0	0		ENSSSCG00000000235	protein_coding	0.324	0	0.065	0		ENSSSCG00000000238	protein_coding	0	0	0.109	0
ENSSSCG00000000232	ACVRL1	protein_coding	1.931	1.995	2.811	6.924	2.536	2.162	3.391	2.593		ENSSSCG00000000236	protein_coding	7.791	0	0.065	0		ENSSSCG00000000239	protein_coding	0	0	0	0.013
ENSSSCG00000000233	ACVR1B	protein_coding	0.726	0.515	0.635	1.015	0.793	0.987	0.975	1.899		ENSSSCG00000000238	protein_coding	0.428	0	1.567	0		ENSSSCG00000000242	protein_coding	0.056	0.374	4.992	2.213
ENSSSCG00000000234	GRASP	protein_coding	1.154	0.553	0.946	3.225	3.318	2.151	1.333	3.195		ENSSSCG00000000239	protein_coding	10.435	0.039	0	0		ENSSSCG00000000243	protein_coding	4.257	3.908	2.566	2.462
ENSSSCG00000000235	KRT82	protein_coding	0.324	0	0.065	0	0	0	0	0.013		ENSSSCG00000000240	protein_coding	5.107	0	0.168	0.013		ENSSSCG00000000244	protein_coding	0.894	0.374	0.786	0.327
ENSSSCG00000000236	KRT75	protein_coding	7.791	0	0.065	0	0	0	0.02	0		ENSSSCG00000000241	protein_coding	12.107	0	0.117	0		ENSSSCG00000000245	protein_coding	0	0	0	0.026
ENSSSCG00000000238	-	protein_coding	0.428	0	1.567	0	0	0	0.109	0		ENSSSCG00000000242	protein_coding	0.531	0.27	3.627	0.629		ENSSSCG00000000246	protein_coding	0.257	0.104	0.547	0.144
ENSSSCG00000000239	-	protein_coding	10.435	0.039	0	0	0	0	0	0.013		ENSSSCG00000000243	protein_coding	2.087	2.677	6.865	1.927		ENSSSCG00000000247	protein_coding	0	0	0.02	0
ENSSSCG00000000240	KRT85	protein_coding	5.107	0	0.168	0.013	0	0	0	0		ENSSSCG00000000244	protein_coding	0.259	0.283	1.101	0.206		ENSSSCG00000000248	protein_coding	0	0.021	0	0
ENSSSCG00000000241	KRT84	protein_coding	12.107	0	0.117	0	0	0	0	0		ENSSSCG00000000245	protein_coding	17.538	0.013	0.259	0		ENSSSCG00000000251	protein_coding	0	0	0.01	0
ENSSSCG00000000242	CH242-185F9.2	protein_coding	0.531	0.27	3.627	0.629	0.056	0.374	4.992	2.213		ENSSSCG00000000246	protein_coding	0.13	0	0	0.026		ENSSSCG00000000252	protein_coding	0.57	2.255	0.607	1.742
ENSSSCG00000000243	PF4	protein_coding	2.087	2.677	6.865	1.927	4.257	3.908	2.566	2.462		ENSSSCG00000000247	protein_coding	26.586	0	0.466	0		ENSSSCG00000000253	protein_coding	0.19	0.592	0.229	0.969
ENSSSCG00000000244	PPBP	protein_coding	0.259	0.283	1.101	0.206	0.894	0.374	0.786	0.327		ENSSSCG00000000248	protein_coding	17.875	0.013	0.168	0		ENSSSCG00000000254	protein_coding	3.799	6.589	2.755	7.176
ENSSSCG00000000245	-	protein_coding	17.538	0.013	0.259	0	0	0	0	0.026		ENSSSCG00000000249	protein_coding	133.385	0.051	0	0		ENSSSCG00000000256	protein_coding	3.14	4.957	5.788	7.294
ENSSSCG00000000246	-	protein_coding	0.13	0	0	0.026	0.257	0.104	0.547	0.144		ENSSSCG00000000250	protein_coding	0.324	0	0.181	0		ENSSSCG00000000257	protein_coding	0.48	0.728	1.233	0.537
ENSSSCG00000000247	KRT72	protein_coding	26.586	0	0.466	0	0	0	0.02	0		ENSSSCG00000000251	protein_coding	6.079	0	0.272	0		ENSSSCG00000000258	protein_coding	1.955	2.868	0.875	1.899
ENSSSCG00000000248	KRT5	protein_coding	17.875	0.013	0.168	0	0	0.021	0	0		ENSSSCG00000000252	protein_coding	2.515	4.981	0	0.514		ENSSSCG00000000259	protein_coding	1.263	1.289	0.805	0.943
ENSSSCG00000000249	KRT73	protein_coding	133.385	0.051	0	0	0	0	0	0		ENSSSCG00000000253	protein_coding	2.605	0.013	0	0.193		ENSSSCG00000000260	protein_coding	0.156	0.104	0.05	0.065
ENSSSCG00000000250	KRT2	protein_coding	0.324	0	0.181	0	0	0	0	0		ENSSSCG00000000254	protein_coding	4.55	3.977	2.85	7.952		ENSSSCG00000000261	protein_coding	12.301	16.327	6.921	13.527
ENSSSCG00000000251	-	protein_coding	6.079	0	0.272	0	0	0	0.01	0		ENSSSCG00000000256	protein_coding	5.794	7.736	3.523	6.321		ENSSSCG00000000262	protein_coding	2.045	2.38	2.943	2.213
ENSSSCG00000000252	KRT8	protein_coding	2.515	4.981	0	0.514	0.57	2.255	0.607	1.742		ENSSSCG00000000257	protein_coding	0.519	0.849	0.764	0.719		ENSSSCG00000000263	protein_coding	2.212	3.627	1.661	4.033
ENSSSCG00000000253	KRT18	protein_coding	2.605	0.013	0	0.193	0.19	0.592	0.229	0.969		ENSSSCG00000000258	protein_coding	2.152	1.57	0.842	2.672		ENSSSCG00000000264	protein_coding	2.905	2.422	3.083	3.313
ENSSSCG00000000254	-	protein_coding	4.55	3.977	2.85	7.952	3.799	6.589	2.755	7.176		ENSSSCG00000000259	protein_coding	0.804	1.055	1.762	0.809		ENSSSCG00000000265	protein_coding	0.034	0.125	0.099	0.026
ENSSSCG00000000256	ZNF740	protein_coding	5.794	7.736	3.523	6.321	3.14	4.957	5.788	7.294		ENSSSCG00000000260	protein_coding	0.104	0.013	0.337	0.039		ENSSSCG00000000266	protein_coding	21.553	24.922	39.777	31.767
ENSSSCG00000000257	ITGB7	protein_coding	0.519	0.849	0.764	0.719	0.48	0.728	1.233	0.537		ENSSSCG00000000261	protein_coding	2.605	1.725	2.383	5.1		ENSSSCG00000000267	protein_coding	6.871	4.427	6.116	5.984
ENSSSCG00000000258	RARG	protein_coding	2.152	1.57	0.842	2.672	1.955	2.868	0.875	1.899		ENSSSCG00000000262	protein_coding	4.044	2.832	1.554	5.935		ENSSSCG00000000268	protein_coding	1.464	1.091	0.895	0.851
ENSSSCG00000000259	CSAD	protein_coding	0.804	1.055	1.762	0.809	1.263	1.289	0.805	0.943		ENSSSCG00000000263	protein_coding	1.944	0.914	4.119	4.92		ENSSSCG00000000269	protein_coding	0	0	0	0.092
ENSSSCG00000000260	SOAT2	protein_coding	0.104	0.013	0.337	0.039	0.156	0.104	0.05	0.065		ENSSSCG00000000264	protein_coding	4.174	3.449	1.891	3.083		ENSSSCG00000000271	protein_coding	0.492	0.935	0.497	0.367
ENSSSCG00000000261	IGFBP6	protein_coding	2.605	1.725	2.383	5.1	12.301	16.327	6.921	13.527		ENSSSCG00000000265	protein_coding	0.104	0.129	0.298	0		ENSSSCG00000000272	protein_coding	7.888	6.953	12.301	9.101
ENSSSCG00000000262	SPRYD3	protein_coding	4.044	2.832	1.554	5.935	2.045	2.38	2.943	2.213		ENSSSCG00000000266	protein_coding	40.43	54.818	9.521	41.79		ENSSSCG00000000273	protein_coding	3.821	4.448	7.349	7.66
ENSSSCG00000000263	TNS2	protein_coding	1.944	0.914	4.119	4.92	2.212	3.627	1.661	4.033		ENSSSCG00000000267	protein_coding	2.683	3.758	2.047	7.335		ENSSSCG00000000274	protein_coding	16.48	25.66	28.082	19.118
ENSSSCG00000000264	-	protein_coding	4.174	3.449	1.891	3.083	2.905	2.422	3.083	3.313		ENSSSCG00000000268	protein_coding	0.843	0.991	1.153	0.835		ENSSSCG00000000275	protein_coding	1.62	1.59	1.521	0.89
ENSSSCG00000000265	ESPL1	protein_coding	0.104	0.129	0.298	0	0.034	0.125	0.099	0.026		ENSSSCG00000000269	protein_coding	0	0	0.155	0		ENSSSCG00000000276	protein_coding	6.123	6.08	8.363	7.791
ENSSSCG00000000266	PFDN5	protein_coding	40.43	54.818	9.521	41.79	21.553	24.922	39.777	31.767		ENSSSCG00000000271	protein_coding	0.311	0.142	0.984	0.308		ENSSSCG00000000277	protein_coding	0.737	7.753	5.141	9.363
ENSSSCG00000000267	C12orf10	protein_coding	2.683	3.758	2.047	7.335	6.871	4.427	6.116	5.984		ENSSSCG00000000272	protein_coding	6.105	5.934	4.845	5.755		ENSSSCG00000000278	protein_coding	3.877	4.874	2.585	3.496
ENSSSCG00000000268	AAAS	protein_coding	0.843	0.991	1.153	0.835	1.464	1.091	0.895	0.851		ENSSSCG00000000273	protein_coding	6.326	5.11	3.264	6.937		ENSSSCG00000000279	protein_coding	0	0.104	0	0
ENSSSCG00000000269	SP7	protein_coding	0	0	0.155	0	0	0	0	0.092		ENSSSCG00000000274	protein_coding	16.553	14.635	14.637	15.814		ENSSSCG00000000282	protein_coding	2.257	4.646	5.479	8.944
ENSSSCG00000000271	AMHR2	protein_coding	0.311	0.142	0.984	0.308	0.492	0.935	0.497	0.367		ENSSSCG00000000275	protein_coding	0.596	0.566	0.427	0.462		ENSSSCG00000000285	protein_coding	0.156	0.166	0.05	0.21
ENSSSCG00000000272	SP1	protein_coding	6.105	5.934	4.845	5.755	7.888	6.953	12.301	9.101		ENSSSCG00000000276	protein_coding	4.031	3.913	0.712	5.421		ENSSSCG00000000288	protein_coding	18.882	15.506	33.979	17.403
ENSSSCG00000000273	PRR13	protein_coding	6.326	5.11	3.264	6.937	3.821	4.448	7.349	7.66		ENSSSCG00000000277	protein_coding	3.487	3.823	4.184	4.561		ENSSSCG00000000289	protein_coding	0.257	0.26	0.298	0.079
ENSSSCG00000000274	PCBP2	protein_coding	16.553	14.635	14.637	15.814	16.48	25.66	28.082	19.118		ENSSSCG00000000278	protein_coding	1.737	1.789	4.624	2.017		ENSSSCG00000000290	protein_coding	8.234	7.119	10.282	7.49
ENSSSCG00000000275	MAP3K12	protein_coding	0.596	0.566	0.427	0.462	1.62	1.59	1.521	0.89		ENSSSCG00000000279	protein_coding	1.154	0	0	0		ENSSSCG00000000292	protein_coding	0.235	0.499	0.328	0.786
ENSSSCG00000000276	TARBP2	protein_coding	4.031	3.913	0.712	5.421	6.123	6.08	8.363	7.791		ENSSSCG00000000281	protein_coding	0	0	0.427	0		ENSSSCG00000000293	protein_coding	2.659	2.224	9.805	1.951
ENSSSCG00000000277	NPFF	protein_coding	3.487	3.823	4.184	4.561	0.737	7.753	5.141	9.363		ENSSSCG00000000282	protein_coding	9.255	11.314	11.412	6.141		ENSSSCG00000000295	protein_coding	1.922	1.746	9.646	0.249
ENSSSCG00000000278	-	protein_coding	1.737	1.789	4.624	2.017	3.877	4.874	2.585	3.496		ENSSSCG00000000285	protein_coding	0.039	0	0	0		ENSSSCG00000000297	protein_coding	1.296	1.788	2.078	2.58
ENSSSCG00000000279	HOXC13	protein_coding	1.154	0	0	0	0	0.104	0	0		ENSSSCG00000000288	protein_coding	28.738	26.862	11.529	29.856		ENSSSCG00000000298	protein_coding	487.42	517.828	221.665	1506.5
ENSSSCG00000000281	HOXC12	protein_coding	0	0	0.427	0	0	0	0	0		ENSSSCG00000000289	protein_coding	0.156	0.167	0.453	0.565		ENSSSCG00000000299	protein_coding	0.123	0.052	0.358	0.026
ENSSSCG00000000282	CBX5	protein_coding	9.255	11.314	11.412	6.141	2.257	4.646	5.479	8.944		ENSSSCG00000000290	protein_coding	16.074	18.226	3.834	15.442		ENSSSCG00000000300	protein_coding	0	0	0.04	0
ENSSSCG00000000285	HOXC4	protein_coding	0.039	0	0	0	0.156	0.166	0.05	0.21		ENSSSCG00000000292	protein_coding	0.791	0.167	0.155	0.257		ENSSSCG00000000307	protein_coding	0	0.062	0	0
ENSSSCG00000000288	HNRNPA1	protein_coding	28.738	26.862	11.529	29.856	18.882	15.506	33.979	17.403		ENSSSCG00000000293	protein_coding	12.133	11.327	16.904	18.885		ENSSSCG00000000320	protein_coding	0	0	0	0.039
ENSSSCG00000000289	NFE2	protein_coding	0.156	0.167	0.453	0.565	0.257	0.26	0.298	0.079		ENSSSCG00000000295	protein_coding	2.1	3.462	1.723	1.554		ENSSSCG00000000323	protein_coding	0	0	0.089	0
ENSSSCG00000000290	COPZ1	protein_coding	16.074	18.226	3.834	15.442	8.234	7.119	10.282	7.49		ENSSSCG00000000297	protein_coding	0.674	0.721	0.272	0.886		ENSSSCG00000000324	protein_coding	0	0	0	0.079
ENSSSCG00000000292	ZNF385A	protein_coding	0.791	0.167	0.155	0.257	0.235	0.499	0.328	0.786		ENSSSCG00000000298	protein_coding	2.748	1.725	0	0		ENSSSCG00000000327	protein_coding	0.034	0	0	0
ENSSSCG00000000293	ITGA5	protein_coding	12.133	11.327	16.904	18.885	2.659	2.224	9.805	1.951		ENSSSCG00000000299	protein_coding	0.052	0.142	0	0.051		ENSSSCG00000000334	protein_coding	0	0	0.02	0
ENSSSCG00000000295	-	protein_coding	2.1	3.462	1.723	1.554	1.922	1.746	9.646	0.249		ENSSSCG00000000307	protein_coding	0	0.051	0	0		ENSSSCG00000000338	protein_coding	0	0	0.02	0
ENSSSCG00000000297	-	protein_coding	0.674	0.721	0.272	0.886	1.296	1.788	2.078	2.58		ENSSSCG00000000318	protein_coding	0	0.129	0	0		ENSSSCG00000000353	protein_coding	0	0.062	0	0
ENSSSCG00000000298	-	protein_coding	2.748	1.725	0	0	487.42	517.828	221.665	1506.5		ENSSSCG00000000320	protein_coding	0.052	0	0	0		ENSSSCG00000000359	protein_coding	52.524	50.821	60.759	87.209
ENSSSCG00000000299	TESPA1	protein_coding	0.052	0.142	0	0.051	0.123	0.052	0.358	0.026		ENSSSCG00000000323	protein_coding	0.363	0.991	0.933	0.077		ENSSSCG00000000361	protein_coding	181.18	147.725	270.282	101.22
ENSSSCG00000000300	NEUROD4	protein_coding	0	0	0	0	0	0	0.04	0		ENSSSCG00000000324	protein_coding	0.311	0.515	0.777	0.077		ENSSSCG00000000362	protein_coding	0.268	0.343	0.686	1.034
ENSSSCG00000000307	-	protein_coding	0	0.051	0	0	0	0.062	0	0		ENSSSCG00000000326	protein_coding	0.389	0	0.725	0		ENSSSCG00000000363	protein_coding	0.358	0.301	0.308	0.419
ENSSSCG00000000318	OR6C4	protein_coding	0	0.129	0	0	0	0	0	0		ENSSSCG00000000327	protein_coding	0	0	0.233	0		ENSSSCG00000000364	protein_coding	9.128	10.185	26.084	16.237
ENSSSCG00000000320	-	protein_coding	0.052	0	0	0	0	0	0	0.039		ENSSSCG00000000332	protein_coding	0.194	0.772	0	0.026		ENSSSCG00000000365	protein_coding	3.184	5.259	14.001	5.971
ENSSSCG00000000323	OR6C76	protein_coding	0.363	0.991	0.933	0.077	0	0	0.089	0		ENSSSCG00000000334	protein_coding	0	0.631	0.505	0		ENSSSCG00000000366	protein_coding	2.525	2.234	4.962	3.287
ENSSSCG00000000324	OR6C65	protein_coding	0.311	0.515	0.777	0.077	0	0	0	0.079		ENSSSCG00000000351	protein_coding	0	0.026	0.466	0		ENSSSCG00000000367	protein_coding	1.687	1.881	1.82	1.663
ENSSSCG00000000326	-	protein_coding	0.389	0	0.725	0	0	0	0	0		ENSSSCG00000000353	protein_coding	0.052	0.206	0	0.026		ENSSSCG00000000368	protein_coding	1.039	1.361	1.999	0.471
ENSSSCG00000000327	-	protein_coding	0	0	0.233	0	0.034	0	0	0		ENSSSCG00000000359	protein_coding	73.835	88.567	20.311	90.517		ENSSSCG00000000369	protein_coding	2.335	3.565	2.267	2.527
ENSSSCG00000000332	-	protein_coding	0.194	0.772	0	0.026	0	0	0	0		ENSSSCG00000000361	protein_coding	139.62	127.579	68.524	138.345		ENSSSCG00000000370	protein_coding	0.525	1.445	0.617	0.354
ENSSSCG00000000334	-	protein_coding	0	0.631	0.505	0	0	0	0.02	0		ENSSSCG00000000362	protein_coding	0.324	0.09	0.246	0.206		ENSSSCG00000000371	protein_coding	0	0.114	0	0
ENSSSCG00000000338	-	protein_coding	0	0	0	0	0	0	0.02	0		ENSSSCG00000000363	protein_coding	0.194	0.27	0.194	0.373		ENSSSCG00000000372	protein_coding	0.346	0.52	0.278	0.524
ENSSSCG00000000351	-	protein_coding	0	0.026	0.466	0	0	0	0	0		ENSSSCG00000000364	protein_coding	13.079	14.84	14.858	10.714		ENSSSCG00000000373	protein_coding	0.693	0.811	0.825	0.498
ENSSSCG00000000353	-	protein_coding	0.052	0.206	0	0.026	0	0.062	0	0		ENSSSCG00000000365	protein_coding	13.663	19.5	1.593	12.705		ENSSSCG00000000374	protein_coding	264.843	220.902	527.886	476.114
ENSSSCG00000000359	BLOC1S1	protein_coding	73.835	88.567	20.311	90.517	52.524	50.821	60.759	87.209		ENSSSCG00000000366	protein_coding	3.513	4.711	1.554	4.509		ENSSSCG00000000376	protein_coding	1.196	1.59	0.746	2.331
ENSSSCG00000000361	CD63	protein_coding	139.62	127.579	68.524	138.345	181.18	147.725	270.282	101.22		ENSSSCG00000000367	protein_coding	2.281	1.712	2.086	2.055		ENSSSCG00000000377	protein_coding	17.396	14.955	26.442	13.016
ENSSSCG00000000362	RDH5	protein_coding	0.324	0.09	0.246	0.206	0.268	0.343	0.686	1.034		ENSSSCG00000000368	protein_coding	1.426	1.557	0.389	0.925		ENSSSCG00000000379	protein_coding	3.754	3.336	2.924	2.305
ENSSSCG00000000363	BMP11	protein_coding	0.194	0.27	0.194	0.373	0.358	0.301	0.308	0.419		ENSSSCG00000000369	protein_coding	2.463	3.411	2.176	3.34		ENSSSCG00000000382	protein_coding	5.195	7.961	5.131	29.476
ENSSSCG00000000364	SARNP	protein_coding	13.079	14.84	14.858	10.714	9.128	10.185	26.084	16.237		ENSSSCG00000000370	protein_coding	0.506	0.875	0.155	0.501		ENSSSCG00000000383	protein_coding	4.302	2.91	11.068	2.357
ENSSSCG00000000365	ORMDL2	protein_coding	13.663	19.5	1.593	12.705	3.184	5.259	14.001	5.971		ENSSSCG00000000371	protein_coding	0.143	0	0.13	0.051		ENSSSCG00000000384	protein_coding	12.212	16.795	16.885	10.515
ENSSSCG00000000366	DNAJC14	protein_coding	3.513	4.711	1.554	4.509	2.525	2.234	4.962	3.287		ENSSSCG00000000372	protein_coding	1.089	1.043	0	0.655		ENSSSCG00000000385	protein_coding	0.156	0.197	0.099	0.131
ENSSSCG00000000367	-	protein_coding	2.281	1.712	2.086	2.055	1.687	1.881	1.82	1.663		ENSSSCG00000000373	protein_coding	1.193	1.841	0.168	0.655		ENSSSCG00000000386	protein_coding	3.587	4.303	2.247	1.532
ENSSSCG00000000368	MMP19	protein_coding	1.426	1.557	0.389	0.925	1.039	1.361	1.999	0.471		ENSSSCG00000000374	protein_coding	428.958	453.426	114.068	497.793		ENSSSCG00000000388	protein_coding	53.608	44.191	37.589	60.418
ENSSSCG00000000369	WIBG	protein_coding	2.463	3.411	2.176	3.34	2.335	3.565	2.267	2.527		ENSSSCG00000000376	protein_coding	2.774	3.218	0.622	2.505		ENSSSCG00000000393	protein_coding	0.983	2.588	2.963	3.025
ENSSSCG00000000370	DGKA	protein_coding	0.506	0.875	0.155	0.501	0.525	1.445	0.617	0.354		ENSSSCG00000000377	protein_coding	16.475	20.002	11.127	14.118		ENSSSCG00000000394	protein_coding	1.944	3.035	13.096	4.74
ENSSSCG00000000371	-	protein_coding	0.143	0	0.13	0.051	0	0.114	0	0		ENSSSCG00000000379	protein_coding	1.983	3.063	2.358	2.544		ENSSSCG00000000396	protein_coding	1.899	2.151	23.319	1.833
ENSSSCG00000000372	-	protein_coding	1.089	1.043	0	0.655	0.346	0.52	0.278	0.524		ENSSSCG00000000382	protein_coding	3.526	4.106	4.067	7.888		ENSSSCG00000000397	protein_coding	0	0	0.139	0.157
ENSSSCG00000000373	CDK2	protein_coding	1.193	1.841	0.168	0.655	0.693	0.811	0.825	0.498		ENSSSCG00000000383	protein_coding	3.941	2.87	1.477	6.321		ENSSSCG00000000398	protein_coding	0.939	1.455	0.845	1.061
ENSSSCG00000000374	RPS26	protein_coding	428.958	453.426	114.068	497.793	264.843	220.902	527.886	476.114		ENSSSCG00000000384	protein_coding	7.739	10.4	12.332	15.968		ENSSSCG00000000399	protein_coding	1.196	1.372	0.915	0.877
ENSSSCG00000000376	-	protein_coding	2.774	3.218	0.622	2.505	1.196	1.59	0.746	2.331		ENSSSCG00000000385	protein_coding	0.052	0.039	0.091	0.103		ENSSSCG00000000400	protein_coding	0	0.042	0	0
ENSSSCG00000000377	-	protein_coding	16.475	20.002	11.127	14.118	17.396	14.955	26.442	13.016		ENSSSCG00000000386	protein_coding	0.856	0.991	1.295	1.143		ENSSSCG00000000401	protein_coding	0.045	0	0.07	0.21
ENSSSCG00000000379	ESYT1	protein_coding	1.983	3.063	2.358	2.544	3.754	3.336	2.924	2.305		ENSSSCG00000000388	protein_coding	159.181	179.63	186.607	134.016		ENSSSCG00000000402	protein_coding	1.698	3.378	5.39	3.771
ENSSSCG00000000382	-	protein_coding	3.526	4.106	4.067	7.888	5.195	7.961	5.131	29.476		ENSSSCG00000000393	protein_coding	2.605	2.832	1.671	1.696		ENSSSCG00000000403	protein_coding	1.564	1.777	1.263	1.545
ENSSSCG00000000383	-	protein_coding	3.941	2.87	1.477	6.321	4.302	2.91	11.068	2.357		ENSSSCG00000000394	protein_coding	5.328	7.118	2.824	5.049		ENSSSCG00000000404	protein_coding	0	0.062	0	0
ENSSSCG00000000384	NABP2	protein_coding	7.739	10.4	12.332	15.968	12.212	16.795	16.885	10.515		ENSSSCG00000000396	protein_coding	3.992	4.621	15.194	3.97		ENSSSCG00000000405	protein_coding	184.141	156.154	108.292	100.84
ENSSSCG00000000385	SLC39A5	protein_coding	0.052	0.039	0.091	0.103	0.156	0.197	0.099	0.131		ENSSSCG00000000397	protein_coding	0.169	0.026	0	0.36		ENSSSCG00000000406	protein_coding	10.771	9.904	22.842	6.272
ENSSSCG00000000386	-	protein_coding	0.856	0.991	1.295	1.143	3.587	4.303	2.247	1.532		ENSSSCG00000000398	protein_coding	0.337	0.656	2.552	0.501		ENSSSCG00000000408	protein_coding	0.223	0.104	0.139	0.065
ENSSSCG00000000388	-	protein_coding	159.181	179.63	186.607	134.016	53.608	44.191	37.589	60.418		ENSSSCG00000000399	protein_coding	0.596	0.875	1.503	0.527		ENSSSCG00000000411	protein_coding	1.274	1.289	1.124	0.799
ENSSSCG00000000393	PAN2	protein_coding	2.605	2.832	1.671	1.696	0.983	2.588	2.963	3.025		ENSSSCG00000000400	protein_coding	0.078	0	0.233	0.039		ENSSSCG00000000413	protein_coding	0.011	0.239	0.089	0.105
ENSSSCG00000000394	-	protein_coding	5.328	7.118	2.824	5.049	1.944	3.035	13.096	4.74		ENSSSCG00000000401	protein_coding	0.078	0	0	0.27		ENSSSCG00000000414	protein_coding	1.62	3.211	1.681	3.457
ENSSSCG00000000396	STAT2	protein_coding	3.992	4.621	15.194	3.97	1.899	2.151	23.319	1.833		ENSSSCG00000000402	protein_coding	10.085	10.271	15.156	10.881		ENSSSCG00000000415	protein_coding	0	0	0.02	0
ENSSSCG00000000397	APOF	protein_coding	0.169	0.026	0	0.36	0	0	0.139	0.157		ENSSSCG00000000403	protein_coding	1.504	1.21	2.034	1.67		ENSSSCG00000000416	protein_coding	0.48	1.06	0.398	0.563
ENSSSCG00000000398	APON	protein_coding	0.337	0.656	2.552	0.501	0.939	1.455	0.845	1.061		ENSSSCG00000000405	protein_coding	415.866	450.981	88.187	556.875		ENSSSCG00000000417	protein_coding	1.385	1.258	3.192	1.676
ENSSSCG00000000399	TIMELESS	protein_coding	0.596	0.875	1.503	0.527	1.196	1.372	0.915	0.877		ENSSSCG00000000406	protein_coding	3.513	3.784	11.542	6.321		ENSSSCG00000000419	protein_coding	1.888	2.775	1.492	2.527
ENSSSCG00000000400	MIP	protein_coding	0.078	0	0.233	0.039	0	0.042	0	0		ENSSSCG00000000408	protein_coding	0.998	0.785	0.091	0.308		ENSSSCG00000000420	protein_coding	5.095	4.24	2.506	5.159
ENSSSCG00000000401	-	protein_coding	0.078	0	0	0.27	0.045	0	0.07	0.21		ENSSSCG00000000411	protein_coding	0.596	0.862	1.658	0.591		ENSSSCG00000000423	protein_coding	3.307	5.176	4.365	4.085
ENSSSCG00000000402	RBMS2	protein_coding	10.085	10.271	15.156	10.881	1.698	3.378	5.39	3.771		ENSSSCG00000000413	protein_coding	0	0	0.104	0		ENSSSCG00000000424	protein_coding	0	0.104	0.139	0
ENSSSCG00000000403	BAZ2A	protein_coding	1.504	1.21	2.034	1.67	1.564	1.777	1.263	1.545		ENSSSCG00000000414	protein_coding	0.194	0.219	0	0.591		ENSSSCG00000000426	protein_coding	0.302	0.405	0	0.484
ENSSSCG00000000404	-	protein_coding	0	0	0	0	0	0.062	0	0		ENSSSCG00000000415	protein_coding	0.583	0	0	0		ENSSSCG00000000429	protein_coding	0.022	0.021	0.03	0.026
ENSSSCG00000000405	ATP5B	protein_coding	415.866	450.981	88.187	556.875	184.141	156.154	108.292	100.84		ENSSSCG00000000416	protein_coding	0.35	0.386	0.22	0.321		ENSSSCG00000000430	protein_coding	23.039	28.788	28.112	34.006
ENSSSCG00000000406	PTGES3	protein_coding	3.513	3.784	11.542	6.321	10.771	9.904	22.842	6.272		ENSSSCG00000000417	protein_coding	1.685	1.493	1.127	2.043		ENSSSCG00000000431	protein_coding	1.196	1.247	0.666	0.786
ENSSSCG00000000408	-	protein_coding	0.998	0.785	0.091	0.308	0.223	0.104	0.139	0.065		ENSSSCG00000000418	protein_coding	0.156	0	0.453	0		ENSSSCG00000000433	protein_coding	0.883	1.164	0.278	1.257
ENSSSCG00000000411	-	protein_coding	0.596	0.862	1.658	0.591	1.274	1.289	1.124	0.799		ENSSSCG00000000419	protein_coding	0.726	0.283	0.725	0.398		ENSSSCG00000000435	protein_coding	1.441	2.401	2.476	3.182
ENSSSCG00000000413	-	protein_coding	0	0	0.104	0	0.011	0.239	0.089	0.105		ENSSSCG00000000420	protein_coding	4.018	4.647	3.433	15.056		ENSSSCG00000000436	protein_coding	0.324	0.239	0.398	0.406
ENSSSCG00000000414	-	protein_coding	0.194	0.219	0	0.591	1.62	3.211	1.681	3.457		ENSSSCG00000000423	protein_coding	2.022	1.3	2.824	3.314		ENSSSCG00000000437	protein_coding	0.335	0.478	0.308	0.17
ENSSSCG00000000415	SDR9C7	protein_coding	0.583	0	0	0	0	0	0.02	0		ENSSSCG00000000424	protein_coding	0	0.064	0	0.013		ENSSSCG00000000438	protein_coding	0	0	0.02	0.039
ENSSSCG00000000416	GPR182	protein_coding	0.35	0.386	0.22	0.321	0.48	1.06	0.398	0.563		ENSSSCG00000000426	protein_coding	1.361	0.386	0	0.604		ENSSSCG00000000439	protein_coding	0.123	0.26	0.04	0.052
ENSSSCG00000000417	ZBTB39	protein_coding	1.685	1.493	1.127	2.043	1.385	1.258	3.192	1.676		ENSSSCG00000000429	protein_coding	0.065	0.051	0.453	0.077		ENSSSCG00000000441	protein_coding	0.034	0	0	0
ENSSSCG00000000418	TAC3	protein_coding	0.156	0	0.453	0	0	0	0	0		ENSSSCG00000000430	protein_coding	23.657	24.584	7.215	33.864		ENSSSCG00000000442	protein_coding	0.603	0.426	0.199	0.118
ENSSSCG00000000419	-	protein_coding	0.726	0.283	0.725	0.398	1.888	2.775	1.492	2.527		ENSSSCG00000000431	protein_coding	0.648	0.309	1.723	0.886		ENSSSCG00000000443	protein_coding	0.257	0.572	0.298	0.419
ENSSSCG00000000420	NDUFA4L2	protein_coding	4.018	4.647	3.433	15.056	5.095	4.24	2.506	5.159		ENSSSCG00000000433	protein_coding	1.218	1.596	0.181	1.978		ENSSSCG00000000444	protein_coding	0	0.073	0.378	0.118
ENSSSCG00000000423	-	protein_coding	2.022	1.3	2.824	3.314	3.307	5.176	4.365	4.085		ENSSSCG00000000435	protein_coding	6.391	5.895	1.451	6.834		ENSSSCG00000000449	protein_coding	0.994	1.216	4.594	1.493
ENSSSCG00000000424	-	protein_coding	0	0.064	0	0.013	0	0.104	0.139	0		ENSSSCG00000000436	protein_coding	0.272	0.296	0	0.051		ENSSSCG00000000451	protein_coding	1.676	1.299	0.577	0.969
ENSSSCG00000000426	-	protein_coding	1.361	0.386	0	0.604	0.302	0.405	0	0.484		ENSSSCG00000000437	protein_coding	0.324	0.232	0.415	0.206		ENSSSCG00000000453	protein_coding	1.966	1.185	1.054	0.733
ENSSSCG00000000429	-	protein_coding	0.065	0.051	0.453	0.077	0.022	0.021	0.03	0.026		ENSSSCG00000000439	protein_coding	0.117	0.064	0.181	0.27		ENSSSCG00000000455	protein_coding	0.525	1.559	0.497	0.995
ENSSSCG00000000430	-	protein_coding	23.657	24.584	7.215	33.864	23.039	28.788	28.112	34.006		ENSSSCG00000000441	protein_coding	0.026	0	0.013	0		ENSSSCG00000000456	protein_coding	0.626	0.457	0.875	0.118
ENSSSCG00000000431	-	protein_coding	0.648	0.309	1.723	0.886	1.196	1.247	0.666	0.786		ENSSSCG00000000442	protein_coding	0.169	0.232	0.13	0.128		ENSSSCG00000000457	protein_coding	2.771	3.783	4.316	2.462
ENSSSCG00000000433	B4GALNT1	protein_coding	1.218	1.596	0.181	1.978	0.883	1.164	0.278	1.257		ENSSSCG00000000443	protein_coding	0.363	0.283	0.92	0.218		ENSSSCG00000000458	protein_coding	1.564	1.788	2.397	1.846
ENSSSCG00000000435	-	protein_coding	6.391	5.895	1.451	6.834	1.441	2.401	2.476	3.182		ENSSSCG00000000444	protein_coding	0.117	0	0	0		ENSSSCG00000000460	protein_coding	24.189	31.345	59.158	33.221
ENSSSCG00000000436	-	protein_coding	0.272	0.296	0	0.051	0.324	0.239	0.398	0.406		ENSSSCG00000000449	protein_coding	2.243	1.622	1.891	1.799		ENSSSCG00000000461	protein_coding	0	0	0.08	0
ENSSSCG00000000437	-	protein_coding	0.324	0.232	0.415	0.206	0.335	0.478	0.308	0.17		ENSSSCG00000000451	protein_coding	1.193	1.133	1.399	1.31		ENSSSCG00000000462	protein_coding	4.369	4.178	1.323	3.509
ENSSSCG00000000438	-	protein_coding	0	0	0	0	0	0	0.02	0.039		ENSSSCG00000000453	protein_coding	0.713	0.849	0.272	0.501		ENSSSCG00000000466	protein_coding	7.329	6.911	5.3	3.614
ENSSSCG00000000439	KIF5A	protein_coding	0.117	0.064	0.181	0.27	0.123	0.26	0.04	0.052		ENSSSCG00000000455	protein_coding	0.648	0.36	0.065	0.668		ENSSSCG00000000469	protein_coding	3.475	2.9	2.168	2.75
ENSSSCG00000000441	-	protein_coding	0.026	0	0.013	0	0.034	0	0	0		ENSSSCG00000000456	protein_coding	9.1	7.594	6.477	4.984		ENSSSCG00000000471	protein_coding	0.324	0	0	0
ENSSSCG00000000442	INHBE	protein_coding	0.169	0.232	0.13	0.128	0.603	0.426	0.199	0.118		ENSSSCG00000000457	protein_coding	2.968	4.067	5.622	2.556		ENSSSCG00000000472	protein_coding	2.804	2.713	6.026	3.837
ENSSSCG00000000443	GLI1	protein_coding	0.363	0.283	0.92	0.218	0.257	0.572	0.298	0.419		ENSSSCG00000000458	protein_coding	1.374	1.467	1.425	1.387		ENSSSCG00000000473	protein_coding	2.212	2.557	2.675	1.362
ENSSSCG00000000444	-	protein_coding	0.117	0	0	0	0	0.073	0.378	0.118		ENSSSCG00000000460	protein_coding	72.837	101.476	47.41	80.895		ENSSSCG00000000475	protein_coding	4.346	4.562	0.666	1.323
ENSSSCG00000000449	-	protein_coding	2.243	1.622	1.891	1.799	0.994	1.216	4.594	1.493		ENSSSCG00000000462	protein_coding	0.57	0.566	0.466	0.617		ENSSSCG00000000476	protein_coding	0	0.738	0	0.223
ENSSSCG00000000451	AGAP2	protein_coding	1.193	1.133	1.399	1.31	1.676	1.299	0.577	0.969		ENSSSCG00000000464	protein_coding	0	0.051	0.052	0		ENSSSCG00000000477	protein_coding	0.983	0.592	0.915	0.419
ENSSSCG00000000453	XRCC6BP1	protein_coding	0.713	0.849	0.272	0.501	1.966	1.185	1.054	0.733		ENSSSCG00000000466	protein_coding	3.863	4.08	2.435	3.674		ENSSSCG00000000478	protein_coding	0	0.021	0.03	0
ENSSSCG00000000455	LRIG3	protein_coding	0.648	0.36	0.065	0.668	0.525	1.559	0.497	0.995		ENSSSCG00000000468	protein_coding	0.531	0	0	0		ENSSSCG00000000483	protein_coding	0.19	0.083	0.149	0.21
ENSSSCG00000000456	SLC16A7	protein_coding	9.1	7.594	6.477	4.984	0.626	0.457	0.875	0.118		ENSSSCG00000000469	protein_coding	1.283	1.635	1.49	1.721		ENSSSCG00000000484	protein_coding	0.145	0	0	0
ENSSSCG00000000457	-	protein_coding	2.968	4.067	5.622	2.556	2.771	3.783	4.316	2.462		ENSSSCG00000000471	protein_coding	2.191	0	0	0		ENSSSCG00000000486	protein_coding	1.296	1.434	1.86	1.205
ENSSSCG00000000458	MON2	protein_coding	1.374	1.467	1.425	1.387	1.564	1.788	2.397	1.846		ENSSSCG00000000472	protein_coding	2.826	3.449	5.155	1.593		ENSSSCG00000000487	protein_coding	0.894	0.8	0.994	1.244
ENSSSCG00000000460	HSBP1	protein_coding	72.837	101.476	47.41	80.895	24.189	31.345	59.158	33.221		ENSSSCG00000000473	protein_coding	2.528	2.883	1.865	2.878		ENSSSCG00000000488	protein_coding	14.078	13.833	8.681	12.008
ENSSSCG00000000461	POLR2L	protein_coding	0	0	0	0	0	0	0.08	0		ENSSSCG00000000475	protein_coding	0.907	0.759	0.803	0.938		ENSSSCG00000000490	protein_coding	3.642	4.5	5.34	5.185
ENSSSCG00000000462	TMEM5	protein_coding	0.57	0.566	0.466	0.617	4.369	4.178	1.323	3.509		ENSSSCG00000000477	protein_coding	0.752	0.759	0.803	0.501		ENSSSCG00000000491	protein_coding	1.251	0.79	0.706	1.231
ENSSSCG00000000464	C12orf56	protein_coding	0	0.051	0.052	0	0	0	0	0		ENSSSCG00000000478	protein_coding	0.039	0.154	0.207	0.013		ENSSSCG00000000492	protein_coding	0.961	0.27	7.975	0.131
ENSSSCG00000000466	XPOT	protein_coding	3.863	4.08	2.435	3.674	7.329	6.911	5.3	3.614		ENSSSCG00000000483	protein_coding	0.194	0.528	0.44	0.154		ENSSSCG00000000493	protein_coding	1.229	1.237	1.183	1.27
ENSSSCG00000000468	-	protein_coding	0.531	0	0	0	0	0	0	0		ENSSSCG00000000484	protein_coding	2.93	0	0	0.835		ENSSSCG00000000496	protein_coding	17.385	13.604	50.079	10.03
ENSSSCG00000000469	LEMD3	protein_coding	1.283	1.635	1.49	1.721	3.475	2.9	2.168	2.75		ENSSSCG00000000486	protein_coding	1.556	2.111	1.282	1.336		ENSSSCG00000000499	protein_coding	2.816	3.43	3.769	2.239
ENSSSCG00000000471	HMGA2	protein_coding	2.191	0	0	0	0.324	0	0	0		ENSSSCG00000000487	protein_coding	1.607	1.738	1.01	1.387		ENSSSCG00000000500	protein_coding	1.061	0.842	0.617	0.746
ENSSSCG00000000472	LLPH	protein_coding	2.826	3.449	5.155	1.593	2.804	2.713	6.026	3.837		ENSSSCG00000000488	protein_coding	2.735	3.475	4.106	2.839		ENSSSCG00000000501	protein_coding	0	0.042	0.03	0.144
ENSSSCG00000000473	-	protein_coding	2.528	2.883	1.865	2.878	2.212	2.557	2.675	1.362		ENSSSCG00000000490	protein_coding	5.094	4.556	3.251	5.318		ENSSSCG00000000502	protein_coding	5.486	4.874	6.653	4.164
ENSSSCG00000000475	IRAK3	protein_coding	0.907	0.759	0.803	0.938	4.346	4.562	0.666	1.323		ENSSSCG00000000491	protein_coding	0.881	0	0.22	0.385		ENSSSCG00000000504	protein_coding	2.581	2.193	1.71	2.475
ENSSSCG00000000476	-	protein_coding	0	0	0	0	0	0.738	0	0.223		ENSSSCG00000000492	protein_coding	0.583	1.454	1.386	0.617		ENSSSCG00000000508	protein_coding	0.704	0.883	1.382	0.589
ENSSSCG00000000477	HELB	protein_coding	0.752	0.759	0.803	0.501	0.983	0.592	0.915	0.419		ENSSSCG00000000493	protein_coding	1.737	1.017	2.358	0.822		ENSSSCG00000000509	protein_coding	2.793	3.7	3.838	2.776
ENSSSCG00000000478	GRIP1	protein_coding	0.039	0.154	0.207	0.013	0	0.021	0.03	0		ENSSSCG00000000496	protein_coding	21.712	20.465	8.238	14.478		ENSSSCG00000000510	protein_coding	1.799	1.798	1.631	1.296
ENSSSCG00000000483	-	protein_coding	0.194	0.528	0.44	0.154	0.19	0.083	0.149	0.21		ENSSSCG00000000499	protein_coding	0.039	0.026	0.052	0.013		ENSSSCG00000000511	protein_coding	26.994	36.344	15.811	20.152
ENSSSCG00000000484	-	protein_coding	2.93	0	0	0.835	0.145	0	0	0		ENSSSCG00000000500	protein_coding	2.489	2.355	1.658	1.298		ENSSSCG00000000512	protein_coding	1.084	1.081	2.178	0.746
ENSSSCG00000000486	-	protein_coding	1.556	2.111	1.282	1.336	1.296	1.434	1.86	1.205		ENSSSCG00000000501	protein_coding	0.078	0.206	0.065	0		ENSSSCG00000000515	protein_coding	0.022	0	0.01	0.013
ENSSSCG00000000487	SLC35E3	protein_coding	1.607	1.738	1.01	1.387	0.894	0.8	0.994	1.244		ENSSSCG00000000502	protein_coding	6.766	5.779	6.269	3.597		ENSSSCG00000000516	protein_coding	0.034	0.146	0	0.052
ENSSSCG00000000488	MDM2	protein_coding	2.735	3.475	4.106	2.839	14.078	13.833	8.681	12.008		ENSSSCG00000000504	protein_coding	6.157	5.612	2.5	6.359		ENSSSCG00000000517	protein_coding	0	0.073	0.01	0.013
ENSSSCG00000000490	CPSF6	protein_coding	5.094	4.556	3.251	5.318	3.642	4.5	5.34	5.185		ENSSSCG00000000508	protein_coding	1.348	0.94	1.801	1.285		ENSSSCG00000000519	protein_coding	0.257	0.353	1.273	0.21
ENSSSCG00000000491	YEATS4	protein_coding	0.881	0	0.22	0.385	1.251	0.79	0.706	1.231		ENSSSCG00000000509	protein_coding	2.787	2.548	3.912	1.118		ENSSSCG00000000520	protein_coding	1.073	0.967	1.193	0.93
ENSSSCG00000000492	LYZ	protein_coding	0.583	1.454	1.386	0.617	0.961	0.27	7.975	0.131		ENSSSCG00000000510	protein_coding	4.667	4.904	2.604	2.942		ENSSSCG00000000521	protein_coding	2.737	3.107	4.505	2.134
ENSSSCG00000000493	FRS2	protein_coding	1.737	1.017	2.358	0.822	1.229	1.237	1.183	1.27		ENSSSCG00000000511	protein_coding	8.063	8.353	14.599	7.811		ENSSSCG00000000522	protein_coding	15.083	15.184	28.261	15.622
ENSSSCG00000000496	CCT2	protein_coding	21.712	20.465	8.238	14.478	17.385	13.604	50.079	10.03		ENSSSCG00000000512	protein_coding	1.387	1.403	4.56	0.694		ENSSSCG00000000523	protein_coding	0.335	0.977	0.348	0.498
ENSSSCG00000000499	BEST3	protein_coding	0.039	0.026	0.052	0.013	2.816	3.43	3.769	2.239		ENSSSCG00000000515	protein_coding	0.052	0.013	0.117	0.026		ENSSSCG00000000524	protein_coding	2.011	0	0.587	0.144
ENSSSCG00000000500	-	protein_coding	2.489	2.355	1.658	1.298	1.061	0.842	0.617	0.746		ENSSSCG00000000516	protein_coding	0	0	0	0.013		ENSSSCG00000000527	protein_coding	0	0.01	0	0.013
ENSSSCG00000000501	-	protein_coding	0.078	0.206	0.065	0	0	0.042	0.03	0.144		ENSSSCG00000000517	protein_coding	0.078	0.051	0.039	0.026		ENSSSCG00000000528	protein_coding	0.29	0.551	0.119	0.092
ENSSSCG00000000502	CNOT2	protein_coding	6.766	5.779	6.269	3.597	5.486	4.874	6.653	4.164		ENSSSCG00000000519	protein_coding	0.713	0.412	0.635	0.527		ENSSSCG00000000529	protein_coding	1.039	1.039	1.591	1.048
ENSSSCG00000000504	PTPRB	protein_coding	6.157	5.612	2.5	6.359	2.581	2.193	1.71	2.475		ENSSSCG00000000520	protein_coding	1.257	1.287	1.71	0.488		ENSSSCG00000000530	protein_coding	1.263	1.964	2.506	2.003
ENSSSCG00000000508	-	protein_coding	1.348	0.94	1.801	1.285	0.704	0.883	1.382	0.589		ENSSSCG00000000521	protein_coding	1.024	0.579	5.181	5.126		ENSSSCG00000000531	protein_coding	0.112	0.301	0.119	0.21
ENSSSCG00000000509	-	protein_coding	2.787	2.548	3.912	1.118	2.793	3.7	3.838	2.776		ENSSSCG00000000522	protein_coding	14.609	11.932	13.342	8.916		ENSSSCG00000000534	protein_coding	0.916	1.029	0.825	0.759
ENSSSCG00000000510	TMEM19	protein_coding	4.667	4.904	2.604	2.942	1.799	1.798	1.631	1.296		ENSSSCG00000000523	protein_coding	0.83	0.18	0.492	0.552		ENSSSCG00000000536	protein_coding	4.324	3.877	3.341	3.09
ENSSSCG00000000511	RAB21	protein_coding	8.063	8.353	14.599	7.811	26.994	36.344	15.811	20.152		ENSSSCG00000000524	protein_coding	0	3.038	0.052	0.886		ENSSSCG00000000539	protein_coding	1.374	1.486	1.352	1.179
ENSSSCG00000000512	TBC1D15	protein_coding	1.387	1.403	4.56	0.694	1.084	1.081	2.178	0.746		ENSSSCG00000000527	protein_coding	0.013	0	0	0		ENSSSCG00000000540	protein_coding	0.011	0	0.02	0.039
ENSSSCG00000000515	TRH-DE	protein_coding	0.052	0.013	0.117	0.026	0.022	0	0.01	0.013		ENSSSCG00000000528	protein_coding	16.216	21.07	20.039	19.18		ENSSSCG00000000541	protein_coding	0.436	0.374	0.288	0.196
ENSSSCG00000000516	KCNC2	protein_coding	0	0	0	0.013	0.034	0.146	0	0.052		ENSSSCG00000000529	protein_coding	2.307	2.471	1.969	1.799		ENSSSCG00000000543	protein_coding	3.262	5.363	4.027	5.015
ENSSSCG00000000517	CAPS2	protein_coding	0.078	0.051	0.039	0.026	0	0.073	0.01	0.013		ENSSSCG00000000530	protein_coding	3.72	2.291	3.07	2.659		ENSSSCG00000000544	protein_coding	0.045	0.499	0.179	0.275
ENSSSCG00000000519	GLIPR1	protein_coding	0.713	0.412	0.635	0.527	0.257	0.353	1.273	0.21		ENSSSCG00000000531	protein_coding	0.078	0.232	0	0.051		ENSSSCG00000000545	protein_coding	0.771	0.842	0.736	0.615
ENSSSCG00000000520	KRR1	protein_coding	1.257	1.287	1.71	0.488	1.073	0.967	1.193	0.93		ENSSSCG00000000534	protein_coding	1.283	1.055	0.777	0.732		ENSSSCG00000000546	protein_coding	0.045	0.208	0.04	0.026
ENSSSCG00000000521	PHLDA1	protein_coding	1.024	0.579	5.181	5.126	2.737	3.107	4.505	2.134		ENSSSCG00000000536	protein_coding	5.094	4.376	3.99	2.634		ENSSSCG00000000547	protein_coding	2.436	2.525	3.53	2.815
ENSSSCG00000000522	NAP1L1	protein_coding	14.609	11.932	13.342	8.916	15.083	15.184	28.261	15.622		ENSSSCG00000000539	protein_coding	0.726	0.605	3.549	1.246		ENSSSCG00000000548	protein_coding	0.346	0.437	0.398	0.288
ENSSSCG00000000523	BBS10	protein_coding	0.83	0.18	0.492	0.552	0.335	0.977	0.348	0.498		ENSSSCG00000000540	protein_coding	0.065	0	0.155	0.051		ENSSSCG00000000549	protein_coding	8.48	8.242	8.82	5.919
ENSSSCG00000000524	-	protein_coding	0	3.038	0.052	0.886	2.011	0	0.587	0.144		ENSSSCG00000000541	protein_coding	2.255	1.3	1.269	2.492		ENSSSCG00000000550	protein_coding	0	0	0.03	0
ENSSSCG00000000527	SYT10	protein_coding	0.013	0	0	0	0	0.01	0	0.013		ENSSSCG00000000543	protein_coding	3.396	5.007	10.155	1.529		ENSSSCG00000000551	protein_coding	0	0.229	0.607	0.079
ENSSSCG00000000528	PKP2	protein_coding	16.216	21.07	20.039	19.18	0.29	0.551	0.119	0.092		ENSSSCG00000000544	protein_coding	0.013	0.541	0.479	0.604		ENSSSCG00000000552	protein_coding	4.536	3.523	4.554	3.889
ENSSSCG00000000529	-	protein_coding	2.307	2.471	1.969	1.799	1.039	1.039	1.591	1.048		ENSSSCG00000000545	protein_coding	0.583	0.978	1.917	0.707		ENSSSCG00000000553	protein_coding	1.061	1.756	1.163	1.192
ENSSSCG00000000530	FGD4	protein_coding	3.72	2.291	3.07	2.659	1.263	1.964	2.506	2.003		ENSSSCG00000000546	protein_coding	0.143	0	0	0.141		ENSSSCG00000000554	protein_coding	1.564	1.767	3.053	1.257
ENSSSCG00000000531	-	protein_coding	0.078	0.232	0	0.051	0.112	0.301	0.119	0.21		ENSSSCG00000000547	protein_coding	2.93	3.089	3.433	2.03		ENSSSCG00000000555	protein_coding	2.402	2.401	2.009	1.624
ENSSSCG00000000534	IPO8	protein_coding	1.283	1.055	0.777	0.732	0.916	1.029	0.825	0.759		ENSSSCG00000000548	protein_coding	0.13	0	0	0.128		ENSSSCG00000000559	protein_coding	6.983	6.433	7.14	5.526
ENSSSCG00000000536	ERGIC2	protein_coding	5.094	4.376	3.99	2.634	4.324	3.877	3.341	3.09		ENSSSCG00000000549	protein_coding	13.351	14.956	15.026	7.168		ENSSSCG00000000560	protein_coding	9.017	11.65	12.102	12.662
ENSSSCG00000000539	-	protein_coding	0.726	0.605	3.549	1.246	1.374	1.486	1.352	1.179		ENSSSCG00000000551	protein_coding	0.298	0.064	0.272	0.141		ENSSSCG00000000563	protein_coding	0.022	0.031	0.845	0.092
ENSSSCG00000000540	OVCH1	protein_coding	0.065	0	0.155	0.051	0.011	0	0.02	0.039		ENSSSCG00000000552	protein_coding	4.978	5.264	6.231	4.137		ENSSSCG00000000566	protein_coding	1.832	1.413	1.74	1.44
ENSSSCG00000000541	FAR2	protein_coding	2.255	1.3	1.269	2.492	0.436	0.374	0.288	0.196		ENSSSCG00000000553	protein_coding	1.659	1.493	1.529	0.874		ENSSSCG00000000567	protein_coding	0.402	1.413	1.293	1.296
ENSSSCG00000000543	CCDC91	protein_coding	3.396	5.007	10.155	1.529	3.262	5.363	4.027	5.015		ENSSSCG00000000554	protein_coding	1.322	1.274	0.868	0.745		ENSSSCG00000000570	protein_coding	1.017	1.07	1.591	0.864
ENSSSCG00000000544	PTHLH	protein_coding	0.013	0.541	0.479	0.604	0.045	0.499	0.179	0.275		ENSSSCG00000000555	protein_coding	1.75	1.802	2.06	1.786		ENSSSCG00000000571	protein_coding	9.754	8.346	9.169	8.158
ENSSSCG00000000545	KLHL42	protein_coding	0.583	0.978	1.917	0.707	0.771	0.842	0.736	0.615		ENSSSCG00000000559	protein_coding	3.422	2.471	6.412	1.298		ENSSSCG00000000572	protein_coding	2.804	2.65	1.979	2.724
ENSSSCG00000000546	MANSC4	protein_coding	0.143	0	0	0.141	0.045	0.208	0.04	0.026		ENSSSCG00000000560	protein_coding	50.165	60.07	122.863	21.402		ENSSSCG00000000573	protein_coding	1.497	2.099	4.743	3.169
ENSSSCG00000000547	MRPS35	protein_coding	2.93	3.089	3.433	2.03	2.436	2.525	3.53	2.815		ENSSSCG00000000563	protein_coding	0.544	0.463	0.635	0.244		ENSSSCG00000000574	protein_coding	15.24	17.439	26.71	27.184
ENSSSCG00000000548	REP15	protein_coding	0.13	0	0	0.128	0.346	0.437	0.398	0.288		ENSSSCG00000000566	protein_coding	1.996	2.883	2.345	1.811		ENSSSCG00000000576	protein_coding	15.218	29.443	36.435	23.19
ENSSSCG00000000549	PPFIBP1	protein_coding	13.351	14.956	15.026	7.168	8.48	8.242	8.82	5.919		ENSSSCG00000000567	protein_coding	1.452	0.849	2.37	0.976		ENSSSCG00000000577	protein_coding	0.045	0.031	0.249	0.105
ENSSSCG00000000550	SMCO2	protein_coding	0	0	0	0	0	0	0.03	0		ENSSSCG00000000570	protein_coding	2.644	2.021	2.409	1.657		ENSSSCG00000000579	protein_coding	0.525	0.748	1.303	0.524
ENSSSCG00000000551	ARNTL2	protein_coding	0.298	0.064	0.272	0.141	0	0.229	0.607	0.079		ENSSSCG00000000571	protein_coding	15.166	14.377	8.679	9.545		ENSSSCG00000000580	protein_coding	0.883	0.946	1.382	0.589
ENSSSCG00000000552	MED21	protein_coding	4.978	5.264	6.231	4.137	4.536	3.523	4.554	3.889		ENSSSCG00000000572	protein_coding	2.476	2.021	1.49	3.147		ENSSSCG00000000583	protein_coding	0.939	0.873	0.597	0.458
ENSSSCG00000000553	TM7SF3	protein_coding	1.659	1.493	1.529	0.874	1.061	1.756	1.163	1.192		ENSSSCG00000000573	protein_coding	45.538	55.668	40.415	45.862		ENSSSCG00000000584	protein_coding	0.693	0.624	0.338	0.354
ENSSSCG00000000554	FGFR1OP2	protein_coding	1.322	1.274	0.868	0.745	1.564	1.767	3.053	1.257		ENSSSCG00000000574	protein_coding	38.745	35.499	15.531	24.755		ENSSSCG00000000585	protein_coding	0	0.031	0	0
ENSSSCG00000000555	-	protein_coding	1.75	1.802	2.06	1.786	2.402	2.401	2.009	1.624		ENSSSCG00000000576	protein_coding	588.295	641.925	156.944	670.144		ENSSSCG00000000587	protein_coding	1.028	1.133	0.975	0.89
ENSSSCG00000000559	RASSF8	protein_coding	3.422	2.471	6.412	1.298	6.983	6.433	7.14	5.526		ENSSSCG00000000577	protein_coding	0.013	0.026	0.065	0.026		ENSSSCG00000000588	protein_coding	0.346	0.624	0.268	0.34
ENSSSCG00000000560	LYRM5	protein_coding	50.165	60.07	122.863	21.402	9.017	11.65	12.102	12.662		ENSSSCG00000000579	protein_coding	1.27	1.454	0.933	1.349		ENSSSCG00000000591	protein_coding	0.011	0.094	0.07	0.052
ENSSSCG00000000563	-	protein_coding	0.544	0.463	0.635	0.244	0.022	0.031	0.845	0.092		ENSSSCG00000000580	protein_coding	1.231	1.094	1.256	0.514		ENSSSCG00000000594	protein_coding	1.028	1.143	3.57	7.163
ENSSSCG00000000566	-	protein_coding	1.996	2.883	2.345	1.811	1.832	1.413	1.74	1.44		ENSSSCG00000000582	protein_coding	0	0.399	0	0		ENSSSCG00000000597	protein_coding	0	0.031	0.07	0.144
ENSSSCG00000000567	SOX5	protein_coding	1.452	0.849	2.37	0.976	0.402	1.413	1.293	1.296		ENSSSCG00000000583	protein_coding	0.519	0.901	1.256	0.462		ENSSSCG00000000599	protein_coding	1.631	1.507	1.879	1.021
ENSSSCG00000000570	-	protein_coding	2.644	2.021	2.409	1.657	1.017	1.07	1.591	0.864		ENSSSCG00000000584	protein_coding	0.104	0.438	0.674	0.154		ENSSSCG00000000600	protein_coding	2.369	1.985	5.549	2.684
ENSSSCG00000000571	-	protein_coding	15.166	14.377	8.679	9.545	9.754	8.346	9.169	8.158		ENSSSCG00000000585	protein_coding	0.065	0.013	0	0.013		ENSSSCG00000000601	protein_coding	0.246	0.197	0.815	0.052
ENSSSCG00000000572	CMAS	protein_coding	2.476	2.021	1.49	3.147	2.804	2.65	1.979	2.724		ENSSSCG00000000587	protein_coding	0.817	0.978	1.218	0.784		ENSSSCG00000000602	protein_coding	0.659	0.374	1.263	3.313
ENSSSCG00000000573	KCNJ8	protein_coding	45.538	55.668	40.415	45.862	1.497	2.099	4.743	3.169		ENSSSCG00000000588	protein_coding	0.791	0.978	2.06	0.835		ENSSSCG00000000603	protein_coding	0	0	0	0.092
ENSSSCG00000000574	ABCC9	protein_coding	38.745	35.499	15.531	24.755	15.24	17.439	26.71	27.184		ENSSSCG00000000589	protein_coding	0	0	0.22	0		ENSSSCG00000000604	protein_coding	2.704	2.203	5.609	3.195
ENSSSCG00000000576	-	protein_coding	588.295	641.925	156.944	670.144	15.218	29.443	36.435	23.19		ENSSSCG00000000590	protein_coding	0	0.245	0.168	0.167		ENSSSCG00000000605	protein_coding	0	0	0.03	0
ENSSSCG00000000577	GYS2	protein_coding	0.013	0.026	0.065	0.026	0.045	0.031	0.249	0.105		ENSSSCG00000000591	protein_coding	0	0	0.013	0.013		ENSSSCG00000000606	protein_coding	35.139	89.888	110.47	37.673
ENSSSCG00000000579	GOLT1B	protein_coding	1.27	1.454	0.933	1.349	0.525	0.748	1.303	0.524		ENSSSCG00000000594	protein_coding	1.218	0	4.521	1.156		ENSSSCG00000000607	protein_coding	0.592	0.738	0.527	0.537
ENSSSCG00000000580	RECQL	protein_coding	1.231	1.094	1.256	0.514	0.883	0.946	1.382	0.589		ENSSSCG00000000597	protein_coding	0.026	0	0.389	0.257		ENSSSCG00000000608	protein_coding	1.084	1.445	0.875	0.642
ENSSSCG00000000582	IAPP	protein_coding	0	0.399	0	0	0	0	0	0		ENSSSCG00000000598	protein_coding	0	0.09	0.233	0		ENSSSCG00000000609	protein_coding	0	0	0.05	0
ENSSSCG00000000583	PYROXD1	protein_coding	0.519	0.901	1.256	0.462	0.939	0.873	0.597	0.458		ENSSSCG00000000599	protein_coding	1.426	2.51	1.179	1.901		ENSSSCG00000000611	protein_coding	7.218	7.493	7.09	6.102
ENSSSCG00000000584	SLCO1A2	protein_coding	0.104	0.438	0.674	0.154	0.693	0.624	0.338	0.354		ENSSSCG00000000600	protein_coding	2.515	2.78	2.487	2.813		ENSSSCG00000000612	protein_coding	2.056	1.954	1.959	1.925
ENSSSCG00000000585	SLCO1C1	protein_coding	0.065	0.013	0	0.013	0	0.031	0	0		ENSSSCG00000000601	protein_coding	0.752	0.824	0.44	0.347		ENSSSCG00000000613	protein_coding	0	0.052	0.01	0.052
ENSSSCG00000000587	AEBP2	protein_coding	0.817	0.978	1.218	0.784	1.028	1.133	0.975	0.89		ENSSSCG00000000602	protein_coding	0.687	0.438	1.438	0.655		ENSSSCG00000000614	protein_coding	0	0.073	0	0.013
ENSSSCG00000000588	PLEKHA5	protein_coding	0.791	0.978	2.06	0.835	0.346	0.624	0.268	0.34		ENSSSCG00000000603	protein_coding	0	0	0.259	0		ENSSSCG00000000619	protein_coding	0.793	1.029	0.656	0.956
ENSSSCG00000000589	CAPZA3	protein_coding	0	0	0.22	0	0	0	0	0		ENSSSCG00000000604	protein_coding	5.535	5.741	2.461	9.429		ENSSSCG00000000620	protein_coding	2.101	1.663	3.242	1.899
ENSSSCG00000000590	PLCZ	protein_coding	0	0.245	0.168	0.167	0	0	0	0		ENSSSCG00000000605	protein_coding	0	0	0	0.09		ENSSSCG00000000622	protein_coding	5.028	3.897	9.556	12.715
ENSSSCG00000000591	PIK3C2G	protein_coding	0	0	0.013	0.013	0.011	0.094	0.07	0.052		ENSSSCG00000000606	protein_coding	345.92	405.623	195.843	159.992		ENSSSCG00000000623	protein_coding	0	0.166	1.611	0
ENSSSCG00000000594	RERGL	protein_coding	1.218	0	4.521	1.156	1.028	1.143	3.57	7.163		ENSSSCG00000000607	protein_coding	4.174	2.33	1.878	2.479		ENSSSCG00000000625	protein_coding	1.531	2.307	1.323	1.27
ENSSSCG00000000597	LMO3	protein_coding	0.026	0	0.389	0.257	0	0.031	0.07	0.144		ENSSSCG00000000608	protein_coding	0.92	0.708	1.477	0.861		ENSSSCG00000000629	protein_coding	0	0	0	0.026
ENSSSCG00000000598	SLC15A5	protein_coding	0	0.09	0.233	0	0	0	0	0		ENSSSCG00000000609	protein_coding	0	0	0.155	0		ENSSSCG00000000631	protein_coding	0	0.031	0.02	0
ENSSSCG00000000599	DERA	protein_coding	1.426	2.51	1.179	1.901	1.631	1.507	1.879	1.021		ENSSSCG00000000610	protein_coding	0	0.129	0	0		ENSSSCG00000000633	protein_coding	986.839	973.36	783.063	1933.16
ENSSSCG00000000600	EPS8	protein_coding	2.515	2.78	2.487	2.813	2.369	1.985	5.549	2.684		ENSSSCG00000000611	protein_coding	3.461	3.269	5.44	6.5		ENSSSCG00000000634	protein_coding	0.056	0.135	0.099	0.079
ENSSSCG00000000601	PTPRO	protein_coding	0.752	0.824	0.44	0.347	0.246	0.197	0.815	0.052		ENSSSCG00000000612	protein_coding	1.944	2.111	1.697	1.387		ENSSSCG00000000635	protein_coding	1.464	1.32	2.327	1.061
ENSSSCG00000000602	RERG	protein_coding	0.687	0.438	1.438	0.655	0.659	0.374	1.263	3.313		ENSSSCG00000000613	protein_coding	0	0.18	0.233	0.064		ENSSSCG00000000636	protein_coding	0.168	0.083	0.278	0
ENSSSCG00000000603	PDE6H	protein_coding	0	0	0.259	0	0	0	0	0.092		ENSSSCG00000000614	protein_coding	0	0	0.117	0.051		ENSSSCG00000000637	protein_coding	0	0.052	0	0
ENSSSCG00000000604	ARHGDIB	protein_coding	5.535	5.741	2.461	9.429	2.704	2.203	5.609	3.195		ENSSSCG00000000619	protein_coding	0.48	0.656	1.671	0.758		ENSSSCG00000000639	protein_coding	0	0.083	0.07	0
ENSSSCG00000000605	ERP27	protein_coding	0	0	0	0.09	0	0	0.03	0		ENSSSCG00000000620	protein_coding	1.218	4.659	0.661	3.636		ENSSSCG00000000640	protein_coding	0	0	0	0.013
ENSSSCG00000000606	MGP	protein_coding	345.92	405.623	195.843	159.992	35.139	89.888	110.47	37.673		ENSSSCG00000000622	protein_coding	4.304	6.127	3.782	6.655		ENSSSCG00000000641	protein_coding	2.838	0.135	0.189	0
ENSSSCG00000000607	ART4	protein_coding	4.174	2.33	1.878	2.479	0.592	0.738	0.527	0.537		ENSSSCG00000000623	protein_coding	0.207	0.656	0.544	0.27		ENSSSCG00000000642	protein_coding	0	0.083	0	0
ENSSSCG00000000608	-	protein_coding	0.92	0.708	1.477	0.861	1.084	1.445	0.875	0.642		ENSSSCG00000000625	protein_coding	1.918	1.506	2.474	1.606		ENSSSCG00000000644	protein_coding	4.871	3.398	15.443	8.04
ENSSSCG00000000609	C12orf60	protein_coding	0	0	0.155	0	0	0	0.05	0		ENSSSCG00000000628	protein_coding	0	0	0.674	0		ENSSSCG00000000645	protein_coding	1.43	1.788	7.766	3.431
ENSSSCG00000000610	SMCO3	protein_coding	0	0.129	0	0	0	0	0	0		ENSSSCG00000000629	protein_coding	0	0	0.596	0		ENSSSCG00000000647	protein_coding	0.737	0.904	0.457	0.327
ENSSSCG00000000611	WBP11	protein_coding	3.461	3.269	5.44	6.5	7.218	7.493	7.09	6.102		ENSSSCG00000000633	protein_coding	139.815	181.419	222.954	248.364		ENSSSCG00000000648	protein_coding	1.117	1.237	1.054	0.419
ENSSSCG00000000612	ATF7IP	protein_coding	1.944	2.111	1.697	1.387	2.056	1.954	1.959	1.925		ENSSSCG00000000634	protein_coding	0.065	0.103	0.207	0.116		ENSSSCG00000000649	protein_coding	2.201	1.652	2.426	3.837
ENSSSCG00000000613	GUCY2C	protein_coding	0	0.18	0.233	0.064	0	0.052	0.01	0.052		ENSSSCG00000000635	protein_coding	1.672	3.025	1.529	1.85		ENSSSCG00000000650	protein_coding	0	0	0	0.079
ENSSSCG00000000614	GRIN2B	protein_coding	0	0	0.117	0.051	0	0.073	0	0.013		ENSSSCG00000000636	protein_coding	0	0.142	0	0		ENSSSCG00000000652	protein_coding	0.983	0.166	0.109	0
ENSSSCG00000000619	KIAA1467	protein_coding	0.48	0.656	1.671	0.758	0.793	1.029	0.656	0.956		ENSSSCG00000000640	protein_coding	0.065	0.154	0	0		ENSSSCG00000000653	protein_coding	0.034	0	0.139	0.013
ENSSSCG00000000620	HEBP1	protein_coding	1.218	4.659	0.661	3.636	2.101	1.663	3.242	1.899		ENSSSCG00000000641	protein_coding	1.789	0.206	0	0.218		ENSSSCG00000000654	protein_coding	1.52	0.904	5.937	0.118
ENSSSCG00000000622	TCTP	protein_coding	4.304	6.127	3.782	6.655	5.028	3.897	9.556	12.715		ENSSSCG00000000643	protein_coding	10.616	1.673	6.593	9.481		ENSSSCG00000000655	protein_coding	0.48	0.769	0.119	0.393
ENSSSCG00000000623	BCL2L14	protein_coding	0.207	0.656	0.544	0.27	0	0.166	1.611	0		ENSSSCG00000000644	protein_coding	32.86	37.069	53.718	52.427		ENSSSCG00000000656	protein_coding	0.324	0.842	1.531	0.524
ENSSSCG00000000625	LRP6	protein_coding	1.918	1.506	2.474	1.606	1.531	2.307	1.323	1.27		ENSSSCG00000000645	protein_coding	16.864	16.951	23.588	35.624		ENSSSCG00000000657	protein_coding	5.262	4.001	9.268	5.735
ENSSSCG00000000628	SL44-1	protein_coding	0	0	0.674	0	0	0	0	0		ENSSSCG00000000647	protein_coding	2.8	2.343	2.539	1.387		ENSSSCG00000000659	protein_coding	0	0	0.01	0
ENSSSCG00000000629	TP23	protein_coding	0	0	0.596	0	0	0	0	0.026		ENSSSCG00000000648	protein_coding	0.778	0.618	1.788	0.694		ENSSSCG00000000660	protein_coding	0.302	0.249	0.756	0.589
ENSSSCG00000000631	TAS2R9	protein_coding	0	0	0	0	0	0.031	0.02	0		ENSSSCG00000000649	protein_coding	5.548	6.371	2.617	8.248		ENSSSCG00000000661	protein_coding	0.994	1.611	1.213	1.951
ENSSSCG00000000633	YBX3	protein_coding	139.815	181.419	222.954	248.364	986.839	973.36	783.063	1933.16		ENSSSCG00000000650	protein_coding	0.57	0.077	0	0.09		ENSSSCG00000000662	protein_coding	7.944	6.651	11.307	6.351
ENSSSCG00000000634	STYK1	protein_coding	0.065	0.103	0.207	0.116	0.056	0.135	0.099	0.079		ENSSSCG00000000652	protein_coding	1.257	0	0.207	0.064		ENSSSCG00000000663	protein_coding	0.034	0.156	0.318	0.105
ENSSSCG00000000635	MAGOHB	protein_coding	1.672	3.025	1.529	1.85	1.464	1.32	2.327	1.061		ENSSSCG00000000653	protein_coding	0.013	0.116	0.026	0.18		ENSSSCG00000000664	protein_coding	0.022	0.073	0.01	0.026
ENSSSCG00000000636	LY49	protein_coding	0	0.142	0	0	0.168	0.083	0.278	0		ENSSSCG00000000654	protein_coding	2.191	2.729	3.199	0.976		ENSSSCG00000000665	protein_coding	0.324	0.592	0.308	0.458
ENSSSCG00000000637	-	protein_coding	0	0	0	0	0	0.052	0	0		ENSSSCG00000000655	protein_coding	0.078	0.09	0.687	0.077		ENSSSCG00000000666	protein_coding	40.133	48.878	163.86	103.355
ENSSSCG00000000639	-	protein_coding	0	0	0	0	0	0.083	0.07	0		ENSSSCG00000000656	protein_coding	1.543	0.335	3.899	0.784		ENSSSCG00000000672	protein_coding	0.156	0.52	0.189	0.131
ENSSSCG00000000640	-	protein_coding	0.065	0.154	0	0	0	0	0	0.013		ENSSSCG00000000657	protein_coding	14.013	11.944	9.896	16.791		ENSSSCG00000000674	protein_coding	0.056	0.551	0.984	0.157
ENSSSCG00000000641	KLRK1	protein_coding	1.789	0.206	0	0.218	2.838	0.135	0.189	0		ENSSSCG00000000659	protein_coding	0.013	0	0.13	0		ENSSSCG00000000675	protein_coding	8.983	6.911	36.813	14.561
ENSSSCG00000000642	KLRD1	protein_coding	0	0	0	0	0	0.083	0	0		ENSSSCG00000000660	protein_coding	8.711	7.942	4.249	19.308		ENSSSCG00000000679	protein_coding	0.067	0.229	0.209	0
ENSSSCG00000000643	-	protein_coding	10.616	1.673	6.593	9.481	0	0	0	0		ENSSSCG00000000661	protein_coding	0.454	0.669	0.738	1.041		ENSSSCG00000000680	protein_coding	0.045	0.01	0.03	0.039
ENSSSCG00000000644	-	protein_coding	32.86	37.069	53.718	52.427	4.871	3.398	15.443	8.04		ENSSSCG00000000662	protein_coding	8.309	9.048	3.433	9.776		ENSSSCG00000000681	protein_coding	2.514	4.75	1.462	2.174
ENSSSCG00000000645	GABARAPL1	protein_coding	16.864	16.951	23.588	35.624	1.43	1.788	7.766	3.431		ENSSSCG00000000663	protein_coding	0.389	0.129	0	0.257		ENSSSCG00000000682	protein_coding	0.726	1.465	2.098	1.676
ENSSSCG00000000647	OLR1	protein_coding	2.8	2.343	2.539	1.387	0.737	0.904	0.457	0.327		ENSSSCG00000000664	protein_coding	0.065	0.039	0.117	0.013		ENSSSCG00000000683	protein_coding	0.268	0.499	0.388	0.118
ENSSSCG00000000648	CLEC7A	protein_coding	0.778	0.618	1.788	0.694	1.117	1.237	1.054	0.419		ENSSSCG00000000665	protein_coding	0.363	0.051	0.557	0.103		ENSSSCG00000000684	protein_coding	13.81	13.927	11.724	10.999
ENSSSCG00000000649	CLEC1A	protein_coding	5.548	6.371	2.617	8.248	2.201	1.652	2.426	3.837		ENSSSCG00000000666	protein_coding	240.184	410.771	106.788	205.405		ENSSSCG00000000685	protein_coding	818.072	909.714	748.617	818.43
ENSSSCG00000000650	CLEC1B	protein_coding	0.57	0.077	0	0.09	0	0	0	0.079		ENSSSCG00000000667	protein_coding	0.039	0	0	0		ENSSSCG00000000687	protein_coding	0.089	0.094	0.308	0.236
ENSSSCG00000000652	CLEC12A	protein_coding	1.257	0	0.207	0.064	0.983	0.166	0.109	0		ENSSSCG00000000672	protein_coding	0.078	0.193	0.272	0.283		ENSSSCG00000000688	protein_coding	0	0.021	0.05	0.105
ENSSSCG00000000653	CD69	protein_coding	0.013	0.116	0.026	0.18	0.034	0	0.139	0.013		ENSSSCG00000000674	protein_coding	1.128	0.721	4.041	0.54		ENSSSCG00000000690	protein_coding	21.653	24.392	18.934	16.918
ENSSSCG00000000654	CLECL1	protein_coding	2.191	2.729	3.199	0.976	1.52	0.904	5.937	0.118		ENSSSCG00000000675	protein_coding	25.627	16.784	28.446	23.676		ENSSSCG00000000691	protein_coding	21.541	20.973	14.28	16.944
ENSSSCG00000000655	KLRF1	protein_coding	0.078	0.09	0.687	0.077	0.48	0.769	0.119	0.393		ENSSSCG00000000679	protein_coding	0.104	0.541	0.272	1.606		ENSSSCG00000000693	protein_coding	0.592	0.811	0.736	1.427
ENSSSCG00000000656	CLEC2B	protein_coding	1.543	0.335	3.899	0.784	0.324	0.842	1.531	0.524		ENSSSCG00000000680	protein_coding	0.104	0.09	0.013	0.103		ENSSSCG00000000694	protein_coding	20584.5	18044	15954.9	43763.6
ENSSSCG00000000657	CLEC2D	protein_coding	14.013	11.944	9.896	16.791	5.262	4.001	9.268	5.735		ENSSSCG00000000681	protein_coding	1.115	1.004	1.399	1.94		ENSSSCG00000000695	protein_coding	3.654	4.303	1.392	4.36
ENSSSCG00000000659	-	protein_coding	0.013	0	0.13	0	0	0	0.01	0		ENSSSCG00000000682	protein_coding	4.757	6.011	6.399	9.995		ENSSSCG00000000696	protein_coding	5.821	5.747	11.694	5.094
ENSSSCG00000000660	A2M	protein_coding	8.711	7.942	4.249	19.308	0.302	0.249	0.756	0.589		ENSSSCG00000000683	protein_coding	0.337	1.081	0.272	0.244		ENSSSCG00000000697	protein_coding	6.48	7.057	4.932	5.552
ENSSSCG00000000661	PHC1	protein_coding	0.454	0.669	0.738	1.041	0.994	1.611	1.213	1.951		ENSSSCG00000000684	protein_coding	5.496	8.649	3.51	9.339		ENSSSCG00000000700	protein_coding	0.246	0.218	0.268	0.183
ENSSSCG00000000662	M6PR	protein_coding	8.309	9.048	3.433	9.776	7.944	6.651	11.307	6.351		ENSSSCG00000000685	protein_coding	183.628	330.854	58.433	355.569		ENSSSCG00000000701	protein_coding	5.408	12.388	9.845	10.58
ENSSSCG00000000663	KLRG1	protein_coding	0.389	0.129	0	0.257	0.034	0.156	0.318	0.105		ENSSSCG00000000687	protein_coding	0.428	0.734	0.363	0.565		ENSSSCG00000000702	protein_coding	5.497	6.121	3.48	5.303
ENSSSCG00000000664	A2ML1	protein_coding	0.065	0.039	0.117	0.013	0.022	0.073	0.01	0.026		ENSSSCG00000000688	protein_coding	0	0	0.168	0.09		ENSSSCG00000000703	protein_coding	0	0.187	0.626	3.797
ENSSSCG00000000665	-	protein_coding	0.363	0.051	0.557	0.103	0.324	0.592	0.308	0.458		ENSSSCG00000000690	protein_coding	13.429	14.351	13.627	35.315		ENSSSCG00000000704	protein_coding	1.307	2.203	2.526	1.833
ENSSSCG00000000666	MFAP5	protein_coding	240.184	410.771	106.788	205.405	40.133	48.878	163.86	103.355		ENSSSCG00000000691	protein_coding	6.52	8.675	3.627	13.309		ENSSSCG00000000705	protein_coding	0.022	0.197	0.099	0.092
ENSSSCG00000000667	AICDA	protein_coding	0.039	0	0	0	0	0	0	0		ENSSSCG00000000692	protein_coding	0.078	0.013	0.026	0.039		ENSSSCG00000000706	protein_coding	17.933	13.791	13.564	13.946
ENSSSCG00000000672	-	protein_coding	0.078	0.193	0.272	0.283	0.156	0.52	0.189	0.131		ENSSSCG00000000693	protein_coding	0.467	0.759	0.622	0.655		ENSSSCG00000000707	protein_coding	0.168	0.146	0.08	0.131
ENSSSCG00000000674	-	protein_coding	1.128	0.721	4.041	0.54	0.056	0.551	0.984	0.157		ENSSSCG00000000694	protein_coding	10407	11212.8	3081.88	11469.4		ENSSSCG00000000708	protein_coding	8.536	8.023	9.517	6.037
ENSSSCG00000000675	C1R	protein_coding	25.627	16.784	28.446	23.676	8.983	6.911	36.813	14.561		ENSSSCG00000000695	protein_coding	1.18	0.682	1.114	1.529		ENSSSCG00000000709	protein_coding	0.492	0.613	0.308	0.183
ENSSSCG00000000679	LRRC23	protein_coding	0.104	0.541	0.272	1.606	0.067	0.229	0.209	0		ENSSSCG00000000696	protein_coding	2.476	2.42	1.865	3.404		ENSSSCG00000000710	protein_coding	10.257	2.266	1.71	1.427
ENSSSCG00000000680	GPR162	protein_coding	0.104	0.09	0.013	0.103	0.045	0.01	0.03	0.039		ENSSSCG00000000697	protein_coding	6.741	7.079	5.596	7.849		ENSSSCG00000000712	protein_coding	6.536	6.267	2.605	12.348
ENSSSCG00000000681	P3H3	protein_coding	1.115	1.004	1.399	1.94	2.514	4.75	1.462	2.174		ENSSSCG00000000700	protein_coding	0.039	0.206	0.065	0.18		ENSSSCG00000000713	protein_coding	0	0.374	0.04	0.039
ENSSSCG00000000682	GNB3	protein_coding	4.757	6.011	6.399	9.995	0.726	1.465	2.098	1.676		ENSSSCG00000000701	protein_coding	15.879	12.691	3.536	9.609		ENSSSCG00000000714	protein_coding	0	0.27	0.378	0.34
ENSSSCG00000000683	CDCA3	protein_coding	0.337	1.081	0.272	0.244	0.268	0.499	0.388	0.118		ENSSSCG00000000702	protein_coding	2.035	2.072	2.086	2.736		ENSSSCG00000000716	protein_coding	0	0	0.139	0.026
ENSSSCG00000000684	USP5	protein_coding	5.496	8.649	3.51	9.339	13.81	13.927	11.724	10.999		ENSSSCG00000000703	protein_coding	0.454	1.532	0	1.58		ENSSSCG00000000717	protein_coding	0.067	0.395	0.01	0.079
ENSSSCG00000000685	TPI1	protein_coding	183.628	330.854	58.433	355.569	818.072	909.714	748.617	818.43		ENSSSCG00000000704	protein_coding	2.93	3.128	3.51	2.865		ENSSSCG00000000718	protein_coding	0	0	0.02	0
ENSSSCG00000000687	CD4	protein_coding	0.428	0.734	0.363	0.565	0.089	0.094	0.308	0.236		ENSSSCG00000000705	protein_coding	0.557	0.36	0.764	0.231		ENSSSCG00000000719	protein_coding	33.485	31.823	33.233	23.832
ENSSSCG00000000688	LAG3	protein_coding	0	0	0.168	0.09	0	0.021	0.05	0.105		ENSSSCG00000000706	protein_coding	6.274	7.633	6.049	10.727		ENSSSCG00000000720	protein_coding	0.168	0.301	0.328	0.55
ENSSSCG00000000690	MLF2	protein_coding	13.429	14.351	13.627	35.315	21.653	24.392	18.934	16.918		ENSSSCG00000000707	protein_coding	0.181	0.257	0.363	0.077		ENSSSCG00000000721	protein_coding	0.011	0.042	0.08	0.052
ENSSSCG00000000691	-	protein_coding	6.52	8.675	3.627	13.309	21.541	20.973	14.28	16.944		ENSSSCG00000000708	protein_coding	4.602	6.41	9.573	9.121		ENSSSCG00000000722	protein_coding	0	0.197	0.626	0.851
ENSSSCG00000000692	PIANP	protein_coding	0.078	0.013	0.026	0.039	0	0	0	0		ENSSSCG00000000709	protein_coding	0.156	0.45	0.868	0.321		ENSSSCG00000000723	protein_coding	1.385	2.079	1.78	1.676
ENSSSCG00000000693	NCAPD2	protein_coding	0.467	0.759	0.622	0.655	0.592	0.811	0.736	1.427		ENSSSCG00000000710	protein_coding	0	1.583	0.479	0.334		ENSSSCG00000000724	protein_coding	0.749	0.852	0.577	4.23
ENSSSCG00000000694	GAPDH	protein_coding	10407	11212.8	3081.88	11469.4	20584.5	18044	15954.9	43763.6		ENSSSCG00000000712	protein_coding	3.422	2.381	6.179	28.352		ENSSSCG00000000727	protein_coding	4.134	7.369	11.853	8.276
ENSSSCG00000000695	IFFO1	protein_coding	1.18	0.682	1.114	1.529	3.654	4.303	1.392	4.36		ENSSSCG00000000713	protein_coding	1.374	2.51	0.479	1.927		ENSSSCG00000000728	protein_coding	0.592	0.8	1.75	0.576
ENSSSCG00000000696	NOP2	protein_coding	2.476	2.42	1.865	3.404	5.821	5.747	11.694	5.094		ENSSSCG00000000714	protein_coding	0.752	0.94	1.451	1.76		ENSSSCG00000000730	protein_coding	0.145	0.083	0.08	0.118
ENSSSCG00000000697	CHD4	protein_coding	6.741	7.079	5.596	7.849	6.48	7.057	4.932	5.552		ENSSSCG00000000716	protein_coding	0	0.013	0	0.013		ENSSSCG00000000732	protein_coding	0.38	0.197	0.517	0.144
ENSSSCG00000000700	ACRBP	protein_coding	0.039	0.206	0.065	0.18	0.246	0.218	0.268	0.183		ENSSSCG00000000717	protein_coding	0.143	0.18	0.039	0.154		ENSSSCG00000000734	protein_coding	1.106	1.403	0.646	1.558
ENSSSCG00000000701	ING4	protein_coding	15.879	12.691	3.536	9.609	5.408	12.388	9.845	10.58		ENSSSCG00000000718	protein_coding	0.013	0	0.065	0.039		ENSSSCG00000000735	protein_coding	1.966	2.068	0.875	1.663
ENSSSCG00000000702	ZNF384	protein_coding	2.035	2.072	2.086	2.736	5.497	6.121	3.48	5.303		ENSSSCG00000000719	protein_coding	66.096	99.301	25.466	102.632		ENSSSCG00000000736	protein_coding	8.033	7.389	4.833	11.641
ENSSSCG00000000703	VAMP1	protein_coding	0.454	1.532	0	1.58	0	0.187	0.626	3.797		ENSSSCG00000000720	protein_coding	0.22	0.824	0.259	0.912		ENSSSCG00000000737	protein_coding	1.452	0.935	0.786	1.192
ENSSSCG00000000704	TAPBPL	protein_coding	2.93	3.128	3.51	2.865	1.307	2.203	2.526	1.833		ENSSSCG00000000721	protein_coding	0.065	0.103	0.181	0.077		ENSSSCG00000000738	protein_coding	1.452	0.79	0.607	1.1
ENSSSCG00000000705	CD27	protein_coding	0.557	0.36	0.764	0.231	0.022	0.197	0.099	0.092		ENSSSCG00000000722	protein_coding	0.337	1.969	0.531	0.629		ENSSSCG00000000739	protein_coding	0.034	0.01	0.05	0.026
ENSSSCG00000000706	LTBR	protein_coding	6.274	7.633	6.049	10.727	17.933	13.791	13.564	13.946		ENSSSCG00000000723	protein_coding	2.035	2.664	1.036	1.375		ENSSSCG00000000740	protein_coding	0.056	0	0	0
ENSSSCG00000000707	SCNN1A	protein_coding	0.181	0.257	0.363	0.077	0.168	0.146	0.08	0.131		ENSSSCG00000000724	protein_coding	0	0	0	0.103		ENSSSCG00000000741	protein_coding	0.838	1.07	0.358	1.598
ENSSSCG00000000708	TNFRSF1A	protein_coding	4.602	6.41	9.573	9.121	8.536	8.023	9.517	6.037		ENSSSCG00000000727	protein_coding	68.468	50.751	34.249	66.995		ENSSSCG00000000742	protein_coding	0.927	1.455	1.193	1.139
ENSSSCG00000000709	PLEKHG6	protein_coding	0.156	0.45	0.868	0.321	0.492	0.613	0.308	0.183		ENSSSCG00000000728	protein_coding	0.726	0.824	3.549	1.233		ENSSSCG00000000743	protein_coding	48.446	45.303	126.858	43.932
ENSSSCG00000000710	CD9	protein_coding	0	1.583	0.479	0.334	10.257	2.266	1.71	1.427		ENSSSCG00000000730	protein_coding	1.244	1.995	1.179	2.646		ENSSSCG00000000745	protein_coding	0.257	0.696	0.975	0.602
ENSSSCG00000000712	VWF	protein_coding	3.422	2.381	6.179	28.352	6.536	6.267	2.605	12.348		ENSSSCG00000000732	protein_coding	0	0.167	0.531	2.21		ENSSSCG00000000746	protein_coding	10.726	9.988	8.184	14.365
ENSSSCG00000000713	ANO2	protein_coding	1.374	2.51	0.479	1.927	0	0.374	0.04	0.039		ENSSSCG00000000734	protein_coding	1.776	2.201	1.321	3.289		ENSSSCG00000000747	protein_coding	5.676	5.061	3.6	3.562
ENSSSCG00000000714	NTF3	protein_coding	0.752	0.94	1.451	1.76	0	0.27	0.378	0.34		ENSSSCG00000000735	protein_coding	6.663	6.333	1.775	14.247		ENSSSCG00000000748	protein_coding	0.011	0.01	0.01	0.013
ENSSSCG00000000716	KCNA1	protein_coding	0	0.013	0	0.013	0	0	0.139	0.026		ENSSSCG00000000736	protein_coding	0.726	1.171	1.723	2.312		ENSSSCG00000000749	protein_coding	0.034	0.01	0.05	0
ENSSSCG00000000717	KCNA6	protein_coding	0.143	0.18	0.039	0.154	0.067	0.395	0.01	0.079		ENSSSCG00000000737	protein_coding	1.283	1.158	0.997	2.634		ENSSSCG00000000751	protein_coding	0.57	0.488	0.726	0.484
ENSSSCG00000000718	GALNT8	protein_coding	0.013	0	0.065	0.039	0	0	0.02	0		ENSSSCG00000000738	protein_coding	1.231	1.853	0.725	1.554		ENSSSCG00000000753	protein_coding	9.989	13.698	5.887	6.442
ENSSSCG00000000719	-	protein_coding	66.096	99.301	25.466	102.632	33.485	31.823	33.233	23.832		ENSSSCG00000000739	protein_coding	0.091	0.09	0.104	0.064		ENSSSCG00000000754	protein_coding	1.587	1.58	3.053	1.964
ENSSSCG00000000720	AKAP3	protein_coding	0.22	0.824	0.259	0.912	0.168	0.301	0.328	0.55		ENSSSCG00000000740	protein_coding	0	0	0.44	0		ENSSSCG00000000755	protein_coding	3.017	3.076	3.292	2.03
ENSSSCG00000000721	DYRK4	protein_coding	0.065	0.103	0.181	0.077	0.011	0.042	0.08	0.052		ENSSSCG00000000741	protein_coding	1.102	0.952	0.337	2.878		ENSSSCG00000000757	protein_coding	9.229	16.161	11.356	8.407
ENSSSCG00000000722	RAD51AP1	protein_coding	0.337	1.969	0.531	0.629	0	0.197	0.626	0.851		ENSSSCG00000000742	protein_coding	0.713	1.184	1.308	1.336		ENSSSCG00000000758	protein_coding	0.089	0.53	0.855	0
ENSSSCG00000000723	C12orf4	protein_coding	2.035	2.664	1.036	1.375	1.385	2.079	1.78	1.676		ENSSSCG00000000743	protein_coding	28.699	33.697	13.562	42.06		ENSSSCG00000000759	protein_coding	4.011	3.305	1.333	9.847
ENSSSCG00000000724	FGF6	protein_coding	0	0	0	0.103	0.749	0.852	0.577	4.23		ENSSSCG00000000745	protein_coding	0.233	0.219	0.557	0.488		ENSSSCG00000000763	protein_coding	0.48	0.301	0.298	0.615
ENSSSCG00000000727	CCND2	protein_coding	68.468	50.751	34.249	66.995	4.134	7.369	11.853	8.276		ENSSSCG00000000746	protein_coding	5.989	7.156	5.091	10.457		ENSSSCG00000000764	protein_coding	0.581	1.881	0.587	1.545
ENSSSCG00000000728	PARP11	protein_coding	0.726	0.824	3.549	1.233	0.592	0.8	1.75	0.576		ENSSSCG00000000747	protein_coding	1.944	2.291	7.28	1.246		ENSSSCG00000000765	protein_coding	10.402	6.828	6.394	7.11
ENSSSCG00000000730	PRMT8	protein_coding	1.244	1.995	1.179	2.646	0.145	0.083	0.08	0.118		ENSSSCG00000000748	protein_coding	0	0	0.065	0		ENSSSCG00000000766	protein_coding	2.648	2.993	1.064	2.226
ENSSSCG00000000732	CRACR2A	protein_coding	0	0.167	0.531	2.21	0.38	0.197	0.517	0.144		ENSSSCG00000000749	protein_coding	0.104	0	0.285	0.051		ENSSSCG00000000767	protein_coding	17.318	22.501	32.279	17.992
ENSSSCG00000000734	-	protein_coding	1.776	2.201	1.321	3.289	1.106	1.403	0.646	1.558		ENSSSCG00000000751	protein_coding	0.493	0.631	0.557	0.373		ENSSSCG00000000769	protein_coding	3.687	3.502	11.307	3.758
ENSSSCG00000000735	TSPAN9	protein_coding	6.663	6.333	1.775	14.247	1.966	2.068	0.875	1.663		ENSSSCG00000000753	protein_coding	4.796	5.741	11.865	8.761		ENSSSCG00000000770	protein_coding	6.76	6.288	7.389	6.298
ENSSSCG00000000736	TEAD4	protein_coding	0.726	1.171	1.723	2.312	8.033	7.389	4.833	11.641		ENSSSCG00000000754	protein_coding	2.398	2.639	1.775	1.837		ENSSSCG00000000773	protein_coding	126.076	90.013	71.19	81.736
ENSSSCG00000000737	TULP3	protein_coding	1.283	1.158	0.997	2.634	1.452	0.935	0.786	1.192		ENSSSCG00000000755	protein_coding	4.511	6.654	5.013	4.548		ENSSSCG00000000774	protein_coding	0.279	0.447	8.97	0.445
ENSSSCG00000000738	RHNO1	protein_coding	1.231	1.853	0.725	1.554	1.452	0.79	0.607	1.1		ENSSSCG00000000757	protein_coding	8.542	8.418	9.715	9.532		ENSSSCG00000000778	protein_coding	0.179	0.229	0.408	0.249
ENSSSCG00000000739	FOXM1	protein_coding	0.091	0.09	0.104	0.064	0.034	0.01	0.05	0.026		ENSSSCG00000000758	protein_coding	0.493	0.116	0	0		ENSSSCG00000000779	protein_coding	1.721	1.808	0.845	1.598
ENSSSCG00000000740	-	protein_coding	0	0	0.44	0	0.056	0	0	0		ENSSSCG00000000759	protein_coding	0.544	0	0	0.822		ENSSSCG00000000781	protein_coding	0.145	0.249	0.02	0.013
ENSSSCG00000000741	NRIP2	protein_coding	1.102	0.952	0.337	2.878	0.838	1.07	0.358	1.598		ENSSSCG00000000760	protein_coding	0	0	0.142	0		ENSSSCG00000000783	protein_coding	0.715	0.759	0.328	0.445
ENSSSCG00000000742	ITFG2	protein_coding	0.713	1.184	1.308	1.336	0.927	1.455	1.193	1.139		ENSSSCG00000000763	protein_coding	6.481	7.169	5.091	10.252		ENSSSCG00000000784	protein_coding	1.363	1.122	0.776	0.642
ENSSSCG00000000743	FKBP4	protein_coding	28.699	33.697	13.562	42.06	48.446	45.303	126.858	43.932		ENSSSCG00000000764	protein_coding	0.298	0.386	0.117	2.3		ENSSSCG00000000785	protein_coding	0.112	0.094	0.099	0.079
ENSSSCG00000000745	DDX11	protein_coding	0.233	0.219	0.557	0.488	0.257	0.696	0.975	0.602		ENSSSCG00000000765	protein_coding	1.568	1.712	3.951	4.984		ENSSSCG00000000787	protein_coding	0	0.197	0.288	0.144
ENSSSCG00000000746	WASH1	protein_coding	5.989	7.156	5.091	10.457	10.726	9.988	8.184	14.365		ENSSSCG00000000766	protein_coding	0.609	0.425	0.907	0.822		ENSSSCG00000000789	protein_coding	0.078	0.094	0.01	0.026
ENSSSCG00000000747	RTEL1	protein_coding	1.944	2.291	7.28	1.246	5.676	5.061	3.6	3.562		ENSSSCG00000000767	protein_coding	26.366	31.599	19.391	37.769		ENSSSCG00000000791	protein_coding	0.067	0.073	0.04	0.301
ENSSSCG00000000748	IQSEC3	protein_coding	0	0	0.065	0	0.011	0.01	0.01	0.013		ENSSSCG00000000769	protein_coding	3.707	3.99	4.728	3.7		ENSSSCG00000000793	protein_coding	3.084	3.159	3.063	3.208
ENSSSCG00000000749	SLC6A12	protein_coding	0.104	0	0.285	0.051	0.034	0.01	0.05	0		ENSSSCG00000000770	protein_coding	3.318	2.664	3.782	6.115		ENSSSCG00000000795	protein_coding	0.67	1.507	0.646	0.34
ENSSSCG00000000751	CCDC77	protein_coding	0.493	0.631	0.557	0.373	0.57	0.488	0.726	0.484		ENSSSCG00000000773	protein_coding	52.667	74.936	46.671	44.963		ENSSSCG00000000798	protein_coding	0.257	0.437	0.597	0.275
ENSSSCG00000000753	WNK1	protein_coding	4.796	5.741	11.865	8.761	9.989	13.698	5.887	6.442		ENSSSCG00000000774	protein_coding	0.467	0.579	6.567	0.321		ENSSSCG00000000799	protein_coding	0.19	0.333	0.607	0.196
ENSSSCG00000000754	PIGRAD52	protein_coding	2.398	2.639	1.775	1.837	1.587	1.58	3.053	1.964		ENSSSCG00000000778	protein_coding	0.078	0.064	0.22	0.09		ENSSSCG00000000800	protein_coding	0.201	0.114	0.447	0.327
ENSSSCG00000000755	RAB6IP2	protein_coding	4.511	6.654	5.013	4.548	3.017	3.076	3.292	2.03		ENSSSCG00000000779	protein_coding	1.024	1.249	1.529	0.475		ENSSSCG00000000801	protein_coding	3.061	2.297	2.456	4.832
ENSSSCG00000000757	ADIPOR2	protein_coding	8.542	8.418	9.715	9.532	9.229	16.161	11.356	8.407		ENSSSCG00000000781	protein_coding	0	0	0	0.026		ENSSSCG00000000802	protein_coding	0.011	0	0.03	0.092
ENSSSCG00000000758	-	protein_coding	0.493	0.116	0	0	0.089	0.53	0.855	0		ENSSSCG00000000782	protein_coding	0	0.013	0.039	0.013		ENSSSCG00000000804	protein_coding	9.218	7.847	13.087	7.608
ENSSSCG00000000759	-	protein_coding	0.544	0	0	0.822	4.011	3.305	1.333	9.847		ENSSSCG00000000783	protein_coding	0.194	0.232	0.155	0.154		ENSSSCG00000000806	protein_coding	5.341	4.843	6.106	5.146
ENSSSCG00000000760	LRTM2	protein_coding	0	0	0.142	0	0	0	0	0		ENSSSCG00000000784	protein_coding	0.933	0.849	0.712	0.719		ENSSSCG00000000807	protein_coding	0.101	0.156	0.199	0.157
ENSSSCG00000000763	-	protein_coding	6.481	7.169	5.091	10.252	0.48	0.301	0.298	0.615		ENSSSCG00000000785	protein_coding	0.181	0.116	0.078	0.09		ENSSSCG00000000808	protein_coding	25.161	14.353	45.713	21.698
ENSSSCG00000000764	-	protein_coding	0.298	0.386	0.117	2.3	0.581	1.881	0.587	1.545		ENSSSCG00000000787	protein_coding	0	0.142	0.259	0.103		ENSSSCG00000000809	protein_coding	1.598	1.372	4.226	5.84
ENSSSCG00000000765	IL17RA	protein_coding	1.568	1.712	3.951	4.984	10.402	6.828	6.394	7.11		ENSSSCG00000000789	protein_coding	0.117	0.013	0.013	0.077		ENSSSCG00000000810	protein_coding	0.525	0.582	1.313	0.812
ENSSSCG00000000766	CECR2	protein_coding	0.609	0.425	0.907	0.822	2.648	2.993	1.064	2.226		ENSSSCG00000000791	protein_coding	0.156	0.103	0.168	0.051		ENSSSCG00000000811	protein_coding	0.648	0.707	1.352	0.72
ENSSSCG00000000767	ATP6V1E1	protein_coding	26.366	31.599	19.391	37.769	17.318	22.501	32.279	17.992		ENSSSCG00000000793	protein_coding	3.474	3.784	3.083	2.556		ENSSSCG00000000812	protein_coding	0.089	0	0	0
ENSSSCG00000000769	BID	protein_coding	3.707	3.99	4.728	3.7	3.687	3.502	11.307	3.758		ENSSSCG00000000795	protein_coding	0.272	0.09	0.117	0.784		ENSSSCG00000000814	protein_coding	1.263	3.076	2.675	6.285
ENSSSCG00000000770	MICAL3	protein_coding	3.318	2.664	3.782	6.115	6.76	6.288	7.389	6.298		ENSSSCG00000000798	protein_coding	0.661	0.618	0.855	0.45		ENSSSCG00000000816	protein_coding	0.76	0.842	1.203	0.851
ENSSSCG00000000773	-	protein_coding	52.667	74.936	46.671	44.963	126.076	90.013	71.19	81.736		ENSSSCG00000000799	protein_coding	0.752	0.399	1.425	0.45		ENSSSCG00000000818	protein_coding	0	0.031	0	0.079
ENSSSCG00000000774	USP18	protein_coding	0.467	0.579	6.567	0.321	0.279	0.447	8.97	0.445		ENSSSCG00000000800	protein_coding	0.363	0.142	0.311	0.18		ENSSSCG00000000819	protein_coding	0	0	0.02	0.039
ENSSSCG00000000778	CPNE8	protein_coding	0.078	0.064	0.22	0.09	0.179	0.229	0.408	0.249		ENSSSCG00000000801	protein_coding	1.011	1.158	1.503	1.58		ENSSSCG00000000832	protein_coding	0.101	0	0.05	0
ENSSSCG00000000779	KIF21A	protein_coding	1.024	1.249	1.529	0.475	1.721	1.808	0.845	1.598		ENSSSCG00000000802	protein_coding	0.22	0.026	0.376	0.244		ENSSSCG00000000837	protein_coding	0.279	0.8	0.607	0.419
ENSSSCG00000000781	ABCD2	protein_coding	0	0	0	0.026	0.145	0.249	0.02	0.013		ENSSSCG00000000804	protein_coding	3.889	2.343	2.785	2.646		ENSSSCG00000000838	protein_coding	0.156	0.603	0.696	0.236
ENSSSCG00000000782	C12orf40	protein_coding	0	0.013	0.039	0.013	0	0	0	0		ENSSSCG00000000806	protein_coding	3.63	3.218	5.855	1.837		ENSSSCG00000000839	protein_coding	1.687	2.286	2.257	2.017
ENSSSCG00000000783	-	protein_coding	0.194	0.232	0.155	0.154	0.715	0.759	0.328	0.445		ENSSSCG00000000807	protein_coding	3.591	3.295	5.894	4.792		ENSSSCG00000000840	protein_coding	2.402	1.86	2.884	1.624
ENSSSCG00000000784	LRRK2	protein_coding	0.933	0.849	0.712	0.719	1.363	1.122	0.776	0.642		ENSSSCG00000000808	protein_coding	18.912	19.719	45.79	19.951		ENSSSCG00000000841	protein_coding	1.631	1.964	1.323	1.794
ENSSSCG00000000785	-	protein_coding	0.181	0.116	0.078	0.09	0.112	0.094	0.099	0.079		ENSSSCG00000000809	protein_coding	0.713	0.154	2.409	2.081		ENSSSCG00000000842	protein_coding	3.911	5.02	5.887	3.509
ENSSSCG00000000787	-	protein_coding	0	0.142	0.259	0.103	0	0.197	0.288	0.144		ENSSSCG00000000810	protein_coding	0.843	0.747	0.402	1.053		ENSSSCG00000000843	protein_coding	7.285	5.467	9.626	3.3
ENSSSCG00000000789	CNTN1	protein_coding	0.117	0.013	0.013	0.077	0.078	0.094	0.01	0.026		ENSSSCG00000000811	protein_coding	1.387	2.6	4.521	2.3		ENSSSCG00000000844	protein_coding	1.14	0.831	1.213	1.048
ENSSSCG00000000791	PDZRN4	protein_coding	0.156	0.103	0.168	0.051	0.067	0.073	0.04	0.301		ENSSSCG00000000812	protein_coding	0.052	0	0	0		ENSSSCG00000000846	protein_coding	1.877	2.567	2.397	2.043
ENSSSCG00000000793	PPHLN1	protein_coding	3.474	3.784	3.083	2.556	3.084	3.159	3.063	3.208		ENSSSCG00000000814	protein_coding	8.413	6.307	1.464	10.29		ENSSSCG00000000847	protein_coding	1.151	0.769	1.681	0.969
ENSSSCG00000000795	ADAMTS20	protein_coding	0.272	0.09	0.117	0.784	0.67	1.507	0.646	0.34		ENSSSCG00000000816	protein_coding	0.998	0.656	1.088	0.848		ENSSSCG00000000848	protein_coding	0.804	1.143	0.597	1.584
ENSSSCG00000000798	TWF1	protein_coding	0.661	0.618	0.855	0.45	0.257	0.437	0.597	0.275		ENSSSCG00000000818	protein_coding	0	0.026	0.026	0		ENSSSCG00000000849	protein_coding	19.206	16.639	94.042	12.073
ENSSSCG00000000799	IRAK4	protein_coding	0.752	0.399	1.425	0.45	0.19	0.333	0.607	0.196		ENSSSCG00000000819	protein_coding	0.026	0.219	0.298	0.077		ENSSSCG00000000852	protein_coding	0.156	0.156	0.099	0.144
ENSSSCG00000000800	PUS7L	protein_coding	0.363	0.142	0.311	0.18	0.201	0.114	0.447	0.327		ENSSSCG00000000820	protein_coding	0	0	0	0.077		ENSSSCG00000000853	protein_coding	14.033	11.682	2.983	3.234
ENSSSCG00000000801	TMEM117	protein_coding	1.011	1.158	1.503	1.58	3.061	2.297	2.456	4.832		ENSSSCG00000000837	protein_coding	0.194	0.154	0.194	0.321		ENSSSCG00000000854	protein_coding	0	0.021	0.01	0
ENSSSCG00000000802	NELL2	protein_coding	0.22	0.026	0.376	0.244	0.011	0	0.03	0.092		ENSSSCG00000000838	protein_coding	0.298	0.219	0.311	0.128		ENSSSCG00000000856	protein_coding	0.078	0	0.07	0.314
ENSSSCG00000000804	ANO6	protein_coding	3.889	2.343	2.785	2.646	9.218	7.847	13.087	7.608		ENSSSCG00000000839	protein_coding	1.737	1.622	2.565	1.156		ENSSSCG00000000857	protein_coding	4.257	4.594	4.912	3.784
ENSSSCG00000000806	SCAF11	protein_coding	3.63	3.218	5.855	1.837	5.341	4.843	6.106	5.146		ENSSSCG00000000840	protein_coding	2.113	1.622	2.798	1.246		ENSSSCG00000000858	protein_coding	0	0	0	0.092
ENSSSCG00000000807	SLC38A1	protein_coding	3.591	3.295	5.894	4.792	0.101	0.156	0.199	0.157		ENSSSCG00000000841	protein_coding	3.98	4.479	2.008	2.569		ENSSSCG00000000859	protein_coding	0.268	0.114	0.219	0.052
ENSSSCG00000000808	SLC38A2	protein_coding	18.912	19.719	45.79	19.951	25.161	14.353	45.713	21.698		ENSSSCG00000000842	protein_coding	3.513	3.153	3.057	2.595		ENSSSCG00000000860	protein_coding	0.626	0.748	1.173	0.93
ENSSSCG00000000809	SLC38A2	protein_coding	0.713	0.154	2.409	2.081	1.598	1.372	4.226	5.84		ENSSSCG00000000843	protein_coding	4.757	4.943	5.324	7.066		ENSSSCG00000000862	protein_coding	1.43	1.58	2.476	1.558
ENSSSCG00000000810	AMIGO2	protein_coding	0.843	0.747	0.402	1.053	0.525	0.582	1.313	0.812		ENSSSCG00000000844	protein_coding	0.985	1.274	1.153	0.694		ENSSSCG00000000863	protein_coding	1.531	1.59	0.955	0.864
ENSSSCG00000000811	-	protein_coding	1.387	2.6	4.521	2.3	0.648	0.707	1.352	0.72		ENSSSCG00000000846	protein_coding	1.037	0.811	0.751	0.617		ENSSSCG00000000864	protein_coding	22.86	41.073	12.003	20.1
ENSSSCG00000000812	-	protein_coding	0.052	0	0	0	0.089	0	0	0		ENSSSCG00000000847	protein_coding	0.894	1.017	0.984	0.424		ENSSSCG00000000866	protein_coding	160.857	234.745	157.277	389.01
ENSSSCG00000000814	-	protein_coding	8.413	6.307	1.464	10.29	1.263	3.076	2.675	6.285		ENSSSCG00000000848	protein_coding	1.944	2.51	0.661	1.169		ENSSSCG00000000869	protein_coding	1.475	1.393	2.158	1.44
ENSSSCG00000000816	SENP1	protein_coding	0.998	0.656	1.088	0.848	0.76	0.842	1.203	0.851		ENSSSCG00000000849	protein_coding	62.376	58.319	67.721	36.973		ENSSSCG00000000870	protein_coding	6.782	5.539	5.43	3.797
ENSSSCG00000000818	-	protein_coding	0	0.026	0.026	0	0	0.031	0	0.079		ENSSSCG00000000852	protein_coding	0.117	0.013	0.13	0.039		ENSSSCG00000000871	protein_coding	0	0	0.01	0
ENSSSCG00000000819	OR10AD1	protein_coding	0.026	0.219	0.298	0.077	0	0	0.02	0.039		ENSSSCG00000000853	protein_coding	0.402	0.502	0.622	0.848		ENSSSCG00000000873	protein_coding	0	0	0.05	0
ENSSSCG00000000820	H1FNT	protein_coding	0	0	0	0.077	0	0	0	0		ENSSSCG00000000854	protein_coding	0	0.026	0.13	0.013		ENSSSCG00000000874	protein_coding	0.179	0.551	0.159	0.249
ENSSSCG00000000832	-	protein_coding	0	0	0	0	0.101	0	0.05	0		ENSSSCG00000000856	protein_coding	4.2	4.672	0	4.869		ENSSSCG00000000875	protein_coding	0	0	0	0.013
ENSSSCG00000000837	CHST11	protein_coding	0.194	0.154	0.194	0.321	0.279	0.8	0.607	0.419		ENSSSCG00000000857	protein_coding	6.287	7.697	2.617	3.533		ENSSSCG00000000876	protein_coding	0	0	0.03	0
ENSSSCG00000000838	SLC41A2	protein_coding	0.298	0.219	0.311	0.128	0.156	0.603	0.696	0.236		ENSSSCG00000000858	protein_coding	0.091	0	0	0		ENSSSCG00000000877	protein_coding	1.318	1.694	1.333	1.44
ENSSSCG00000000839	ALDH1L2	protein_coding	1.737	1.622	2.565	1.156	1.687	2.286	2.257	2.017		ENSSSCG00000000859	protein_coding	0.13	0.077	0.052	0.051		ENSSSCG00000000878	protein_coding	0.034	0.021	0	0.026
ENSSSCG00000000840	KIAA1033	protein_coding	2.113	1.622	2.798	1.246	2.402	1.86	2.884	1.624		ENSSSCG00000000860	protein_coding	0.946	0.991	0.609	1.105		ENSSSCG00000000879	protein_coding	0	0	0.398	0
ENSSSCG00000000841	APPL2	protein_coding	3.98	4.479	2.008	2.569	1.631	1.964	1.323	1.794		ENSSSCG00000000862	protein_coding	1.335	1.648	1.036	1.657		ENSSSCG00000000880	protein_coding	0.179	0	0.02	0
ENSSSCG00000000842	KANSL2	protein_coding	3.513	3.153	3.057	2.595	3.911	5.02	5.887	3.509		ENSSSCG00000000863	protein_coding	1.167	0.888	1.529	0.629		ENSSSCG00000000881	protein_coding	0.369	0.156	0	0.065
ENSSSCG00000000843	TXNRD1	protein_coding	4.757	4.943	5.324	7.066	7.285	5.467	9.626	3.3		ENSSSCG00000000864	protein_coding	24.577	23.181	11.554	38.09		ENSSSCG00000000882	protein_coding	0	0.021	0.04	0.052
ENSSSCG00000000844	NFYB	protein_coding	0.985	1.274	1.153	0.694	1.14	0.831	1.213	1.048		ENSSSCG00000000866	protein_coding	0	0	0.026	0.051		ENSSSCG00000000884	protein_coding	0.402	0.52	0.378	0.354
ENSSSCG00000000846	HCFC2	protein_coding	1.037	0.811	0.751	0.617	1.877	2.567	2.397	2.043		ENSSSCG00000000869	protein_coding	1.141	0.952	0.92	1.015		ENSSSCG00000000886	protein_coding	163.84	154.532	67.77	121.53
ENSSSCG00000000847	TDG	protein_coding	0.894	1.017	0.984	0.424	1.151	0.769	1.681	0.969		ENSSSCG00000000870	protein_coding	5.431	5.239	5.324	5.575		ENSSSCG00000000887	protein_coding	9.899	7.462	2.615	9.074
ENSSSCG00000000848	GLT8D2	protein_coding	1.944	2.51	0.661	1.169	0.804	1.143	0.597	1.584		ENSSSCG00000000871	protein_coding	0.039	0	0.078	0		ENSSSCG00000000890	protein_coding	3.843	3.056	2.466	1.545
ENSSSCG00000000849	HSP90B1	protein_coding	62.376	58.319	67.721	36.973	19.206	16.639	94.042	12.073		ENSSSCG00000000873	protein_coding	0	0.09	0.155	0		ENSSSCG00000000891	protein_coding	4.782	5.134	6.742	5.591
ENSSSCG00000000852	-	protein_coding	0.117	0.013	0.13	0.039	0.156	0.156	0.099	0.144		ENSSSCG00000000874	protein_coding	0.791	1.429	0.324	0.398		ENSSSCG00000000892	protein_coding	0	0.042	0.03	0.026
ENSSSCG00000000853	-	protein_coding	0.402	0.502	0.622	0.848	14.033	11.682	2.983	3.234		ENSSSCG00000000875	protein_coding	0	0.013	0	0.039		ENSSSCG00000000893	protein_coding	1.095	0.977	0.756	0.694
ENSSSCG00000000854	-	protein_coding	0	0.026	0.13	0.013	0	0.021	0.01	0		ENSSSCG00000000877	protein_coding	1.581	1.261	1.451	0.809		ENSSSCG00000000894	protein_coding	0.19	0.042	0.03	0.105
ENSSSCG00000000856	-	protein_coding	4.2	4.672	0	4.869	0.078	0	0.07	0.314		ENSSSCG00000000878	protein_coding	0.026	0	0.168	0.064		ENSSSCG00000000895	protein_coding	2.29	4.012	12.619	4.649
ENSSSCG00000000857	IGF1	protein_coding	6.287	7.697	2.617	3.533	4.257	4.594	4.912	3.784		ENSSSCG00000000879	protein_coding	1.374	1.21	0	1.156		ENSSSCG00000000896	protein_coding	0.972	2.089	1.382	1.152
ENSSSCG00000000858	PMCH	protein_coding	0.091	0	0	0	0	0	0	0.092		ENSSSCG00000000880	protein_coding	0	0	0	0.077		ENSSSCG00000000897	protein_coding	0.067	0	0	0.157
ENSSSCG00000000859	PARPBP	protein_coding	0.13	0.077	0.052	0.051	0.268	0.114	0.219	0.052		ENSSSCG00000000881	protein_coding	0	0	0	0.347		ENSSSCG00000000900	protein_coding	5.821	5.186	5.41	5.264
ENSSSCG00000000860	-	protein_coding	0.946	0.991	0.609	1.105	0.626	0.748	1.173	0.93		ENSSSCG00000000884	protein_coding	0.35	0.566	0.168	0.488		ENSSSCG00000000901	protein_coding	0.391	0.364	0.378	0.55
ENSSSCG00000000862	-	protein_coding	1.335	1.648	1.036	1.657	1.43	1.58	2.476	1.558		ENSSSCG00000000886	protein_coding	216.864	244.179	56.645	304.593		ENSSSCG00000000902	protein_coding	0.849	0.624	0.746	0.576
ENSSSCG00000000863	SYCP3	protein_coding	1.167	0.888	1.529	0.629	1.531	1.59	0.955	0.864		ENSSSCG00000000887	protein_coding	1.011	1.377	1.736	1.246		ENSSSCG00000000905	protein_coding	65.496	69.238	58.521	122.616
ENSSSCG00000000864	CHPT1	protein_coding	24.577	23.181	11.554	38.09	22.86	41.073	12.003	20.1		ENSSSCG00000000890	protein_coding	1.88	1.969	0.777	0.963		ENSSSCG00000000906	protein_coding	1.207	0.894	1.402	0.773
ENSSSCG00000000866	MYBPC1	protein_coding	0	0	0.026	0.051	160.857	234.745	157.277	389.01		ENSSSCG00000000891	protein_coding	3.28	4.003	3.536	4.394		ENSSSCG00000000907	protein_coding	0.871	0.364	1.541	0.183
ENSSSCG00000000869	UTP20	protein_coding	1.141	0.952	0.92	1.015	1.475	1.393	2.158	1.44		ENSSSCG00000000892	protein_coding	0	0	0.181	0		ENSSSCG00000000908	protein_coding	8.145	9.354	18.884	7.215
ENSSSCG00000000870	ARL1	protein_coding	5.431	5.239	5.324	5.575	6.782	5.539	5.43	3.797		ENSSSCG00000000893	protein_coding	0.544	0.489	1.697	0.321		ENSSSCG00000000910	protein_coding	0.436	1.299	0.229	0.589
ENSSSCG00000000871	SLC5A8	protein_coding	0.039	0	0.078	0	0	0	0.01	0		ENSSSCG00000000894	protein_coding	0.013	0	0.142	0.013		ENSSSCG00000000911	protein_coding	1.508	1.902	2.695	3.09
ENSSSCG00000000873	ANO4	protein_coding	0	0.09	0.155	0	0	0	0.05	0		ENSSSCG00000000895	protein_coding	9.644	11.442	13.083	6.68		ENSSSCG00000000912	protein_coding	5.598	4.209	6.623	3.496
ENSSSCG00000000874	GAS2L3	protein_coding	0.791	1.429	0.324	0.398	0.179	0.551	0.159	0.249		ENSSSCG00000000896	protein_coding	0.687	1.287	1.244	1.349		ENSSSCG00000000914	protein_coding	6.726	7.14	14.071	9.022
ENSSSCG00000000875	NR1H4	protein_coding	0	0.013	0	0.039	0	0	0	0.013		ENSSSCG00000000897	protein_coding	0	0	0.155	0		ENSSSCG00000000915	protein_coding	35.72	67.71	54.951	89.068
ENSSSCG00000000876	SLC17A8	protein_coding	0	0	0	0	0	0	0.03	0		ENSSSCG00000000900	protein_coding	4.822	3.939	2.992	3.186		ENSSSCG00000000916	protein_coding	1.084	2.952	3.232	3.693
ENSSSCG00000000877	-	protein_coding	1.581	1.261	1.451	0.809	1.318	1.694	1.333	1.44		ENSSSCG00000000901	protein_coding	1.05	1.75	1.412	1.233		ENSSSCG00000000917	protein_coding	0.905	6.007	0.358	0.458
ENSSSCG00000000878	DEPDC4	protein_coding	0.026	0	0.168	0.064	0.034	0.021	0	0.026		ENSSSCG00000000902	protein_coding	1.024	1.274	0.583	0.719		ENSSSCG00000000918	protein_coding	0	0.083	0.07	0
ENSSSCG00000000879	-	protein_coding	1.374	1.21	0	1.156	0	0	0.398	0		ENSSSCG00000000905	protein_coding	140.826	186.388	72.319	211.879		ENSSSCG00000000919	protein_coding	0	0	0.05	0.052
ENSSSCG00000000880	-	protein_coding	0	0	0	0.077	0.179	0	0.02	0		ENSSSCG00000000906	protein_coding	0.246	0.09	1.192	0.668		ENSSSCG00000000920	protein_coding	0.894	0.561	0.845	1.244
ENSSSCG00000000881	-	protein_coding	0	0	0	0.347	0.369	0.156	0	0.065		ENSSSCG00000000907	protein_coding	0.7	0.579	0.376	0.36		ENSSSCG00000000921	protein_coding	2.983	3.388	2.953	2.527
ENSSSCG00000000882	-	protein_coding	0	0	0	0	0	0.021	0.04	0.052		ENSSSCG00000000908	protein_coding	14.207	18.045	7.435	14.53		ENSSSCG00000000922	protein_coding	1.642	2.224	0.686	1.702
ENSSSCG00000000884	-	protein_coding	0.35	0.566	0.168	0.488	0.402	0.52	0.378	0.354		ENSSSCG00000000910	protein_coding	1.957	1.66	0.803	1.644		ENSSSCG00000000924	protein_coding	0	0.083	0.308	0.484
ENSSSCG00000000886	SLC25A3	protein_coding	216.864	244.179	56.645	304.593	163.84	154.532	67.77	121.53		ENSSSCG00000000911	protein_coding	1.763	4.132	0.946	2.672		ENSSSCG00000000925	protein_coding	0.637	0.748	0.597	0.589
ENSSSCG00000000887	-	protein_coding	1.011	1.377	1.736	1.246	9.899	7.462	2.615	9.074		ENSSSCG00000000912	protein_coding	3.267	3.256	6.166	1.285		ENSSSCG00000000926	protein_coding	0.279	0.385	0.418	0.354
ENSSSCG00000000890	NEDD1	protein_coding	1.88	1.969	0.777	0.963	3.843	3.056	2.466	1.545		ENSSSCG00000000914	protein_coding	6.131	6.539	4.715	11.151		ENSSSCG00000000927	protein_coding	4.458	2.609	4.435	2.003
ENSSSCG00000000891	LTA4H	protein_coding	3.28	4.003	3.536	4.394	4.782	5.134	6.742	5.591		ENSSSCG00000000915	protein_coding	139.478	135.006	48.394	102.156		ENSSSCG00000000931	protein_coding	0.011	0.021	0	0
ENSSSCG00000000892	HAL	protein_coding	0	0	0.181	0	0	0.042	0.03	0.026		ENSSSCG00000000916	protein_coding	9.022	12.807	5.596	7.374		ENSSSCG00000000932	protein_coding	0	0	0.08	0
ENSSSCG00000000893	AMDHD1	protein_coding	0.544	0.489	1.697	0.321	1.095	0.977	0.756	0.694		ENSSSCG00000000917	protein_coding	0.7	0.978	0.596	0.257		ENSSSCG00000000934	protein_coding	0	0.01	0	0
ENSSSCG00000000894	CCDC38	protein_coding	0.013	0	0.142	0.013	0.19	0.042	0.03	0.105		ENSSSCG00000000918	protein_coding	0	0.09	0	0.051		ENSSSCG00000000936	protein_coding	0	0.031	0	0.026
ENSSSCG00000000895	SNRPF	protein_coding	9.644	11.442	13.083	6.68	2.29	4.012	12.619	4.649		ENSSSCG00000000920	protein_coding	0.752	0.36	0	0.591		ENSSSCG00000000937	protein_coding	0.927	1.174	5.648	2.841
ENSSSCG00000000896	NTN4	protein_coding	0.687	1.287	1.244	1.349	0.972	2.089	1.382	1.152		ENSSSCG00000000921	protein_coding	0.48	0.579	0.738	0.308		ENSSSCG00000000938	protein_coding	0.19	0.811	2.267	0.629
ENSSSCG00000000897	-	protein_coding	0	0	0.155	0	0.067	0	0	0.157		ENSSSCG00000000922	protein_coding	7.557	8.341	3.018	6.488		ENSSSCG00000000939	protein_coding	2.212	3.502	3.182	2.121
ENSSSCG00000000900	-	protein_coding	4.822	3.939	2.992	3.186	5.821	5.186	5.41	5.264		ENSSSCG00000000924	protein_coding	0.233	0.026	0.363	0.18		ENSSSCG00000000940	protein_coding	0.011	0.052	0.01	0
ENSSSCG00000000901	FGD6	protein_coding	1.05	1.75	1.412	1.233	0.391	0.364	0.378	0.55		ENSSSCG00000000925	protein_coding	0.894	0.425	0.531	0.398		ENSSSCG00000000941	protein_coding	0.95	0.998	0.477	0.995
ENSSSCG00000000902	NR2C1	protein_coding	1.024	1.274	0.583	0.719	0.849	0.624	0.746	0.576		ENSSSCG00000000926	protein_coding	0.48	0.257	0.479	0.128		ENSSSCG00000000942	protein_coding	4.413	5.217	12.559	11.222
ENSSSCG00000000905	NDUFA12	protein_coding	140.826	186.388	72.319	211.879	65.496	69.238	58.521	122.616		ENSSSCG00000000927	protein_coding	2.891	2.214	2.124	1.644		ENSSSCG00000000943	protein_coding	0	0.01	0.01	0.013
ENSSSCG00000000906	TMCC3	protein_coding	0.246	0.09	1.192	0.668	1.207	0.894	1.402	0.773		ENSSSCG00000000931	protein_coding	0.039	0	0	0		ENSSSCG00000000948	protein_coding	0.056	0.021	0	0.026
ENSSSCG00000000907	PLXNC1	protein_coding	0.7	0.579	0.376	0.36	0.871	0.364	1.541	0.183		ENSSSCG00000000932	protein_coding	0	0	0.505	0		ENSSSCG00000000950	protein_coding	0.056	0.073	0.03	0
ENSSSCG00000000908	UBE2N	protein_coding	14.207	18.045	7.435	14.53	8.145	9.354	18.884	7.215		ENSSSCG00000000933	protein_coding	0.156	0	0	0		ENSSSCG00000000951	protein_coding	1.207	1.746	4.922	0.838
ENSSSCG00000000910	SOCS2	protein_coding	1.957	1.66	0.803	1.644	0.436	1.299	0.229	0.589		ENSSSCG00000000934	protein_coding	0.039	0	0	0		ENSSSCG00000000952	protein_coding	1.039	0.894	1.173	0.877
ENSSSCG00000000911	-	protein_coding	1.763	4.132	0.946	2.672	1.508	1.902	2.695	3.09		ENSSSCG00000000936	protein_coding	0	0	0	0.013		ENSSSCG00000000953	protein_coding	0.313	0.904	0.219	0.694
ENSSSCG00000000912	EEA1	protein_coding	3.267	3.256	6.166	1.285	5.598	4.209	6.623	3.496		ENSSSCG00000000937	protein_coding	0	0	0.376	0		ENSSSCG00000000955	protein_coding	6.771	5.872	3.51	6.364
ENSSSCG00000000914	BTG1	protein_coding	6.131	6.539	4.715	11.151	6.726	7.14	14.071	9.022		ENSSSCG00000000938	protein_coding	0.272	0.528	1.244	0.347		ENSSSCG00000000958	protein_coding	8.413	12.399	7.926	14.784
ENSSSCG00000000915	DCN	protein_coding	139.478	135.006	48.394	102.156	35.72	67.71	54.951	89.068		ENSSSCG00000000939	protein_coding	10.72	16.707	18.549	23.265		ENSSSCG00000000959	protein_coding	9.229	7.992	8.811	7.176
ENSSSCG00000000916	LUM	protein_coding	9.022	12.807	5.596	7.374	1.084	2.952	3.232	3.693		ENSSSCG00000000940	protein_coding	0.104	0.232	0.181	0.116		ENSSSCG00000000960	protein_coding	0	0	0	0.052
ENSSSCG00000000917	KERA	protein_coding	0.7	0.978	0.596	0.257	0.905	6.007	0.358	0.458		ENSSSCG00000000941	protein_coding	0.765	0.965	0.13	0.578		ENSSSCG00000000961	protein_coding	0.022	0	0	0
ENSSSCG00000000918	EPYC	protein_coding	0	0.09	0	0.051	0	0.083	0.07	0		ENSSSCG00000000942	protein_coding	5.081	6.667	10.285	3.661		ENSSSCG00000000963	protein_coding	0	0.676	0	0
ENSSSCG00000000919	CCER1	protein_coding	0	0	0	0	0	0	0.05	0.052		ENSSSCG00000000943	protein_coding	0.013	0.013	0.039	0.013		ENSSSCG00000000964	protein_coding	4.938	6.309	4.525	8.25
ENSSSCG00000000920	-	protein_coding	0.752	0.36	0	0.591	0.894	0.561	0.845	1.244		ENSSSCG00000000948	protein_coding	0.052	0.064	0.026	0.077		ENSSSCG00000000965	protein_coding	2.659	2.952	3.132	3.706
ENSSSCG00000000921	-	protein_coding	0.48	0.579	0.738	0.308	2.983	3.388	2.953	2.527		ENSSSCG00000000950	protein_coding	0.052	0.039	0.142	0.039		ENSSSCG00000000966	protein_coding	0.849	0.748	0.726	1.074
ENSSSCG00000000922	KITL	protein_coding	7.557	8.341	3.018	6.488	1.642	2.224	0.686	1.702		ENSSSCG00000000951	protein_coding	3.085	2.433	4.236	2.801		ENSSSCG00000000967	protein_coding	0.145	0.333	0.219	1.689
ENSSSCG00000000924	C12orf50	protein_coding	0.233	0.026	0.363	0.18	0	0.083	0.308	0.484		ENSSSCG00000000952	protein_coding	0.739	0.862	0.829	0.861		ENSSSCG00000000968	protein_coding	8.637	10.227	5.947	8.773
ENSSSCG00000000925	C12orf29	protein_coding	0.894	0.425	0.531	0.398	0.637	0.748	0.597	0.589		ENSSSCG00000000953	protein_coding	0.156	0.566	0.259	0.642		ENSSSCG00000000970	protein_coding	11.598	15.693	7.249	18.424
ENSSSCG00000000926	CEP290	protein_coding	0.48	0.257	0.479	0.128	0.279	0.385	0.418	0.354		ENSSSCG00000000955	protein_coding	2.32	2.587	0.842	4.663		ENSSSCG00000000971	protein_coding	1.14	2.401	1.144	1.886
ENSSSCG00000000927	TMTC3	protein_coding	2.891	2.214	2.124	1.644	4.458	2.609	4.435	2.003		ENSSSCG00000000958	protein_coding	8.27	10.529	1.839	5.537		ENSSSCG00000000972	protein_coding	4.022	4.666	3.321	5.84
ENSSSCG00000000931	MGAT4C	protein_coding	0.039	0	0	0	0.011	0.021	0	0		ENSSSCG00000000959	protein_coding	15.905	17.942	7.811	19.411		ENSSSCG00000000973	protein_coding	11.575	10.85	5.589	11.811
ENSSSCG00000000932	NTS	protein_coding	0	0	0.505	0	0	0	0.08	0		ENSSSCG00000000961	protein_coding	0	0.026	0.712	0.206		ENSSSCG00000000974	protein_coding	5.855	7.514	3.978	8.852
ENSSSCG00000000933	ALX1	protein_coding	0.156	0	0	0	0	0	0	0		ENSSSCG00000000964	protein_coding	1.076	0.425	2.409	6.693		ENSSSCG00000000975	protein_coding	0.659	0.998	0.298	2.082
ENSSSCG00000000934	LRRIQ1	protein_coding	0.039	0	0	0	0	0.01	0	0		ENSSSCG00000000965	protein_coding	1.244	1.107	1.088	2.852		ENSSSCG00000000976	protein_coding	0	0.042	0	0
ENSSSCG00000000936	SLC6A15	protein_coding	0	0	0	0.013	0	0.031	0	0.026		ENSSSCG00000000966	protein_coding	0.337	0	0.479	2.852		ENSSSCG00000000978	protein_coding	0.514	0.135	0.01	0
ENSSSCG00000000937	MYF-5	protein_coding	0	0	0.376	0	0.927	1.174	5.648	2.841		ENSSSCG00000000967	protein_coding	0	0	0.181	0.27		ENSSSCG00000000980	protein_coding	3.106	2.162	0.796	2.697
ENSSSCG00000000938	LIN7A	protein_coding	0.272	0.528	1.244	0.347	0.19	0.811	2.267	0.629		ENSSSCG00000000968	protein_coding	0.817	0.489	1.516	4.072		ENSSSCG00000000981	protein_coding	1.877	2.442	8.542	2.999
ENSSSCG00000000939	ACSS3	protein_coding	10.72	16.707	18.549	23.265	2.212	3.502	3.182	2.121		ENSSSCG00000000970	protein_coding	2.515	1.725	2.474	6.256		ENSSSCG00000000983	protein_coding	0.034	0.021	0.05	0
ENSSSCG00000000940	-	protein_coding	0.104	0.232	0.181	0.116	0.011	0.052	0.01	0		ENSSSCG00000000971	protein_coding	0.557	0.206	0.855	1.066		ENSSSCG00000000985	protein_coding	6.57	7.431	5.599	6.704
ENSSSCG00000000941	METTL25	protein_coding	0.765	0.965	0.13	0.578	0.95	0.998	0.477	0.995		ENSSSCG00000000972	protein_coding	0.868	0.952	0.997	2.274		ENSSSCG00000000990	protein_coding	0.369	1.122	0.537	0.026
ENSSSCG00000000942	CCDC59	protein_coding	5.081	6.667	10.285	3.661	4.413	5.217	12.559	11.222		ENSSSCG00000000973	protein_coding	0.298	0.36	1.179	5.653		ENSSSCG00000000991	protein_coding	0.034	0.021	0	0
ENSSSCG00000000943	OTOGL	protein_coding	0.013	0.013	0.039	0.013	0	0.01	0.01	0.013		ENSSSCG00000000974	protein_coding	0.389	0.283	0.363	3.327		ENSSSCG00000000992	protein_coding	0.134	0.01	0.05	0.131
ENSSSCG00000000948	SYT1	protein_coding	0.052	0.064	0.026	0.077	0.056	0.021	0	0.026		ENSSSCG00000000975	protein_coding	0.026	0	0	0.013		ENSSSCG00000000994	protein_coding	1.14	1.694	1.75	1.349
ENSSSCG00000000950	E2F7	protein_coding	0.052	0.039	0.142	0.039	0.056	0.073	0.03	0		ENSSSCG00000000976	protein_coding	0	0	0.155	0		ENSSSCG00000000997	protein_coding	2.503	2.494	0.229	2.462
ENSSSCG00000000951	CSRP2	protein_coding	3.085	2.433	4.236	2.801	1.207	1.746	4.922	0.838		ENSSSCG00000000978	protein_coding	0	0.026	0.142	0.039		ENSSSCG00000000998	protein_coding	1.765	1.164	1.601	1.218
ENSSSCG00000000952	-	protein_coding	0.739	0.862	0.829	0.861	1.039	0.894	1.173	0.877		ENSSSCG00000000980	protein_coding	0.104	0.077	0.466	0.617		ENSSSCG00000000999	protein_coding	2.581	2.484	1.691	2.187
ENSSSCG00000000953	-	protein_coding	0.156	0.566	0.259	0.642	0.313	0.904	0.219	0.694		ENSSSCG00000000981	protein_coding	0.674	0.991	1.477	2.12		ENSSSCG00000001000	protein_coding	10.804	15.693	14.32	14.561
ENSSSCG00000000955	TBC1D22A	protein_coding	2.32	2.587	0.842	4.663	6.771	5.872	3.51	6.364		ENSSSCG00000000982	protein_coding	0	0	0.091	0		ENSSSCG00000001001	protein_coding	0.603	0.187	0.398	0
ENSSSCG00000000958	DYRK2	protein_coding	8.27	10.529	1.839	5.537	8.413	12.399	7.926	14.784		ENSSSCG00000000983	protein_coding	0	0	0.259	0		ENSSSCG00000001002	protein_coding	5.005	5.581	6.822	6.298
ENSSSCG00000000959	-	protein_coding	15.905	17.942	7.811	19.411	9.229	7.992	8.811	7.176		ENSSSCG00000000985	protein_coding	4.809	4.556	5.479	6.693		ENSSSCG00000001004	protein_coding	7.642	5.467	2.426	3.3
ENSSSCG00000000960	KLHDC7B	protein_coding	0	0	0	0	0	0	0	0.052		ENSSSCG00000000990	protein_coding	0.467	0.978	1.917	0.45		ENSSSCG00000001005	protein_coding	44.155	56.319	32.428	154.947
ENSSSCG00000000961	MIOX	protein_coding	0	0.026	0.712	0.206	0.022	0	0	0		ENSSSCG00000000992	protein_coding	0.078	0.09	0	0.116		ENSSSCG00000001006	protein_coding	23.932	35.201	31.951	17.966
ENSSSCG00000000963	SYCE3	protein_coding	0	0	0	0	0	0.676	0	0		ENSSSCG00000000994	protein_coding	2.113	1.274	0.79	2.865		ENSSSCG00000001008	protein_coding	2.525	4.77	2.078	5.67
ENSSSCG00000000964	LMF2	protein_coding	1.076	0.425	2.409	6.693	4.938	6.309	4.525	8.25		ENSSSCG00000000997	protein_coding	0.933	0.399	0.764	1.503		ENSSSCG00000001009	protein_coding	4.927	6.797	10.113	4.74
ENSSSCG00000000965	NCAPH2	protein_coding	1.244	1.107	1.088	2.852	2.659	2.952	3.132	3.706		ENSSSCG00000000998	protein_coding	0.894	0.927	1.49	0.617		ENSSSCG00000001010	protein_coding	14.134	12.555	13.007	14.954
ENSSSCG00000000966	SCO2	protein_coding	0.337	0	0.479	2.852	0.849	0.748	0.726	1.074		ENSSSCG00000000999	protein_coding	0.817	0.399	0.894	3.186		ENSSSCG00000001011	protein_coding	4.726	3.43	14.489	2.422
ENSSSCG00000000967	ODF3B	protein_coding	0	0	0.181	0.27	0.145	0.333	0.219	1.689		ENSSSCG00000001000	protein_coding	24.383	49.4	17.85	46.89		ENSSSCG00000001016	protein_coding	17.15	8.709	15.95	4.793
ENSSSCG00000000968	SBF1	protein_coding	0.817	0.489	1.516	4.072	8.637	10.227	5.947	8.773		ENSSSCG00000001001	protein_coding	0.609	0.927	0.635	0.385		ENSSSCG00000001021	protein_coding	8.972	9.894	8.612	14.129
ENSSSCG00000000970	PPP6R2	protein_coding	2.515	1.725	2.474	6.256	11.598	15.693	7.249	18.424		ENSSSCG00000001002	protein_coding	3.72	3.578	4.456	3.533		ENSSSCG00000001022	protein_coding	21.921	14.446	26.998	17.01
ENSSSCG00000000971	-	protein_coding	0.557	0.206	0.855	1.066	1.14	2.401	1.144	1.886		ENSSSCG00000001004	protein_coding	0.078	0.026	0.13	0.462		ENSSSCG00000001024	protein_coding	1.955	2.234	3.689	2.003
ENSSSCG00000000972	TUBGCP6	protein_coding	0.868	0.952	0.997	2.274	4.022	4.666	3.321	5.84		ENSSSCG00000001005	protein_coding	3.889	4.17	1.01	44.873		ENSSSCG00000001025	protein_coding	0.346	0.218	0.159	0.471
ENSSSCG00000000973	SELO	protein_coding	0.298	0.36	1.179	5.653	11.575	10.85	5.589	11.811		ENSSSCG00000001006	protein_coding	4.394	6.938	5.453	16.585		ENSSSCG00000001026	protein_coding	0.67	1.704	1.492	2.894
ENSSSCG00000000974	TRABD	protein_coding	0.389	0.283	0.363	3.327	5.855	7.514	3.978	8.852		ENSSSCG00000001008	protein_coding	3.785	3.977	1.658	7.027		ENSSSCG00000001027	protein_coding	0.849	1.611	0.975	1.755
ENSSSCG00000000975	PANX2	protein_coding	0.026	0	0	0.013	0.659	0.998	0.298	2.082		ENSSSCG00000001009	protein_coding	2.255	5.367	6.295	2.762		ENSSSCG00000001030	protein_coding	1.196	1.091	1.651	0.707
ENSSSCG00000000976	MOV10L1	protein_coding	0	0	0.155	0	0	0.042	0	0		ENSSSCG00000001010	protein_coding	3.72	4.634	3.951	12.371		ENSSSCG00000001033	protein_coding	0.391	0.333	0.418	0.445
ENSSSCG00000000978	MLC1	protein_coding	0	0.026	0.142	0.039	0.514	0.135	0.01	0		ENSSSCG00000001011	protein_coding	3.642	3.681	6.671	3.109		ENSSSCG00000001035	protein_coding	0	0	0.089	0.079
ENSSSCG00000000980	ALG12	protein_coding	0.104	0.077	0.466	0.617	3.106	2.162	0.796	2.697		ENSSSCG00000001016	protein_coding	3.733	5.148	8.122	75.153		ENSSSCG00000001036	protein_coding	0.034	0.104	0.02	0.013
ENSSSCG00000000981	CRELD2	protein_coding	0.674	0.991	1.477	2.12	1.877	2.442	8.542	2.999		ENSSSCG00000001021	protein_coding	7.116	13.219	4.365	15.249		ENSSSCG00000001038	protein_coding	8.491	10.164	13.892	11.916
ENSSSCG00000000982	TTLL8	protein_coding	0	0	0.091	0	0	0	0	0		ENSSSCG00000001022	protein_coding	11.252	9.975	12.552	20.066		ENSSSCG00000001039	protein_coding	1.575	1.58	1.631	1.218
ENSSSCG00000000983	IL17REL	protein_coding	0	0	0.259	0	0.034	0.021	0.05	0		ENSSSCG00000001024	protein_coding	1.906	0.914	0.803	2.107		ENSSSCG00000001041	protein_coding	3.788	4.271	8.005	4.164
ENSSSCG00000000985	EXOC2	protein_coding	4.809	4.556	5.479	6.693	6.57	7.431	5.599	6.704		ENSSSCG00000001025	protein_coding	11.718	10.683	20.091	29.265		ENSSSCG00000001042	protein_coding	0.458	0.509	0.587	0.275
ENSSSCG00000000990	-	protein_coding	0.467	0.978	1.917	0.45	0.369	1.122	0.537	0.026		ENSSSCG00000001026	protein_coding	0.389	0.103	1.982	0.771		ENSSSCG00000001045	protein_coding	0	0.073	0.03	0.092
ENSSSCG00000000991	FOXQ1	protein_coding	0	0	0	0	0.034	0.021	0	0		ENSSSCG00000001027	protein_coding	1.478	2.047	1.451	3.34		ENSSSCG00000001046	protein_coding	0.056	1.081	0.776	0.956
ENSSSCG00000000992	FOXF2	protein_coding	0.078	0.09	0	0.116	0.134	0.01	0.05	0.131		ENSSSCG00000001030	protein_coding	1.076	0.45	0.311	0.784		ENSSSCG00000001047	protein_coding	15.966	22.563	14.558	20.454
ENSSSCG00000000994	GMDS	protein_coding	2.113	1.274	0.79	2.865	1.14	1.694	1.75	1.349		ENSSSCG00000001032	protein_coding	0.998	0	0	0		ENSSSCG00000001048	protein_coding	0	0.125	0.05	0
ENSSSCG00000000997	PPP1R3G	protein_coding	0.933	0.399	0.764	1.503	2.503	2.494	0.229	2.462		ENSSSCG00000001033	protein_coding	0.428	0.386	0.142	0.321		ENSSSCG00000001049	protein_coding	0.603	0.728	0.517	0.511
ENSSSCG00000000998	RPP40	protein_coding	0.894	0.927	1.49	0.617	1.765	1.164	1.601	1.218		ENSSSCG00000001035	protein_coding	0.169	0	0.764	0		ENSSSCG00000001050	protein_coding	0.089	0.052	0.447	0.576
ENSSSCG00000000999	-	protein_coding	0.817	0.399	0.894	3.186	2.581	2.484	1.691	2.187		ENSSSCG00000001036	protein_coding	0.246	0	0.142	0.039		ENSSSCG00000001052	protein_coding	0.749	0.582	1.442	0.537
ENSSSCG00000001000	ECI2	protein_coding	24.383	49.4	17.85	46.89	10.804	15.693	14.32	14.561		ENSSSCG00000001038	protein_coding	16.022	14.853	4.611	12.307		ENSSSCG00000001053	protein_coding	3.519	2.796	1.631	2.92
ENSSSCG00000001001	C6orf201	protein_coding	0.609	0.927	0.635	0.385	0.603	0.187	0.398	0		ENSSSCG00000001039	protein_coding	10.474	18.033	16.982	18.332		ENSSSCG00000001054	protein_coding	8.626	10.954	1.969	7.228
ENSSSCG00000001002	PRPF4B	protein_coding	3.72	3.578	4.456	3.533	5.005	5.581	6.822	6.298		ENSSSCG00000001040	protein_coding	0	0.039	0.337	0		ENSSSCG00000001056	protein_coding	4.95	5.778	5.688	4.099
ENSSSCG00000001004	SLC22A23	protein_coding	0.078	0.026	0.13	0.462	7.642	5.467	2.426	3.3		ENSSSCG00000001041	protein_coding	2.372	2.626	1.062	1.888		ENSSSCG00000001057	protein_coding	0.883	1.112	0.766	0.642
ENSSSCG00000001005	PSMG4	protein_coding	3.889	4.17	1.01	44.873	44.155	56.319	32.428	154.947		ENSSSCG00000001042	protein_coding	0.272	0.18	0.894	0.116		ENSSSCG00000001058	protein_coding	0	0	0.03	0.105
ENSSSCG00000001006	TUBB2B	protein_coding	4.394	6.938	5.453	16.585	23.932	35.201	31.951	17.966		ENSSSCG00000001045	protein_coding	0	0	0	0.064		ENSSSCG00000001061	protein_coding	2.391	2.692	1.243	2.881
ENSSSCG00000001008	BPHL	protein_coding	3.785	3.977	1.658	7.027	2.525	4.77	2.078	5.67		ENSSSCG00000001046	protein_coding	1.504	1.995	1.01	2.723		ENSSSCG00000001062	protein_coding	22.905	17.959	4.346	14.535
ENSSSCG00000001009	RIPK1	protein_coding	2.255	5.367	6.295	2.762	4.927	6.797	10.113	4.74		ENSSSCG00000001047	protein_coding	12.664	0.927	3.199	3.314		ENSSSCG00000001063	protein_coding	2.089	3.295	5.191	9.009
ENSSSCG00000001010	WRNIP1	protein_coding	3.72	4.634	3.951	12.371	14.134	12.555	13.007	14.954		ENSSSCG00000001048	protein_coding	0.959	0	0	0		ENSSSCG00000001064	protein_coding	79.82	63.698	64.776	112.337
ENSSSCG00000001011	SERPINB1	protein_coding	3.642	3.681	6.671	3.109	4.726	3.43	14.489	2.422		ENSSSCG00000001049	protein_coding	0.065	0.245	1.464	0.283		ENSSSCG00000001065	protein_coding	6.827	7.005	0.726	7.411
ENSSSCG00000001016	-	protein_coding	3.733	5.148	8.122	75.153	17.15	8.709	15.95	4.793		ENSSSCG00000001050	protein_coding	0.402	0.502	1.671	1.156		ENSSSCG00000001066	protein_coding	19.396	19.715	8.99	21.514
ENSSSCG00000001021	RREB1	protein_coding	7.116	13.219	4.365	15.249	8.972	9.894	8.612	14.129		ENSSSCG00000001052	protein_coding	3.098	2.201	3.588	4.432		ENSSSCG00000001067	protein_coding	0	0	0.04	0
ENSSSCG00000001022	SSR1	protein_coding	11.252	9.975	12.552	20.066	21.921	14.446	26.998	17.01		ENSSSCG00000001053	protein_coding	2.061	2.703	1.01	4.728		ENSSSCG00000001068	protein_coding	35.966	45.49	14.091	47.782
ENSSSCG00000001024	RIOK1	protein_coding	1.906	0.914	0.803	2.107	1.955	2.234	3.689	2.003		ENSSSCG00000001054	protein_coding	0.519	0.142	0.674	4.946		ENSSSCG00000001070	protein_coding	7.553	8.46	1.342	6.298
ENSSSCG00000001025	DSP	protein_coding	11.718	10.683	20.091	29.265	0.346	0.218	0.159	0.471		ENSSSCG00000001056	protein_coding	4.576	5.612	9.301	6.166		ENSSSCG00000001071	protein_coding	7.475	10.019	3.878	7.215
ENSSSCG00000001026	SNRNP48	protein_coding	0.389	0.103	1.982	0.771	0.67	1.704	1.492	2.894		ENSSSCG00000001057	protein_coding	1.115	1.454	1.762	1.799		ENSSSCG00000001073	protein_coding	0.626	0.509	0.955	0.38
ENSSSCG00000001027	BMP6	protein_coding	1.478	2.047	1.451	3.34	0.849	1.611	0.975	1.755		ENSSSCG00000001061	protein_coding	1.037	0.901	0.959	1.503		ENSSSCG00000001074	protein_coding	0.849	1.278	1.452	0.825
ENSSSCG00000001030	-	protein_coding	1.076	0.45	0.311	0.784	1.196	1.091	1.651	0.707		ENSSSCG00000001062	protein_coding	6.028	5.2	3.329	5.408		ENSSSCG00000001075	protein_coding	63.462	52.204	55.17	68.903
ENSSSCG00000001032	-	protein_coding	0.998	0	0	0	0	0	0	0		ENSSSCG00000001063	protein_coding	2.644	2.754	3.122	4.74		ENSSSCG00000001076	protein_coding	5.05	4.562	1.979	2.855
ENSSSCG00000001033	SLC35B3	protein_coding	0.428	0.386	0.142	0.321	0.391	0.333	0.418	0.445		ENSSSCG00000001064	protein_coding	39.847	44.792	32.889	83.31		ENSSSCG00000001078	protein_coding	0.637	1.237	0.825	0.393
ENSSSCG00000001035	OFCC1	protein_coding	0.169	0	0.764	0	0	0	0.089	0.079		ENSSSCG00000001065	protein_coding	0.246	0.283	0.751	1.066		ENSSSCG00000001079	protein_coding	1.095	2.39	0.905	1.309
ENSSSCG00000001036	TFAP2A	protein_coding	0.246	0	0.142	0.039	0.034	0.104	0.02	0.013		ENSSSCG00000001066	protein_coding	7.246	4.157	13.174	5.434		ENSSSCG00000001080	protein_coding	2.938	3.669	2.695	3.745
ENSSSCG00000001038	-	protein_coding	16.022	14.853	4.611	12.307	8.491	10.164	13.892	11.916		ENSSSCG00000001067	protein_coding	0.039	0.142	0.22	0.026		ENSSSCG00000001081	protein_coding	0.223	0.987	0.189	0.825
ENSSSCG00000001039	GCNT2	protein_coding	10.474	18.033	16.982	18.332	1.575	1.58	1.631	1.218		ENSSSCG00000001068	protein_coding	24.085	24.365	16.166	16.315		ENSSSCG00000001082	protein_coding	0.235	0.125	0	0
ENSSSCG00000001040	C6orf52	protein_coding	0	0.039	0.337	0	0	0	0	0		ENSSSCG00000001070	protein_coding	1.854	1.48	0.738	1.439		ENSSSCG00000001083	protein_coding	0.156	0.229	0.189	0.249
ENSSSCG00000001041	PAK1IP1	protein_coding	2.372	2.626	1.062	1.888	3.788	4.271	8.005	4.164		ENSSSCG00000001071	protein_coding	7.065	8.276	7.396	9.211		ENSSSCG00000001085	protein_coding	0	0.01	0.179	0.026
ENSSSCG00000001042	MAK	protein_coding	0.272	0.18	0.894	0.116	0.458	0.509	0.587	0.275		ENSSSCG00000001073	protein_coding	1.128	1.313	1.256	1.143		ENSSSCG00000001087	protein_coding	2.927	2.754	1.323	1.951
ENSSSCG00000001045	ELOVL2	protein_coding	0	0	0	0.064	0	0.073	0.03	0.092		ENSSSCG00000001074	protein_coding	1.024	0.901	1.282	0.809		ENSSSCG00000001088	protein_coding	54.39	8.751	32.895	34.91
ENSSSCG00000001046	NEDD9	protein_coding	1.504	1.995	1.01	2.723	0.056	1.081	0.776	0.956		ENSSSCG00000001075	protein_coding	24.214	19.255	42.15	8.427		ENSSSCG00000001089	protein_coding	0.056	0.073	0.03	0.052
ENSSSCG00000001047	-	protein_coding	12.664	0.927	3.199	3.314	15.966	22.563	14.558	20.454		ENSSSCG00000001076	protein_coding	0.648	0.553	0.427	0.771		ENSSSCG00000001090	protein_coding	1.978	2.255	1.7	3.653
ENSSSCG00000001048	-	protein_coding	0.959	0	0	0	0	0.125	0.05	0		ENSSSCG00000001078	protein_coding	0.609	0.45	0	0.565		ENSSSCG00000001091	protein_coding	0.011	0	0.02	0.013
ENSSSCG00000001049	HIVEP1	protein_coding	0.065	0.245	1.464	0.283	0.603	0.728	0.517	0.511		ENSSSCG00000001079	protein_coding	0.674	0.592	0.907	0.565		ENSSSCG00000001092	protein_coding	1.687	2.754	1.71	2.409
ENSSSCG00000001050	EDN1	protein_coding	0.402	0.502	1.671	1.156	0.089	0.052	0.447	0.576		ENSSSCG00000001080	protein_coding	2.424	2.355	1.723	1.58		ENSSSCG00000001093	protein_coding	45.686	55.997	151.728	128.548
ENSSSCG00000001052	PHACTR1	protein_coding	3.098	2.201	3.588	4.432	0.749	0.582	1.442	0.537		ENSSSCG00000001081	protein_coding	0.583	1.184	0.091	0.796		ENSSSCG00000001094	protein_coding	4.212	5.519	5.042	4.793
ENSSSCG00000001053	TBC1D7	protein_coding	2.061	2.703	1.01	4.728	3.519	2.796	1.631	2.92		ENSSSCG00000001082	protein_coding	0	0	0	0.026		ENSSSCG00000001095	protein_coding	1.486	1.278	3.252	1.427
ENSSSCG00000001054	GFOD1	protein_coding	0.519	0.142	0.674	4.946	8.626	10.954	1.969	7.228		ENSSSCG00000001083	protein_coding	0	0.077	0.078	0.039		ENSSSCG00000001096	protein_coding	0	0.042	0	0
ENSSSCG00000001056	RANBP9	protein_coding	4.576	5.612	9.301	6.166	4.95	5.778	5.688	4.099		ENSSSCG00000001085	protein_coding	0.026	0	0.194	0.206		ENSSSCG00000001097	protein_coding	1.229	0.686	1.014	8.839
ENSSSCG00000001057	MCUR1	protein_coding	1.115	1.454	1.762	1.799	0.883	1.112	0.766	0.642		ENSSSCG00000001087	protein_coding	2.152	2.664	2.319	1.477		ENSSSCG00000001099	protein_coding	0.156	0.249	0.378	0.157
ENSSSCG00000001058	RNF182	protein_coding	0	0	0	0	0	0	0.03	0.105		ENSSSCG00000001088	protein_coding	32.588	4.93	10.674	15.776		ENSSSCG00000001100	protein_coding	0.313	0.613	1.004	0.432
ENSSSCG00000001061	JARID2	protein_coding	1.037	0.901	0.959	1.503	2.391	2.692	1.243	2.881		ENSSSCG00000001089	protein_coding	0.117	0.013	0.039	0.103		ENSSSCG00000001102	protein_coding	0.615	0	1.134	0
ENSSSCG00000001062	DTNBP1	protein_coding	6.028	5.2	3.329	5.408	22.905	17.959	4.346	14.535		ENSSSCG00000001090	protein_coding	3.331	2.96	3.756	5.1		ENSSSCG00000001106	protein_coding	0	0	0.01	0
ENSSSCG00000001063	MYLIP	protein_coding	2.644	2.754	3.122	4.74	2.089	3.295	5.191	9.009		ENSSSCG00000001091	protein_coding	0	0.039	0.091	0.013		ENSSSCG00000001107	protein_coding	0	0.021	0.03	0
ENSSSCG00000001064	GMPR	protein_coding	39.847	44.792	32.889	83.31	79.82	63.698	64.776	112.337		ENSSSCG00000001092	protein_coding	2.074	2.806	2.396	2.184		ENSSSCG00000001131	protein_coding	0.045	0.042	0.169	0.131
ENSSSCG00000001065	ATXN1	protein_coding	0.246	0.283	0.751	1.066	6.827	7.005	0.726	7.411		ENSSSCG00000001093	protein_coding	532.88	719.216	413.201	429.231		ENSSSCG00000001132	protein_coding	0	0.042	0	0.013
ENSSSCG00000001066	RBM24	protein_coding	7.246	4.157	13.174	5.434	19.396	19.715	8.99	21.514		ENSSSCG00000001094	protein_coding	4.692	4.659	7.034	3.803		ENSSSCG00000001134	protein_coding	27.083	19.726	31.543	44.05
ENSSSCG00000001067	STMND1	protein_coding	0.039	0.142	0.22	0.026	0	0	0.04	0		ENSSSCG00000001095	protein_coding	1.685	1.519	4.326	2.3		ENSSSCG00000001137	protein_coding	51.127	75.629	48.518	42.819
ENSSSCG00000001068	-	protein_coding	24.085	24.365	16.166	16.315	35.966	45.49	14.091	47.782		ENSSSCG00000001096	protein_coding	0	0	0.933	0		ENSSSCG00000001156	protein_coding	1.128	1.185	1.661	1.362
ENSSSCG00000001070	FAM8A1	protein_coding	1.854	1.48	0.738	1.439	7.553	8.46	1.342	6.298		ENSSSCG00000001097	protein_coding	2.061	1.789	0.881	2.826		ENSSSCG00000001164	protein_coding	0.492	0.437	0.428	0.354
ENSSSCG00000001071	-	protein_coding	7.065	8.276	7.396	9.211	7.475	10.019	3.878	7.215		ENSSSCG00000001099	protein_coding	0.752	0.296	0.363	0.385		ENSSSCG00000001177	protein_coding	72.613	87.498	112.886	157.199
ENSSSCG00000001073	TPMT	protein_coding	1.128	1.313	1.256	1.143	0.626	0.509	0.955	0.38		ENSSSCG00000001100	protein_coding	0.467	0.45	0.816	0.848		ENSSSCG00000001196	protein_coding	0.19	0	0.02	0
ENSSSCG00000001074	KDM1B	protein_coding	1.024	0.901	1.282	0.809	0.849	1.278	1.452	0.825		ENSSSCG00000001102	protein_coding	2.32	0.309	1.529	0.411		ENSSSCG00000001197	protein_coding	0.011	0.104	0.199	0.118
ENSSSCG00000001075	DEK	protein_coding	24.214	19.255	42.15	8.427	63.462	52.204	55.17	68.903		ENSSSCG00000001131	protein_coding	0.156	0.039	0.142	0.09		ENSSSCG00000001198	protein_coding	0	0.104	0.358	0.079
ENSSSCG00000001076	RNF144B	protein_coding	0.648	0.553	0.427	0.771	5.05	4.562	1.979	2.855		ENSSSCG00000001132	protein_coding	0	0	0.078	0		ENSSSCG00000001200	protein_coding	0	0.031	0.02	0
ENSSSCG00000001078	MBOAT1	protein_coding	0.609	0.45	0	0.565	0.637	1.237	0.825	0.393		ENSSSCG00000001134	protein_coding	16.475	37.082	4.132	55.33		ENSSSCG00000001201	protein_coding	1.307	1.902	0.865	1.192
ENSSSCG00000001079	E2F3	protein_coding	0.674	0.592	0.907	0.565	1.095	2.39	0.905	1.309		ENSSSCG00000001137	protein_coding	43.217	91.488	27.591	43.589		ENSSSCG00000001202	protein_coding	1.821	1.465	1.203	1.126
ENSSSCG00000001080	CDKAL1	protein_coding	2.424	2.355	1.723	1.58	2.938	3.669	2.695	3.745		ENSSSCG00000001156	protein_coding	1.594	2.407	1.619	1.554		ENSSSCG00000001203	protein_coding	0.212	0.374	0.119	0.223
ENSSSCG00000001081	SOX4	protein_coding	0.583	1.184	0.091	0.796	0.223	0.987	0.189	0.825		ENSSSCG00000001157	protein_coding	0	0	0.233	0		ENSSSCG00000001204	protein_coding	0.212	0.146	0.199	0.236
ENSSSCG00000001082	PRL	protein_coding	0	0	0	0.026	0.235	0.125	0	0		ENSSSCG00000001164	protein_coding	0	0.592	0.298	0.154		ENSSSCG00000001205	protein_coding	0.268	0.187	0.089	0.34
ENSSSCG00000001083	HDGFL1	protein_coding	0	0.077	0.078	0.039	0.156	0.229	0.189	0.249		ENSSSCG00000001177	protein_coding	206.779	22.087	58.265	43.768		ENSSSCG00000001206	protein_coding	1.084	0.8	1.492	1.532
ENSSSCG00000001085	DCDC2	protein_coding	0.026	0	0.194	0.206	0	0.01	0.179	0.026		ENSSSCG00000001196	protein_coding	0	0	0.207	0		ENSSSCG00000001207	protein_coding	2.916	2.266	1.661	1.689
ENSSSCG00000001087	MRS2	protein_coding	2.152	2.664	2.319	1.477	2.927	2.754	1.323	1.951		ENSSSCG00000001197	protein_coding	0.22	1.004	0.039	0.077		ENSSSCG00000001209	protein_coding	0.883	0.925	0.497	0.537
ENSSSCG00000001088	-	protein_coding	32.588	4.93	10.674	15.776	54.39	8.751	32.895	34.91		ENSSSCG00000001198	protein_coding	0	0	0	0.167		ENSSSCG00000001216	protein_coding	0	0.114	0.209	0.537
ENSSSCG00000001089	GPLD1	protein_coding	0.117	0.013	0.039	0.103	0.056	0.073	0.03	0.052		ENSSSCG00000001201	protein_coding	1.218	1.184	1.412	1.028		ENSSSCG00000001219	protein_coding	1.966	3.024	3.023	3.483
ENSSSCG00000001090	ALDH5A1	protein_coding	3.331	2.96	3.756	5.1	1.978	2.255	1.7	3.653		ENSSSCG00000001202	protein_coding	2.23	2.407	2.798	2.004		ENSSSCG00000001220	protein_coding	0	0	0.02	0
ENSSSCG00000001091	KIAA0319	protein_coding	0	0.039	0.091	0.013	0.011	0	0.02	0.013		ENSSSCG00000001203	protein_coding	0.13	0.245	0.233	0.154		ENSSSCG00000001229	protein_coding	57.407	57.182	242.936	114.249
ENSSSCG00000001092	TDP2	protein_coding	2.074	2.806	2.396	2.184	1.687	2.754	1.71	2.409		ENSSSCG00000001204	protein_coding	0.259	0.206	0.22	0.321		ENSSSCG00000001231	protein_coding	67.228	65.122	84.346	65.957
ENSSSCG00000001093	ACOT13	protein_coding	532.88	719.216	413.201	429.231	45.686	55.997	151.728	128.548		ENSSSCG00000001205	protein_coding	0.726	0.618	0.712	0.231		ENSSSCG00000001232	protein_coding	0	0	0.02	0.013
ENSSSCG00000001094	C6orf62	protein_coding	4.692	4.659	7.034	3.803	4.212	5.519	5.042	4.793		ENSSSCG00000001206	protein_coding	2.204	2.034	0.557	2.351		ENSSSCG00000001233	protein_coding	1.441	1.975	4.375	1.584
ENSSSCG00000001095	GMNN	protein_coding	1.685	1.519	4.326	2.3	1.486	1.278	3.252	1.427		ENSSSCG00000001207	protein_coding	1.659	1.557	1.943	1.31		ENSSSCG00000001234	protein_coding	0	0	0.01	0.052
ENSSSCG00000001096	C6orf229	protein_coding	0	0	0.933	0	0	0.042	0	0		ENSSSCG00000001209	protein_coding	0.959	0.695	0.609	0.54		ENSSSCG00000001236	protein_coding	0	0.01	0.07	0.013
ENSSSCG00000001097	FAM65B	protein_coding	2.061	1.789	0.881	2.826	1.229	0.686	1.014	8.839		ENSSSCG00000001212	protein_coding	0	0	0.699	0		ENSSSCG00000001239	protein_coding	2.201	0.385	0.08	2.514
ENSSSCG00000001099	CMAH	protein_coding	0.752	0.296	0.363	0.385	0.156	0.249	0.378	0.157		ENSSSCG00000001213	protein_coding	0.143	0	0	0		ENSSSCG00000001242	protein_coding	1.263	1.59	1.173	1.768
ENSSSCG00000001100	LRRC16A	protein_coding	0.467	0.45	0.816	0.848	0.313	0.613	1.004	0.432		ENSSSCG00000001216	protein_coding	0.804	1.738	0	0.116		ENSSSCG00000001244	protein_coding	0.123	0.156	0.179	0.655
ENSSSCG00000001102	HIST1H2AA	protein_coding	2.32	0.309	1.529	0.411	0.615	0	1.134	0		ENSSSCG00000001219	protein_coding	2.787	2.626	1.01	1.953		ENSSSCG00000001245	protein_coding	2.145	3.471	6.901	6.233
ENSSSCG00000001106	SLC17A4	protein_coding	0	0	0	0	0	0	0.01	0		ENSSSCG00000001229	protein_coding	67.172	47.07	102.772	241.092		ENSSSCG00000001247	protein_coding	0	0	0.02	0
ENSSSCG00000001107	OATV1	protein_coding	0	0	0	0	0	0.021	0.03	0		ENSSSCG00000001231	protein_coding	59.874	78.965	29.003	136.123		ENSSSCG00000001252	protein_coding	2.357	1.912	26.123	3.601
ENSSSCG00000001131	-	protein_coding	0.156	0.039	0.142	0.09	0.045	0.042	0.169	0.131		ENSSSCG00000001232	protein_coding	0.013	0	0	0		ENSSSCG00000001255	protein_coding	0	0.031	0	0
ENSSSCG00000001132	BTN1A1	protein_coding	0	0	0.078	0	0	0.042	0	0.013		ENSSSCG00000001233	protein_coding	0.7	0.888	5.661	1.67		ENSSSCG00000001258	protein_coding	0	0	0.02	0.039
ENSSSCG00000001134	-	protein_coding	16.475	37.082	4.132	55.33	27.083	19.726	31.543	44.05		ENSSSCG00000001234	protein_coding	0.013	0	0	0.039		ENSSSCG00000001304	protein_coding	0	0	0	0.079
ENSSSCG00000001137	HIST1H1D	protein_coding	43.217	91.488	27.591	43.589	51.127	75.629	48.518	42.819		ENSSSCG00000001235	protein_coding	0	0	0.272	0		ENSSSCG00000001337	protein_coding	0	0	0.02	0
ENSSSCG00000001156	ZNF322	protein_coding	1.594	2.407	1.619	1.554	1.128	1.185	1.661	1.362		ENSSSCG00000001236	protein_coding	0.026	0.103	0.155	0.128		ENSSSCG00000001340	protein_coding	0	0	0.03	0
ENSSSCG00000001157	-	protein_coding	0	0	0.233	0	0	0	0	0		ENSSSCG00000001239	protein_coding	3.63	1.969	0	3.52		ENSSSCG00000001341	protein_coding	21.53	23.239	132.665	24.225
ENSSSCG00000001164	-	protein_coding	0	0.592	0.298	0.154	0.492	0.437	0.428	0.354		ENSSSCG00000001242	protein_coding	0.959	1.017	0.764	2.184		ENSSSCG00000001342	protein_coding	1.263	1.278	2.108	2.684
ENSSSCG00000001177	HIST2H4A	protein_coding	206.779	22.087	58.265	43.768	72.613	87.498	112.886	157.199		ENSSSCG00000001244	protein_coding	0.233	0	0	0.039		ENSSSCG00000001344	protein_coding	0.38	1.05	0.736	0.419
ENSSSCG00000001196	-	protein_coding	0	0	0.207	0	0.19	0	0.02	0		ENSSSCG00000001245	protein_coding	4.602	9.151	11.282	6.5		ENSSSCG00000001346	protein_coding	14.659	10.57	14.867	12.256
ENSSSCG00000001197	ZNF165	protein_coding	0.22	1.004	0.039	0.077	0.011	0.104	0.199	0.118		ENSSSCG00000001252	protein_coding	15.011	18.856	27.06	20.645		ENSSSCG00000001347	protein_coding	3.24	3.71	4.554	6.442
ENSSSCG00000001198	-	protein_coding	0	0	0	0.167	0	0.104	0.358	0.079		ENSSSCG00000001254	protein_coding	0.065	0	0.091	0		ENSSSCG00000001362	protein_coding	1.307	2.276	0.796	1.283
ENSSSCG00000001200	-	protein_coding	0	0	0	0	0	0.031	0.02	0		ENSSSCG00000001258	protein_coding	0	0	0.609	0		ENSSSCG00000001370	protein_coding	11.765	9.53	6.673	8.944
ENSSSCG00000001201	-	protein_coding	1.218	1.184	1.412	1.028	1.307	1.902	0.865	1.192		ENSSSCG00000001268	protein_coding	0.026	0	0	0		ENSSSCG00000001372	protein_coding	2.581	1.756	1.243	1.349
ENSSSCG00000001202	-	protein_coding	2.23	2.407	2.798	2.004	1.821	1.465	1.203	1.126		ENSSSCG00000001286	protein_coding	0	0	0.026	0		ENSSSCG00000001373	protein_coding	3.061	6.974	7.568	6.429
ENSSSCG00000001203	ZSCAN9	protein_coding	0.13	0.245	0.233	0.154	0.212	0.374	0.119	0.223		ENSSSCG00000001294	protein_coding	0	0	0.026	0		ENSSSCG00000001376	protein_coding	2.536	3.544	3.172	4.308
ENSSSCG00000001204	ZKSCAN4	protein_coding	0.259	0.206	0.22	0.321	0.212	0.146	0.199	0.236		ENSSSCG00000001337	protein_coding	0	0	0.104	0		ENSSSCG00000001377	protein_coding	3.698	3.534	6.036	2.671
ENSSSCG00000001205	NKAPL	protein_coding	0.726	0.618	0.712	0.231	0.268	0.187	0.089	0.34		ENSSSCG00000001341	protein_coding	67.924	65.695	90.674	68.498		ENSSSCG00000001379	protein_coding	28.156	28.508	49.035	27.865
ENSSSCG00000001206	ZSCAN26	protein_coding	2.204	2.034	0.557	2.351	1.084	0.8	1.492	1.532		ENSSSCG00000001342	protein_coding	2.022	1.39	1.425	1.58		ENSSSCG00000001382	protein_coding	4.905	5.747	2.645	1.44
ENSSSCG00000001207	PGBD1	protein_coding	1.659	1.557	1.943	1.31	2.916	2.266	1.661	1.689		ENSSSCG00000001344	protein_coding	0.104	0.026	0.285	0.861		ENSSSCG00000001383	protein_coding	2.134	2.65	3.888	2.75
ENSSSCG00000001209	ZSCAN12	protein_coding	0.959	0.695	0.609	0.54	0.883	0.925	0.497	0.537		ENSSSCG00000001346	protein_coding	6.87	6.642	3.018	7.001		ENSSSCG00000001384	protein_coding	1.62	2.619	1.044	2.344
ENSSSCG00000001212	-	protein_coding	0	0	0.699	0	0	0	0	0		ENSSSCG00000001347	protein_coding	4.822	4.544	4.676	4.715		ENSSSCG00000001390	protein_coding	0.168	0.021	0.06	0.511
ENSSSCG00000001213	GPX6	protein_coding	0.143	0	0	0	0	0	0	0		ENSSSCG00000001362	protein_coding	0.856	1.004	2.124	1.439		ENSSSCG00000001391	protein_coding	1.296	1.247	0.786	0.877
ENSSSCG00000001216	-	protein_coding	0.804	1.738	0	0.116	0	0.114	0.209	0.537		ENSSSCG00000001370	protein_coding	6.533	7.452	4.223	5.575		ENSSSCG00000001392	protein_coding	0.101	0.156	0.259	0
ENSSSCG00000001219	TRIM27	protein_coding	2.787	2.626	1.01	1.953	1.966	3.024	3.023	3.483		ENSSSCG00000001372	protein_coding	1.828	1.12	1.347	2.235		ENSSSCG00000001393	protein_coding	0	0.083	0.03	0
ENSSSCG00000001220	-	protein_coding	0	0	0	0	0	0	0.02	0		ENSSSCG00000001373	protein_coding	2.1	3.81	0	6.038		ENSSSCG00000001394	protein_coding	1.788	2.765	13.405	3.208
ENSSSCG00000001229	SLA-3	protein_coding	67.172	47.07	102.772	241.092	57.407	57.182	242.936	114.249		ENSSSCG00000001376	protein_coding	1.594	2.304	1.684	3.302		ENSSSCG00000001398	protein_coding	0.503	0.821	1.85	1.008
ENSSSCG00000001231	SLA-1	protein_coding	59.874	78.965	29.003	136.123	67.228	65.122	84.346	65.957		ENSSSCG00000001377	protein_coding	3.072	4.943	8.187	7.914		ENSSSCG00000001400	protein_coding	14.458	19.019	32.428	30.235
ENSSSCG00000001232	CH242-196B23.2	protein_coding	0.013	0	0	0	0	0	0.02	0.013		ENSSSCG00000001379	protein_coding	41.817	88.399	16.762	48.817		ENSSSCG00000001401	protein_coding	0.145	1.133	0.378	1.388
ENSSSCG00000001233	TRIM26	protein_coding	0.7	0.888	5.661	1.67	1.441	1.975	4.375	1.584		ENSSSCG00000001382	protein_coding	6.079	6.745	6.101	10.085		ENSSSCG00000001402	protein_coding	22.1	16.182	8.88	24.015
ENSSSCG00000001234	TRIM10	protein_coding	0.013	0	0	0.039	0	0	0.01	0.052		ENSSSCG00000001383	protein_coding	1.918	2.639	1.166	1.76		ENSSSCG00000001403	protein_coding	0	0	0.07	0.157
ENSSSCG00000001235	TRIM15	protein_coding	0	0	0.272	0	0	0	0	0		ENSSSCG00000001384	protein_coding	2.243	3.076	0.92	2.068		ENSSSCG00000001404	protein_coding	0.034	0.104	0.119	0.092
ENSSSCG00000001236	TRIM40	protein_coding	0.026	0.103	0.155	0.128	0	0.01	0.07	0.013		ENSSSCG00000001390	protein_coding	8.309	0.064	0.259	0.128		ENSSSCG00000001405	protein_coding	0.659	0.676	0.229	0.982
ENSSSCG00000001239	ZNRD1	protein_coding	3.63	1.969	0	3.52	2.201	0.385	0.08	2.514		ENSSSCG00000001391	protein_coding	0.752	0.463	1.166	1.323		ENSSSCG00000001408	protein_coding	4.078	3.71	24.642	4.19
ENSSSCG00000001242	GABBR1	protein_coding	0.959	1.017	0.764	2.184	1.263	1.59	1.173	1.768		ENSSSCG00000001392	protein_coding	0.065	0.232	0	0.077		ENSSSCG00000001409	protein_coding	14.056	16.899	4.952	10.672
ENSSSCG00000001244	RNF39	protein_coding	0.233	0	0	0.039	0.123	0.156	0.179	0.655		ENSSSCG00000001393	protein_coding	0	0	0	0.013		ENSSSCG00000001410	protein_coding	22.77	22.085	17.363	22.143
ENSSSCG00000001245	ZNRD1	protein_coding	4.602	9.151	11.282	6.5	2.145	3.471	6.901	6.233		ENSSSCG00000001394	protein_coding	5.911	5.47	10.065	8.877		ENSSSCG00000001411	protein_coding	0.179	0.603	0.597	1.781
ENSSSCG00000001247	ZFP57	protein_coding	0	0	0	0	0	0	0.02	0		ENSSSCG00000001398	protein_coding	6.442	2.986	2.681	4.137		ENSSSCG00000001412	protein_coding	1.061	1.788	3.311	2.619
ENSSSCG00000001252	UBD	protein_coding	15.011	18.856	27.06	20.645	2.357	1.912	26.123	3.601		ENSSSCG00000001400	protein_coding	29.179	23.052	13.096	21.981		ENSSSCG00000001413	protein_coding	13.005	10.185	10.044	14.954
ENSSSCG00000001254	-	protein_coding	0.065	0	0.091	0	0	0	0	0		ENSSSCG00000001401	protein_coding	0.998	0.502	3.018	1.644		ENSSSCG00000001414	protein_coding	17.631	24.839	19.888	31.086
ENSSSCG00000001255	-	protein_coding	0	0	0	0	0	0.031	0	0		ENSSSCG00000001402	protein_coding	3.163	5.29	2.681	9.018		ENSSSCG00000001416	protein_coding	1.196	0.291	1.342	2.161
ENSSSCG00000001258	-	protein_coding	0	0	0.609	0	0	0	0.02	0.039		ENSSSCG00000001403	protein_coding	0	0.245	0.363	0		ENSSSCG00000001417	protein_coding	6.279	11.619	13.087	15.19
ENSSSCG00000001268	-	protein_coding	0.026	0	0	0	0	0	0	0		ENSSSCG00000001404	protein_coding	0.233	0.18	0.272	0.257		ENSSSCG00000001418	protein_coding	3.05	2.557	3.769	3.391
ENSSSCG00000001286	OR5V1	protein_coding	0	0	0.026	0	0	0	0	0		ENSSSCG00000001405	protein_coding	0.804	0.27	0	1.208		ENSSSCG00000001419	protein_coding	0	0.447	0.06	0.079
ENSSSCG00000001294	-	protein_coding	0	0	0.026	0	0	0	0	0		ENSSSCG00000001408	protein_coding	12.509	13.862	7.461	6.834		ENSSSCG00000001420	protein_coding	2.089	3.024	1.899	3.575
ENSSSCG00000001304	-	protein_coding	0	0	0	0	0	0	0	0.079		ENSSSCG00000001409	protein_coding	5.12	3.102	10.855	14.401		ENSSSCG00000001421	protein_coding	0.413	0.572	0.199	0.602
ENSSSCG00000001337	-	protein_coding	0	0	0.104	0	0	0	0.02	0		ENSSSCG00000001410	protein_coding	10.266	9.538	8.744	19.296		ENSSSCG00000001422	protein_coding	1.441	1.725	9.188	1.061
ENSSSCG00000001340	-	protein_coding	0	0	0	0	0	0	0.03	0		ENSSSCG00000001411	protein_coding	1.659	1.931	0	0.36		ENSSSCG00000001423	protein_coding	9.028	7.348	9.795	9.546
ENSSSCG00000001341	SLA-11	protein_coding	67.924	65.695	90.674	68.498	21.53	23.239	132.665	24.225		ENSSSCG00000001412	protein_coding	2.346	2.291	0.544	3.237		ENSSSCG00000001424	protein_coding	2.503	2.692	3.679	4.072
ENSSSCG00000001342	TRIM39	protein_coding	2.022	1.39	1.425	1.58	1.263	1.278	2.108	2.684		ENSSSCG00000001413	protein_coding	10.189	8.649	2.565	13.823		ENSSSCG00000001425	protein_coding	6.369	4.874	4.723	3.116
ENSSSCG00000001344	-	protein_coding	0.104	0.026	0.285	0.861	0.38	1.05	0.736	0.419		ENSSSCG00000001414	protein_coding	22.451	18.045	18.446	21.004		ENSSSCG00000001426	protein_coding	8.246	10.902	15.205	16.682
ENSSSCG00000001346	ABCF1	protein_coding	6.87	6.642	3.018	7.001	14.659	10.57	14.867	12.256		ENSSSCG00000001416	protein_coding	2.618	0.142	1.114	0.398		ENSSSCG00000001427	protein_coding	3.821	2.172	8.015	3.431
ENSSSCG00000001347	FB19	protein_coding	4.822	4.544	4.676	4.715	3.24	3.71	4.554	6.442		ENSSSCG00000001417	protein_coding	21.375	23.258	5.505	19		ENSSSCG00000001428	protein_coding	0.078	0.156	0.099	0.236
ENSSSCG00000001362	MDC1	protein_coding	0.856	1.004	2.124	1.439	1.307	2.276	0.796	1.283		ENSSSCG00000001418	protein_coding	0.674	2.806	1.373	4.034		ENSSSCG00000001429	protein_coding	8.033	3.752	1.004	4.95
ENSSSCG00000001370	-	protein_coding	6.533	7.452	4.223	5.575	11.765	9.53	6.673	8.944		ENSSSCG00000001419	protein_coding	0	0	0.376	0.013		ENSSSCG00000001430	protein_coding	7.586	9.115	10.68	8.066
ENSSSCG00000001372	GNL1	protein_coding	1.828	1.12	1.347	2.235	2.581	1.756	1.243	1.349		ENSSSCG00000001420	protein_coding	1.556	1.596	1.399	3.135		ENSSSCG00000001431	protein_coding	0.749	1.133	1.213	1.113
ENSSSCG00000001373	-	protein_coding	2.1	3.81	0	6.038	3.061	6.974	7.568	6.429		ENSSSCG00000001421	protein_coding	0.531	0.656	0.155	0.424		ENSSSCG00000001433	protein_coding	7.62	10.715	6.563	11.693
ENSSSCG00000001376	DHX16	protein_coding	1.594	2.304	1.684	3.302	2.536	3.544	3.172	4.308		ENSSSCG00000001422	protein_coding	1.607	1.351	5.324	1.452		ENSSSCG00000001434	protein_coding	0.078	1.819	0.875	1.414
ENSSSCG00000001377	PPP1R18	protein_coding	3.072	4.943	8.187	7.914	3.698	3.534	6.036	2.671		ENSSSCG00000001423	protein_coding	10.616	10.078	2.902	10.444		ENSSSCG00000001435	protein_coding	1.788	3.606	1.681	2.855
ENSSSCG00000001379	TUBB	protein_coding	41.817	88.399	16.762	48.817	28.156	28.508	49.035	27.865		ENSSSCG00000001424	protein_coding	1.491	1.66	2.06	2.467		ENSSSCG00000001436	protein_coding	16.502	20.1	18.297	20.218
ENSSSCG00000001382	DDR	protein_coding	6.079	6.745	6.101	10.085	4.905	5.747	2.645	1.44		ENSSSCG00000001425	protein_coding	3.552	4.531	1.516	3.006		ENSSSCG00000001437	protein_coding	0.246	0.437	0.278	0.144
ENSSSCG00000001383	TFIIH	protein_coding	1.918	2.639	1.166	1.76	2.134	2.65	3.888	2.75		ENSSSCG00000001426	protein_coding	5.937	5.882	12.63	7.592		ENSSSCG00000001438	protein_coding	14.268	15.319	16.119	20.467
ENSSSCG00000001384	VARS2	protein_coding	2.243	3.076	0.92	2.068	1.62	2.619	1.044	2.344		ENSSSCG00000001427	protein_coding	1.776	1.03	3.031	2.3		ENSSSCG00000001439	protein_coding	0.514	0.395	1.541	0.275
ENSSSCG00000001390	SPR1	protein_coding	8.309	0.064	0.259	0.128	0.168	0.021	0.06	0.511		ENSSSCG00000001428	protein_coding	0	0	0.389	0.218		ENSSSCG00000001440	protein_coding	1.665	2.234	0.955	2.187
ENSSSCG00000001391	CCHCR1	protein_coding	0.752	0.463	1.166	1.323	1.296	1.247	0.786	0.877		ENSSSCG00000001429	protein_coding	2.152	0.734	0.894	11.549		ENSSSCG00000001441	protein_coding	0	1.943	0	0
ENSSSCG00000001392	TCF19	protein_coding	0.065	0.232	0	0.077	0.101	0.156	0.259	0		ENSSSCG00000001430	protein_coding	7.466	9.628	7.319	6.565		ENSSSCG00000001444	protein_coding	0	0.073	0.06	0
ENSSSCG00000001393	POU5F1	protein_coding	0	0	0	0.013	0	0.083	0.03	0		ENSSSCG00000001431	protein_coding	0.194	1.12	0.363	1.208		ENSSSCG00000001447	protein_coding	2.212	2.765	1.203	1.401
ENSSSCG00000001394	SUSC-MIC2	protein_coding	5.911	5.47	10.065	8.877	1.788	2.765	13.405	3.208		ENSSSCG00000001433	protein_coding	6.287	3.411	2.681	6.565		ENSSSCG00000001453	protein_coding	29.675	20.017	83.839	25.351
ENSSSCG00000001398	SLA-6	protein_coding	6.442	2.986	2.681	4.137	0.503	0.821	1.85	1.008		ENSSSCG00000001434	protein_coding	0.454	0.412	0.194	1.233		ENSSSCG00000001455	protein_coding	30.446	34.234	65.403	51.88
ENSSSCG00000001400	BAT1	protein_coding	29.179	23.052	13.096	21.981	14.458	19.019	32.428	30.235		ENSSSCG00000001435	protein_coding	2.074	2.613	3.938	6.064		ENSSSCG00000001456	protein_coding	13.631	13.864	30.548	12.204
ENSSSCG00000001401	ATP6V1G2	protein_coding	0.998	0.502	3.018	1.644	0.145	1.133	0.378	1.388		ENSSSCG00000001436	protein_coding	19.405	24.7	9.029	12.859		ENSSSCG00000001457	protein_coding	42.848	23.187	66.517	48.345
ENSSSCG00000001402	NFKBIL1	protein_coding	3.163	5.29	2.681	9.018	22.1	16.182	8.88	24.015		ENSSSCG00000001437	protein_coding	0.169	0	0.039	0.064		ENSSSCG00000001458	protein_coding	0	0	0.189	0
ENSSSCG00000001403	LTA	protein_coding	0	0.245	0.363	0	0	0	0.07	0.157		ENSSSCG00000001438	protein_coding	22.088	22.293	7.409	16.187		ENSSSCG00000001459	protein_coding	0.112	0.073	0.08	0
ENSSSCG00000001404	TNFA	protein_coding	0.233	0.18	0.272	0.257	0.034	0.104	0.119	0.092		ENSSSCG00000001439	protein_coding	1.27	1.274	1.14	1.734		ENSSSCG00000001463	protein_coding	0.279	0.364	2.695	0.524
ENSSSCG00000001405	LTB	protein_coding	0.804	0.27	0	1.208	0.659	0.676	0.229	0.982		ENSSSCG00000001440	protein_coding	4.433	1.351	3.731	5.331		ENSSSCG00000001465	protein_coding	0	0.021	0.268	0.039
ENSSSCG00000001408	AIF1	protein_coding	12.509	13.862	7.461	6.834	4.078	3.71	24.642	4.19		ENSSSCG00000001441	protein_coding	0	0	0.155	0		ENSSSCG00000001468	protein_coding	0.302	1.102	4.306	0.904
ENSSSCG00000001409	PRRC2A	protein_coding	5.12	3.102	10.855	14.401	14.056	16.899	4.952	10.672		ENSSSCG00000001447	protein_coding	1.128	0.952	3.588	0.668		ENSSSCG00000001469	protein_coding	5.005	3.461	14.33	3.824
ENSSSCG00000001410	BAT3	protein_coding	10.266	9.538	8.744	19.296	22.77	22.085	17.363	22.143		ENSSSCG00000001453	protein_coding	127.941	125.829	100.415	93.485		ENSSSCG00000001470	protein_coding	0.86	0.956	3.122	0.759
ENSSSCG00000001411	APOM	protein_coding	1.659	1.931	0	0.36	0.179	0.603	0.597	1.781		ENSSSCG00000001455	protein_coding	67.017	128.995	26.205	155.855		ENSSSCG00000001471	protein_coding	13.441	17.044	18.645	20.414
ENSSSCG00000001412	C7H6ORF47	protein_coding	2.346	2.291	0.544	3.237	1.061	1.788	3.311	2.619		ENSSSCG00000001456	protein_coding	60.898	85.632	22.384	49.074		ENSSSCG00000001472	protein_coding	0.648	0.374	0.408	0.445
ENSSSCG00000001413	BAT4	protein_coding	10.189	8.649	2.565	13.823	13.005	10.185	10.044	14.954		ENSSSCG00000001457	protein_coding	75.585	79.081	24.314	114.399		ENSSSCG00000001473	protein_coding	0.212	3.939	0.089	0.105
ENSSSCG00000001414	CSNK2B	protein_coding	22.451	18.045	18.446	21.004	17.631	24.839	19.888	31.086		ENSSSCG00000001458	protein_coding	0	0	0.777	0		ENSSSCG00000001474	protein_coding	4.76	5.789	6.861	4.321
ENSSSCG00000001416	LY6G5C	protein_coding	2.618	0.142	1.114	0.398	1.196	0.291	1.342	2.161		ENSSSCG00000001459	protein_coding	0.272	0.116	0.013	0.141		ENSSSCG00000001475	protein_coding	0.704	1.154	3.212	0.943
ENSSSCG00000001417	BAT5	protein_coding	21.375	23.258	5.505	19	6.279	11.619	13.087	15.19		ENSSSCG00000001463	protein_coding	0.531	0.965	0.466	1.747		ENSSSCG00000001476	protein_coding	5.765	10.258	5.37	15.098
ENSSSCG00000001418	NEU1	protein_coding	0.674	2.806	1.373	4.034	3.05	2.557	3.769	3.391		ENSSSCG00000001465	protein_coding	0.065	0.257	0.117	0.154		ENSSSCG00000001477	protein_coding	5.117	5.799	4.117	4.989
ENSSSCG00000001419	C7H6ORF29	protein_coding	0	0	0.376	0.013	0	0.447	0.06	0.079		ENSSSCG00000001468	protein_coding	2.463	2.561	2.979	2.505		ENSSSCG00000001478	protein_coding	1.587	2.702	0.587	1.624
ENSSSCG00000001420	EHMT2	protein_coding	1.556	1.596	1.399	3.135	2.089	3.024	1.899	3.575		ENSSSCG00000001469	protein_coding	15.775	15.355	8.2	15.185		ENSSSCG00000001479	protein_coding	0.436	0.561	0.288	0.34
ENSSSCG00000001421	ZBTB12	protein_coding	0.531	0.656	0.155	0.424	0.413	0.572	0.199	0.602		ENSSSCG00000001470	protein_coding	4.407	4.544	3.303	4.214		ENSSSCG00000001480	protein_coding	0	0.104	0	0.026
ENSSSCG00000001422	C2	protein_coding	1.607	1.351	5.324	1.452	1.441	1.725	9.188	1.061		ENSSSCG00000001471	protein_coding	12.237	13.746	11.671	14.144		ENSSSCG00000001483	protein_coding	0	0	0.01	0
ENSSSCG00000001423	NELFE	protein_coding	10.616	10.078	2.902	10.444	9.028	7.348	9.795	9.546		ENSSSCG00000001472	protein_coding	1.996	1.094	0.803	1.529		ENSSSCG00000001484	protein_coding	0	0	0	0.052
ENSSSCG00000001424	SKIV2L	protein_coding	1.491	1.66	2.06	2.467	2.503	2.692	3.679	4.072		ENSSSCG00000001473	protein_coding	0.013	0.257	0.402	0.026		ENSSSCG00000001485	protein_coding	16.972	11.983	8.293	13.435
ENSSSCG00000001425	DOM3Z	protein_coding	3.552	4.531	1.516	3.006	6.369	4.874	4.723	3.116		ENSSSCG00000001474	protein_coding	4.563	6.049	0.803	9.314		ENSSSCG00000001486	protein_coding	0.168	0.281	0.388	0.17
ENSSSCG00000001426	STK19	protein_coding	5.937	5.882	12.63	7.592	8.246	10.902	15.205	16.682		ENSSSCG00000001475	protein_coding	1.685	1.403	1.334	2.544		ENSSSCG00000001487	protein_coding	134.232	143.339	76.252	170.28
ENSSSCG00000001427	C4A	protein_coding	1.776	1.03	3.031	2.3	3.821	2.172	8.015	3.431		ENSSSCG00000001476	protein_coding	21.972	17.749	2.811	12.5		ENSSSCG00000001488	protein_coding	2	1.767	2.317	1.375
ENSSSCG00000001428	CYP21A2	protein_coding	0	0	0.389	0.218	0.078	0.156	0.099	0.236		ENSSSCG00000001477	protein_coding	4.55	5.728	3.549	5.55		ENSSSCG00000001490	protein_coding	0.212	0	0.089	0.092
ENSSSCG00000001429	TN-X	protein_coding	2.152	0.734	0.894	11.549	8.033	3.752	1.004	4.95		ENSSSCG00000001478	protein_coding	7.907	7.465	2.267	3.79		ENSSSCG00000001493	protein_coding	0.346	0.405	0.587	0.432
ENSSSCG00000001430	ATF6B	protein_coding	7.466	9.628	7.319	6.565	7.586	9.115	10.68	8.066		ENSSSCG00000001479	protein_coding	0.544	0.45	0.609	0.193		ENSSSCG00000001494	protein_coding	13.754	5.404	16.776	15.543
ENSSSCG00000001431	FKBPL	protein_coding	0.194	1.12	0.363	1.208	0.749	1.133	1.213	1.113		ENSSSCG00000001483	protein_coding	0.026	0	0	0		ENSSSCG00000001497	protein_coding	1.821	2.006	1.681	1.598
ENSSSCG00000001433	PPT2	protein_coding	6.287	3.411	2.681	6.565	7.62	10.715	6.563	11.693		ENSSSCG00000001484	protein_coding	0	0	0.13	0		ENSSSCG00000001498	protein_coding	0.011	0.343	0.219	0.223
ENSSSCG00000001434	EGFL8	protein_coding	0.454	0.412	0.194	1.233	0.078	1.819	0.875	1.414		ENSSSCG00000001485	protein_coding	30.41	41.831	29.093	30.691		ENSSSCG00000001499	protein_coding	16.044	24.538	9.139	13.553
ENSSSCG00000001435	AGPAT1	protein_coding	2.074	2.613	3.938	6.064	1.788	3.606	1.681	2.855		ENSSSCG00000001486	protein_coding	0.519	0.36	0.168	0.45		ENSSSCG00000001500	protein_coding	0.547	1.341	0.199	0.615
ENSSSCG00000001436	RNF5	protein_coding	19.405	24.7	9.029	12.859	16.502	20.1	18.297	20.218		ENSSSCG00000001487	protein_coding	37.864	41.78	30	39.388		ENSSSCG00000001501	protein_coding	3.017	5.727	6.225	6.835
ENSSSCG00000001437	AGER	protein_coding	0.169	0	0.039	0.064	0.246	0.437	0.278	0.144		ENSSSCG00000001488	protein_coding	1.348	1.39	1.464	1.696		ENSSSCG00000001502	protein_coding	246.866	268.096	692.263	400.206
ENSSSCG00000001438	PBX2	protein_coding	22.088	22.293	7.409	16.187	14.268	15.319	16.119	20.467		ENSSSCG00000001493	protein_coding	0.57	0.656	0.142	0.462		ENSSSCG00000001503	protein_coding	4.536	3.128	1.362	3.968
ENSSSCG00000001439	GPSM3	protein_coding	1.27	1.274	1.14	1.734	0.514	0.395	1.541	0.275		ENSSSCG00000001494	protein_coding	11.342	10.657	4.78	26.952		ENSSSCG00000001504	protein_coding	4.927	4.116	7.19	3.941
ENSSSCG00000001440	NOTCH4	protein_coding	4.433	1.351	3.731	5.331	1.665	2.234	0.955	2.187		ENSSSCG00000001497	protein_coding	0.856	1.39	1.205	1.22		ENSSSCG00000001505	protein_coding	23.653	20.848	38.205	20.401
ENSSSCG00000001441	BTNL5	protein_coding	0	0	0.155	0	0	1.943	0	0		ENSSSCG00000001498	protein_coding	1.763	1.493	2.111	3.88		ENSSSCG00000001506	protein_coding	5.084	6.766	5.967	7.555
ENSSSCG00000001444	-	protein_coding	0	0	0	0	0	0.073	0.06	0		ENSSSCG00000001499	protein_coding	5.717	6.152	11.839	9.352		ENSSSCG00000001507	protein_coding	2.29	3.367	2.685	3.483
ENSSSCG00000001447	BTNL3	protein_coding	1.128	0.952	3.588	0.668	2.212	2.765	1.203	1.401		ENSSSCG00000001500	protein_coding	0.739	1.184	0.065	0.411		ENSSSCG00000001508	protein_coding	1.721	1.943	0.855	1.598
ENSSSCG00000001453	SLA-DRA1	protein_coding	127.941	125.829	100.415	93.485	29.675	20.017	83.839	25.351		ENSSSCG00000001501	protein_coding	3.798	4.801	3.614	6.449		ENSSSCG00000001509	protein_coding	3.497	3.71	8.84	3.562
ENSSSCG00000001455	SLA-DRB	protein_coding	67.017	128.995	26.205	155.855	30.446	34.234	65.403	51.88		ENSSSCG00000001502	protein_coding	413.17	472.334	117.604	566.125		ENSSSCG00000001510	protein_coding	0.704	1.185	0.796	1.034
ENSSSCG00000001456	SLA-DQA1	protein_coding	60.898	85.632	22.384	49.074	13.631	13.864	30.548	12.204		ENSSSCG00000001503	protein_coding	2.528	1.66	0.298	2.068		ENSSSCG00000001511	protein_coding	2.413	4.656	2.735	5.382
ENSSSCG00000001457	SLA-DQB1	protein_coding	75.585	79.081	24.314	114.399	42.848	23.187	66.517	48.345		ENSSSCG00000001504	protein_coding	2.761	3.437	1.917	3.379		ENSSSCG00000001512	protein_coding	12.179	19.237	17.024	26.569
ENSSSCG00000001458	-	protein_coding	0	0	0.777	0	0	0	0.189	0		ENSSSCG00000001505	protein_coding	26.016	28.124	11.451	28.609		ENSSSCG00000001513	protein_coding	0.201	0.405	0.149	0.223
ENSSSCG00000001459	-	protein_coding	0.272	0.116	0.013	0.141	0.112	0.073	0.08	0		ENSSSCG00000001506	protein_coding	7.026	6.243	1.334	10.74		ENSSSCG00000001515	protein_coding	2.357	1.892	1.422	3.051
ENSSSCG00000001463	PSMB9	protein_coding	0.531	0.965	0.466	1.747	0.279	0.364	2.695	0.524		ENSSSCG00000001507	protein_coding	1.309	1.21	4.832	3.263		ENSSSCG00000001516	protein_coding	3.575	2.557	2.277	2.488
ENSSSCG00000001465	SLA-DOB	protein_coding	0.065	0.257	0.117	0.154	0	0.021	0.268	0.039		ENSSSCG00000001508	protein_coding	2.424	1.969	0.933	2.389		ENSSSCG00000001517	protein_coding	0.827	1.413	1.78	2.567
ENSSSCG00000001468	PSMB9	protein_coding	2.463	2.561	2.979	2.505	0.302	1.102	4.306	0.904		ENSSSCG00000001509	protein_coding	2.631	1.982	5.466	4.085		ENSSSCG00000001518	protein_coding	1.017	1.06	1.502	1.323
ENSSSCG00000001469	SLA-DMB	protein_coding	15.775	15.355	8.2	15.185	5.005	3.461	14.33	3.824		ENSSSCG00000001510	protein_coding	0.596	0.27	1.801	0.578		ENSSSCG00000001520	protein_coding	10.234	9.395	9.666	9.69
ENSSSCG00000001470	SLA-DMA	protein_coding	4.407	4.544	3.303	4.214	0.86	0.956	3.122	0.759		ENSSSCG00000001511	protein_coding	4.148	2.111	1.878	5.293		ENSSSCG00000001521	protein_coding	0	0	0.288	0
ENSSSCG00000001471	BRD2	protein_coding	12.237	13.746	11.671	14.144	13.441	17.044	18.645	20.414		ENSSSCG00000001512	protein_coding	9.605	11.069	7.189	31.23		ENSSSCG00000001523	protein_coding	0.816	0.676	0.676	0.602
ENSSSCG00000001472	SLA	protein_coding	1.996	1.094	0.803	1.529	0.648	0.374	0.408	0.445		ENSSSCG00000001513	protein_coding	0.104	0.116	0.479	0.283		ENSSSCG00000001526	protein_coding	8.279	6.662	4.157	3.928
ENSSSCG00000001473	COL11A2	protein_coding	0.013	0.257	0.402	0.026	0.212	3.939	0.089	0.105		ENSSSCG00000001515	protein_coding	1.737	2.343	0.505	1.876		ENSSSCG00000001527	protein_coding	85.875	87.165	77.008	149.041
ENSSSCG00000001474	RXRB	protein_coding	4.563	6.049	0.803	9.314	4.76	5.789	6.861	4.321		ENSSSCG00000001516	protein_coding	2.502	2.304	1.347	2.698		ENSSSCG00000001528	protein_coding	184.566	184.048	283.946	274.709
ENSSSCG00000001475	LOC100155600	protein_coding	1.685	1.403	1.334	2.544	0.704	1.154	3.212	0.943		ENSSSCG00000001517	protein_coding	1.659	1.918	0.699	2.222		ENSSSCG00000001531	protein_coding	24.513	28.674	32.209	22.392
ENSSSCG00000001476	HSD17B8	protein_coding	21.972	17.749	2.811	12.5	5.765	10.258	5.37	15.098		ENSSSCG00000001518	protein_coding	0.907	0.463	0.829	1.67		ENSSSCG00000001532	protein_coding	2.983	3.263	1.084	1.728
ENSSSCG00000001477	RING1	protein_coding	4.55	5.728	3.549	5.55	5.117	5.799	4.117	4.989		ENSSSCG00000001520	protein_coding	2.113	1.699	1.658	5.036		ENSSSCG00000001533	protein_coding	9.262	9.53	10.103	5.775
ENSSSCG00000001478	BMP5	protein_coding	7.907	7.465	2.267	3.79	1.587	2.702	0.587	1.624		ENSSSCG00000001521	protein_coding	0	0	0.324	0		ENSSSCG00000001534	protein_coding	1.631	2.401	1.929	1.951
ENSSSCG00000001479	HMGCLL1	protein_coding	0.544	0.45	0.609	0.193	0.436	0.561	0.288	0.34		ENSSSCG00000001523	protein_coding	0	0	0.142	0.231		ENSSSCG00000001535	protein_coding	0	0	0.06	0
ENSSSCG00000001480	GFRAL	protein_coding	0	0	0	0	0	0.104	0	0.026		ENSSSCG00000001526	protein_coding	1.867	1.017	3.018	3.828		ENSSSCG00000001536	protein_coding	0.235	0.353	0.139	0.38
ENSSSCG00000001483	FAM83B	protein_coding	0.026	0	0	0	0	0	0.01	0		ENSSSCG00000001527	protein_coding	37.021	54.986	12.241	59.287		ENSSSCG00000001537	protein_coding	3.408	4.718	2.934	5.657
ENSSSCG00000001484	-	protein_coding	0	0	0.13	0	0	0	0	0.052		ENSSSCG00000001528	protein_coding	197.589	236.186	81.827	304.079		ENSSSCG00000001538	protein_coding	0.939	0.946	1.154	0.786
ENSSSCG00000001485	-	protein_coding	30.41	41.831	29.093	30.691	16.972	11.983	8.293	13.435		ENSSSCG00000001531	protein_coding	28.129	28.87	8.355	21.261		ENSSSCG00000001539	protein_coding	3.754	3.149	1.681	2.252
ENSSSCG00000001486	LRRC1	protein_coding	0.519	0.36	0.168	0.45	0.168	0.281	0.388	0.17		ENSSSCG00000001532	protein_coding	1.011	1.055	0.907	1.426		ENSSSCG00000001543	protein_coding	508.794	507.778	951.12	820.066
ENSSSCG00000001487	KLHL31	protein_coding	37.864	41.78	30	39.388	134.232	143.339	76.252	170.28		ENSSSCG00000001533	protein_coding	8.853	8.611	3.329	6.976		ENSSSCG00000001544	protein_coding	2.022	2.058	2.357	1.925
ENSSSCG00000001488	GCLC	protein_coding	1.348	1.39	1.464	1.696	2	1.767	2.317	1.375		ENSSSCG00000001534	protein_coding	2.061	1.879	2.137	5.511		ENSSSCG00000001546	protein_coding	1.229	1.601	0.965	1.859
ENSSSCG00000001490	KHDRBS2	protein_coding	0	0	0	0	0.212	0	0.089	0.092		ENSSSCG00000001535	protein_coding	0.039	0	0.091	0.026		ENSSSCG00000001549	protein_coding	14.335	7.296	48.965	8.407
ENSSSCG00000001493	-	protein_coding	0.57	0.656	0.142	0.462	0.346	0.405	0.587	0.432		ENSSSCG00000001536	protein_coding	0.233	0.129	0.337	0.077		ENSSSCG00000001550	protein_coding	1.274	0.416	13.464	1.244
ENSSSCG00000001494	BAG2	protein_coding	11.342	10.657	4.78	26.952	13.754	5.404	16.776	15.543		ENSSSCG00000001537	protein_coding	1.75	1.892	1.619	3.212		ENSSSCG00000001554	protein_coding	7.095	5.03	6.464	3.928
ENSSSCG00000001497	ZNF451	protein_coding	0.856	1.39	1.205	1.22	1.821	2.006	1.681	1.598		ENSSSCG00000001538	protein_coding	1.011	0.541	0.298	0.784		ENSSSCG00000001555	protein_coding	0	0.01	0	0.013
ENSSSCG00000001498	BEND6	protein_coding	1.763	1.493	2.111	3.88	0.011	0.343	0.219	0.223		ENSSSCG00000001539	protein_coding	0.959	0.747	0.881	2.287		ENSSSCG00000001556	protein_coding	8.033	10.258	13.991	8.04
ENSSSCG00000001499	DST	protein_coding	5.717	6.152	11.839	9.352	16.044	24.538	9.139	13.553		ENSSSCG00000001543	protein_coding	703.584	1022.96	189.625	930.519		ENSSSCG00000001559	protein_coding	0	0	0.139	0.026
ENSSSCG00000001500	COL21A1	protein_coding	0.739	1.184	0.065	0.411	0.547	1.341	0.199	0.615		ENSSSCG00000001544	protein_coding	1.037	0.862	1.554	1.593		ENSSSCG00000001560	protein_coding	0	0.052	0.129	0
ENSSSCG00000001501	VPS52	protein_coding	3.798	4.801	3.614	6.449	3.017	5.727	6.225	6.835		ENSSSCG00000001546	protein_coding	1.633	2.677	0.764	1.901		ENSSSCG00000001561	protein_coding	0.615	0.27	8.472	0.157
ENSSSCG00000001502	RPS18	protein_coding	413.17	472.334	117.604	566.125	246.866	268.096	692.263	400.206		ENSSSCG00000001549	protein_coding	6.676	4.93	26.231	4.265		ENSSSCG00000001562	protein_coding	3.207	3.191	2.576	3.025
ENSSSCG00000001503	B3GALT4	protein_coding	2.528	1.66	0.298	2.068	4.536	3.128	1.362	3.968		ENSSSCG00000001550	protein_coding	0.298	0.026	0.881	0.026		ENSSSCG00000001563	protein_coding	2.179	3.201	2.357	2.449
ENSSSCG00000001504	WDR46	protein_coding	2.761	3.437	1.917	3.379	4.927	4.116	7.19	3.941		ENSSSCG00000001551	protein_coding	0	0.116	0	0		ENSSSCG00000001564	protein_coding	4.871	2.64	9.188	4.701
ENSSSCG00000001505	KE2	protein_coding	26.016	28.124	11.451	28.609	23.653	20.848	38.205	20.401		ENSSSCG00000001552	protein_coding	0	0	0.311	0		ENSSSCG00000001565	protein_coding	1.061	2.775	0.328	1.637
ENSSSCG00000001506	RGL2	protein_coding	7.026	6.243	1.334	10.74	5.084	6.766	5.967	7.555		ENSSSCG00000001553	protein_coding	0.13	0	0.155	0		ENSSSCG00000001566	protein_coding	0	0.052	0.05	0
ENSSSCG00000001507	TAPBP	protein_coding	1.309	1.21	4.832	3.263	2.29	3.367	2.685	3.483		ENSSSCG00000001554	protein_coding	4.226	4.016	3.148	2.762		ENSSSCG00000001567	protein_coding	0	0.01	0.01	0.013
ENSSSCG00000001508	ZBTB22	protein_coding	2.424	1.969	0.933	2.389	1.721	1.943	0.855	1.598		ENSSSCG00000001555	protein_coding	0	0	0.091	0		ENSSSCG00000001569	protein_coding	3.251	3.929	4.226	2.292
ENSSSCG00000001509	DAXX	protein_coding	2.631	1.982	5.466	4.085	3.497	3.71	8.84	3.562		ENSSSCG00000001556	protein_coding	5.418	6.732	3.096	6.064		ENSSSCG00000001570	protein_coding	16.569	17.491	15.423	42.531
ENSSSCG00000001510	-	protein_coding	0.596	0.27	1.801	0.578	0.704	1.185	0.796	1.034		ENSSSCG00000001559	protein_coding	0.065	0.103	0.44	0		ENSSSCG00000001571	protein_coding	7.553	8.252	12.689	8.263
ENSSSCG00000001511	PHF1	protein_coding	4.148	2.111	1.878	5.293	2.413	4.656	2.735	5.382		ENSSSCG00000001560	protein_coding	0.104	0.051	0.259	0		ENSSSCG00000001572	protein_coding	1.385	1.434	3.043	0.759
ENSSSCG00000001512	CUTA	protein_coding	9.605	11.069	7.189	31.23	12.179	19.237	17.024	26.569		ENSSSCG00000001561	protein_coding	0.674	0.553	5.194	0.45		ENSSSCG00000001573	protein_coding	3.687	2.151	4.196	2.161
ENSSSCG00000001513	SYNGAP1	protein_coding	0.104	0.116	0.479	0.283	0.201	0.405	0.149	0.223		ENSSSCG00000001562	protein_coding	2.541	2.33	2.293	1.799		ENSSSCG00000001577	protein_coding	0.536	0.696	0.656	0.668
ENSSSCG00000001515	ZBTB9	protein_coding	1.737	2.343	0.505	1.876	2.357	1.892	1.422	3.051		ENSSSCG00000001563	protein_coding	1.296	1.055	2.319	1.066		ENSSSCG00000001578	protein_coding	2.458	2.338	2.098	2.147
ENSSSCG00000001516	BAK1	protein_coding	2.502	2.304	1.347	2.698	3.575	2.557	2.277	2.488		ENSSSCG00000001564	protein_coding	7.324	7.452	5.596	4.663		ENSSSCG00000001579	protein_coding	1.922	2.183	4.117	2.043
ENSSSCG00000001517	-	protein_coding	1.659	1.918	0.699	2.222	0.827	1.413	1.78	2.567		ENSSSCG00000001565	protein_coding	0	0	2.319	1.246		ENSSSCG00000001582	protein_coding	0.212	0.187	0.06	0.144
ENSSSCG00000001518	ITPR3	protein_coding	0.907	0.463	0.829	1.67	1.017	1.06	1.502	1.323		ENSSSCG00000001566	protein_coding	0.104	0.129	0.233	0.039		ENSSSCG00000001583	protein_coding	12.648	12.378	7.468	9.114
ENSSSCG00000001520	LEMD2	protein_coding	2.113	1.699	1.658	5.036	10.234	9.395	9.666	9.69		ENSSSCG00000001567	protein_coding	0.233	0.309	0.35	0.475		ENSSSCG00000001584	protein_coding	22.905	20.1	21.281	33.718
ENSSSCG00000001521	MLN	protein_coding	0	0	0.324	0	0	0	0.288	0		ENSSSCG00000001569	protein_coding	3.72	3.874	3.834	2.993		ENSSSCG00000001588	protein_coding	0.011	0.021	0.03	0.065
ENSSSCG00000001523	GRM4	protein_coding	0	0	0.142	0.231	0.816	0.676	0.676	0.602		ENSSSCG00000001570	protein_coding	26.483	21.868	11.878	20.362		ENSSSCG00000001589	protein_coding	0.425	0.177	0	0.131
ENSSSCG00000001526	HMGA1	protein_coding	1.867	1.017	3.018	3.828	8.279	6.662	4.157	3.928		ENSSSCG00000001571	protein_coding	14.713	15.407	4.974	17.163		ENSSSCG00000001592	protein_coding	0	0	0.02	0
ENSSSCG00000001527	C6orf106	protein_coding	37.021	54.986	12.241	59.287	85.875	87.165	77.008	149.041		ENSSSCG00000001572	protein_coding	2.385	1.841	0.842	1.413		ENSSSCG00000001594	protein_coding	0	0	0.07	0
ENSSSCG00000001528	RPS10	protein_coding	197.589	236.186	81.827	304.079	184.566	184.048	283.946	274.709		ENSSSCG00000001573	protein_coding	1.504	0.605	2.927	1.413		ENSSSCG00000001595	protein_coding	2.179	3.669	2.715	3.627
ENSSSCG00000001531	SNRPC	protein_coding	28.129	28.87	8.355	21.261	24.513	28.674	32.209	22.392		ENSSSCG00000001577	protein_coding	0.609	0.438	0.959	1.298		ENSSSCG00000001596	protein_coding	2.871	3.741	5.449	4.216
ENSSSCG00000001532	UHRF1BP1	protein_coding	1.011	1.055	0.907	1.426	2.983	3.263	1.084	1.728		ENSSSCG00000001578	protein_coding	1.711	1.39	1.062	1.619		ENSSSCG00000001597	protein_coding	0.089	0.062	0.03	0.105
ENSSSCG00000001533	TAF11	protein_coding	8.853	8.611	3.329	6.976	9.262	9.53	10.103	5.775		ENSSSCG00000001579	protein_coding	3.668	3.926	4.896	3.764		ENSSSCG00000001598	protein_coding	0.034	0	0.02	0
ENSSSCG00000001534	ANKS1A	protein_coding	2.061	1.879	2.137	5.511	1.631	2.401	1.929	1.951		ENSSSCG00000001582	protein_coding	0.272	0.193	0.259	0.206		ENSSSCG00000001600	protein_coding	0.637	0.603	1.044	0.759
ENSSSCG00000001535	TCP11	protein_coding	0.039	0	0.091	0.026	0	0	0.06	0		ENSSSCG00000001583	protein_coding	10.163	12.035	14.391	1.041		ENSSSCG00000001611	protein_coding	0.38	0.457	0.686	0.301
ENSSSCG00000001536	-	protein_coding	0.233	0.129	0.337	0.077	0.235	0.353	0.139	0.38		ENSSSCG00000001584	protein_coding	9.813	19.603	8.536	21.133		ENSSSCG00000001612	protein_coding	0.179	0.094	0.089	0.275
ENSSSCG00000001537	ZNF76	protein_coding	1.75	1.892	1.619	3.212	3.408	4.718	2.934	5.657		ENSSSCG00000001588	protein_coding	0.143	0.116	0.233	0.193		ENSSSCG00000001614	protein_coding	0.413	0.073	2.784	0.275
ENSSSCG00000001538	DEF6	protein_coding	1.011	0.541	0.298	0.784	0.939	0.946	1.154	0.786		ENSSSCG00000001589	protein_coding	0	0.219	0.104	0.077		ENSSSCG00000001615	protein_coding	0.771	0.904	0.825	1.205
ENSSSCG00000001539	PPARD	protein_coding	0.959	0.747	0.881	2.287	3.754	3.149	1.681	2.252		ENSSSCG00000001592	protein_coding	0	0	0.246	0		ENSSSCG00000001616	protein_coding	5.307	0	0.209	0.039
ENSSSCG00000001543	RPL10A	protein_coding	703.584	1022.96	189.625	930.519	508.794	507.778	951.12	820.066		ENSSSCG00000001595	protein_coding	1.024	1.03	2.047	2.916		ENSSSCG00000001617	protein_coding	0.324	0.031	0.129	0.039
ENSSSCG00000001544	TEAD3	protein_coding	1.037	0.862	1.554	1.593	2.022	2.058	2.357	1.925		ENSSSCG00000001596	protein_coding	0.441	0.952	2.267	2.248		ENSSSCG00000001618	protein_coding	0	0.052	0	0
ENSSSCG00000001546	FANCE	protein_coding	1.633	2.677	0.764	1.901	1.229	1.601	0.965	1.859		ENSSSCG00000001597	protein_coding	0.065	0.283	0.233	0.424		ENSSSCG00000001619	protein_coding	0.648	1.216	0.607	0.89
ENSSSCG00000001549	FKBP5	protein_coding	6.676	4.93	26.231	4.265	14.335	7.296	48.965	8.407		ENSSSCG00000001598	protein_coding	0.674	0.528	1.412	1.876		ENSSSCG00000001620	protein_coding	0.592	1.538	1.014	0.982
ENSSSCG00000001550	ARMC12	protein_coding	0.298	0.026	0.881	0.026	1.274	0.416	13.464	1.244		ENSSSCG00000001600	protein_coding	0.635	0.502	0.557	0.27		ENSSSCG00000001621	protein_coding	8.626	7.244	4.495	13.723
ENSSSCG00000001551	CLPSL2	protein_coding	0	0.116	0	0	0	0	0	0		ENSSSCG00000001605	protein_coding	0.506	1.21	0.505	2.145		ENSSSCG00000001624	protein_coding	0.346	0.457	0.139	1.126
ENSSSCG00000001552	CLPS	protein_coding	0	0	0.311	0	0	0	0	0		ENSSSCG00000001611	protein_coding	0.376	0.36	0.661	0.295		ENSSSCG00000001625	protein_coding	0.056	0.177	0	0.079
ENSSSCG00000001553	LHFPL5	protein_coding	0.13	0	0.155	0	0	0	0	0		ENSSSCG00000001612	protein_coding	0.104	0.167	0.091	0.039		ENSSSCG00000001629	protein_coding	0.156	0.27	0.209	0.393
ENSSSCG00000001554	SRPK1	protein_coding	4.226	4.016	3.148	2.762	7.095	5.03	6.464	3.928		ENSSSCG00000001613	protein_coding	0	0	0	0.039		ENSSSCG00000001630	protein_coding	1.52	2.515	4.535	3.221
ENSSSCG00000001555	SLC26A8	protein_coding	0	0	0.091	0	0	0.01	0	0.013		ENSSSCG00000001614	protein_coding	0	0.077	0.544	0.077		ENSSSCG00000001631	protein_coding	4.681	6.537	7.219	6.416
ENSSSCG00000001556	MAPK14	protein_coding	5.418	6.732	3.096	6.064	8.033	10.258	13.991	8.04		ENSSSCG00000001615	protein_coding	0.376	0.18	0.92	0.193		ENSSSCG00000001633	protein_coding	0	0.208	0	0
ENSSSCG00000001559	PNPLA1	protein_coding	0.065	0.103	0.44	0	0	0	0.139	0.026		ENSSSCG00000001616	protein_coding	0	0	0	0.116		ENSSSCG00000001634	protein_coding	0	0.021	0	0
ENSSSCG00000001560	C6orf222	protein_coding	0.104	0.051	0.259	0	0	0.052	0.129	0		ENSSSCG00000001619	protein_coding	0.298	0.219	2.383	1.49		ENSSSCG00000001636	protein_coding	0	0	0.089	0
ENSSSCG00000001561	ETV7	protein_coding	0.674	0.553	5.194	0.45	0.615	0.27	8.472	0.157		ENSSSCG00000001620	protein_coding	0.428	0.399	1.956	0.835		ENSSSCG00000001637	protein_coding	0	0	0.109	0
ENSSSCG00000001562	KCTD20	protein_coding	2.541	2.33	2.293	1.799	3.207	3.191	2.576	3.025		ENSSSCG00000001621	protein_coding	1.257	1.429	1.101	2.197		ENSSSCG00000001638	protein_coding	4.916	2.536	6.653	3.496
ENSSSCG00000001563	STK38	protein_coding	1.296	1.055	2.319	1.066	2.179	3.201	2.357	2.449		ENSSSCG00000001624	protein_coding	0.194	0.18	0.155	0.308		ENSSSCG00000001639	protein_coding	0.436	0.426	0.159	0.288
ENSSSCG00000001564	SRSF3	protein_coding	7.324	7.452	5.596	4.663	4.871	2.64	9.188	4.701		ENSSSCG00000001625	protein_coding	0	0.013	0.285	0.039		ENSSSCG00000001641	protein_coding	7.609	7.545	6.215	6.102
ENSSSCG00000001565	-	protein_coding	0	0	2.319	1.246	1.061	2.775	0.328	1.637		ENSSSCG00000001629	protein_coding	0.026	0.206	0	0.103		ENSSSCG00000001646	protein_coding	0.559	1.122	0.756	1.061
ENSSSCG00000001566	RAB44	protein_coding	0.104	0.129	0.233	0.039	0	0.052	0.05	0		ENSSSCG00000001630	protein_coding	5.989	3.166	1.321	5.164		ENSSSCG00000001651	protein_coding	6.659	7.524	10.581	6.717
ENSSSCG00000001567	CPNE5	protein_coding	0.233	0.309	0.35	0.475	0	0.01	0.01	0.013		ENSSSCG00000001631	protein_coding	1.491	1.133	0.492	2.505		ENSSSCG00000001652	protein_coding	0.045	0.322	0.229	0.982
ENSSSCG00000001569	C6orf89	protein_coding	3.72	3.874	3.834	2.993	3.251	3.929	4.226	2.292		ENSSSCG00000001634	protein_coding	0.194	0	0.142	0.026		ENSSSCG00000001653	protein_coding	0.916	1.133	0.746	1.375
ENSSSCG00000001570	PI16	protein_coding	26.483	21.868	11.878	20.362	16.569	17.491	15.423	42.531		ENSSSCG00000001636	protein_coding	0.233	0	0.505	0		ENSSSCG00000001654	protein_coding	2.089	2.286	1.919	2.187
ENSSSCG00000001571	MTCH1	protein_coding	14.713	15.407	4.974	17.163	7.553	8.252	12.689	8.263		ENSSSCG00000001637	protein_coding	0	0	0.363	0.488		ENSSSCG00000001655	protein_coding	14.614	16.982	17.522	19.471
ENSSSCG00000001572	FGD2	protein_coding	2.385	1.841	0.842	1.413	1.385	1.434	3.043	0.759		ENSSSCG00000001638	protein_coding	6.741	7.44	6.477	9.237		ENSSSCG00000001656	protein_coding	3.14	3.315	4.763	2.999
ENSSSCG00000001573	PIM1	protein_coding	1.504	0.605	2.927	1.413	3.687	2.151	4.196	2.161		ENSSSCG00000001639	protein_coding	0.194	0.257	0.466	0.308		ENSSSCG00000001657	protein_coding	0.413	0.509	0.149	0.38
ENSSSCG00000001577	TBC1D22B	protein_coding	0.609	0.438	0.959	1.298	0.536	0.696	0.656	0.668		ENSSSCG00000001641	protein_coding	5.833	5.239	5.751	4.882		ENSSSCG00000001658	protein_coding	9.989	8.501	7.498	7.935
ENSSSCG00000001578	RNF8	protein_coding	1.711	1.39	1.062	1.619	2.458	2.338	2.098	2.147		ENSSSCG00000001646	protein_coding	0.428	0.579	0.972	0.681		ENSSSCG00000001659	protein_coding	4.022	3.658	1.651	3.745
ENSSSCG00000001579	-	protein_coding	3.668	3.926	4.896	3.764	1.922	2.183	4.117	2.043		ENSSSCG00000001650	protein_coding	0	0	0.039	0		ENSSSCG00000001660	protein_coding	0.436	0.447	0.259	0.157
ENSSSCG00000001582	MDGA1	protein_coding	0.272	0.193	0.259	0.206	0.212	0.187	0.06	0.144		ENSSSCG00000001651	protein_coding	4.913	4.672	10.078	7.836		ENSSSCG00000001661	protein_coding	8.447	9.146	6.066	11.733
ENSSSCG00000001583	-	protein_coding	10.163	12.035	14.391	1.041	12.648	12.378	7.468	9.114		ENSSSCG00000001652	protein_coding	1.011	0.605	0.402	0.861		ENSSSCG00000001664	protein_coding	0.011	0.01	0	0.052
ENSSSCG00000001584	ZFAND3	protein_coding	9.813	19.603	8.536	21.133	22.905	20.1	21.281	33.718		ENSSSCG00000001653	protein_coding	0.726	0.373	0.466	0.874		ENSSSCG00000001667	protein_coding	2.223	2.286	0.835	1.768
ENSSSCG00000001588	DNAH8	protein_coding	0.143	0.116	0.233	0.193	0.011	0.021	0.03	0.065		ENSSSCG00000001654	protein_coding	2.359	2.368	2.267	2.685		ENSSSCG00000001672	protein_coding	0.536	0.166	0.089	0.079
ENSSSCG00000001589	GLP1R	protein_coding	0	0.219	0.104	0.077	0.425	0.177	0	0.131		ENSSSCG00000001655	protein_coding	39.341	44.753	15.013	42.959		ENSSSCG00000001675	protein_coding	1.263	2.505	2.009	2.933
ENSSSCG00000001592	KCNK17	protein_coding	0	0	0.246	0	0	0	0.02	0		ENSSSCG00000001656	protein_coding	2.489	2.407	1.606	3.469		ENSSSCG00000001676	protein_coding	0.112	0.166	0.03	0.092
ENSSSCG00000001594	KIF6	protein_coding	0	0	0	0	0	0	0.07	0		ENSSSCG00000001657	protein_coding	0.48	0.798	0.22	0.424		ENSSSCG00000001679	protein_coding	4.492	2.848	6.324	2.265
ENSSSCG00000001595	DAAM2	protein_coding	1.024	1.03	2.047	2.916	2.179	3.669	2.715	3.627		ENSSSCG00000001658	protein_coding	9.203	11.739	6.257	22.713		ENSSSCG00000001680	protein_coding	0.849	1.133	0.815	1.021
ENSSSCG00000001596	MOCS1	protein_coding	0.441	0.952	2.267	2.248	2.871	3.741	5.449	4.216		ENSSSCG00000001659	protein_coding	3.72	3.424	1.347	4.895		ENSSSCG00000001681	protein_coding	0	0.769	0.656	1.034
ENSSSCG00000001597	LRFN2	protein_coding	0.065	0.283	0.233	0.424	0.089	0.062	0.03	0.105		ENSSSCG00000001660	protein_coding	0.648	0.553	0.246	0.578		ENSSSCG00000001682	protein_coding	0.134	0.156	0.169	0.236
ENSSSCG00000001598	-	protein_coding	0.674	0.528	1.412	1.876	0.034	0	0.02	0		ENSSSCG00000001661	protein_coding	7.726	6.963	2.565	10.329		ENSSSCG00000001683	protein_coding	1.285	2.422	1.71	5.159
ENSSSCG00000001600	-	protein_coding	0.635	0.502	0.557	0.27	0.637	0.603	1.044	0.759		ENSSSCG00000001664	protein_coding	0.013	0.026	0.013	0.103		ENSSSCG00000001686	protein_coding	5.195	5.321	8.154	9.389
ENSSSCG00000001605	TSPO2	protein_coding	0.506	1.21	0.505	2.145	0	0	0	0		ENSSSCG00000001667	protein_coding	0.972	1.068	1.14	0.745		ENSSSCG00000001688	protein_coding	2.123	3.752	1.551	2.54
ENSSSCG00000001611	-	protein_coding	0.376	0.36	0.661	0.295	0.38	0.457	0.686	0.301		ENSSSCG00000001672	protein_coding	0	0.94	0.92	0.308		ENSSSCG00000001689	protein_coding	0.983	3.752	2.436	2.396
ENSSSCG00000001612	-	protein_coding	0.104	0.167	0.091	0.039	0.179	0.094	0.089	0.275		ENSSSCG00000001675	protein_coding	0.998	0.515	0.557	2.055		ENSSSCG00000001691	protein_coding	1.721	0.707	0.646	1.231
ENSSSCG00000001613	TREML1	protein_coding	0	0	0	0.039	0	0	0	0		ENSSSCG00000001676	protein_coding	0.207	0.013	0.298	0.026		ENSSSCG00000001692	protein_coding	48.066	40.106	32.677	39.99
ENSSSCG00000001614	TREM2	protein_coding	0	0.077	0.544	0.077	0.413	0.073	2.784	0.275		ENSSSCG00000001679	protein_coding	3.007	2.664	1.231	2.839		ENSSSCG00000001694	protein_coding	11.318	2.588	5.698	11.209
ENSSSCG00000001615	-	protein_coding	0.376	0.18	0.92	0.193	0.771	0.904	0.825	1.205		ENSSSCG00000001680	protein_coding	0.402	0.129	0.674	0.565		ENSSSCG00000001695	protein_coding	19.307	21.098	19.958	31.702
ENSSSCG00000001616	TREML-2	protein_coding	0	0	0	0.116	5.307	0	0.209	0.039		ENSSSCG00000001681	protein_coding	0.091	0	1.231	0.257		ENSSSCG00000001696	protein_coding	28.793	24.735	37.132	31.977
ENSSSCG00000001617	TREM-1	protein_coding	0	0	0	0	0.324	0.031	0.129	0.039		ENSSSCG00000001682	protein_coding	0	0	0.311	0.116		ENSSSCG00000001697	protein_coding	5.642	3.814	4.206	3.536
ENSSSCG00000001618	NCR2	protein_coding	0	0	0	0	0	0.052	0	0		ENSSSCG00000001683	protein_coding	1.789	1.969	0.389	1.567		ENSSSCG00000001698	protein_coding	0	0.021	0.01	0.039
ENSSSCG00000001619	FOXP4	protein_coding	0.298	0.219	2.383	1.49	0.648	1.216	0.607	0.89		ENSSSCG00000001686	protein_coding	11.835	11.378	2.785	10.431		ENSSSCG00000001699	protein_coding	3.117	2.848	0.06	0.105
ENSSSCG00000001620	MDFI	protein_coding	0.428	0.399	1.956	0.835	0.592	1.538	1.014	0.982		ENSSSCG00000001688	protein_coding	0.868	0.721	0.687	1.49		ENSSSCG00000001700	protein_coding	10.536	7.556	5.927	10.279
ENSSSCG00000001621	TFEB	protein_coding	1.257	1.429	1.101	2.197	8.626	7.244	4.495	13.723		ENSSSCG00000001689	protein_coding	3.137	4.17	0	1.773		ENSSSCG00000001701	protein_coding	31.698	25.982	107.288	27.066
ENSSSCG00000001624	-	protein_coding	0.194	0.18	0.155	0.308	0.346	0.457	0.139	1.126		ENSSSCG00000001691	protein_coding	0.363	0.901	1.49	0.848		ENSSSCG00000001702	protein_coding	0.905	1.341	0.905	1.231
ENSSSCG00000001625	PGC	protein_coding	0	0.013	0.285	0.039	0.056	0.177	0	0.079		ENSSSCG00000001692	protein_coding	11.031	17.775	23.303	35.444		ENSSSCG00000001703	protein_coding	3.642	2.245	1.581	1.611
ENSSSCG00000001629	-	protein_coding	0.026	0.206	0	0.103	0.156	0.27	0.209	0.393		ENSSSCG00000001694	protein_coding	33.768	7.98	4.741	5.396		ENSSSCG00000001705	protein_coding	0	0.042	0.02	0.013
ENSSSCG00000001630	MED20	protein_coding	5.989	3.166	1.321	5.164	1.52	2.515	4.535	3.221		ENSSSCG00000001695	protein_coding	20.896	18.702	23.329	22.212		ENSSSCG00000001706	protein_coding	1.363	1.777	1.014	1.886
ENSSSCG00000001631	BYSL	protein_coding	1.491	1.133	0.492	2.505	4.681	6.537	7.219	6.416		ENSSSCG00000001696	protein_coding	23.605	22.692	4.093	25.976		ENSSSCG00000001708	protein_coding	5.374	5.228	5.449	5.395
ENSSSCG00000001633	-	protein_coding	0	0	0	0	0	0.208	0	0		ENSSSCG00000001697	protein_coding	2.139	2.111	1.36	3.623		ENSSSCG00000001709	protein_coding	0	0	0.189	0
ENSSSCG00000001634	C6orf132	protein_coding	0.194	0	0.142	0.026	0	0.021	0	0		ENSSSCG00000001698	protein_coding	0.013	0.026	0.207	0		ENSSSCG00000001710	protein_coding	0.123	0.114	0.099	0
ENSSSCG00000001636	GUCA1A	protein_coding	0.233	0	0.505	0	0	0	0.089	0		ENSSSCG00000001700	protein_coding	7.402	9.756	4.391	9.314		ENSSSCG00000001711	protein_coding	20.793	47.828	8.363	21.894
ENSSSCG00000001637	GUCA1B	protein_coding	0	0	0.363	0.488	0	0	0.109	0		ENSSSCG00000001701	protein_coding	24.875	24.056	14.935	23.162		ENSSSCG00000001715	protein_coding	0.57	0.488	0.408	0.288
ENSSSCG00000001638	MRPS10	protein_coding	6.741	7.44	6.477	9.237	4.916	2.536	6.653	3.496		ENSSSCG00000001702	protein_coding	1.893	4.312	0.117	1.747		ENSSSCG00000001716	protein_coding	1.095	1.704	2.188	3.169
ENSSSCG00000001639	TRERF1	protein_coding	0.194	0.257	0.466	0.308	0.436	0.426	0.159	0.288		ENSSSCG00000001703	protein_coding	0.661	0.476	0.933	1.285		ENSSSCG00000001718	protein_coding	1.497	1.652	0.955	0.602
ENSSSCG00000001641	-	protein_coding	5.833	5.239	5.751	4.882	7.609	7.545	6.215	6.102		ENSSSCG00000001705	protein_coding	0.013	0	0.065	0.026		ENSSSCG00000001719	protein_coding	0	0	0	0.026
ENSSSCG00000001646	GLTSCR1L	protein_coding	0.428	0.579	0.972	0.681	0.559	1.122	0.756	1.061		ENSSSCG00000001706	protein_coding	0.506	0.798	0.803	1.362		ENSSSCG00000001720	protein_coding	0.38	1.86	0.587	0.89
ENSSSCG00000001650	PTCRA	protein_coding	0	0	0.039	0	0	0	0	0		ENSSSCG00000001708	protein_coding	6.702	6.165	5.92	4.291		ENSSSCG00000001723	protein_coding	5.81	3.679	4.952	3.365
ENSSSCG00000001651	CNPY3	protein_coding	4.913	4.672	10.078	7.836	6.659	7.524	10.581	6.717		ENSSSCG00000001710	protein_coding	0	0.116	0	0		ENSSSCG00000001724	protein_coding	0	0	0	0.013
ENSSSCG00000001652	GNMT	protein_coding	1.011	0.605	0.402	0.861	0.045	0.322	0.229	0.982		ENSSSCG00000001711	protein_coding	30.345	30.247	43.187	53.519		ENSSSCG00000001725	protein_coding	3.341	3.7	3.62	4.583
ENSSSCG00000001653	PEX6	protein_coding	0.726	0.373	0.466	0.874	0.916	1.133	0.746	1.375		ENSSSCG00000001715	protein_coding	0.324	0.335	1.295	0.424		ENSSSCG00000001728	protein_coding	4.782	2.567	4.326	3.418
ENSSSCG00000001654	PPP2R5D	protein_coding	2.359	2.368	2.267	2.685	2.089	2.286	1.919	2.187		ENSSSCG00000001716	protein_coding	33.042	42.9	36.775	53.866		ENSSSCG00000001729	protein_coding	0.57	0.021	0.636	0.065
ENSSSCG00000001655	MEA1	protein_coding	39.341	44.753	15.013	42.959	14.614	16.982	17.522	19.471		ENSSSCG00000001718	protein_coding	1.724	1.596	2.345	0.694		ENSSSCG00000001731	protein_coding	0.704	0.894	0.646	0.864
ENSSSCG00000001656	C7H6ORF153	protein_coding	2.489	2.407	1.606	3.469	3.14	3.315	4.763	2.999		ENSSSCG00000001720	protein_coding	1.128	2.072	0.57	1.105		ENSSSCG00000001732	protein_coding	4.1	4.594	2.735	3.418
ENSSSCG00000001657	CUL7	protein_coding	0.48	0.798	0.22	0.424	0.413	0.509	0.149	0.38		ENSSSCG00000001723	protein_coding	18.199	17.26	22.163	20.285		ENSSSCG00000001734	protein_coding	0.268	0.426	0.408	0
ENSSSCG00000001658	MRPL2	protein_coding	9.203	11.739	6.257	22.713	9.989	8.501	7.498	7.935		ENSSSCG00000001724	protein_coding	0	0	0.117	0		ENSSSCG00000001735	protein_coding	0	0.104	0	0.079
ENSSSCG00000001659	KLC4	protein_coding	3.72	3.424	1.347	4.895	4.022	3.658	1.651	3.745		ENSSSCG00000001725	protein_coding	8.426	8.044	8.07	10.097		ENSSSCG00000001745	protein_coding	0	0	0.06	0.065
ENSSSCG00000001660	PTK7	protein_coding	0.648	0.553	0.246	0.578	0.436	0.447	0.259	0.157		ENSSSCG00000001728	protein_coding	4.77	3.9	8.964	2.865		ENSSSCG00000001746	protein_coding	0.011	0.01	0.01	0.065
ENSSSCG00000001661	SRF	protein_coding	7.726	6.963	2.565	10.329	8.447	9.146	6.066	11.733		ENSSSCG00000001729	protein_coding	0	0	0.026	0		ENSSSCG00000001748	protein_coding	0	0	0.03	0
ENSSSCG00000001664	TTBK1	protein_coding	0.013	0.026	0.013	0.103	0.011	0.01	0	0.052		ENSSSCG00000001731	protein_coding	1.089	1.274	0.531	0.514		ENSSSCG00000001749	protein_coding	0	0	0	0.052
ENSSSCG00000001667	ZNF318	protein_coding	0.972	1.068	1.14	0.745	2.223	2.286	0.835	1.768		ENSSSCG00000001732	protein_coding	4.252	3.887	3.912	4.895		ENSSSCG00000001750	protein_coding	0.123	0.073	0.209	0.105
ENSSSCG00000001672	CRIP3	protein_coding	0	0.94	0.92	0.308	0.536	0.166	0.089	0.079		ENSSSCG00000001734	protein_coding	1.154	0.116	1.127	1.465		ENSSSCG00000001751	protein_coding	0.145	0	0.03	0.026
ENSSSCG00000001675	-	protein_coding	0.998	0.515	0.557	2.055	1.263	2.505	2.009	2.933		ENSSSCG00000001735	protein_coding	0	0.142	0.091	0.013		ENSSSCG00000001752	protein_coding	1.464	1.663	1.064	0.943
ENSSSCG00000001676	LRRC73	protein_coding	0.207	0.013	0.298	0.026	0.112	0.166	0.03	0.092		ENSSSCG00000001741	protein_coding	0	0	0.194	0		ENSSSCG00000001754	protein_coding	7.262	7.805	10.491	4.701
ENSSSCG00000001679	-	protein_coding	3.007	2.664	1.231	2.839	4.492	2.848	6.324	2.265		ENSSSCG00000001744	protein_coding	0	0	0.142	0		ENSSSCG00000001755	protein_coding	0.201	0.114	0.209	0.432
ENSSSCG00000001680	-	protein_coding	0.402	0.129	0.674	0.565	0.849	1.133	0.815	1.021		ENSSSCG00000001746	protein_coding	0.013	0	0	0		ENSSSCG00000001756	protein_coding	0.749	0.281	0.338	0.223
ENSSSCG00000001681	-	protein_coding	0.091	0	1.231	0.257	0	0.769	0.656	1.034		ENSSSCG00000001749	protein_coding	0	0	0.259	0		ENSSSCG00000001757	protein_coding	4.179	3.918	8.333	5.041
ENSSSCG00000001682	DLK2	protein_coding	0	0	0.311	0.116	0.134	0.156	0.169	0.236		ENSSSCG00000001750	protein_coding	0.078	0.116	0.181	0.308		ENSSSCG00000001758	protein_coding	1.397	1.694	1.571	1.584
ENSSSCG00000001683	POLH	protein_coding	1.789	1.969	0.389	1.567	1.285	2.422	1.71	5.159		ENSSSCG00000001751	protein_coding	0.169	0	0	0.013		ENSSSCG00000001759	protein_coding	14.581	12.534	82.159	1.336
ENSSSCG00000001686	YIPF3	protein_coding	11.835	11.378	2.785	10.431	5.195	5.321	8.154	9.389		ENSSSCG00000001752	protein_coding	1.218	0.849	2.034	0.54		ENSSSCG00000001760	protein_coding	1.162	1.393	0.736	0.969
ENSSSCG00000001688	-	protein_coding	0.868	0.721	0.687	1.49	2.123	3.752	1.551	2.54		ENSSSCG00000001753	protein_coding	0	0	0.104	0		ENSSSCG00000001761	protein_coding	23.094	26.429	16.298	11.824
ENSSSCG00000001689	-	protein_coding	3.137	4.17	0	1.773	0.983	3.752	2.436	2.396		ENSSSCG00000001754	protein_coding	3.824	4.042	5.311	3.957		ENSSSCG00000001762	protein_coding	4.458	4.791	3.54	3.234
ENSSSCG00000001691	-	protein_coding	0.363	0.901	1.49	0.848	1.721	0.707	0.646	1.231		ENSSSCG00000001755	protein_coding	0.661	0.296	0.039	0.321		ENSSSCG00000001764	protein_coding	0.034	0.021	0.07	0.092
ENSSSCG00000001692	-	protein_coding	11.031	17.775	23.303	35.444	48.066	40.106	32.677	39.99		ENSSSCG00000001756	protein_coding	0.194	0	0.363	0.206		ENSSSCG00000001765	protein_coding	0.246	0.426	0.109	0.157
ENSSSCG00000001694	VEGF	protein_coding	33.768	7.98	4.741	5.396	11.318	2.588	5.698	11.209		ENSSSCG00000001757	protein_coding	7.337	8.302	2.448	6.86		ENSSSCG00000001767	protein_coding	0.335	1.351	0.249	0.131
ENSSSCG00000001695	VEGFA	protein_coding	20.896	18.702	23.329	22.212	19.307	21.098	19.958	31.702		ENSSSCG00000001758	protein_coding	1.335	1.313	2.474	1.837		ENSSSCG00000001769	protein_coding	25.519	30.41	42.302	31.859
ENSSSCG00000001696	MRPL14	protein_coding	23.605	22.692	4.093	25.976	28.793	24.735	37.132	31.977		ENSSSCG00000001759	protein_coding	20.753	20.581	21.438	22.572		ENSSSCG00000001770	protein_coding	12.748	7.556	28.132	3.418
ENSSSCG00000001697	TMEM63B	protein_coding	2.139	2.111	1.36	3.623	5.642	3.814	4.206	3.536		ENSSSCG00000001760	protein_coding	4.057	3.848	1.205	3.494		ENSSSCG00000001771	protein_coding	0.011	0.062	0	0.013
ENSSSCG00000001698	CAPN11	protein_coding	0.013	0.026	0.207	0	0	0.021	0.01	0.039		ENSSSCG00000001761	protein_coding	44.086	54.831	25.713	45.464		ENSSSCG00000001773	protein_coding	2.391	1.892	4.714	2.278
ENSSSCG00000001699	-	protein_coding	0	0	0	0	3.117	2.848	0.06	0.105		ENSSSCG00000001762	protein_coding	6.754	9.576	2.37	12.962		ENSSSCG00000001774	protein_coding	0.235	0.156	1.661	1.1
ENSSSCG00000001700	SLC29A1	protein_coding	7.402	9.756	4.391	9.314	10.536	7.556	5.927	10.279		ENSSSCG00000001764	protein_coding	0.246	0.438	0.285	0.154		ENSSSCG00000001775	protein_coding	0	0.021	0.04	0
ENSSSCG00000001701	HSPCB	protein_coding	24.875	24.056	14.935	23.162	31.698	25.982	107.288	27.066		ENSSSCG00000001765	protein_coding	0.415	0.502	1.399	1.349		ENSSSCG00000001778	protein_coding	0	0.218	1.323	0.092
ENSSSCG00000001702	SLC35B2	protein_coding	1.893	4.312	0.117	1.747	0.905	1.341	0.905	1.231		ENSSSCG00000001767	protein_coding	0.778	0.605	0.544	2.621		ENSSSCG00000001779	protein_coding	13.754	19.414	12.55	19.825
ENSSSCG00000001703	NFKBIE	protein_coding	0.661	0.476	0.933	1.285	3.642	2.245	1.581	1.611		ENSSSCG00000001769	protein_coding	29.982	31.83	32.176	33.941		ENSSSCG00000001780	protein_coding	1.855	1.559	2.804	3.418
ENSSSCG00000001705	TCTE1	protein_coding	0.013	0	0.065	0.026	0	0.042	0.02	0.013		ENSSSCG00000001770	protein_coding	12.029	14.57	7.979	7.361		ENSSSCG00000001782	protein_coding	0.19	0.343	0.149	0.052
ENSSSCG00000001706	AARS2	protein_coding	0.506	0.798	0.803	1.362	1.363	1.777	1.014	1.886		ENSSSCG00000001771	protein_coding	0.026	0.051	0.285	0		ENSSSCG00000001783	protein_coding	0	0.042	0.08	0
ENSSSCG00000001708	CDC5L	protein_coding	6.702	6.165	5.92	4.291	5.374	5.228	5.449	5.395		ENSSSCG00000001772	protein_coding	0	0	0.117	0		ENSSSCG00000001785	protein_coding	2.559	3.118	1.084	3.745
ENSSSCG00000001709	-	protein_coding	0	0	0	0	0	0	0.189	0		ENSSSCG00000001773	protein_coding	1.88	2.587	0.363	2.441		ENSSSCG00000001786	protein_coding	0.056	0.083	0.109	0.013
ENSSSCG00000001710	-	protein_coding	0	0.116	0	0	0.123	0.114	0.099	0		ENSSSCG00000001774	protein_coding	0.415	0	0.078	2.094		ENSSSCG00000001787	protein_coding	0.76	0.873	1.502	0.629
ENSSSCG00000001711	CLIC5	protein_coding	30.345	30.247	43.187	53.519	20.793	47.828	8.363	21.894		ENSSSCG00000001775	protein_coding	0	0	0.117	0		ENSSSCG00000001788	protein_coding	0.313	0.738	0.915	0.524
ENSSSCG00000001715	ENPP5	protein_coding	0.324	0.335	1.295	0.424	0.57	0.488	0.408	0.288		ENSSSCG00000001778	protein_coding	0.091	0.154	0.661	0.385		ENSSSCG00000001790	protein_coding	0	0	0.129	0
ENSSSCG00000001716	RCAN2	protein_coding	33.042	42.9	36.775	53.866	1.095	1.704	2.188	3.169		ENSSSCG00000001779	protein_coding	4.731	6.796	4.365	4.984		ENSSSCG00000001791	protein_coding	0.067	0.042	0.06	0.026
ENSSSCG00000001718	-	protein_coding	1.724	1.596	2.345	0.694	1.497	1.652	0.955	0.602		ENSSSCG00000001780	protein_coding	2.67	2.819	1.075	2.479		ENSSSCG00000001792	protein_coding	0.961	0.769	1.74	0.877
ENSSSCG00000001719	-	protein_coding	0	0	0	0	0	0	0	0.026		ENSSSCG00000001781	protein_coding	0.48	0	1.088	0.103		ENSSSCG00000001793	protein_coding	1.151	1.507	0.308	0.668
ENSSSCG00000001720	-	protein_coding	1.128	2.072	0.57	1.105	0.38	1.86	0.587	0.89		ENSSSCG00000001782	protein_coding	0.441	1.184	0.764	0.822		ENSSSCG00000001794	protein_coding	1.128	3.118	0.915	1.558
ENSSSCG00000001723	PAF-AH	protein_coding	18.199	17.26	22.163	20.285	5.81	3.679	4.952	3.365		ENSSSCG00000001783	protein_coding	0.156	0	0	0.039		ENSSSCG00000001795	protein_coding	0.223	0.062	0.129	0.105
ENSSSCG00000001724	MEP1A	protein_coding	0	0	0.117	0	0	0	0	0.013		ENSSSCG00000001785	protein_coding	0.687	1.03	0.376	1.632		ENSSSCG00000001799	protein_coding	11.162	9.26	16.358	16.407
ENSSSCG00000001725	ADGRF5	protein_coding	8.426	8.044	8.07	10.097	3.341	3.7	3.62	4.583		ENSSSCG00000001786	protein_coding	0.363	0.18	0.091	0.026		ENSSSCG00000001800	protein_coding	2.648	3.388	3.57	5.316
ENSSSCG00000001728	-	protein_coding	4.77	3.9	8.964	2.865	4.782	2.567	4.326	3.418		ENSSSCG00000001787	protein_coding	1.283	1.853	1.593	1.285		ENSSSCG00000001801	protein_coding	39.832	49.616	27.088	52.037
ENSSSCG00000001729	-	protein_coding	0	0	0.026	0	0.57	0.021	0.636	0.065		ENSSSCG00000001788	protein_coding	0.441	0.129	0.725	0.642		ENSSSCG00000001804	protein_coding	16.178	27.365	33.89	17.573
ENSSSCG00000001731	CENPQ	protein_coding	1.089	1.274	0.531	0.514	0.704	0.894	0.646	0.864		ENSSSCG00000001791	protein_coding	0	0.077	0	0.051		ENSSSCG00000001805	protein_coding	2.022	2.255	2.566	2.697
ENSSSCG00000001732	MUT	protein_coding	4.252	3.887	3.912	4.895	4.1	4.594	2.735	3.418		ENSSSCG00000001792	protein_coding	0.868	1.532	0.479	1.041		ENSSSCG00000001806	protein_coding	22.715	28.508	7.896	40.344
ENSSSCG00000001734	C6orf141	protein_coding	1.154	0.116	1.127	1.465	0.268	0.426	0.408	0		ENSSSCG00000001793	protein_coding	0.739	0.656	0.233	0.963		ENSSSCG00000001807	protein_coding	0.011	0.01	0.01	0.092
ENSSSCG00000001735	RHAG	protein_coding	0	0.142	0.091	0.013	0	0.104	0	0.079		ENSSSCG00000001794	protein_coding	2.8	4.621	1.723	3.263		ENSSSCG00000001808	protein_coding	0.279	0.125	0.288	0.904
ENSSSCG00000001741	BD114	protein_coding	0	0	0.194	0	0	0	0	0		ENSSSCG00000001795	protein_coding	0.104	0	0	0		ENSSSCG00000001810	protein_coding	2.838	1.611	4.574	1.453
ENSSSCG00000001744	TFAP2D	protein_coding	0	0	0.142	0	0	0	0	0		ENSSSCG00000001798	protein_coding	0.207	0	0.026	0		ENSSSCG00000001811	protein_coding	0	0	0.139	0.524
ENSSSCG00000001745	-	protein_coding	0	0	0	0	0	0	0.06	0.065		ENSSSCG00000001799	protein_coding	43.075	46.903	66.257	33.966		ENSSSCG00000001814	protein_coding	3.385	3.502	11.436	2.972
ENSSSCG00000001746	-	protein_coding	0.013	0	0	0	0.011	0.01	0.01	0.065		ENSSSCG00000001800	protein_coding	5.963	6.719	3.562	5.678		ENSSSCG00000001815	protein_coding	0.458	0.385	0.268	0.065
ENSSSCG00000001748	IL17A	protein_coding	0	0	0	0	0	0	0.03	0		ENSSSCG00000001801	protein_coding	28.725	28.741	24.042	19.077		ENSSSCG00000001816	protein_coding	0.045	0.177	0.259	0.079
ENSSSCG00000001749	IL-17F	protein_coding	0	0	0.259	0	0	0	0	0.052		ENSSSCG00000001804	protein_coding	52.887	52.669	30.389	71.414		ENSSSCG00000001817	protein_coding	7.888	8.075	10.063	8.97
ENSSSCG00000001750	PAQR8	protein_coding	0.078	0.116	0.181	0.308	0.123	0.073	0.209	0.105		ENSSSCG00000001805	protein_coding	0.765	0.798	1.49	0.899		ENSSSCG00000001818	protein_coding	1.475	2.245	5.479	1.977
ENSSSCG00000001751	CHRNA5	protein_coding	0.169	0	0	0.013	0.145	0	0.03	0.026		ENSSSCG00000001806	protein_coding	25.938	37.481	14.702	38.065		ENSSSCG00000001819	protein_coding	11.765	15.298	10.014	18.476
ENSSSCG00000001752	CHRNA3	protein_coding	1.218	0.849	2.034	0.54	1.464	1.663	1.064	0.943		ENSSSCG00000001807	protein_coding	0.065	0.026	0	0.064		ENSSSCG00000001820	protein_coding	3.665	4.562	3.868	4.897
ENSSSCG00000001753	CHRNB4	protein_coding	0	0	0.104	0	0	0	0	0		ENSSSCG00000001808	protein_coding	0.039	0.167	0.013	0.039		ENSSSCG00000001821	protein_coding	1.676	2.037	2.466	2.344
ENSSSCG00000001754	PSMA4	protein_coding	3.824	4.042	5.311	3.957	7.262	7.805	10.491	4.701		ENSSSCG00000001810	protein_coding	3.902	3.488	5	3.469		ENSSSCG00000001822	protein_coding	0.782	0.987	0.418	1.218
ENSSSCG00000001755	HYKK	protein_coding	0.661	0.296	0.039	0.321	0.201	0.114	0.209	0.432		ENSSSCG00000001811	protein_coding	0	0	0	0.026		ENSSSCG00000001823	protein_coding	0	0	0.03	0.039
ENSSSCG00000001756	-	protein_coding	0.194	0	0.363	0.206	0.749	0.281	0.338	0.223		ENSSSCG00000001814	protein_coding	7.855	7.298	8.251	5.55		ENSSSCG00000001824	protein_coding	6.592	5.144	3.709	5.487
ENSSSCG00000001757	WDR61	protein_coding	7.337	8.302	2.448	6.86	4.179	3.918	8.333	5.041		ENSSSCG00000001815	protein_coding	0.376	0.695	0.22	0.411		ENSSSCG00000001825	protein_coding	7.419	8.46	6.792	7.961
ENSSSCG00000001758	TBC1D2B	protein_coding	1.335	1.313	2.474	1.837	1.397	1.694	1.571	1.584		ENSSSCG00000001816	protein_coding	0.648	0.399	0.427	0.128		ENSSSCG00000001826	protein_coding	0	0.042	0.02	0
ENSSSCG00000001759	DNAJA4	protein_coding	20.753	20.581	21.438	22.572	14.581	12.534	82.159	1.336		ENSSSCG00000001817	protein_coding	4.265	4.196	3.614	11.973		ENSSSCG00000001831	protein_coding	0	0	0	0.039
ENSSSCG00000001760	ACSBG1	protein_coding	4.057	3.848	1.205	3.494	1.162	1.393	0.736	0.969		ENSSSCG00000001818	protein_coding	4.187	4.003	1.801	4.111		ENSSSCG00000001832	protein_coding	0.011	0.156	0	0.013
ENSSSCG00000001761	IDH3A	protein_coding	44.086	54.831	25.713	45.464	23.094	26.429	16.298	11.824		ENSSSCG00000001819	protein_coding	4.978	6.204	3.873	8.235		ENSSSCG00000001834	protein_coding	9.709	9.541	6.245	10.358
ENSSSCG00000001762	CIB2	protein_coding	6.754	9.576	2.37	12.962	4.458	4.791	3.54	3.234		ENSSSCG00000001820	protein_coding	5.665	5.496	3.316	5.37		ENSSSCG00000001835	protein_coding	3.14	3.544	40.324	1.781
ENSSSCG00000001764	SH2D7	protein_coding	0.246	0.438	0.285	0.154	0.034	0.021	0.07	0.092		ENSSSCG00000001821	protein_coding	2.605	2.948	0.725	2.878		ENSSSCG00000001836	protein_coding	0	0	0.07	0
ENSSSCG00000001765	-	protein_coding	0.415	0.502	1.399	1.349	0.246	0.426	0.109	0.157		ENSSSCG00000001822	protein_coding	1.05	1.12	1.127	1.169		ENSSSCG00000001837	protein_coding	0.436	0.551	0.259	0.275
ENSSSCG00000001767	-	protein_coding	0.778	0.605	0.544	2.621	0.335	1.351	0.249	0.131		ENSSSCG00000001823	protein_coding	0.052	0	0.44	0.039		ENSSSCG00000001838	protein_coding	13.575	12.679	7.389	10.593
ENSSSCG00000001769	MORF4L1	protein_coding	29.982	31.83	32.176	33.941	25.519	30.41	42.302	31.859		ENSSSCG00000001824	protein_coding	1.037	1.107	1.567	2.197		ENSSSCG00000001840	protein_coding	1.732	2.785	1.303	2.449
ENSSSCG00000001770	CTSH	protein_coding	12.029	14.57	7.979	7.361	12.748	7.556	28.132	3.418		ENSSSCG00000001825	protein_coding	1.296	1.171	2.422	2.389		ENSSSCG00000001841	protein_coding	0.279	0.322	0.388	0.367
ENSSSCG00000001771	RASGRF1	protein_coding	0.026	0.051	0.285	0	0.011	0.062	0	0.013		ENSSSCG00000001826	protein_coding	0	0	0.168	0.064		ENSSSCG00000001842	protein_coding	0.011	0.104	0.04	0.013
ENSSSCG00000001772	ANKRD34C	protein_coding	0	0	0.117	0	0	0	0	0		ENSSSCG00000001827	protein_coding	0.026	0	0.026	0		ENSSSCG00000001844	protein_coding	3.039	12.305	5.33	11.183
ENSSSCG00000001773	-	protein_coding	1.88	2.587	0.363	2.441	2.391	1.892	4.714	2.278		ENSSSCG00000001828	protein_coding	0	0	0.855	0		ENSSSCG00000001846	protein_coding	0.022	0.073	0.06	0
ENSSSCG00000001774	-	protein_coding	0.415	0	0.078	2.094	0.235	0.156	1.661	1.1		ENSSSCG00000001829	protein_coding	0.026	0	0.13	0		ENSSSCG00000001847	protein_coding	0.436	0.343	0.139	0.288
ENSSSCG00000001775	KIAA1024	protein_coding	0	0	0.117	0	0	0.021	0.04	0		ENSSSCG00000001830	protein_coding	0	0	0.415	0		ENSSSCG00000001848	protein_coding	2.011	2.12	1.044	0.904
ENSSSCG00000001778	BCL2A1	protein_coding	0.091	0.154	0.661	0.385	0	0.218	1.323	0.092		ENSSSCG00000001832	protein_coding	0.013	0	0.104	0.013		ENSSSCG00000001849	protein_coding	0.771	1.174	1.412	0.733
ENSSSCG00000001779	ZFAND6	protein_coding	4.731	6.796	4.365	4.984	13.754	19.414	12.55	19.825		ENSSSCG00000001834	protein_coding	9.424	13.849	8.316	23.073		ENSSSCG00000001850	protein_coding	3.486	4.178	3.391	6.429
ENSSSCG00000001780	FAH	protein_coding	2.67	2.819	1.075	2.479	1.855	1.559	2.804	3.418		ENSSSCG00000001835	protein_coding	5.885	5.831	7.578	9.738		ENSSSCG00000001852	protein_coding	188.7	128.394	87.449	133.197
ENSSSCG00000001781	ARNT2	protein_coding	0.48	0	1.088	0.103	0	0	0	0		ENSSSCG00000001836	protein_coding	0	0	0.052	0.039		ENSSSCG00000001855	protein_coding	0	0	0.278	0
ENSSSCG00000001782	ABHD17C	protein_coding	0.441	1.184	0.764	0.822	0.19	0.343	0.149	0.052		ENSSSCG00000001837	protein_coding	0.35	0.425	0.142	0.321		ENSSSCG00000001858	protein_coding	12.123	11.224	21.29	13.121
ENSSSCG00000001783	CEMIP	protein_coding	0.156	0	0	0.039	0	0.042	0.08	0		ENSSSCG00000001838	protein_coding	2.541	2.162	1.334	5.1		ENSSSCG00000001859	protein_coding	1.676	2.068	1.044	0.877
ENSSSCG00000001785	MESDC1	protein_coding	0.687	1.03	0.376	1.632	2.559	3.118	1.084	3.745		ENSSSCG00000001840	protein_coding	0.92	0.952	1.503	2.775		ENSSSCG00000001860	protein_coding	7.91	9.322	5.39	11.183
ENSSSCG00000001786	C15orf26	protein_coding	0.363	0.18	0.091	0.026	0.056	0.083	0.109	0.013		ENSSSCG00000001841	protein_coding	0.052	0	0.039	0.013		ENSSSCG00000001861	protein_coding	4.559	5.228	6.444	4.413
ENSSSCG00000001787	IL-16	protein_coding	1.283	1.853	1.593	1.285	0.76	0.873	1.502	0.629		ENSSSCG00000001842	protein_coding	0.013	0.039	0.013	0		ENSSSCG00000001862	protein_coding	13.81	15.506	12.848	11.615
ENSSSCG00000001788	STARD5	protein_coding	0.441	0.129	0.725	0.642	0.313	0.738	0.915	0.524		ENSSSCG00000001844	protein_coding	1.257	0.051	0.363	0.655		ENSSSCG00000001863	protein_coding	6.994	4.802	1.889	3.758
ENSSSCG00000001790	-	protein_coding	0	0	0	0	0	0	0.129	0		ENSSSCG00000001846	protein_coding	0.039	0	0.233	0.064		ENSSSCG00000001864	protein_coding	2.089	0.26	0	0
ENSSSCG00000001791	-	protein_coding	0	0.077	0	0.051	0.067	0.042	0.06	0.026		ENSSSCG00000001847	protein_coding	0.013	0.142	0.155	1.516		ENSSSCG00000001865	protein_coding	2.056	2.806	1.512	3.221
ENSSSCG00000001792	-	protein_coding	0.868	1.532	0.479	1.041	0.961	0.769	1.74	0.877		ENSSSCG00000001848	protein_coding	1.063	0.592	1.503	0.784		ENSSSCG00000001866	protein_coding	5.721	7.379	3.381	5.866
ENSSSCG00000001793	ADAMTSL3	protein_coding	0.739	0.656	0.233	0.963	1.151	1.507	0.308	0.668		ENSSSCG00000001849	protein_coding	0.428	0.142	1.775	0.334		ENSSSCG00000001867	protein_coding	1.665	2.079	4.047	1.977
ENSSSCG00000001794	-	protein_coding	2.8	4.621	1.723	3.263	1.128	3.118	0.915	1.558		ENSSSCG00000001850	protein_coding	5.224	10.104	4.016	8.826		ENSSSCG00000001868	protein_coding	37.698	41.405	44.033	35.42
ENSSSCG00000001795	SH3GL3	protein_coding	0.104	0	0	0	0.223	0.062	0.129	0.105		ENSSSCG00000001852	protein_coding	75.753	197.663	63.64	158.103		ENSSSCG00000001869	protein_coding	2.134	2.952	1.78	2.017
ENSSSCG00000001798	BNC1	protein_coding	0.207	0	0.026	0	0	0	0	0		ENSSSCG00000001858	protein_coding	11.64	11.751	1.749	10.663		ENSSSCG00000001871	protein_coding	1.263	1.507	2.247	2.488
ENSSSCG00000001799	-	protein_coding	43.075	46.903	66.257	33.966	11.162	9.26	16.358	16.407		ENSSSCG00000001859	protein_coding	0.894	1.017	1.205	1.387		ENSSSCG00000001872	protein_coding	4.547	3.627	1.919	11.89
ENSSSCG00000001800	TM6SF1	protein_coding	5.963	6.719	3.562	5.678	2.648	3.388	3.57	5.316		ENSSSCG00000001860	protein_coding	23.022	22.293	0.959	19.36		ENSSSCG00000001873	protein_coding	1.542	2.588	0.457	0.89
ENSSSCG00000001801	BTBD1	protein_coding	28.725	28.741	24.042	19.077	39.832	49.616	27.088	52.037		ENSSSCG00000001861	protein_coding	5.483	6.436	0.635	6.526		ENSSSCG00000001875	protein_coding	1.475	1.746	2.377	2.527
ENSSSCG00000001804	HOMER2	protein_coding	52.887	52.669	30.389	71.414	16.178	27.365	33.89	17.573		ENSSSCG00000001862	protein_coding	29.386	29.771	12.772	25.629		ENSSSCG00000001876	protein_coding	7.665	7.909	7.876	10.908
ENSSSCG00000001805	WHAMM	protein_coding	0.765	0.798	1.49	0.899	2.022	2.255	2.566	2.697		ENSSSCG00000001863	protein_coding	0.946	1.055	0.842	1.529		ENSSSCG00000001877	protein_coding	7.117	6.319	6.235	7.582
ENSSSCG00000001806	FSD2	protein_coding	25.938	37.481	14.702	38.065	22.715	28.508	7.896	40.344		ENSSSCG00000001864	protein_coding	0	1.133	0	0.938		ENSSSCG00000001878	protein_coding	0.793	1.07	1.402	0.615
ENSSSCG00000001807	AP3B2	protein_coding	0.065	0.026	0	0.064	0.011	0.01	0.01	0.092		ENSSSCG00000001865	protein_coding	3.889	3.668	5.052	1.439		ENSSSCG00000001880	protein_coding	3.073	3.087	2.894	2.684
ENSSSCG00000001808	CPEB1	protein_coding	0.039	0.167	0.013	0.039	0.279	0.125	0.288	0.904		ENSSSCG00000001866	protein_coding	3.591	4.054	3.666	3.661		ENSSSCG00000001881	protein_coding	1.363	2.037	2.098	2.946
ENSSSCG00000001810	PDE8A	protein_coding	3.902	3.488	5	3.469	2.838	1.611	4.574	1.453		ENSSSCG00000001867	protein_coding	1.556	2.523	1.801	2.389		ENSSSCG00000001882	protein_coding	1.642	2.474	1.71	5.657
ENSSSCG00000001811	-	protein_coding	0	0	0	0.026	0	0	0.139	0.524		ENSSSCG00000001868	protein_coding	18.083	24.211	11.282	19.976		ENSSSCG00000001883	protein_coding	0.045	0.135	0	0
ENSSSCG00000001814	-	protein_coding	7.855	7.298	8.251	5.55	3.385	3.502	11.436	2.972		ENSSSCG00000001869	protein_coding	1.802	2.703	3.938	2.133		ENSSSCG00000001884	protein_coding	3.095	2.775	7.249	7.058
ENSSSCG00000001815	BLM	protein_coding	0.376	0.695	0.22	0.411	0.458	0.385	0.268	0.065		ENSSSCG00000001871	protein_coding	1.841	2.536	1.244	2.428		ENSSSCG00000001885	protein_coding	1.229	1.237	0.457	1.309
ENSSSCG00000001816	BLM	protein_coding	0.648	0.399	0.427	0.128	0.045	0.177	0.259	0.079		ENSSSCG00000001872	protein_coding	0.35	0.154	0.479	0.54		ENSSSCG00000001887	protein_coding	0.615	0.447	0.726	0.615
ENSSSCG00000001817	FURIN	protein_coding	4.265	4.196	3.614	11.973	7.888	8.075	10.063	8.97		ENSSSCG00000001873	protein_coding	0.544	0.579	0.544	1.593		ENSSSCG00000001888	protein_coding	0.358	0.114	0.139	0.105
ENSSSCG00000001818	FES	protein_coding	4.187	4.003	1.801	4.111	1.475	2.245	5.479	1.977		ENSSSCG00000001875	protein_coding	3.396	2.111	1.295	2.826		ENSSSCG00000001892	protein_coding	5.073	6.402	10.7	8.158
ENSSSCG00000001819	MAN2A2	protein_coding	4.978	6.204	3.873	8.235	11.765	15.298	10.014	18.476		ENSSSCG00000001876	protein_coding	1.918	2.548	0.881	5.935		ENSSSCG00000001895	protein_coding	0	0.052	0.05	0.065
ENSSSCG00000001820	HDDC3	protein_coding	5.665	5.496	3.316	5.37	3.665	4.562	3.868	4.897		ENSSSCG00000001877	protein_coding	6.404	9.177	2.513	6.616		ENSSSCG00000001898	protein_coding	1.743	3.107	5.161	3.234
ENSSSCG00000001821	UNC45A	protein_coding	2.605	2.948	0.725	2.878	1.676	2.037	2.466	2.344		ENSSSCG00000001878	protein_coding	1.711	1.377	1.192	1.734		ENSSSCG00000001899	protein_coding	0.156	0.031	0.089	0
ENSSSCG00000001822	RCCD1	protein_coding	1.05	1.12	1.127	1.169	0.782	0.987	0.418	1.218		ENSSSCG00000001879	protein_coding	0	0	0.246	0		ENSSSCG00000001900	protein_coding	1.296	1.798	1.154	1.034
ENSSSCG00000001823	UROC1	protein_coding	0.052	0	0.44	0.039	0	0	0.03	0.039		ENSSSCG00000001880	protein_coding	2.411	2.986	3.251	3.726		ENSSSCG00000001901	protein_coding	1.564	1.476	0.905	1.309
ENSSSCG00000001824	ZXDC	protein_coding	1.037	1.107	1.567	2.197	6.592	5.144	3.709	5.487		ENSSSCG00000001881	protein_coding	2.346	2.561	0.699	2.646		ENSSSCG00000001903	protein_coding	2.033	1.164	2.377	1.558
ENSSSCG00000001825	SLC41A3	protein_coding	1.296	1.171	2.422	2.389	7.419	8.46	6.792	7.961		ENSSSCG00000001882	protein_coding	1.348	1.416	0.997	2.377		ENSSSCG00000001904	protein_coding	3.452	5.217	8.393	7.621
ENSSSCG00000001826	CCDC37	protein_coding	0	0	0.168	0.064	0	0.042	0.02	0		ENSSSCG00000001883	protein_coding	0	0	0.259	0.039		ENSSSCG00000001905	protein_coding	3.363	2.671	4.455	1.925
ENSSSCG00000001827	-	protein_coding	0.026	0	0.026	0	0	0	0	0		ENSSSCG00000001884	protein_coding	3.409	2.948	0.712	5.1		ENSSSCG00000001906	protein_coding	0.078	0.27	0.02	0.236
ENSSSCG00000001828	-	protein_coding	0	0	0.855	0	0	0	0	0		ENSSSCG00000001885	protein_coding	0.544	0.515	0.855	1.298		ENSSSCG00000001907	protein_coding	6.167	6.963	6.772	10.41
ENSSSCG00000001829	-	protein_coding	0.026	0	0.13	0	0	0	0	0		ENSSSCG00000001887	protein_coding	0.959	0.901	0.337	0.796		ENSSSCG00000001908	protein_coding	0.045	0	0.07	0
ENSSSCG00000001830	-	protein_coding	0	0	0.415	0	0	0	0	0		ENSSSCG00000001888	protein_coding	0.065	0.206	0.142	0.27		ENSSSCG00000001909	protein_coding	0.045	0.01	0.05	0.157
ENSSSCG00000001831	-	protein_coding	0	0	0	0	0	0	0	0.039		ENSSSCG00000001892	protein_coding	5.6	6.59	3.588	7.926		ENSSSCG00000001910	protein_coding	2.279	4.116	4.445	9.284
ENSSSCG00000001832	ACAN	protein_coding	0.013	0	0.104	0.013	0.011	0.156	0	0.013		ENSSSCG00000001895	protein_coding	0.104	0	0.777	0.064		ENSSSCG00000001912	protein_coding	1.542	1.133	6.623	0.707
ENSSSCG00000001834	MFGE8	protein_coding	9.424	13.849	8.316	23.073	9.709	9.541	6.245	10.358		ENSSSCG00000001898	protein_coding	3.422	2.78	1.49	2.287		ENSSSCG00000001913	protein_coding	0.76	1.278	1.571	1.034
ENSSSCG00000001835	ABHD2	protein_coding	5.885	5.831	7.578	9.738	3.14	3.544	40.324	1.781		ENSSSCG00000001899	protein_coding	0	0.18	0.285	0.013		ENSSSCG00000001914	protein_coding	2.391	2.962	0.835	1.427
ENSSSCG00000001836	RLBP1	protein_coding	0	0	0.052	0.039	0	0	0.07	0		ENSSSCG00000001900	protein_coding	0.959	0.837	1.425	1.747		ENSSSCG00000001915	protein_coding	0.089	0	0	0
ENSSSCG00000001837	FANCI	protein_coding	0.35	0.425	0.142	0.321	0.436	0.551	0.259	0.275		ENSSSCG00000001901	protein_coding	0.843	0.785	1.451	0.707		ENSSSCG00000001916	protein_coding	9.318	3.419	2.237	4.871
ENSSSCG00000001838	POLG	protein_coding	2.541	2.162	1.334	5.1	13.575	12.679	7.389	10.593		ENSSSCG00000001903	protein_coding	1.05	1.39	0.777	1.786		ENSSSCG00000001917	protein_coding	4.994	4.043	8.095	3.824
ENSSSCG00000001840	KIF7	protein_coding	0.92	0.952	1.503	2.775	1.732	2.785	1.303	2.449		ENSSSCG00000001904	protein_coding	6.015	6.487	2.28	6.333		ENSSSCG00000001918	protein_coding	4.57	5.778	6.145	4.793
ENSSSCG00000001841	RHCG	protein_coding	0.052	0	0.039	0.013	0.279	0.322	0.388	0.367		ENSSSCG00000001905	protein_coding	0.48	1.403	0.907	0.925		ENSSSCG00000001919	protein_coding	9.307	0	0.179	1.021
ENSSSCG00000001842	TICRR	protein_coding	0.013	0.039	0.013	0	0.011	0.104	0.04	0.013		ENSSSCG00000001906	protein_coding	1.193	0.566	0.311	0.18		ENSSSCG00000001920	protein_coding	0.179	0.177	0.089	0.131
ENSSSCG00000001844	PLIN1	protein_coding	1.257	0.051	0.363	0.655	3.039	12.305	5.33	11.183		ENSSSCG00000001907	protein_coding	2.45	3.334	3.044	8.016		ENSSSCG00000001921	protein_coding	2.212	2.931	1.074	2.972
ENSSSCG00000001846	WDR93	protein_coding	0.039	0	0.233	0.064	0.022	0.073	0.06	0		ENSSSCG00000001908	protein_coding	0	0	0.026	0		ENSSSCG00000001922	protein_coding	10.268	9.156	15.583	9.598
ENSSSCG00000001847	MESP1	protein_coding	0.013	0.142	0.155	1.516	0.436	0.343	0.139	0.288		ENSSSCG00000001909	protein_coding	0.065	0.026	0.337	0		ENSSSCG00000001924	protein_coding	1.352	1.756	2.605	2.789
ENSSSCG00000001848	MESP2	protein_coding	1.063	0.592	1.503	0.784	2.011	2.12	1.044	0.904		ENSSSCG00000001910	protein_coding	4.991	3.578	2.319	3.392		ENSSSCG00000001925	protein_coding	2.927	1.601	5.569	4.02
ENSSSCG00000001849	APN	protein_coding	0.428	0.142	1.775	0.334	0.771	1.174	1.412	0.733		ENSSSCG00000001912	protein_coding	0.648	0.515	10.013	1.375		ENSSSCG00000001927	protein_coding	2.168	2.411	4.495	2.108
ENSSSCG00000001850	C7H15orf38	protein_coding	5.224	10.104	4.016	8.826	3.486	4.178	3.391	6.429		ENSSSCG00000001913	protein_coding	0.7	1.261	1.01	1.503		ENSSSCG00000001928	protein_coding	0.011	0	0.02	0
ENSSSCG00000001852	IDH2	protein_coding	75.753	197.663	63.64	158.103	188.7	128.394	87.449	133.197		ENSSSCG00000001914	protein_coding	0.739	1.043	0.79	2.312		ENSSSCG00000001929	protein_coding	5.62	8.117	5.897	10.057
ENSSSCG00000001855	-	protein_coding	0	0	0	0	0	0	0.278	0		ENSSSCG00000001916	protein_coding	3.655	4.26	2.604	7.721		ENSSSCG00000001930	protein_coding	875.624	1027.1	644.402	697.136
ENSSSCG00000001858	CIB1	protein_coding	11.64	11.751	1.749	10.663	12.123	11.224	21.29	13.121		ENSSSCG00000001917	protein_coding	4.161	7.491	1.826	7.901		ENSSSCG00000001931	protein_coding	1.508	1.091	0.656	1.074
ENSSSCG00000001859	GDPGP1	protein_coding	0.894	1.017	1.205	1.387	1.676	2.068	1.044	0.877		ENSSSCG00000001918	protein_coding	10.059	10.117	7.383	8.967		ENSSSCG00000001932	protein_coding	6.715	4.438	11.436	2.017
ENSSSCG00000001860	NRG4	protein_coding	23.022	22.293	0.959	19.36	7.91	9.322	5.39	11.183		ENSSSCG00000001919	protein_coding	6.844	0	0	1.76		ENSSSCG00000001934	protein_coding	2.503	2.297	2.227	1.977
ENSSSCG00000001861	FBXO22	protein_coding	5.483	6.436	0.635	6.526	4.559	5.228	6.444	4.413		ENSSSCG00000001920	protein_coding	0.052	0	0.052	0.026		ENSSSCG00000001938	protein_coding	0	0	0.02	0.327
ENSSSCG00000001862	ETFA	protein_coding	29.386	29.771	12.772	25.629	13.81	15.506	12.848	11.615		ENSSSCG00000001921	protein_coding	2.035	1.545	1.075	1.439		ENSSSCG00000001941	protein_coding	1.955	1.341	1.512	1.323
ENSSSCG00000001863	-	protein_coding	0.946	1.055	0.842	1.529	6.994	4.802	1.889	3.758		ENSSSCG00000001922	protein_coding	7.311	7.787	9.301	6.089		ENSSSCG00000001942	protein_coding	0.022	0.021	0.03	0.013
ENSSSCG00000001864	-	protein_coding	0	1.133	0	0.938	2.089	0.26	0	0		ENSSSCG00000001924	protein_coding	4.342	3.205	1.852	3.045		ENSSSCG00000001943	protein_coding	0.101	0.083	0.119	0.144
ENSSSCG00000001865	SCAPER	protein_coding	3.889	3.668	5.052	1.439	2.056	2.806	1.512	3.221		ENSSSCG00000001925	protein_coding	2.255	3.823	1.995	4.021		ENSSSCG00000001944	protein_coding	0	0.042	0	0
ENSSSCG00000001866	RCN2	protein_coding	3.591	4.054	3.666	3.661	5.721	7.379	3.381	5.866		ENSSSCG00000001927	protein_coding	4.265	4.389	1.101	5.357		ENSSSCG00000001945	protein_coding	0	0	0.01	0
ENSSSCG00000001867	PSTPIP1	protein_coding	1.556	2.523	1.801	2.389	1.665	2.079	4.047	1.977		ENSSSCG00000001928	protein_coding	0.013	0.013	0.337	0		ENSSSCG00000001946	protein_coding	2.905	2.588	2.377	2.645
ENSSSCG00000001868	TSPAN3	protein_coding	18.083	24.211	11.282	19.976	37.698	41.405	44.033	35.42		ENSSSCG00000001929	protein_coding	2.346	3.372	2.215	3.237		ENSSSCG00000001947	protein_coding	1.117	1.403	1.492	1.624
ENSSSCG00000001869	PEAK1	protein_coding	1.802	2.703	3.938	2.133	2.134	2.952	1.78	2.017		ENSSSCG00000001930	protein_coding	125.996	154.57	59.43	216.247		ENSSSCG00000001948	protein_coding	4.235	3.502	1.949	2.396
ENSSSCG00000001871	-	protein_coding	1.841	2.536	1.244	2.428	1.263	1.507	2.247	2.488		ENSSSCG00000001931	protein_coding	0.052	0.103	0.894	0.18		ENSSSCG00000001949	protein_coding	0.369	0.073	0	0.026
ENSSSCG00000001872	LINGO1	protein_coding	0.35	0.154	0.479	0.54	4.547	3.627	1.919	11.89		ENSSSCG00000001932	protein_coding	5.678	6.577	12.604	7.759		ENSSSCG00000001950	protein_coding	5.419	5.061	8.005	4.583
ENSSSCG00000001873	-	protein_coding	0.544	0.579	0.544	1.593	1.542	2.588	0.457	0.89		ENSSSCG00000001934	protein_coding	2.541	2.175	0.816	1.683		ENSSSCG00000001951	protein_coding	28.77	23.685	49.413	19.668
ENSSSCG00000001875	-	protein_coding	3.396	2.111	1.295	2.826	1.475	1.746	2.377	2.527		ENSSSCG00000001938	protein_coding	0	0	0	0.321		ENSSSCG00000001952	protein_coding	10.022	5.436	18.864	11.942
ENSSSCG00000001876	IMP3	protein_coding	1.918	2.548	0.881	5.935	7.665	7.909	7.876	10.908		ENSSSCG00000001940	protein_coding	0	0	0.052	0.026		ENSSSCG00000001955	protein_coding	2.313	2.92	4.306	2.278
ENSSSCG00000001877	SNUPN	protein_coding	6.404	9.177	2.513	6.616	7.117	6.319	6.235	7.582		ENSSSCG00000001941	protein_coding	3.798	2.845	1.788	1.516		ENSSSCG00000001956	protein_coding	0.503	0.842	0.796	0.759
ENSSSCG00000001878	PTPN9	protein_coding	1.711	1.377	1.192	1.734	0.793	1.07	1.402	0.615		ENSSSCG00000001942	protein_coding	0.052	0	0	0.051		ENSSSCG00000001958	protein_coding	0.994	1.008	3.371	0.733
ENSSSCG00000001879	-	protein_coding	0	0	0.246	0	0	0	0	0		ENSSSCG00000001943	protein_coding	0.013	0.026	0.052	0.026		ENSSSCG00000001959	protein_coding	8.089	11.027	19.769	8.105
ENSSSCG00000001880	SIN3A	protein_coding	2.411	2.986	3.251	3.726	3.073	3.087	2.894	2.684		ENSSSCG00000001946	protein_coding	2.281	3.115	2.617	1.876		ENSSSCG00000001960	protein_coding	4.134	2.131	3.65	3.483
ENSSSCG00000001881	MAN2C1	protein_coding	2.346	2.561	0.699	2.646	1.363	2.037	2.098	2.946		ENSSSCG00000001947	protein_coding	0.998	0.682	0.674	0.565		ENSSSCG00000001963	protein_coding	2.045	2.38	1.392	2.567
ENSSSCG00000001882	NEIL1	protein_coding	1.348	1.416	0.997	2.377	1.642	2.474	1.71	5.657		ENSSSCG00000001948	protein_coding	5.198	4.685	4.378	3.392		ENSSSCG00000001964	protein_coding	0.022	0.031	0.02	0.039
ENSSSCG00000001883	-	protein_coding	0	0	0.259	0.039	0.045	0.135	0	0		ENSSSCG00000001949	protein_coding	0	0	0.22	0		ENSSSCG00000001965	protein_coding	5.978	10.642	7.1	12.571
ENSSSCG00000001884	COMMD4	protein_coding	3.409	2.948	0.712	5.1	3.095	2.775	7.249	7.058		ENSSSCG00000001950	protein_coding	2.683	2.085	4.793	3.096		ENSSSCG00000001966	protein_coding	4.514	4.23	2.814	2.959
ENSSSCG00000001885	C15orf39	protein_coding	0.544	0.515	0.855	1.298	1.229	1.237	0.457	1.309		ENSSSCG00000001951	protein_coding	24.007	24.571	11.231	22.661		ENSSSCG00000001968	protein_coding	1.765	1.486	4.047	2.305
ENSSSCG00000001887	SCAMP5	protein_coding	0.959	0.901	0.337	0.796	0.615	0.447	0.726	0.615		ENSSSCG00000001952	protein_coding	8.128	6.423	9.041	10.598		ENSSSCG00000001970	protein_coding	1.832	2.183	1.75	1.205
ENSSSCG00000001888	RPP25	protein_coding	0.065	0.206	0.142	0.27	0.358	0.114	0.139	0.105		ENSSSCG00000001955	protein_coding	1.918	2.24	3.472	1.709		ENSSSCG00000001971	protein_coding	19.329	15.901	8.761	10.266
ENSSSCG00000001892	SCAMP2	protein_coding	5.6	6.59	3.588	7.926	5.073	6.402	10.7	8.158		ENSSSCG00000001956	protein_coding	0.726	1.043	0.635	0.822		ENSSSCG00000001972	protein_coding	2.547	3.43	2.963	3.47
ENSSSCG00000001895	CPLX3	protein_coding	0.104	0	0.777	0.064	0	0.052	0.05	0.065		ENSSSCG00000001958	protein_coding	0.7	0.785	1.943	0.385		ENSSSCG00000001973	protein_coding	2.067	1.642	2.128	1.192
ENSSSCG00000001898	ULK3	protein_coding	3.422	2.78	1.49	2.287	1.743	3.107	5.161	3.234		ENSSSCG00000001959	protein_coding	18.174	17.711	25.622	11.511		ENSSSCG00000001974	protein_coding	0.324	0.312	0.438	0.327
ENSSSCG00000001899	LMAN1L	protein_coding	0	0.18	0.285	0.013	0.156	0.031	0.089	0		ENSSSCG00000001960	protein_coding	5.717	3.939	4.184	2.813		ENSSSCG00000001975	protein_coding	1.542	1.569	0.945	1.021
ENSSSCG00000001900	CSK	protein_coding	0.959	0.837	1.425	1.747	1.296	1.798	1.154	1.034		ENSSSCG00000001963	protein_coding	8.348	9.357	5.842	11.112		ENSSSCG00000001977	protein_coding	1.955	2.744	1.094	3.431
ENSSSCG00000001901	CYP1A2	protein_coding	0.843	0.785	1.451	0.707	1.564	1.476	0.905	1.309		ENSSSCG00000001964	protein_coding	0	0	0.078	0.013		ENSSSCG00000001978	protein_coding	0.101	0.27	0.07	0
ENSSSCG00000001903	EDC3	protein_coding	1.05	1.39	0.777	1.786	2.033	1.164	2.377	1.558		ENSSSCG00000001965	protein_coding	11.252	14.493	10.985	9.391		ENSSSCG00000001982	protein_coding	0.346	0	0.07	0.38
ENSSSCG00000001904	CLK3	protein_coding	6.015	6.487	2.28	6.333	3.452	5.217	8.393	7.621		ENSSSCG00000001966	protein_coding	6.416	7.8	8.472	3.135		ENSSSCG00000001983	protein_coding	1.598	4.105	4.326	6.207
ENSSSCG00000001905	-	protein_coding	0.48	1.403	0.907	0.925	3.363	2.671	4.455	1.925		ENSSSCG00000001968	protein_coding	4.096	7.568	1.852	2.621		ENSSSCG00000001984	protein_coding	0.838	1.289	2.874	1.584
ENSSSCG00000001906	CYP1A1	protein_coding	1.193	0.566	0.311	0.18	0.078	0.27	0.02	0.236		ENSSSCG00000001970	protein_coding	3.409	4.08	2.06	3.16		ENSSSCG00000001985	protein_coding	0.704	0.977	0.527	0.524
ENSSSCG00000001907	-	protein_coding	2.45	3.334	3.044	8.016	6.167	6.963	6.772	10.41		ENSSSCG00000001971	protein_coding	7.557	6.461	6.36	4.753		ENSSSCG00000001986	protein_coding	0.816	1.704	1.641	0.969
ENSSSCG00000001908	CCDC33	protein_coding	0	0	0.026	0	0.045	0	0.07	0		ENSSSCG00000001972	protein_coding	6.481	6.667	2.241	3.109		ENSSSCG00000001987	protein_coding	0.447	0.873	2.466	0.72
ENSSSCG00000001909	-	protein_coding	0.065	0.026	0.337	0	0.045	0.01	0.05	0.157		ENSSSCG00000001973	protein_coding	2.904	3.424	3.148	1.439		ENSSSCG00000001988	protein_coding	0.682	0.935	1.163	0.851
ENSSSCG00000001910	ISLR	protein_coding	4.991	3.578	2.319	3.392	2.279	4.116	4.445	9.284		ENSSSCG00000001974	protein_coding	0.519	0.322	0.233	0.308		ENSSSCG00000001989	protein_coding	0	0.062	0.497	0.026
ENSSSCG00000001912	PML	protein_coding	0.648	0.515	10.013	1.375	1.542	1.133	6.623	0.707		ENSSSCG00000001975	protein_coding	2.048	1.21	2.383	1.387		ENSSSCG00000001990	protein_coding	0.86	0.915	0.636	0.537
ENSSSCG00000001913	STOML1	protein_coding	0.7	1.261	1.01	1.503	0.76	1.278	1.571	1.034		ENSSSCG00000001977	protein_coding	9.294	8.109	2.915	6.706		ENSSSCG00000001991	protein_coding	2.078	3.243	3.411	3.365
ENSSSCG00000001914	-	protein_coding	0.739	1.043	0.79	2.312	2.391	2.962	0.835	1.427		ENSSSCG00000001978	protein_coding	0.454	0.116	0	0.051		ENSSSCG00000001992	protein_coding	2.938	4.781	1.541	5.932
ENSSSCG00000001915	-	protein_coding	0	0	0	0	0.089	0	0	0		ENSSSCG00000001982	protein_coding	0	0.026	0.803	0		ENSSSCG00000001993	protein_coding	0.212	0.239	0.278	0.72
ENSSSCG00000001916	C15orf59	protein_coding	3.655	4.26	2.604	7.721	9.318	3.419	2.237	4.871		ENSSSCG00000001983	protein_coding	5.652	10.052	4.301	11.703		ENSSSCG00000001994	protein_coding	3.62	3.471	3.53	4.36
ENSSSCG00000001917	CD276	protein_coding	4.161	7.491	1.826	7.901	4.994	4.043	8.095	3.824		ENSSSCG00000001984	protein_coding	1.789	1.905	2.578	2.608		ENSSSCG00000001997	protein_coding	1.799	2.619	3.331	4.897
ENSSSCG00000001918	NPTN	protein_coding	10.059	10.117	7.383	8.967	4.57	5.778	6.145	4.793		ENSSSCG00000001985	protein_coding	0.531	0.438	1.14	0.295		ENSSSCG00000001999	protein_coding	2.994	2.941	6.026	3.745
ENSSSCG00000001919	REC114	protein_coding	6.844	0	0	1.76	9.307	0	0.179	1.021		ENSSSCG00000001986	protein_coding	0.933	1.03	2.228	1.657		ENSSSCG00000002000	protein_coding	5.028	4.417	5.599	4.753
ENSSSCG00000001920	HCN4	protein_coding	0.052	0	0.052	0.026	0.179	0.177	0.089	0.131		ENSSSCG00000001987	protein_coding	1.659	1.776	1.516	2.222		ENSSSCG00000002001	protein_coding	0.514	0.915	0.766	0.354
ENSSSCG00000001921	NEO1	protein_coding	2.035	1.545	1.075	1.439	2.212	2.931	1.074	2.972		ENSSSCG00000001988	protein_coding	1.089	0.952	2.047	2.839		ENSSSCG00000002002	protein_coding	4.905	7.202	17.134	6.613
ENSSSCG00000001922	ARIH1	protein_coding	7.311	7.787	9.301	6.089	10.268	9.156	15.583	9.598		ENSSSCG00000001989	protein_coding	0.143	0	0.104	0.257		ENSSSCG00000002003	protein_coding	8.648	6.412	5.847	5.552
ENSSSCG00000001924	BBS4	protein_coding	4.342	3.205	1.852	3.045	1.352	1.756	2.605	2.789		ENSSSCG00000001990	protein_coding	0.285	0.193	0.13	0.385		ENSSSCG00000002004	protein_coding	7.62	5.685	24.741	7.333
ENSSSCG00000001925	ADPGK	protein_coding	2.255	3.823	1.995	4.021	2.927	1.601	5.569	4.02		ENSSSCG00000001991	protein_coding	2.787	2.883	1.088	2.634		ENSSSCG00000002005	protein_coding	4.156	4.105	4.047	5.696
ENSSSCG00000001927	HEXA	protein_coding	4.265	4.389	1.101	5.357	2.168	2.411	4.495	2.108		ENSSSCG00000001992	protein_coding	1.931	1.519	0.764	1.94		ENSSSCG00000002006	protein_coding	4.693	7.919	13.922	5.748
ENSSSCG00000001928	-	protein_coding	0.013	0.013	0.337	0	0.011	0	0.02	0		ENSSSCG00000001993	protein_coding	0.635	0.064	0.337	0.141		ENSSSCG00000002007	protein_coding	75.943	74.704	24.592	99.4
ENSSSCG00000001929	PARP6	protein_coding	2.346	3.372	2.215	3.237	5.62	8.117	5.897	10.057		ENSSSCG00000001994	protein_coding	3.474	3.424	1.295	3.327		ENSSSCG00000002008	protein_coding	8.603	9.239	6.981	10.384
ENSSSCG00000001930	PKM	protein_coding	125.996	154.57	59.43	216.247	875.624	1027.1	644.402	697.136		ENSSSCG00000001997	protein_coding	5.47	10.786	2.824	8.851		ENSSSCG00000002009	protein_coding	0.212	0.156	0.318	0.105
ENSSSCG00000001931	GRAMD2	protein_coding	0.052	0.103	0.894	0.18	1.508	1.091	0.656	1.074		ENSSSCG00000001999	protein_coding	5.276	4.891	1.801	5.408		ENSSSCG00000002010	protein_coding	0.045	0	0	0
ENSSSCG00000001932	-	protein_coding	5.678	6.577	12.604	7.759	6.715	4.438	11.436	2.017		ENSSSCG00000002000	protein_coding	0.985	0.952	0.997	3.25		ENSSSCG00000002011	protein_coding	0.011	0.031	0.01	0.026
ENSSSCG00000001934	-	protein_coding	2.541	2.175	0.816	1.683	2.503	2.297	2.227	1.977		ENSSSCG00000002001	protein_coding	0.259	0.257	1.023	0.411		ENSSSCG00000002012	protein_coding	0.022	0.146	0.08	0
ENSSSCG00000001938	SSTR1	protein_coding	0	0	0	0.321	0	0	0.02	0.327		ENSSSCG00000002002	protein_coding	7.272	8.328	38.951	12.757		ENSSSCG00000002013	protein_coding	6.536	7.285	26.531	10.908
ENSSSCG00000001940	FOXA1	protein_coding	0	0	0.052	0.026	0	0	0	0		ENSSSCG00000002003	protein_coding	3.28	4.157	3.005	5.229		ENSSSCG00000002014	protein_coding	0.089	0.218	0.04	0.157
ENSSSCG00000001941	-	protein_coding	3.798	2.845	1.788	1.516	1.955	1.341	1.512	1.323		ENSSSCG00000002004	protein_coding	18.809	22.692	16.762	16.161		ENSSSCG00000002015	protein_coding	0.849	1.31	1.203	0.877
ENSSSCG00000001942	SLC25A21	protein_coding	0.052	0	0	0.051	0.022	0.021	0.03	0.013		ENSSSCG00000002005	protein_coding	2.139	2.291	0.751	3.456		ENSSSCG00000002016	protein_coding	2.223	1.798	1.76	2.357
ENSSSCG00000001943	PAX9	protein_coding	0.013	0.026	0.052	0.026	0.101	0.083	0.119	0.144		ENSSSCG00000002006	protein_coding	20.325	21.649	14.029	25		ENSSSCG00000002017	protein_coding	0	0.125	0.07	0
ENSSSCG00000001944	NKX2-8	protein_coding	0	0	0	0	0	0.042	0	0		ENSSSCG00000002007	protein_coding	12.587	9.499	5.738	16.534		ENSSSCG00000002020	protein_coding	1.888	2.92	10.044	3.928
ENSSSCG00000001945	TTF1	protein_coding	0	0	0	0	0	0	0.01	0		ENSSSCG00000002008	protein_coding	6.52	6.577	9.974	10.316		ENSSSCG00000002021	protein_coding	0.782	1.382	0.219	1.977
ENSSSCG00000001946	MBIP	protein_coding	2.281	3.115	2.617	1.876	2.905	2.588	2.377	2.645		ENSSSCG00000002009	protein_coding	0.311	0.618	0.078	0.295		ENSSSCG00000002022	protein_coding	4.637	2.183	2.735	2.213
ENSSSCG00000001947	BRMS1L	protein_coding	0.998	0.682	0.674	0.565	1.117	1.403	1.492	1.624		ENSSSCG00000002010	protein_coding	0	0	0.194	0		ENSSSCG00000002023	protein_coding	5.642	10.434	8.224	9.86
ENSSSCG00000001948	RALGAPA1	protein_coding	5.198	4.685	4.378	3.392	4.235	3.502	1.949	2.396		ENSSSCG00000002011	protein_coding	0.039	0.077	0.168	0.013		ENSSSCG00000002025	protein_coding	0.871	2.713	1.024	1.873
ENSSSCG00000001949	INSM2	protein_coding	0	0	0.22	0	0.369	0.073	0	0.026		ENSSSCG00000002012	protein_coding	0.052	0.18	0.285	0.103		ENSSSCG00000002026	protein_coding	0.246	1.299	0.288	0.668
ENSSSCG00000001950	-	protein_coding	2.683	2.085	4.793	3.096	5.419	5.061	8.005	4.583		ENSSSCG00000002013	protein_coding	109.703	72.774	103.368	225.509		ENSSSCG00000002028	protein_coding	0.101	0.624	0.109	0.314
ENSSSCG00000001951	PSMA6	protein_coding	24.007	24.571	11.231	22.661	28.77	23.685	49.413	19.668		ENSSSCG00000002014	protein_coding	0.117	0.013	0.104	0.013		ENSSSCG00000002029	protein_coding	893.512	956.461	514.312	945.197
ENSSSCG00000001952	NFKBIA	protein_coding	8.128	6.423	9.041	10.598	10.022	5.436	18.864	11.942		ENSSSCG00000002015	protein_coding	1.4	1.249	0.881	0.989		ENSSSCG00000002032	protein_coding	6.905	5.134	8.701	7.975
ENSSSCG00000001955	SRP54	protein_coding	1.918	2.24	3.472	1.709	2.313	2.92	4.306	2.278		ENSSSCG00000002016	protein_coding	1.53	2.381	0.816	1.901		ENSSSCG00000002033	protein_coding	0.022	0.042	0.219	0
ENSSSCG00000001956	-	protein_coding	0.726	1.043	0.635	0.822	0.503	0.842	0.796	0.759		ENSSSCG00000002017	protein_coding	0	0	0	0.103		ENSSSCG00000002034	protein_coding	6	6.288	7.518	7.555
ENSSSCG00000001958	BAZ1A	protein_coding	0.7	0.785	1.943	0.385	0.994	1.008	3.371	0.733		ENSSSCG00000002020	protein_coding	3.357	5.753	3.51	4.907		ENSSSCG00000002035	protein_coding	1.989	4.562	11.297	7.254
ENSSSCG00000001959	CFL2B	protein_coding	18.174	17.711	25.622	11.511	8.089	11.027	19.769	8.105		ENSSSCG00000002021	protein_coding	0.233	0.154	0.376	0.681		ENSSSCG00000002036	protein_coding	48.502	47.09	61.037	50.715
ENSSSCG00000001960	EAPP	protein_coding	5.717	3.939	4.184	2.813	4.134	2.131	3.65	3.483		ENSSSCG00000002022	protein_coding	2.722	2.909	0.557	2.878		ENSSSCG00000002037	protein_coding	0.156	0.333	0.129	0.196
ENSSSCG00000001963	EGLN3	protein_coding	8.348	9.357	5.842	11.112	2.045	2.38	1.392	2.567		ENSSSCG00000002023	protein_coding	16.087	19.809	14.871	7.515		ENSSSCG00000002039	protein_coding	2.447	3.669	3.908	2.54
ENSSSCG00000001964	NPAS3	protein_coding	0	0	0.078	0.013	0.022	0.031	0.02	0.039		ENSSSCG00000002025	protein_coding	0.583	0.695	0.712	1.503		ENSSSCG00000002040	protein_coding	6.469	5.882	5.996	7.634
ENSSSCG00000001965	-	protein_coding	11.252	14.493	10.985	9.391	5.978	10.642	7.1	12.571		ENSSSCG00000002026	protein_coding	0.376	0.257	0.22	0.385		ENSSSCG00000002041	protein_coding	1.866	1.871	2.218	1.964
ENSSSCG00000001966	-	protein_coding	6.416	7.8	8.472	3.135	4.514	4.23	2.814	2.959		ENSSSCG00000002028	protein_coding	1.18	0.296	0.492	0.591		ENSSSCG00000002042	protein_coding	23.877	23.207	14.518	34.36
ENSSSCG00000001968	NUBPL	protein_coding	4.096	7.568	1.852	2.621	1.765	1.486	4.047	2.305		ENSSSCG00000002029	protein_coding	7440.11	8981.29	3818.79	6018.9		ENSSSCG00000002045	protein_coding	0	0	0.099	0
ENSSSCG00000001970	HEATR5A	protein_coding	3.409	4.08	2.06	3.16	1.832	2.183	1.75	1.205		ENSSSCG00000002032	protein_coding	0.778	0.154	0.648	0.244		ENSSSCG00000002047	protein_coding	0	0	0.487	0
ENSSSCG00000001971	HECTD1	protein_coding	7.557	6.461	6.36	4.753	19.329	15.901	8.761	10.266		ENSSSCG00000002033	protein_coding	0.065	0	0.039	0		ENSSSCG00000002048	protein_coding	0	0.333	0	0
ENSSSCG00000001972	AP4S1	protein_coding	6.481	6.667	2.241	3.109	2.547	3.43	2.963	3.47		ENSSSCG00000002034	protein_coding	6.17	5.972	7.254	5.293		ENSSSCG00000002050	protein_coding	12.234	17.117	32.01	18.83
ENSSSCG00000001973	SCFD1	protein_coding	2.904	3.424	3.148	1.439	2.067	1.642	2.128	1.192		ENSSSCG00000002035	protein_coding	9.968	16.964	0.44	8.903		ENSSSCG00000002051	protein_coding	15.005	11.058	27.048	15.884
ENSSSCG00000001974	G2E3	protein_coding	0.519	0.322	0.233	0.308	0.324	0.312	0.438	0.327		ENSSSCG00000002036	protein_coding	23.773	32.873	8.29	53.892		ENSSSCG00000002052	protein_coding	0	0.156	0.119	0.026
ENSSSCG00000001975	-	protein_coding	2.048	1.21	2.383	1.387	1.542	1.569	0.945	1.021		ENSSSCG00000002037	protein_coding	0.065	0.296	0.142	0.462		ENSSSCG00000002072	protein_coding	0	0.197	0.428	0
ENSSSCG00000001977	STXBP6	protein_coding	9.294	8.109	2.915	6.706	1.955	2.744	1.094	3.431		ENSSSCG00000002038	protein_coding	0	0	0.194	0.116		ENSSSCG00000002077	protein_coding	0	0	0	0.105
ENSSSCG00000001978	GZMB	protein_coding	0.454	0.116	0	0.051	0.101	0.27	0.07	0		ENSSSCG00000002039	protein_coding	4.641	3.179	1.632	3.417		ENSSSCG00000002081	protein_coding	0.514	1.559	0.835	0.524
ENSSSCG00000001982	-	protein_coding	0	0.026	0.803	0	0.346	0	0.07	0.38		ENSSSCG00000002040	protein_coding	3.915	6.152	0.583	8.055		ENSSSCG00000002084	protein_coding	0	0	0.02	0.079
ENSSSCG00000001983	SDR39U1	protein_coding	5.652	10.052	4.301	11.703	1.598	4.105	4.326	6.207		ENSSSCG00000002041	protein_coding	1.543	1.931	1.813	1.991		ENSSSCG00000002097	protein_coding	0.358	0	0	0
ENSSSCG00000001984	KHNYN	protein_coding	1.789	1.905	2.578	2.608	0.838	1.289	2.874	1.584		ENSSSCG00000002042	protein_coding	24.784	29.977	13.355	34.506		ENSSSCG00000002127	protein_coding	4.134	4.188	3.391	3.562
ENSSSCG00000001985	CBLN3	protein_coding	0.531	0.438	1.14	0.295	0.704	0.977	0.527	0.524		ENSSSCG00000002045	protein_coding	0.57	0.142	0.104	0.077		ENSSSCG00000002131	protein_coding	0.804	0.395	0.149	0.301
ENSSSCG00000001986	NFATC4	protein_coding	0.933	1.03	2.228	1.657	0.816	1.704	1.641	0.969		ENSSSCG00000002047	protein_coding	1.4	0	0	0.27		ENSSSCG00000002133	protein_coding	0	0	0.089	0
ENSSSCG00000001987	RIPK3	protein_coding	1.659	1.776	1.516	2.222	0.447	0.873	2.466	0.72		ENSSSCG00000002048	protein_coding	0	0	0	0.283		ENSSSCG00000002135	protein_coding	0.492	0.779	0.716	0.707
ENSSSCG00000001988	ADCY4	protein_coding	1.089	0.952	2.047	2.839	0.682	0.935	1.163	0.851		ENSSSCG00000002050	protein_coding	36.956	38.433	10.466	41.751		ENSSSCG00000002136	protein_coding	0.38	0.364	0.676	0.498
ENSSSCG00000001989	CIDE-B	protein_coding	0.143	0	0.104	0.257	0	0.062	0.497	0.026		ENSSSCG00000002051	protein_coding	13.974	12.305	11.075	15.814		ENSSSCG00000002137	protein_coding	7.14	5.851	12.281	7.935
ENSSSCG00000001990	NOP9	protein_coding	0.285	0.193	0.13	0.385	0.86	0.915	0.636	0.537		ENSSSCG00000002053	protein_coding	0	0	4.754	0		ENSSSCG00000002138	protein_coding	1.754	2.609	3.789	3.365
ENSSSCG00000001991	DHRS1	protein_coding	2.787	2.883	1.088	2.634	2.078	3.243	3.411	3.365		ENSSSCG00000002055	protein_coding	0	0	0	0.385		ENSSSCG00000002139	protein_coding	10.648	21.461	5.947	74.573
ENSSSCG00000001992	RABGGTA	protein_coding	1.931	1.519	0.764	1.94	2.938	4.781	1.541	5.932		ENSSSCG00000002056	protein_coding	0	0.283	0	0		ENSSSCG00000002140	protein_coding	1.933	4.76	1.84	19.341
ENSSSCG00000001993	TGM1	protein_coding	0.635	0.064	0.337	0.141	0.212	0.239	0.278	0.72		ENSSSCG00000002057	protein_coding	0.441	0	0	0		ENSSSCG00000002141	protein_coding	3.441	4.116	6.444	3.994
ENSSSCG00000001994	TINF2	protein_coding	3.474	3.424	1.295	3.327	3.62	3.471	3.53	4.36		ENSSSCG00000002063	protein_coding	0	0	0	1.31		ENSSSCG00000002142	protein_coding	1.285	1.933	2.337	1.48
ENSSSCG00000001997	-	protein_coding	5.47	10.786	2.824	8.851	1.799	2.619	3.331	4.897		ENSSSCG00000002071	protein_coding	0	0	0	0.167		ENSSSCG00000002143	protein_coding	1.385	2.131	1.691	2.684
ENSSSCG00000001999	-	protein_coding	5.276	4.891	1.801	5.408	2.994	2.941	6.026	3.745		ENSSSCG00000002072	protein_coding	1.218	0	0	0.193		ENSSSCG00000002144	protein_coding	0.034	0	0.06	0.039
ENSSSCG00000002000	-	protein_coding	0.985	0.952	0.997	3.25	5.028	4.417	5.599	4.753		ENSSSCG00000002078	protein_coding	0	0.167	0	0		ENSSSCG00000002145	protein_coding	1.151	1.382	1.134	1.139
ENSSSCG00000002001	REC8	protein_coding	0.259	0.257	1.023	0.411	0.514	0.915	0.766	0.354		ENSSSCG00000002081	protein_coding	1.102	0.605	2.461	0.244		ENSSSCG00000002148	protein_coding	0	0	0	0.065
ENSSSCG00000002002	IRF9	protein_coding	7.272	8.328	38.951	12.757	4.905	7.202	17.134	6.613		ENSSSCG00000002127	protein_coding	3.033	3.668	2.37	2.723		ENSSSCG00000002170	protein_coding	0	0	0.02	0
ENSSSCG00000002003	-	protein_coding	3.28	4.157	3.005	5.229	8.648	6.412	5.847	5.552		ENSSSCG00000002129	protein_coding	0	0	0.052	0		ENSSSCG00000002172	protein_coding	0.156	0	0	0.039
ENSSSCG00000002004	PSME2	protein_coding	18.809	22.692	16.762	16.161	7.62	5.685	24.741	7.333		ENSSSCG00000002131	protein_coding	0.363	0.077	1.01	0.103		ENSSSCG00000002175	protein_coding	0	0	0.05	0
ENSSSCG00000002005	EMC9	protein_coding	2.139	2.291	0.751	3.456	4.156	4.105	4.047	5.696		ENSSSCG00000002134	protein_coding	0	0.154	0	0.116		ENSSSCG00000002176	protein_coding	0	0	0.02	0
ENSSSCG00000002006	INF-GAMMA	protein_coding	20.325	21.649	14.029	25	4.693	7.919	13.922	5.748		ENSSSCG00000002135	protein_coding	1.283	3.256	0.104	0.771		ENSSSCG00000002187	protein_coding	0	0	0.05	0
ENSSSCG00000002007	FITM1	protein_coding	12.587	9.499	5.738	16.534	75.943	74.704	24.592	99.4		ENSSSCG00000002136	protein_coding	0.933	0.489	0.168	0.668		ENSSSCG00000002196	protein_coding	0	0	0.089	0
ENSSSCG00000002008	-	protein_coding	6.52	6.577	9.974	10.316	8.603	9.239	6.981	10.384		ENSSSCG00000002137	protein_coding	9.359	13.695	5.078	10.932		ENSSSCG00000002210	protein_coding	0	0.052	0	0
ENSSSCG00000002009	PCK2	protein_coding	0.311	0.618	0.078	0.295	0.212	0.156	0.318	0.105		ENSSSCG00000002138	protein_coding	1.231	2.162	1.036	3.212		ENSSSCG00000002235	protein_coding	0.201	0.572	0.288	0.602
ENSSSCG00000002010	NRL	protein_coding	0	0	0.194	0	0.045	0	0	0		ENSSSCG00000002139	protein_coding	0	0.051	0.311	0.681		ENSSSCG00000002241	protein_coding	0.067	0.01	0	0.026
ENSSSCG00000002011	CPNE6	protein_coding	0.039	0.077	0.168	0.013	0.011	0.031	0.01	0.026		ENSSSCG00000002140	protein_coding	0.065	0.116	0.311	0		ENSSSCG00000002243	protein_coding	0.994	0.748	1.134	0.851
ENSSSCG00000002012	LRRC16B	protein_coding	0.052	0.18	0.285	0.103	0.022	0.146	0.08	0		ENSSSCG00000002141	protein_coding	1.659	6.526	3.601	2.197		ENSSSCG00000002245	protein_coding	0.793	0.811	1.014	0.629
ENSSSCG00000002013	DHRS4	protein_coding	109.703	72.774	103.368	225.509	6.536	7.285	26.531	10.908		ENSSSCG00000002142	protein_coding	0.687	0.772	0.687	0.796		ENSSSCG00000002246	protein_coding	0	0.062	0.189	0
ENSSSCG00000002014	JPH4	protein_coding	0.117	0.013	0.104	0.013	0.089	0.218	0.04	0.157		ENSSSCG00000002143	protein_coding	3.642	3.385	1.788	2.544		ENSSSCG00000002247	protein_coding	4.536	2.92	0.537	1.231
ENSSSCG00000002015	AP1G2	protein_coding	1.4	1.249	0.881	0.989	0.849	1.31	1.203	0.877		ENSSSCG00000002144	protein_coding	0.272	0.386	0.065	0.026		ENSSSCG00000002250	protein_coding	0.726	0	0.348	0.642
ENSSSCG00000002016	THTPA	protein_coding	1.53	2.381	0.816	1.901	2.223	1.798	1.76	2.357		ENSSSCG00000002145	protein_coding	1.478	1.364	1.256	1.336		ENSSSCG00000002251	protein_coding	0	0	0.03	0
ENSSSCG00000002017	-	protein_coding	0	0	0	0.103	0	0.125	0.07	0		ENSSSCG00000002159	protein_coding	0.026	0	0	0		ENSSSCG00000002252	protein_coding	1.452	3.679	2.019	2.697
ENSSSCG00000002020	NGDN	protein_coding	3.357	5.753	3.51	4.907	1.888	2.92	10.044	3.928		ENSSSCG00000002172	protein_coding	0	0.077	0.453	0		ENSSSCG00000002254	protein_coding	0.961	0.842	0.825	1.257
ENSSSCG00000002021	PPP1R3E	protein_coding	0.233	0.154	0.376	0.681	0.782	1.382	0.219	1.977		ENSSSCG00000002175	protein_coding	0	0	0.259	0		ENSSSCG00000002257	protein_coding	0	0.218	0.099	0.065
ENSSSCG00000002022	BCL2L2	protein_coding	2.722	2.909	0.557	2.878	4.637	2.183	2.735	2.213		ENSSSCG00000002176	protein_coding	0	0	0.492	0		ENSSSCG00000002258	protein_coding	2.313	2.619	0.905	3.732
ENSSSCG00000002023	PABPN1	protein_coding	16.087	19.809	14.871	7.515	5.642	10.434	8.224	9.86		ENSSSCG00000002196	protein_coding	0	0	0.078	0		ENSSSCG00000002259	protein_coding	8.469	8.179	11.605	5.814
ENSSSCG00000002025	SLC22A17	protein_coding	0.583	0.695	0.712	1.503	0.871	2.713	1.024	1.873		ENSSSCG00000002210	protein_coding	0	0.116	0	0		ENSSSCG00000002260	protein_coding	0.603	1.258	1.83	0.38
ENSSSCG00000002026	EFS	protein_coding	0.376	0.257	0.22	0.385	0.246	1.299	0.288	0.668		ENSSSCG00000002235	protein_coding	1.413	1.493	0.363	2.454		ENSSSCG00000002262	protein_coding	0.235	0.27	0.199	0.131
ENSSSCG00000002028	CMTM5	protein_coding	1.18	0.296	0.492	0.591	0.101	0.624	0.109	0.314		ENSSSCG00000002241	protein_coding	0.078	0.103	0.181	0.077		ENSSSCG00000002263	protein_coding	2.19	1.704	0.716	1.336
ENSSSCG00000002029	MYH7	protein_coding	7440.11	8981.29	3818.79	6018.9	893.512	956.461	514.312	945.197		ENSSSCG00000002243	protein_coding	1.322	1.532	0.79	1.606		ENSSSCG00000002264	protein_coding	2.447	1.808	0.984	2.959
ENSSSCG00000002032	SLC7A8	protein_coding	0.778	0.154	0.648	0.244	6.905	5.134	8.701	7.975		ENSSSCG00000002245	protein_coding	0.596	0.644	0.557	0.45		ENSSSCG00000002265	protein_coding	0.905	1.05	0.746	1.742
ENSSSCG00000002033	CEBPE	protein_coding	0.065	0	0.039	0	0.022	0.042	0.219	0		ENSSSCG00000002246	protein_coding	0	0	0	0.039		ENSSSCG00000002266	protein_coding	6.838	8.491	8.353	8.105
ENSSSCG00000002034	ACIN1	protein_coding	6.17	5.972	7.254	5.293	6	6.288	7.518	7.555		ENSSSCG00000002247	protein_coding	0.246	0.039	0.117	0.565		ENSSSCG00000002267	protein_coding	7.43	7.244	2.148	7.032
ENSSSCG00000002035	C14orf119	protein_coding	9.968	16.964	0.44	8.903	1.989	4.562	11.297	7.254		ENSSSCG00000002252	protein_coding	1.556	1.944	1.826	1.31		ENSSSCG00000002268	protein_coding	0.436	0.956	0.368	0.498
ENSSSCG00000002036	-	protein_coding	23.773	32.873	8.29	53.892	48.502	47.09	61.037	50.715		ENSSSCG00000002254	protein_coding	0.544	0.502	1.671	0.809		ENSSSCG00000002269	protein_coding	1.62	1.975	3.431	1.873
ENSSSCG00000002037	CDH24	protein_coding	0.065	0.296	0.142	0.462	0.156	0.333	0.129	0.196		ENSSSCG00000002257	protein_coding	0.194	0.232	0.389	0.321		ENSSSCG00000002270	protein_coding	0	0.042	0	0
ENSSSCG00000002038	PSMB11	protein_coding	0	0	0.194	0.116	0	0	0	0		ENSSSCG00000002258	protein_coding	0.337	0.373	0.44	0.912		ENSSSCG00000002274	protein_coding	12.637	8.481	158.341	36.455
ENSSSCG00000002039	MMP14	protein_coding	4.641	3.179	1.632	3.417	2.447	3.669	3.908	2.54		ENSSSCG00000002259	protein_coding	6.3	6.513	6.114	6.398		ENSSSCG00000002275	protein_coding	0.067	0.353	0.159	0.17
ENSSSCG00000002040	MRPL52	protein_coding	3.915	6.152	0.583	8.055	6.469	5.882	5.996	7.634		ENSSSCG00000002260	protein_coding	3.241	8.083	1.956	6.025		ENSSSCG00000002276	protein_coding	2.268	2.9	1.382	2.514
ENSSSCG00000002041	SLC7A7	protein_coding	1.543	1.931	1.813	1.991	1.866	1.871	2.218	1.964		ENSSSCG00000002262	protein_coding	0.078	0.206	0.35	0.116		ENSSSCG00000002277	protein_coding	11.631	14.883	9.606	17.664
ENSSSCG00000002042	OXA1L	protein_coding	24.784	29.977	13.355	34.506	23.877	23.207	14.518	34.36		ENSSSCG00000002263	protein_coding	4.667	7.452	3.472	7.001		ENSSSCG00000002279	protein_coding	0.525	0.509	0.358	0.524
ENSSSCG00000002045	RPS3A	protein_coding	0.57	0.142	0.104	0.077	0	0	0.099	0		ENSSSCG00000002264	protein_coding	0.039	0.026	0	0		ENSSSCG00000002280	protein_coding	0.994	0.904	1.492	0.969
ENSSSCG00000002047	TRAJ42	protein_coding	1.4	0	0	0.27	0	0	0.487	0		ENSSSCG00000002265	protein_coding	1.063	0.914	0.272	4.278		ENSSSCG00000002281	protein_coding	4.771	5.581	17.164	4.622
ENSSSCG00000002048	TRAJ41	protein_coding	0	0	0	0.283	0	0.333	0	0		ENSSSCG00000002266	protein_coding	10.448	10.67	11.71	8.851		ENSSSCG00000002282	protein_coding	156.477	134.692	362.375	186.465
ENSSSCG00000002050	DAD1	protein_coding	36.956	38.433	10.466	41.751	12.234	17.117	32.01	18.83		ENSSSCG00000002267	protein_coding	0.92	0.618	3.329	3.7		ENSSSCG00000002283	protein_coding	1.106	1.663	3.043	0.851
ENSSSCG00000002051	ABHD4	protein_coding	13.974	12.305	11.075	15.814	15.005	11.058	27.048	15.884		ENSSSCG00000002268	protein_coding	0.337	0.618	0.635	0.141		ENSSSCG00000002285	protein_coding	4.659	4.885	3.988	4.321
ENSSSCG00000002052	OR6J1	protein_coding	0	0	0	0	0	0.156	0.119	0.026		ENSSSCG00000002269	protein_coding	1.918	1.982	1.36	1.554		ENSSSCG00000002286	protein_coding	0	0.166	0.03	0
ENSSSCG00000002053	TRADV1	protein_coding	0	0	4.754	0	0	0	0	0		ENSSSCG00000002274	protein_coding	4.835	2.883	3.484	9.083		ENSSSCG00000002287	protein_coding	1.732	2.141	3.968	1.951
ENSSSCG00000002055	-	protein_coding	0	0	0	0.385	0	0	0	0		ENSSSCG00000002275	protein_coding	0.311	0.747	1.088	0.629		ENSSSCG00000002288	protein_coding	1.866	3.17	3.262	1.951
ENSSSCG00000002056	TRAV41	protein_coding	0	0.283	0	0	0	0	0	0		ENSSSCG00000002276	protein_coding	2.217	1.969	0.959	3.147		ENSSSCG00000002290	protein_coding	0.101	0.135	0.159	0.092
ENSSSCG00000002057	TRDV2-2	protein_coding	0.441	0	0	0	0	0	0	0		ENSSSCG00000002277	protein_coding	4.576	4.891	5.194	8.273		ENSSSCG00000002292	protein_coding	0.626	0.644	0.557	0.406
ENSSSCG00000002063	TRADV14	protein_coding	0	0	0	1.31	0	0	0	0		ENSSSCG00000002279	protein_coding	2.294	0.27	0.725	0.27		ENSSSCG00000002294	protein_coding	5.14	8.106	3.083	3.221
ENSSSCG00000002071	-	protein_coding	0	0	0	0.167	0	0	0	0		ENSSSCG00000002280	protein_coding	1.154	0	1.01	0.719		ENSSSCG00000002295	protein_coding	12.469	8.782	10.899	15.281
ENSSSCG00000002072	-	protein_coding	1.218	0	0	0.193	0	0.197	0.428	0		ENSSSCG00000002281	protein_coding	1.387	0.759	1.593	1.169		ENSSSCG00000002296	protein_coding	0.704	1.226	1.601	1.061
ENSSSCG00000002077	-	protein_coding	0	0	0	0	0	0	0	0.105		ENSSSCG00000002282	protein_coding	80.705	92.222	99.495	89.862		ENSSSCG00000002297	protein_coding	3.709	3.96	3.262	2.92
ENSSSCG00000002078	-	protein_coding	0	0.167	0	0	0	0	0	0		ENSSSCG00000002283	protein_coding	1.957	2.214	3.031	1.31		ENSSSCG00000002298	protein_coding	1.263	1.912	0.805	1.192
ENSSSCG00000002081	-	protein_coding	1.102	0.605	2.461	0.244	0.514	1.559	0.835	0.524		ENSSSCG00000002285	protein_coding	4.018	4.711	3.07	4.728		ENSSSCG00000002299	protein_coding	0.693	1.31	0.477	0.327
ENSSSCG00000002084	-	protein_coding	0	0	0	0	0	0	0.02	0.079		ENSSSCG00000002286	protein_coding	0.441	0.051	0	0.128		ENSSSCG00000002303	protein_coding	7.251	5.623	6.921	5.329
ENSSSCG00000002097	TRAV14DV4	protein_coding	0	0	0	0	0.358	0	0	0		ENSSSCG00000002287	protein_coding	1.218	1.39	4.378	0.899		ENSSSCG00000002305	protein_coding	0.492	0.655	0.328	0.838
ENSSSCG00000002127	CHD8	protein_coding	3.033	3.668	2.37	2.723	4.134	4.188	3.391	3.562		ENSSSCG00000002288	protein_coding	3.111	3.282	3.99	2.389		ENSSSCG00000002306	protein_coding	0.95	1.31	0.915	1.728
ENSSSCG00000002129	RPGRIP1	protein_coding	0	0	0.052	0	0	0	0	0		ENSSSCG00000002290	protein_coding	0.143	0.257	0.207	0.321		ENSSSCG00000002307	protein_coding	10.771	10.393	15.513	6.573
ENSSSCG00000002131	RNASE12	protein_coding	0.363	0.077	1.01	0.103	0.804	0.395	0.149	0.301		ENSSSCG00000002292	protein_coding	0.337	0.528	0.907	0.334		ENSSSCG00000002309	protein_coding	0.045	0.114	0.04	0.026
ENSSSCG00000002133	RNASE9	protein_coding	0	0	0	0	0	0	0.089	0		ENSSSCG00000002294	protein_coding	3.681	4.685	6.503	5.421		ENSSSCG00000002310	protein_coding	0.011	0	0	0
ENSSSCG00000002134	RNASE10	protein_coding	0	0.154	0	0.116	0	0	0	0		ENSSSCG00000002295	protein_coding	17.085	17.157	5.751	16.405		ENSSSCG00000002311	protein_coding	1.654	1.372	2.377	2.134
ENSSSCG00000002135	PNP	protein_coding	1.283	3.256	0.104	0.771	0.492	0.779	0.716	0.707		ENSSSCG00000002296	protein_coding	4.498	4.943	5.687	6.192		ENSSSCG00000002312	protein_coding	2.067	2.868	3.58	6.495
ENSSSCG00000002136	TMEM55B	protein_coding	0.933	0.489	0.168	0.668	0.38	0.364	0.676	0.498		ENSSSCG00000002297	protein_coding	2.981	2.265	6.723	1.246		ENSSSCG00000002313	protein_coding	0.492	0.811	1.422	0.589
ENSSSCG00000002137	APEX1	protein_coding	9.359	13.695	5.078	10.932	7.14	5.851	12.281	7.935		ENSSSCG00000002298	protein_coding	0.791	0.811	1.01	0.886		ENSSSCG00000002314	protein_coding	1.352	2.39	0.895	3.405
ENSSSCG00000002138	OSGEP	protein_coding	1.231	2.162	1.036	3.212	1.754	2.609	3.789	3.365		ENSSSCG00000002299	protein_coding	1.167	2.137	0.181	0.681		ENSSSCG00000002315	protein_coding	5.899	2.671	6.633	2.449
ENSSSCG00000002139	-	protein_coding	0	0.051	0.311	0.681	10.648	21.461	5.947	74.573		ENSSSCG00000002303	protein_coding	6.041	3.025	2.047	4.573		ENSSSCG00000002316	protein_coding	0.883	1.06	1.472	1.309
ENSSSCG00000002140	KLHL33	protein_coding	0.065	0.116	0.311	0	1.933	4.76	1.84	19.341		ENSSSCG00000002305	protein_coding	0.415	0.579	0.648	0.552		ENSSSCG00000002317	protein_coding	0.413	0.218	0.06	0.079
ENSSSCG00000002141	-	protein_coding	1.659	6.526	3.601	2.197	3.441	4.116	6.444	3.994		ENSSSCG00000002306	protein_coding	0.467	0.502	0.544	0.475		ENSSSCG00000002321	protein_coding	0.011	0.218	0.109	0.092
ENSSSCG00000002142	-	protein_coding	0.687	0.772	0.687	0.796	1.285	1.933	2.337	1.48		ENSSSCG00000002307	protein_coding	8.84	9.885	5.738	13.283		ENSSSCG00000002322	protein_coding	0	0	0.03	0
ENSSSCG00000002143	PARP2	protein_coding	3.642	3.385	1.788	2.544	1.385	2.131	1.691	2.684		ENSSSCG00000002309	protein_coding	0.389	0	0	0		ENSSSCG00000002326	protein_coding	0.413	0.457	0.04	0.105
ENSSSCG00000002144	CCNB1IP1	protein_coding	0.272	0.386	0.065	0.026	0.034	0	0.06	0.039		ENSSSCG00000002311	protein_coding	1.193	0.734	1.36	3.379		ENSSSCG00000002328	protein_coding	5.073	6.08	9.845	5.395
ENSSSCG00000002145	TTC5	protein_coding	1.478	1.364	1.256	1.336	1.151	1.382	1.134	1.139		ENSSSCG00000002312	protein_coding	8.685	3.166	3.161	6.462		ENSSSCG00000002329	protein_coding	0	0.146	0.179	0.079
ENSSSCG00000002148	OR11H4	protein_coding	0	0	0	0	0	0	0	0.065		ENSSSCG00000002313	protein_coding	0.506	0.232	0.389	0.283		ENSSSCG00000002330	protein_coding	3.162	3.721	3.858	2.658
ENSSSCG00000002159	-	protein_coding	0.026	0	0	0	0	0	0	0		ENSSSCG00000002314	protein_coding	1.88	2.6	1.775	6.166		ENSSSCG00000002332	protein_coding	0.402	0.52	1.064	0.537
ENSSSCG00000002170	-	protein_coding	0	0	0	0	0	0	0.02	0		ENSSSCG00000002315	protein_coding	0.039	0	0.104	0.039		ENSSSCG00000002333	protein_coding	6.424	6.038	2.337	10.41
ENSSSCG00000002172	-	protein_coding	0	0.077	0.453	0	0.156	0	0	0.039		ENSSSCG00000002316	protein_coding	3.487	2.6	1.062	2.826		ENSSSCG00000002337	protein_coding	2.033	1.923	2.357	2.658
ENSSSCG00000002175	-	protein_coding	0	0	0.259	0	0	0	0.05	0		ENSSSCG00000002317	protein_coding	0.156	0	0.142	0.013		ENSSSCG00000002340	protein_coding	3.441	2.993	9.019	3.915
ENSSSCG00000002176	-	protein_coding	0	0	0.492	0	0	0	0.02	0		ENSSSCG00000002321	protein_coding	0	0	0.207	0.013		ENSSSCG00000002341	protein_coding	0.994	1.154	0.895	1.964
ENSSSCG00000002187	OR4K17	protein_coding	0	0	0	0	0	0	0.05	0		ENSSSCG00000002326	protein_coding	0.156	0	0.427	0.09		ENSSSCG00000002342	protein_coding	2.145	0.873	1.044	1.165
ENSSSCG00000002196	-	protein_coding	0	0	0.078	0	0	0	0.089	0		ENSSSCG00000002328	protein_coding	8.348	10.464	3.795	7.22		ENSSSCG00000002345	protein_coding	2.391	2.016	1.82	3.09
ENSSSCG00000002210	CU468857.3	protein_coding	0	0.116	0	0	0	0.052	0	0		ENSSSCG00000002329	protein_coding	0.272	0	0.026	0.167		ENSSSCG00000002346	protein_coding	0.793	0.998	0.736	1.231
ENSSSCG00000002235	LPCAT4	protein_coding	1.413	1.493	0.363	2.454	0.201	0.572	0.288	0.602		ENSSSCG00000002330	protein_coding	4.783	4.35	4.352	3.34		ENSSSCG00000002347	protein_coding	0.994	0.696	1.303	0.589
ENSSSCG00000002241	NUTM1	protein_coding	0.078	0.103	0.181	0.077	0.067	0.01	0	0.026		ENSSSCG00000002332	protein_coding	0.7	0.978	0.738	0.835		ENSSSCG00000002348	protein_coding	1.14	1.549	0.03	2.161
ENSSSCG00000002243	-	protein_coding	1.322	1.532	0.79	1.606	0.994	0.748	1.134	0.851		ENSSSCG00000002333	protein_coding	5.457	8.186	3.381	5.421		ENSSSCG00000002349	protein_coding	1.81	1.725	1.193	0.746
ENSSSCG00000002245	KATNBL1	protein_coding	0.596	0.644	0.557	0.45	0.793	0.811	1.014	0.629		ENSSSCG00000002337	protein_coding	1.659	1.351	1.541	2.107		ENSSSCG00000002350	protein_coding	6.905	7.275	3.928	8.642
ENSSSCG00000002246	CHRM5	protein_coding	0	0	0	0.039	0	0.062	0.189	0		ENSSSCG00000002340	protein_coding	7.57	5.753	2.733	5.601		ENSSSCG00000002351	protein_coding	2.156	2.214	3.212	3.405
ENSSSCG00000002247	-	protein_coding	0.246	0.039	0.117	0.565	4.536	2.92	0.537	1.231		ENSSSCG00000002341	protein_coding	0.259	0.373	0.44	1.863		ENSSSCG00000002352	protein_coding	1.397	1.611	2.098	1.257
ENSSSCG00000002250	RYR3	protein_coding	0	0	0	0	0.726	0	0.348	0.642		ENSSSCG00000002342	protein_coding	0.207	1.274	1.373	0.694		ENSSSCG00000002353	protein_coding	0.413	0.374	0.786	0.432
ENSSSCG00000002251	-	protein_coding	0	0	0	0	0	0	0.03	0		ENSSSCG00000002345	protein_coding	1.128	0.888	1.503	2.428		ENSSSCG00000002354	protein_coding	5.374	7.421	6.891	4.74
ENSSSCG00000002252	ARRDC4	protein_coding	1.556	1.944	1.826	1.31	1.452	3.679	2.019	2.697		ENSSSCG00000002346	protein_coding	1.737	1.519	0.699	0.963		ENSSSCG00000002355	protein_coding	0.76	1.871	1.004	1.126
ENSSSCG00000002254	NR2F2	protein_coding	0.544	0.502	1.671	0.809	0.961	0.842	0.825	1.257		ENSSSCG00000002347	protein_coding	1.206	1.725	3.795	1.105		ENSSSCG00000002356	protein_coding	0	0	0.01	0.013
ENSSSCG00000002257	-	protein_coding	0.194	0.232	0.389	0.321	0	0.218	0.099	0.065		ENSSSCG00000002348	protein_coding	0.557	0.849	0.142	0.424		ENSSSCG00000002357	protein_coding	3.363	4.791	2.287	7.686
ENSSSCG00000002258	KLHL25	protein_coding	0.337	0.373	0.44	0.912	2.313	2.619	0.905	3.732		ENSSSCG00000002349	protein_coding	0.946	0.991	2.655	1.246		ENSSSCG00000002359	protein_coding	0	0.104	0.05	0
ENSSSCG00000002259	AKAP13	protein_coding	6.3	6.513	6.114	6.398	8.469	8.179	11.605	5.814		ENSSSCG00000002350	protein_coding	0.959	0.849	4.132	4.509		ENSSSCG00000002361	protein_coding	0	0	0.02	0
ENSSSCG00000002260	-	protein_coding	3.241	8.083	1.956	6.025	0.603	1.258	1.83	0.38		ENSSSCG00000002351	protein_coding	5.82	6.526	3.264	5.113		ENSSSCG00000002362	protein_coding	1.419	1.413	4.743	1.44
ENSSSCG00000002262	SV2B	protein_coding	0.078	0.206	0.35	0.116	0.235	0.27	0.199	0.131		ENSSSCG00000002352	protein_coding	1.115	0.849	1.334	1.066		ENSSSCG00000002363	protein_coding	0	0.021	0	0
ENSSSCG00000002263	SLCO3A1	protein_coding	4.667	7.452	3.472	7.001	2.19	1.704	0.716	1.336		ENSSSCG00000002353	protein_coding	0.48	0.399	0.376	0.257		ENSSSCG00000002366	protein_coding	9.508	12.575	25.218	9.611
ENSSSCG00000002264	ST8SIA2	protein_coding	0.039	0.026	0	0	2.447	1.808	0.984	2.959		ENSSSCG00000002354	protein_coding	9.061	10.336	2.863	7.695		ENSSSCG00000002367	protein_coding	5.676	3.336	3.779	5.539
ENSSSCG00000002265	FAM174B	protein_coding	1.063	0.914	0.272	4.278	0.905	1.05	0.746	1.742		ENSSSCG00000002355	protein_coding	1.504	1.57	1.088	1.195		ENSSSCG00000002368	protein_coding	1.184	1.788	1.74	1.493
ENSSSCG00000002266	CHD2	protein_coding	10.448	10.67	11.71	8.851	6.838	8.491	8.353	8.105		ENSSSCG00000002356	protein_coding	0.078	0	0.298	0		ENSSSCG00000002370	protein_coding	0.827	0.852	1.154	0.812
ENSSSCG00000002267	RGMA	protein_coding	0.92	0.618	3.329	3.7	7.43	7.244	2.148	7.032		ENSSSCG00000002357	protein_coding	6.754	7.774	3.433	10.534		ENSSSCG00000002372	protein_coding	1.654	1.736	1.183	1.218
ENSSSCG00000002268	AKAP5	protein_coding	0.337	0.618	0.635	0.141	0.436	0.956	0.368	0.498		ENSSSCG00000002359	protein_coding	0	0	0.816	0		ENSSSCG00000002373	protein_coding	0.123	0.042	0.06	0.079
ENSSSCG00000002269	MTHFD1	protein_coding	1.918	1.982	1.36	1.554	1.62	1.975	3.431	1.873		ENSSSCG00000002361	protein_coding	0	0	0.091	0		ENSSSCG00000002374	protein_coding	9.519	10.164	5.827	7.307
ENSSSCG00000002270	-	protein_coding	0	0	0	0	0	0.042	0	0		ENSSSCG00000002362	protein_coding	1.257	1.326	0.959	1.272		ENSSSCG00000002375	protein_coding	0.145	0.187	0.159	0.079
ENSSSCG00000002274	HSPA2	protein_coding	4.835	2.883	3.484	9.083	12.637	8.481	158.341	36.455		ENSSSCG00000002366	protein_coding	12.859	16.012	4.508	25.488		ENSSSCG00000002376	protein_coding	5.598	4.843	4.475	8.027
ENSSSCG00000002275	PPP1R36	protein_coding	0.311	0.747	1.088	0.629	0.067	0.353	0.159	0.17		ENSSSCG00000002367	protein_coding	8.465	8.482	5.117	11.536		ENSSSCG00000002377	protein_coding	7.687	7.421	6.782	9.179
ENSSSCG00000002276	PLEKHG3	protein_coding	2.217	1.969	0.959	3.147	2.268	2.9	1.382	2.514		ENSSSCG00000002368	protein_coding	0.402	0.399	1.049	1.323		ENSSSCG00000002378	protein_coding	1.776	1.808	1.949	2.305
ENSSSCG00000002277	SPTB	protein_coding	4.576	4.891	5.194	8.273	11.631	14.883	9.606	17.664		ENSSSCG00000002370	protein_coding	1.102	1.236	0.687	1.053		ENSSSCG00000002379	protein_coding	1.642	1.154	1.86	2.03
ENSSSCG00000002279	GPX2	protein_coding	2.294	0.27	0.725	0.27	0.525	0.509	0.358	0.524		ENSSSCG00000002372	protein_coding	0.791	0.721	2.034	0.809		ENSSSCG00000002380	protein_coding	0	0.104	0.04	0.065
ENSSSCG00000002280	RAB15	protein_coding	1.154	0	1.01	0.719	0.994	0.904	1.492	0.969		ENSSSCG00000002373	protein_coding	0.026	0	0	0		ENSSSCG00000002381	protein_coding	3.542	4.469	3.888	5.251
ENSSSCG00000002281	FNTB	protein_coding	1.387	0.759	1.593	1.169	4.771	5.581	17.164	4.622		ENSSSCG00000002374	protein_coding	12.703	21.366	14.793	22.212		ENSSSCG00000002382	protein_coding	26.223	18.447	37.42	20.886
ENSSSCG00000002282	MAX	protein_coding	80.705	92.222	99.495	89.862	156.477	134.692	362.375	186.465		ENSSSCG00000002375	protein_coding	0.22	0.747	0.674	1.131		ENSSSCG00000002383	protein_coding	14.368	22.449	193.096	57.864
ENSSSCG00000002283	FUT8	protein_coding	1.957	2.214	3.031	1.31	1.106	1.663	3.043	0.851		ENSSSCG00000002376	protein_coding	3.5	4.634	0.246	3.263		ENSSSCG00000002384	protein_coding	0.804	0.686	1.034	0.419
ENSSSCG00000002285	GPHN	protein_coding	4.018	4.711	3.07	4.728	4.659	4.885	3.988	4.321		ENSSSCG00000002377	protein_coding	4.692	4.968	2.163	5.627		ENSSSCG00000002385	protein_coding	0.782	1.299	0.845	0.864
ENSSSCG00000002286	FAM71D	protein_coding	0.441	0.051	0	0.128	0	0.166	0.03	0		ENSSSCG00000002378	protein_coding	1.452	1.107	0.777	0.681		ENSSSCG00000002386	protein_coding	5.084	7.66	2.466	9.428
ENSSSCG00000002287	MPP5	protein_coding	1.218	1.39	4.378	0.899	1.732	2.141	3.968	1.951		ENSSSCG00000002379	protein_coding	3.772	6.062	2.552	2.749		ENSSSCG00000002387	protein_coding	2.67	3.076	4.455	2.658
ENSSSCG00000002288	ATP6V1D	protein_coding	3.111	3.282	3.99	2.389	1.866	3.17	3.262	1.951		ENSSSCG00000002380	protein_coding	0.039	0	0.091	0.051		ENSSSCG00000002388	protein_coding	1.151	0.488	0.487	0.511
ENSSSCG00000002290	PLEK2	protein_coding	0.143	0.257	0.207	0.321	0.101	0.135	0.159	0.092		ENSSSCG00000002381	protein_coding	2.917	2.265	3.044	4.188		ENSSSCG00000002389	protein_coding	1.106	1.268	0.895	0.498
ENSSSCG00000002292	PLEKHH1	protein_coding	0.337	0.528	0.907	0.334	0.626	0.644	0.557	0.406		ENSSSCG00000002382	protein_coding	22.529	21.534	14.974	19.797		ENSSSCG00000002390	protein_coding	2.425	1.767	0.766	2.553
ENSSSCG00000002294	ARG2	protein_coding	3.681	4.685	6.503	5.421	5.14	8.106	3.083	3.221		ENSSSCG00000002383	protein_coding	1.802	6.513	8.795	34.455		ENSSSCG00000002391	protein_coding	0	0	0	0.026
ENSSSCG00000002295	NFS	protein_coding	17.085	17.157	5.751	16.405	12.469	8.782	10.899	15.281		ENSSSCG00000002384	protein_coding	0.544	1.506	0.453	0.976		ENSSSCG00000002392	protein_coding	6.883	5.072	2.446	6.979
ENSSSCG00000002296	RDH11	protein_coding	4.498	4.943	5.687	6.192	0.704	1.226	1.601	1.061		ENSSSCG00000002385	protein_coding	2.541	3.321	1.399	2.222		ENSSSCG00000002395	protein_coding	1.117	1.382	1.85	1.034
ENSSSCG00000002297	RDH12	protein_coding	2.981	2.265	6.723	1.246	3.709	3.96	3.262	2.92		ENSSSCG00000002386	protein_coding	16.683	22.319	6.101	16.893		ENSSSCG00000002396	protein_coding	12.067	13.542	13.126	22.483
ENSSSCG00000002298	ZFYVE26	protein_coding	0.791	0.811	1.01	0.886	1.263	1.912	0.805	1.192		ENSSSCG00000002387	protein_coding	3.733	2.381	2.604	2.556		ENSSSCG00000002397	protein_coding	1.307	0.644	1.094	1.034
ENSSSCG00000002299	RAD51B	protein_coding	1.167	2.137	0.181	0.681	0.693	1.31	0.477	0.327		ENSSSCG00000002388	protein_coding	0.259	0.708	0.907	0.976		ENSSSCG00000002398	protein_coding	0.034	0.01	0.02	0
ENSSSCG00000002303	-	protein_coding	6.041	3.025	2.047	4.573	7.251	5.623	6.921	5.329		ENSSSCG00000002389	protein_coding	1.75	1.879	0.142	1.914		ENSSSCG00000002399	protein_coding	0	0	0.03	0
ENSSSCG00000002305	EXD2	protein_coding	0.415	0.579	0.648	0.552	0.492	0.655	0.328	0.838		ENSSSCG00000002390	protein_coding	1.05	0.952	0.168	1.58		ENSSSCG00000002403	protein_coding	2.849	2.318	1.382	1.807
ENSSSCG00000002306	GALNT16	protein_coding	0.467	0.502	0.544	0.475	0.95	1.31	0.915	1.728		ENSSSCG00000002391	protein_coding	0	0.064	0.104	0		ENSSSCG00000002404	protein_coding	1.006	0.634	1.919	0.537
ENSSSCG00000002307	ERH	protein_coding	8.84	9.885	5.738	13.283	10.771	10.393	15.513	6.573		ENSSSCG00000002392	protein_coding	0.92	0.772	1.826	3.057		ENSSSCG00000002405	protein_coding	0	0	0.03	0
ENSSSCG00000002309	PLEKHD1	protein_coding	0.389	0	0	0	0.045	0.114	0.04	0.026		ENSSSCG00000002395	protein_coding	1.063	0.489	1.01	0.642		ENSSSCG00000002406	protein_coding	21.966	26.492	94.519	17.337
ENSSSCG00000002310	CCDC177	protein_coding	0	0	0	0	0.011	0	0	0		ENSSSCG00000002396	protein_coding	25.277	26.733	17.966	35.187		ENSSSCG00000002408	protein_coding	0.648	0.883	0.308	0.917
ENSSSCG00000002311	SUSD6	protein_coding	1.193	0.734	1.36	3.379	1.654	1.372	2.377	2.134		ENSSSCG00000002397	protein_coding	0.467	0.888	0.505	0.694		ENSSSCG00000002410	protein_coding	0.145	0.385	0.438	0.759
ENSSSCG00000002312	SRSF5	protein_coding	8.685	3.166	3.161	6.462	2.067	2.868	3.58	6.495		ENSSSCG00000002398	protein_coding	0.026	0	0.272	0		ENSSSCG00000002411	protein_coding	1.475	2.203	2.068	1.205
ENSSSCG00000002313	-	protein_coding	0.506	0.232	0.389	0.283	0.492	0.811	1.422	0.589		ENSSSCG00000002400	protein_coding	0.052	0	0	0		ENSSSCG00000002412	protein_coding	4.19	3.7	1.979	2.305
ENSSSCG00000002314	-	protein_coding	1.88	2.6	1.775	6.166	1.352	2.39	0.895	3.405		ENSSSCG00000002403	protein_coding	3.241	3.205	1.218	2.723		ENSSSCG00000002414	protein_coding	6.235	3.866	8.741	4.4
ENSSSCG00000002315	SLC8A3	protein_coding	0.039	0	0.104	0.039	5.899	2.671	6.633	2.449		ENSSSCG00000002404	protein_coding	1.322	0.849	3.472	1.053		ENSSSCG00000002418	protein_coding	0.57	0.561	0.805	2.056
ENSSSCG00000002316	COX16	protein_coding	3.487	2.6	1.062	2.826	0.883	1.06	1.472	1.309		ENSSSCG00000002405	protein_coding	0	0	0.363	0		ENSSSCG00000002423	protein_coding	0	0.104	0.02	0
ENSSSCG00000002317	-	protein_coding	0.156	0	0.142	0.013	0.413	0.218	0.06	0.079		ENSSSCG00000002406	protein_coding	10.189	13.734	10.285	11.819		ENSSSCG00000002424	protein_coding	0.883	1.174	0.557	0.89
ENSSSCG00000002321	-	protein_coding	0	0	0.207	0.013	0.011	0.218	0.109	0.092		ENSSSCG00000002408	protein_coding	0.143	0.425	0.35	0.501		ENSSSCG00000002425	protein_coding	4.637	5.093	2.426	5.997
ENSSSCG00000002322	ADAM21	protein_coding	0	0	0	0	0	0	0.03	0		ENSSSCG00000002409	protein_coding	0.065	0	0	0		ENSSSCG00000002426	protein_coding	5.352	4.989	6.991	4.858
ENSSSCG00000002326	-	protein_coding	0.156	0	0.427	0.09	0.413	0.457	0.04	0.105		ENSSSCG00000002410	protein_coding	1.193	1.545	0.687	0.963		ENSSSCG00000002427	protein_coding	0.101	0.281	0.169	0.157
ENSSSCG00000002328	MED6	protein_coding	8.348	10.464	3.795	7.22	5.073	6.08	9.845	5.395		ENSSSCG00000002411	protein_coding	1.841	1.377	2.15	1.156		ENSSSCG00000002428	protein_coding	0	0.062	0.189	0.065
ENSSSCG00000002329	-	protein_coding	0.272	0	0.026	0.167	0	0.146	0.179	0.079		ENSSSCG00000002412	protein_coding	0.998	0.849	0.881	0.963		ENSSSCG00000002429	protein_coding	16.402	18.479	10.939	16.132
ENSSSCG00000002330	PCNX	protein_coding	4.783	4.35	4.352	3.34	3.162	3.721	3.858	2.658		ENSSSCG00000002414	protein_coding	3.604	3.295	3.251	4.573		ENSSSCG00000002430	protein_coding	0.235	1.154	0.766	0.458
ENSSSCG00000002332	SIPA1L1	protein_coding	0.7	0.978	0.738	0.835	0.402	0.52	1.064	0.537		ENSSSCG00000002418	protein_coding	0.713	1.3	0.505	0.976		ENSSSCG00000002431	protein_coding	0.223	0.883	0.467	0.629
ENSSSCG00000002333	-	protein_coding	5.457	8.186	3.381	5.421	6.424	6.038	2.337	10.41		ENSSSCG00000002423	protein_coding	0.052	0	0.311	0		ENSSSCG00000002432	protein_coding	0.29	0.239	0.229	0.039
ENSSSCG00000002337	ZFYVE1	protein_coding	1.659	1.351	1.541	2.107	2.033	1.923	2.357	2.658		ENSSSCG00000002424	protein_coding	1.128	0.978	1.244	0.578		ENSSSCG00000002433	protein_coding	22.558	27.999	49.611	31.833
ENSSSCG00000002340	PSEN1	protein_coding	7.57	5.753	2.733	5.601	3.441	2.993	9.019	3.915		ENSSSCG00000002425	protein_coding	1.802	1.75	3.135	3.237		ENSSSCG00000002434	protein_coding	1.866	2.11	1.87	2.017
ENSSSCG00000002341	-	protein_coding	0.259	0.373	0.44	1.863	0.994	1.154	0.895	1.964		ENSSSCG00000002426	protein_coding	6.287	6.603	6.153	4.381		ENSSSCG00000002436	protein_coding	2.257	3.253	1.372	2.737
ENSSSCG00000002342	-	protein_coding	0.207	1.274	1.373	0.694	2.145	0.873	1.044	1.165		ENSSSCG00000002427	protein_coding	0.272	0.335	0.272	0.154		ENSSSCG00000002437	protein_coding	0.324	0.031	0.249	0.249
ENSSSCG00000002345	-	protein_coding	1.128	0.888	1.503	2.428	2.391	2.016	1.82	3.09		ENSSSCG00000002428	protein_coding	0.83	0.798	0.324	0.527		ENSSSCG00000002438	protein_coding	0	0.094	0.03	0.039
ENSSSCG00000002346	PNMA1	protein_coding	1.737	1.519	0.699	0.963	0.793	0.998	0.736	1.231		ENSSSCG00000002429	protein_coding	8.879	7.8	10.985	11.6		ENSSSCG00000002439	protein_coding	0.48	0.301	0.438	0.196
ENSSSCG00000002347	DNAL1	protein_coding	1.206	1.725	3.795	1.105	0.994	0.696	1.303	0.589		ENSSSCG00000002430	protein_coding	3.526	5.432	0.285	1.94		ENSSSCG00000002440	protein_coding	6.849	3.596	0.885	3.915
ENSSSCG00000002348	ACOT6	protein_coding	0.557	0.849	0.142	0.424	1.14	1.549	0.03	2.161		ENSSSCG00000002431	protein_coding	0.609	0.811	0.168	0.411		ENSSSCG00000002441	protein_coding	3.43	3.866	4.107	3.889
ENSSSCG00000002349	ACOT4	protein_coding	0.946	0.991	2.655	1.246	1.81	1.725	1.193	0.746		ENSSSCG00000002432	protein_coding	0.052	0.09	0	0.039		ENSSSCG00000002443	protein_coding	0.268	0.405	0.219	0.249
ENSSSCG00000002350	-	protein_coding	0.959	0.849	4.132	4.509	6.905	7.275	3.928	8.642		ENSSSCG00000002433	protein_coding	12.418	15.291	9.132	17.459		ENSSSCG00000002444	protein_coding	1.374	2.463	1.7	2.501
ENSSSCG00000002351	-	protein_coding	5.82	6.526	3.264	5.113	2.156	2.214	3.212	3.405		ENSSSCG00000002434	protein_coding	1.594	1.351	1.01	1.336		ENSSSCG00000002445	protein_coding	3.095	2.952	2.904	2.318
ENSSSCG00000002352	ZNF410	protein_coding	1.115	0.849	1.334	1.066	1.397	1.611	2.098	1.257		ENSSSCG00000002436	protein_coding	1.206	1.39	2.073	2.531		ENSSSCG00000002446	protein_coding	1.933	2.027	1.442	1.008
ENSSSCG00000002353	FAM161B	protein_coding	0.48	0.399	0.376	0.257	0.413	0.374	0.786	0.432		ENSSSCG00000002437	protein_coding	0.531	0.541	0.674	0.257		ENSSSCG00000002447	protein_coding	2.592	4.303	6.056	3.077
ENSSSCG00000002354	COQ6	protein_coding	9.061	10.336	2.863	7.695	5.374	7.421	6.891	4.74		ENSSSCG00000002438	protein_coding	0	0.167	0.363	0		ENSSSCG00000002448	protein_coding	2.335	2.027	3.441	1.388
ENSSSCG00000002355	ENTPD5	protein_coding	1.504	1.57	1.088	1.195	0.76	1.871	1.004	1.126		ENSSSCG00000002439	protein_coding	0.091	0.051	0.026	0.077		ENSSSCG00000002449	protein_coding	116.411	109.406	98.537	144.026
ENSSSCG00000002356	CCDC176	protein_coding	0.078	0	0.298	0	0	0	0.01	0.013		ENSSSCG00000002440	protein_coding	0.402	0.412	0.596	1.285		ENSSSCG00000002450	protein_coding	0.034	0.031	0.08	0.026
ENSSSCG00000002357	ALDH6A1	protein_coding	6.754	7.774	3.433	10.534	3.363	4.791	2.287	7.686		ENSSSCG00000002441	protein_coding	2.411	2.33	3.472	1.503		ENSSSCG00000002451	protein_coding	1.151	1.029	1.412	0.484
ENSSSCG00000002359	-	protein_coding	0	0	0.816	0	0	0.104	0.05	0		ENSSSCG00000002442	protein_coding	0.039	0	0	0		ENSSSCG00000002452	protein_coding	14.313	10.258	42.243	5.945
ENSSSCG00000002361	-	protein_coding	0	0	0.091	0	0	0	0.02	0		ENSSSCG00000002443	protein_coding	0.181	0.116	0.453	0.18		ENSSSCG00000002453	protein_coding	0	0.146	0.418	0
ENSSSCG00000002362	-	protein_coding	1.257	1.326	0.959	1.272	1.419	1.413	4.743	1.44		ENSSSCG00000002444	protein_coding	12.729	16.346	8.834	20.734		ENSSSCG00000002455	protein_coding	1.531	2.027	3.858	1.833
ENSSSCG00000002363	VSX2	protein_coding	0	0	0	0	0	0.021	0	0		ENSSSCG00000002445	protein_coding	2.93	2.201	5.751	1.619		ENSSSCG00000002456	protein_coding	0.056	0.229	0.03	0.118
ENSSSCG00000002366	NPC2	protein_coding	12.859	16.012	4.508	25.488	9.508	12.575	25.218	9.611		ENSSSCG00000002446	protein_coding	1.465	1.725	1.567	0.925		ENSSSCG00000002457	protein_coding	3.754	2.702	2.894	3.719
ENSSSCG00000002367	ISCA2	protein_coding	8.465	8.482	5.117	11.536	5.676	3.336	3.779	5.539		ENSSSCG00000002447	protein_coding	4.55	7.71	5.065	3.726		ENSSSCG00000002458	protein_coding	1.274	0.717	1.72	0.72
ENSSSCG00000002368	LTBP2	protein_coding	0.402	0.399	1.049	1.323	1.184	1.788	1.74	1.493		ENSSSCG00000002448	protein_coding	2.152	2.819	2.15	1.567		ENSSSCG00000002459	protein_coding	5.341	6.215	8.95	7.713
ENSSSCG00000002370	AREL1	protein_coding	1.102	1.236	0.687	1.053	0.827	0.852	1.154	0.812		ENSSSCG00000002449	protein_coding	258.345	48.048	67.746	374.62		ENSSSCG00000002460	protein_coding	1.229	1.185	1.233	0.864
ENSSSCG00000002372	-	protein_coding	0.791	0.721	2.034	0.809	1.654	1.736	1.183	1.218		ENSSSCG00000002450	protein_coding	0.013	0.103	0.065	0.013		ENSSSCG00000002461	protein_coding	1.251	1.486	1.144	1.1
ENSSSCG00000002373	PROX2	protein_coding	0.026	0	0	0	0.123	0.042	0.06	0.079		ENSSSCG00000002451	protein_coding	0.246	0.399	0.79	1.477		ENSSSCG00000002464	protein_coding	0.112	0.135	0.179	0.354
ENSSSCG00000002374	DLST	protein_coding	12.703	21.366	14.793	22.212	9.519	10.164	5.827	7.307		ENSSSCG00000002452	protein_coding	7.713	12.163	10.13	9.789		ENSSSCG00000002467	protein_coding	106.266	87.508	69.579	144.589
ENSSSCG00000002375	RPS6KL1	protein_coding	0.22	0.747	0.674	1.131	0.145	0.187	0.159	0.079		ENSSSCG00000002453	protein_coding	0	0	0.026	0.051		ENSSSCG00000002469	protein_coding	0.101	0.177	0.308	0.327
ENSSSCG00000002376	PGF	protein_coding	3.5	4.634	0.246	3.263	5.598	4.843	4.475	8.027		ENSSSCG00000002455	protein_coding	2.178	2.433	3.005	1.542		ENSSSCG00000002470	protein_coding	3.274	2.214	4.942	2.632
ENSSSCG00000002377	EIF2B2	protein_coding	4.692	4.968	2.163	5.627	7.687	7.421	6.782	9.179		ENSSSCG00000002456	protein_coding	0.052	0	0.13	0.128		ENSSSCG00000002471	protein_coding	3.128	6.111	75.526	7.988
ENSSSCG00000002378	MLH3	protein_coding	1.452	1.107	0.777	0.681	1.776	1.808	1.949	2.305		ENSSSCG00000002457	protein_coding	1.426	1.094	1.114	4.817		ENSSSCG00000002472	protein_coding	3.531	12.357	1.144	10.24
ENSSSCG00000002379	ACYP1	protein_coding	3.772	6.062	2.552	2.749	1.642	1.154	1.86	2.03		ENSSSCG00000002458	protein_coding	0.907	0.978	0.881	1.259		ENSSSCG00000002474	protein_coding	0	0.01	0.05	0.013
ENSSSCG00000002380	ZC2HC1C	protein_coding	0.039	0	0.091	0.051	0	0.104	0.04	0.065		ENSSSCG00000002459	protein_coding	3.124	2.034	1.425	13.193		ENSSSCG00000002475	protein_coding	0	0	0.01	0
ENSSSCG00000002381	NEK9	protein_coding	2.917	2.265	3.044	4.188	3.542	4.469	3.888	5.251		ENSSSCG00000002460	protein_coding	1.348	1.725	0.466	1.31		ENSSSCG00000002476	protein_coding	0.034	0.166	0.159	0.563
ENSSSCG00000002382	TMED10	protein_coding	22.529	21.534	14.974	19.797	26.223	18.447	37.42	20.886		ENSSSCG00000002461	protein_coding	1.646	1.557	0.984	1.58		ENSSSCG00000002479	protein_coding	0	0	0.01	0.039
ENSSSCG00000002383	FOS	protein_coding	1.802	6.513	8.795	34.455	14.368	22.449	193.096	57.864		ENSSSCG00000002464	protein_coding	0	0	0.842	0.116		ENSSSCG00000002481	protein_coding	0	0.052	0.05	0.157
ENSSSCG00000002384	-	protein_coding	0.544	1.506	0.453	0.976	0.804	0.686	1.034	0.419		ENSSSCG00000002467	protein_coding	17.603	22.795	14.145	37.538		ENSSSCG00000002482	protein_coding	0	0	0.05	0.196
ENSSSCG00000002385	TGFB3	protein_coding	2.541	3.321	1.399	2.222	0.782	1.299	0.845	0.864		ENSSSCG00000002469	protein_coding	0.531	0.335	0.415	0.462		ENSSSCG00000002483	protein_coding	0.011	0	0.368	1.179
ENSSSCG00000002386	IFT43	protein_coding	16.683	22.319	6.101	16.893	5.084	7.66	2.466	9.428		ENSSSCG00000002470	protein_coding	2.826	3.926	2.332	4.882		ENSSSCG00000002484	protein_coding	0	0	0	0.249
ENSSSCG00000002387	GPATCH2L	protein_coding	3.733	2.381	2.604	2.556	2.67	3.076	4.455	2.658		ENSSSCG00000002471	protein_coding	10.733	15.291	26.257	17.047		ENSSSCG00000002486	protein_coding	0	0	0.229	0.183
ENSSSCG00000002388	ESRRB	protein_coding	0.259	0.708	0.907	0.976	1.151	0.488	0.487	0.511		ENSSSCG00000002472	protein_coding	4.978	8.276	3.161	6.141		ENSSSCG00000002487	protein_coding	0	0	0.109	0.288
ENSSSCG00000002389	VASH1	protein_coding	1.75	1.879	0.142	1.914	1.106	1.268	0.895	0.498		ENSSSCG00000002474	protein_coding	0	0	0.013	0		ENSSSCG00000002490	protein_coding	0.201	0.343	0.06	0
ENSSSCG00000002390	ANGEL1	protein_coding	1.05	0.952	0.168	1.58	2.425	1.767	0.766	2.553		ENSSSCG00000002475	protein_coding	0	0.245	0.13	0.103		ENSSSCG00000002494	protein_coding	0.413	0.499	0.229	0.288
ENSSSCG00000002391	LRRC74A	protein_coding	0	0.064	0.104	0	0	0	0	0.026		ENSSSCG00000002476	protein_coding	0.181	0.18	0.272	2.107		ENSSSCG00000002495	protein_coding	1.933	2.816	1.561	2.514
ENSSSCG00000002392	IRF2BPL	protein_coding	0.92	0.772	1.826	3.057	6.883	5.072	2.446	6.979		ENSSSCG00000002478	protein_coding	0.091	0	0	0		ENSSSCG00000002496	protein_coding	7.419	7.764	2.546	3.116
ENSSSCG00000002395	TMED8	protein_coding	1.063	0.489	1.01	0.642	1.117	1.382	1.85	1.034		ENSSSCG00000002479	protein_coding	0.013	0	0	0.077		ENSSSCG00000002499	protein_coding	2.458	3.596	3.421	2.907
ENSSSCG00000002396	GSTZ1	protein_coding	25.277	26.733	17.966	35.187	12.067	13.542	13.126	22.483		ENSSSCG00000002481	protein_coding	0.078	0.013	0.168	0.373		ENSSSCG00000002501	protein_coding	0	0	0	0.065
ENSSSCG00000002397	POMT2	protein_coding	0.467	0.888	0.505	0.694	1.307	0.644	1.094	1.034		ENSSSCG00000002482	protein_coding	0.156	0.36	0.117	2.736		ENSSSCG00000002502	protein_coding	2.29	2.027	1.313	1.309
ENSSSCG00000002398	TMEM63C	protein_coding	0.026	0	0.272	0	0.034	0.01	0.02	0		ENSSSCG00000002483	protein_coding	0.674	0.785	0.946	4.997		ENSSSCG00000002504	protein_coding	0.022	0.125	0.01	0.079
ENSSSCG00000002399	NGB	protein_coding	0	0	0	0	0	0	0.03	0		ENSSSCG00000002484	protein_coding	0.078	0	0.181	0.668		ENSSSCG00000002505	protein_coding	5.151	5.498	16.666	5.002
ENSSSCG00000002400	-	protein_coding	0.052	0	0	0	0	0	0	0		ENSSSCG00000002486	protein_coding	0.091	0.051	0	1.285		ENSSSCG00000002506	protein_coding	0.369	0.655	0.746	0.21
ENSSSCG00000002403	VIPAS39	protein_coding	3.241	3.205	1.218	2.723	2.849	2.318	1.382	1.807		ENSSSCG00000002487	protein_coding	0.22	0.154	0.207	0.989		ENSSSCG00000002507	protein_coding	0.056	0	0	0.065
ENSSSCG00000002404	SPTLC2	protein_coding	1.322	0.849	3.472	1.053	1.006	0.634	1.919	0.537		ENSSSCG00000002490	protein_coding	0.039	0.039	0	0		ENSSSCG00000002508	protein_coding	15.854	23.706	11.863	20.296
ENSSSCG00000002405	ISM2	protein_coding	0	0	0.363	0	0	0	0.03	0		ENSSSCG00000002494	protein_coding	0.169	0.116	0.622	0.231		ENSSSCG00000002509	protein_coding	0.682	0.935	0.756	0.681
ENSSSCG00000002406	-	protein_coding	10.189	13.734	10.285	11.819	21.966	26.492	94.519	17.337		ENSSSCG00000002495	protein_coding	0.687	0.656	1.179	1.786		ENSSSCG00000002510	protein_coding	0.011	0	0.03	0.039
ENSSSCG00000002408	ADCK1	protein_coding	0.143	0.425	0.35	0.501	0.648	0.883	0.308	0.917		ENSSSCG00000002496	protein_coding	11.511	11.584	5.868	19.09		ENSSSCG00000002511	protein_coding	0.369	1.019	0.259	0.602
ENSSSCG00000002409	-	protein_coding	0.065	0	0	0	0	0	0	0		ENSSSCG00000002499	protein_coding	2.839	2.047	2.953	1.657		ENSSSCG00000002512	protein_coding	0.034	0.239	0.08	0
ENSSSCG00000002410	-	protein_coding	1.193	1.545	0.687	0.963	0.145	0.385	0.438	0.759		ENSSSCG00000002502	protein_coding	2.385	2.188	1.852	1.516		ENSSSCG00000002515	protein_coding	0.514	1.143	2.446	0.445
ENSSSCG00000002411	GTF2A1	protein_coding	1.841	1.377	2.15	1.156	1.475	2.203	2.068	1.205		ENSSSCG00000002504	protein_coding	0.078	0.103	0.285	0.18		ENSSSCG00000002516	protein_coding	6.458	5.363	13.842	4.727
ENSSSCG00000002412	STON2	protein_coding	0.998	0.849	0.881	0.963	4.19	3.7	1.979	2.305		ENSSSCG00000002505	protein_coding	4.654	4.325	9.702	4.047		ENSSSCG00000002517	protein_coding	3.799	2.463	2.098	2.907
ENSSSCG00000002414	SEL1L	protein_coding	3.604	3.295	3.251	4.573	6.235	3.866	8.741	4.4		ENSSSCG00000002506	protein_coding	0.817	0.708	0.583	0.462		ENSSSCG00000002520	protein_coding	2.782	2.453	1.79	4.714
ENSSSCG00000002418	FLRT2	protein_coding	0.713	1.3	0.505	0.976	0.57	0.561	0.805	2.056		ENSSSCG00000002507	protein_coding	0	0.013	0.052	0		ENSSSCG00000002523	protein_coding	1.888	3.679	2.585	3.103
ENSSSCG00000002423	KCNK10	protein_coding	0.052	0	0.311	0	0	0.104	0.02	0		ENSSSCG00000002508	protein_coding	10.772	15.342	6.451	14.375		ENSSSCG00000002524	protein_coding	0.022	0.042	0	0
ENSSSCG00000002424	SPATA7	protein_coding	1.128	0.978	1.244	0.578	0.883	1.174	0.557	0.89		ENSSSCG00000002509	protein_coding	0.428	0.412	0.933	0.758		ENSSSCG00000002525	protein_coding	1.765	1.694	0.965	0.511
ENSSSCG00000002425	PTPN21	protein_coding	1.802	1.75	3.135	3.237	4.637	5.093	2.426	5.997		ENSSSCG00000002510	protein_coding	0.026	0.142	0.052	0.295		ENSSSCG00000002526	protein_coding	1.587	1.819	1.681	0.995
ENSSSCG00000002426	ZC3H14	protein_coding	6.287	6.603	6.153	4.381	5.352	4.989	6.991	4.858		ENSSSCG00000002511	protein_coding	0.506	0.605	0.337	0.963		ENSSSCG00000002527	protein_coding	5.877	5.685	0.447	4.871
ENSSSCG00000002427	EML5	protein_coding	0.272	0.335	0.272	0.154	0.101	0.281	0.169	0.157		ENSSSCG00000002515	protein_coding	0	0.026	0.492	0.257		ENSSSCG00000002528	protein_coding	4.145	3.201	1.482	2.606
ENSSSCG00000002428	TTC8	protein_coding	0.83	0.798	0.324	0.527	0	0.062	0.189	0.065		ENSSSCG00000002516	protein_coding	7.272	8.662	14.275	9.018		ENSSSCG00000002529	protein_coding	585.317	558.474	1133.57	1099.1
ENSSSCG00000002429	FOXN3	protein_coding	8.879	7.8	10.985	11.6	16.402	18.479	10.939	16.132		ENSSSCG00000002517	protein_coding	0.194	0	0.855	1.465		ENSSSCG00000002530	protein_coding	16.536	16.4	20.863	35.407
ENSSSCG00000002430	EFCAB11	protein_coding	3.526	5.432	0.285	1.94	0.235	1.154	0.766	0.458		ENSSSCG00000002520	protein_coding	1.97	1.905	0.894	2.377		ENSSSCG00000002531	protein_coding	0.156	0.364	0.119	0.17
ENSSSCG00000002431	-	protein_coding	0.609	0.811	0.168	0.411	0.223	0.883	0.467	0.629		ENSSSCG00000002523	protein_coding	1.815	2.188	1.529	4.895		ENSSSCG00000002532	protein_coding	5.978	6.641	1.581	5.945
ENSSSCG00000002432	KCNK13	protein_coding	0.052	0.09	0	0.039	0.29	0.239	0.229	0.039		ENSSSCG00000002524	protein_coding	0	0	0.648	0		ENSSSCG00000002533	protein_coding	5.24	4.24	4.793	5.198
ENSSSCG00000002433	PSMC1	protein_coding	12.418	15.291	9.132	17.459	22.558	27.999	49.611	31.833		ENSSSCG00000002525	protein_coding	0.506	0.669	0.984	0.822		ENSSSCG00000002535	protein_coding	70.691	104.688	570.666	48.986
ENSSSCG00000002434	NRDE2	protein_coding	1.594	1.351	1.01	1.336	1.866	2.11	1.87	2.017		ENSSSCG00000002526	protein_coding	0.609	0.592	1.451	1.079		ENSSSCG00000002536	protein_coding	0.503	0.052	0.786	0.21
ENSSSCG00000002436	-	protein_coding	1.206	1.39	2.073	2.531	2.257	3.253	1.372	2.737		ENSSSCG00000002527	protein_coding	0	0	0	0.167		ENSSSCG00000002538	protein_coding	5.397	3.783	3.5	1.938
ENSSSCG00000002437	-	protein_coding	0.531	0.541	0.674	0.257	0.324	0.031	0.249	0.249		ENSSSCG00000002528	protein_coding	0.57	0.283	0.44	1.349		ENSSSCG00000002539	protein_coding	28.547	29.62	23.16	20.833
ENSSSCG00000002438	C14orf159	protein_coding	0	0.167	0.363	0	0	0.094	0.03	0.039		ENSSSCG00000002529	protein_coding	744.805	1012.95	149.845	1041.45		ENSSSCG00000002540	protein_coding	6.626	9.104	7.528	10.895
ENSSSCG00000002439	GPR68	protein_coding	0.091	0.051	0.026	0.077	0.48	0.301	0.438	0.196		ENSSSCG00000002530	protein_coding	15.996	14.274	3.847	23.715		ENSSSCG00000002541	protein_coding	0	0.239	0	0.354
ENSSSCG00000002440	CCDC88C	protein_coding	0.402	0.412	0.596	1.285	6.849	3.596	0.885	3.915		ENSSSCG00000002531	protein_coding	0.052	0	0.285	0.206		ENSSSCG00000002542	protein_coding	0	0.551	12.022	2.724
ENSSSCG00000002441	SMEK1	protein_coding	2.411	2.33	3.472	1.503	3.43	3.866	4.107	3.889		ENSSSCG00000002532	protein_coding	0.415	0.373	0.712	1.195		ENSSSCG00000002543	protein_coding	0.201	0	6.185	0.576
ENSSSCG00000002442	CATSPERB	protein_coding	0.039	0	0	0	0	0	0	0		ENSSSCG00000002533	protein_coding	1.024	2.214	2.513	3.263		ENSSSCG00000002544	protein_coding	1.05	1.133	0.607	1.074
ENSSSCG00000002443	TC2N	protein_coding	0.181	0.116	0.453	0.18	0.268	0.405	0.219	0.249		ENSSSCG00000002535	protein_coding	66.9	66.351	74.689	48.457		ENSSSCG00000002545	protein_coding	3.788	5.404	6.175	5.618
ENSSSCG00000002444	FBLN5	protein_coding	12.729	16.346	8.834	20.734	1.374	2.463	1.7	2.501		ENSSSCG00000002536	protein_coding	0	0	0	0.051		ENSSSCG00000002546	protein_coding	2.458	2.744	0.577	1.702
ENSSSCG00000002445	TRIP11	protein_coding	2.93	2.201	5.751	1.619	3.095	2.952	2.904	2.318		ENSSSCG00000002538	protein_coding	1.504	1.12	1.438	2.788		ENSSSCG00000002547	protein_coding	23.999	30.503	37.718	29.515
ENSSSCG00000002446	ATXN3	protein_coding	1.465	1.725	1.567	0.925	1.933	2.027	1.442	1.008		ENSSSCG00000002539	protein_coding	3.098	10.104	15.052	30.369		ENSSSCG00000002550	protein_coding	99.696	108.201	87.081	132.738
ENSSSCG00000002447	-	protein_coding	4.55	7.71	5.065	3.726	2.592	4.303	6.056	3.077		ENSSSCG00000002540	protein_coding	10.798	12.588	7.332	12.461		ENSSSCG00000002551	protein_coding	1.14	0.935	0.378	0.969
ENSSSCG00000002448	-	protein_coding	2.152	2.819	2.15	1.567	2.335	2.027	3.441	1.388		ENSSSCG00000002541	protein_coding	0.272	0	1.373	0.154		ENSSSCG00000002552	protein_coding	0.022	0	0.01	0
ENSSSCG00000002449	NDUFB1	protein_coding	258.345	48.048	67.746	374.62	116.411	109.406	98.537	144.026		ENSSSCG00000002542	protein_coding	0.337	0	0.285	1.002		ENSSSCG00000002553	protein_coding	0	0	0.05	0
ENSSSCG00000002450	SLC24A4	protein_coding	0.013	0.103	0.065	0.013	0.034	0.031	0.08	0.026		ENSSSCG00000002543	protein_coding	0	0	1.529	0.283		ENSSSCG00000002554	protein_coding	0.503	0.894	0.975	0.484
ENSSSCG00000002451	RIN3	protein_coding	0.246	0.399	0.79	1.477	1.151	1.029	1.412	0.484		ENSSSCG00000002544	protein_coding	1.465	1.506	2.604	4.561		ENSSSCG00000002555	protein_coding	5.162	6.433	1.76	13.513
ENSSSCG00000002452	-	protein_coding	7.713	12.163	10.13	9.789	14.313	10.258	42.243	5.945		ENSSSCG00000002545	protein_coding	3.033	1.532	0.402	4.83		ENSSSCG00000002557	protein_coding	7.977	5.103	1.82	12.99
ENSSSCG00000002453	-	protein_coding	0	0	0.026	0.051	0	0.146	0.418	0		ENSSSCG00000002546	protein_coding	0	0.206	0.168	0.257		ENSSSCG00000002558	protein_coding	0.927	0.977	0.149	0.864
ENSSSCG00000002455	GOLGA5	protein_coding	2.178	2.433	3.005	1.542	1.531	2.027	3.858	1.833		ENSSSCG00000002547	protein_coding	17.603	21.881	13.523	24.55		ENSSSCG00000002559	protein_coding	1.128	1.549	0.089	1.179
ENSSSCG00000002456	CHGA	protein_coding	0.052	0	0.13	0.128	0.056	0.229	0.03	0.118		ENSSSCG00000002550	protein_coding	133.826	184.65	37.617	238.741		ENSSSCG00000002573	protein_coding	0	0.166	0.01	0
ENSSSCG00000002457	ITPK1	protein_coding	1.426	1.094	1.114	4.817	3.754	2.702	2.894	3.719		ENSSSCG00000002551	protein_coding	0.117	0.09	0.997	0.822		ENSSSCG00000002581	protein_coding	0	0.031	0	0
ENSSSCG00000002458	TMEM251	protein_coding	0.907	0.978	0.881	1.259	1.274	0.717	1.72	0.72		ENSSSCG00000002552	protein_coding	0	0.026	0.22	0		ENSSSCG00000002586	protein_coding	0	0	0.05	0
ENSSSCG00000002459	C14orf142	protein_coding	3.124	2.034	1.425	13.193	5.341	6.215	8.95	7.713		ENSSSCG00000002553	protein_coding	8.853	8.701	7.396	11.575		ENSSSCG00000002594	protein_coding	0	0	0.04	0
ENSSSCG00000002460	-	protein_coding	1.348	1.725	0.466	1.31	1.229	1.185	1.233	0.864		ENSSSCG00000002554	protein_coding	0.246	0.335	0.142	0.861		ENSSSCG00000002599	protein_coding	0	0	0.099	0
ENSSSCG00000002461	BTBD7	protein_coding	1.646	1.557	0.984	1.58	1.251	1.486	1.144	1.1		ENSSSCG00000002555	protein_coding	0.169	0.502	1.01	4.098		ENSSSCG00000002602	protein_coding	0	0	0.07	0
ENSSSCG00000002464	PRIMA1	protein_coding	0	0	0.842	0.116	0.112	0.135	0.179	0.354		ENSSSCG00000002557	protein_coding	0.039	0	0	0.437		ENSSSCG00000002608	protein_coding	0.022	0	0	0
ENSSSCG00000002467	ASB2	protein_coding	17.603	22.795	14.145	37.538	106.266	87.508	69.579	144.589		ENSSSCG00000002558	protein_coding	0.078	0.039	0.272	0.09		ENSSSCG00000002610	protein_coding	0	0	0.02	0
ENSSSCG00000002469	OTUB2	protein_coding	0.531	0.335	0.415	0.462	0.101	0.177	0.308	0.327		ENSSSCG00000002573	protein_coding	0	0	0.013	0		ENSSSCG00000002612	protein_coding	0	0.031	0	0
ENSSSCG00000002470	-	protein_coding	2.826	3.926	2.332	4.882	3.274	2.214	4.942	2.632		ENSSSCG00000002585	protein_coding	0.078	0	0	0		ENSSSCG00000002613	protein_coding	0.022	0	0	0
ENSSSCG00000002471	ISG12(A)	protein_coding	10.733	15.291	26.257	17.047	3.128	6.111	75.526	7.988		ENSSSCG00000002586	protein_coding	0	0.103	0.155	0		ENSSSCG00000002615	protein_coding	0	0	0.05	0
ENSSSCG00000002472	IFI27L2	protein_coding	4.978	8.276	3.161	6.141	3.531	12.357	1.144	10.24		ENSSSCG00000002589	protein_coding	0.026	0	0	0		ENSSSCG00000002619	protein_coding	0.089	0.104	0	0
ENSSSCG00000002474	PPP4R4	protein_coding	0	0	0.013	0	0	0.01	0.05	0.013		ENSSSCG00000002594	protein_coding	0.298	0	0.22	0		ENSSSCG00000002620	protein_coding	0.056	0.301	0.219	0.262
ENSSSCG00000002475	SERPINA6	protein_coding	0	0.245	0.13	0.103	0	0	0.01	0		ENSSSCG00000002599	protein_coding	0	0	0.078	0		ENSSSCG00000002621	protein_coding	3.274	3.98	2.526	4.675
ENSSSCG00000002476	SERPINA1	protein_coding	0.181	0.18	0.272	2.107	0.034	0.166	0.159	0.563		ENSSSCG00000002605	protein_coding	0	0	0.194	0		ENSSSCG00000002622	protein_coding	0.615	1.206	0.378	0.72
ENSSSCG00000002478	SERPINA12	protein_coding	0.091	0	0	0	0	0	0	0		ENSSSCG00000002614	protein_coding	0.026	0	0	0		ENSSSCG00000002623	protein_coding	0	0.239	0.129	0.589
ENSSSCG00000002479	-	protein_coding	0.013	0	0	0.077	0	0	0.01	0.039		ENSSSCG00000002615	protein_coding	0	0	0.104	0		ENSSSCG00000002626	protein_coding	0	0.114	0	0.131
ENSSSCG00000002481	SERPINA5	protein_coding	0.078	0.013	0.168	0.373	0	0.052	0.05	0.157		ENSSSCG00000002619	protein_coding	0.039	0.116	0	0		ENSSSCG00000002627	protein_coding	0.268	0.385	0.408	0.904
ENSSSCG00000002482	-	protein_coding	0.156	0.36	0.117	2.736	0	0	0.05	0.196		ENSSSCG00000002620	protein_coding	0.363	1.197	0.259	1.94		ENSSSCG00000002628	protein_coding	0.793	1.019	0.726	0.799
ENSSSCG00000002483	SERPINA3-3	protein_coding	0.674	0.785	0.946	4.997	0.011	0	0.368	1.179		ENSSSCG00000002621	protein_coding	2.268	5.522	1.71	5.087		ENSSSCG00000002629	protein_coding	5.061	5.955	2.943	6.338
ENSSSCG00000002484	-	protein_coding	0.078	0	0.181	0.668	0	0	0	0.249		ENSSSCG00000002622	protein_coding	2.891	2.162	0.427	2.428		ENSSSCG00000002630	protein_coding	0	0.052	0.05	0.013
ENSSSCG00000002486	-	protein_coding	0.091	0.051	0	1.285	0	0	0.229	0.183		ENSSSCG00000002623	protein_coding	0.506	0.373	0.13	2.287		ENSSSCG00000002632	protein_coding	0	0	0.129	0.013
ENSSSCG00000002487	SERPINA3-2	protein_coding	0.22	0.154	0.207	0.989	0	0	0.109	0.288		ENSSSCG00000002624	protein_coding	0	0.322	4.56	2.775		ENSSSCG00000002633	protein_coding	0.905	1.995	0.537	2.383
ENSSSCG00000002490	GCS	protein_coding	0.039	0.039	0	0	0.201	0.343	0.06	0		ENSSSCG00000002625	protein_coding	0	0	0.078	0		ENSSSCG00000002635	protein_coding	0.223	0.291	0.179	0.34
ENSSSCG00000002494	CLMN	protein_coding	0.169	0.116	0.622	0.231	0.413	0.499	0.229	0.288		ENSSSCG00000002626	protein_coding	1.024	0.051	0	0		ENSSSCG00000002636	protein_coding	24.167	28.653	34.437	37.45
ENSSSCG00000002495	SYNE3	protein_coding	0.687	0.656	1.179	1.786	1.933	2.816	1.561	2.514		ENSSSCG00000002627	protein_coding	1.05	1.583	0.427	1.105		ENSSSCG00000002637	protein_coding	0.134	0.281	0.07	0.183
ENSSSCG00000002496	GLRX5	protein_coding	11.511	11.584	5.868	19.09	7.419	7.764	2.546	3.116		ENSSSCG00000002628	protein_coding	0.7	0.824	1.697	0.707		ENSSSCG00000002639	protein_coding	0.067	0.083	0.08	0.105
ENSSSCG00000002499	-	protein_coding	2.839	2.047	2.953	1.657	2.458	3.596	3.421	2.907		ENSSSCG00000002629	protein_coding	4.796	3.99	3.355	2.852		ENSSSCG00000002640	protein_coding	5.665	4.313	3.461	6.05
ENSSSCG00000002501	BDKRB1	protein_coding	0	0	0	0	0	0	0	0.065		ENSSSCG00000002630	protein_coding	0	0.026	0	0		ENSSSCG00000002642	protein_coding	6.894	7.66	4.186	16.722
ENSSSCG00000002502	ATG2B	protein_coding	2.385	2.188	1.852	1.516	2.29	2.027	1.313	1.309		ENSSSCG00000002632	protein_coding	0.078	0.026	0	0.026		ENSSSCG00000002645	protein_coding	4.57	3.669	2.118	3.261
ENSSSCG00000002504	AK7	protein_coding	0.078	0.103	0.285	0.18	0.022	0.125	0.01	0.079		ENSSSCG00000002633	protein_coding	0.285	0.502	0.363	0.707		ENSSSCG00000002646	protein_coding	36.938	50.021	77.326	49.968
ENSSSCG00000002505	PAPOLA	protein_coding	4.654	4.325	9.702	4.047	5.151	5.498	16.666	5.002		ENSSSCG00000002635	protein_coding	1.944	1.261	0.972	4.612		ENSSSCG00000002648	protein_coding	2.302	2.432	1.81	3.824
ENSSSCG00000002506	VRK1	protein_coding	0.817	0.708	0.583	0.462	0.369	0.655	0.746	0.21		ENSSSCG00000002636	protein_coding	8.231	8.173	4.56	19.424		ENSSSCG00000002650	protein_coding	3.073	4.199	5.728	3.169
ENSSSCG00000002507	BCL11B	protein_coding	0	0.013	0.052	0	0.056	0	0	0.065		ENSSSCG00000002637	protein_coding	0.104	0	0.039	0.013		ENSSSCG00000002651	protein_coding	0.089	0.166	0.169	0.118
ENSSSCG00000002508	SETD3	protein_coding	10.772	15.342	6.451	14.375	15.854	23.706	11.863	20.296		ENSSSCG00000002639	protein_coding	1.076	0.039	0.246	0.039		ENSSSCG00000002652	protein_coding	3.654	4.594	4.147	6.835
ENSSSCG00000002509	CCNK	protein_coding	0.428	0.412	0.933	0.758	0.682	0.935	0.756	0.681		ENSSSCG00000002640	protein_coding	2.139	1.944	3.122	6.642		ENSSSCG00000002653	protein_coding	0.737	1.008	0.239	1.427
ENSSSCG00000002510	CYP46A1	protein_coding	0.026	0.142	0.052	0.295	0.011	0	0.03	0.039		ENSSSCG00000002642	protein_coding	0	0	0.259	0.051		ENSSSCG00000002654	protein_coding	49.965	48.868	16.477	46.59
ENSSSCG00000002511	-	protein_coding	0.506	0.605	0.337	0.963	0.369	1.019	0.259	0.602		ENSSSCG00000002645	protein_coding	1.037	0.142	1.205	3.212		ENSSSCG00000002655	protein_coding	10.246	15.506	23.289	13.919
ENSSSCG00000002512	DEGS2	protein_coding	0	0	0	0	0.034	0.239	0.08	0		ENSSSCG00000002646	protein_coding	68.572	76.596	15.648	90.761		ENSSSCG00000002656	protein_coding	6.212	6.6	1.144	6.338
ENSSSCG00000002515	SLC25A47	protein_coding	0	0.026	0.492	0.257	0.514	1.143	2.446	0.445		ENSSSCG00000002648	protein_coding	0.272	0.039	0.544	0.475		ENSSSCG00000002657	protein_coding	0	0.26	0.915	0.131
ENSSSCG00000002516	WARS	protein_coding	7.272	8.662	14.275	9.018	6.458	5.363	13.842	4.727		ENSSSCG00000002650	protein_coding	3.02	2.124	1.438	5.318		ENSSSCG00000002658	protein_coding	0.29	0.447	0.02	0.471
ENSSSCG00000002517	WDR25	protein_coding	0.194	0	0.855	1.465	3.799	2.463	2.098	2.907		ENSSSCG00000002651	protein_coding	0.026	0.013	0.117	0.013		ENSSSCG00000002660	protein_coding	1.788	1.33	0.835	1.807
ENSSSCG00000002520	SLC25A29	protein_coding	1.97	1.905	0.894	2.377	2.782	2.453	1.79	4.714		ENSSSCG00000002652	protein_coding	1.581	1.236	2.008	3.79		ENSSSCG00000002662	protein_coding	3.341	5.768	0.368	2.527
ENSSSCG00000002523	CDC42BPB	protein_coding	1.815	2.188	1.529	4.895	1.888	3.679	2.585	3.103		ENSSSCG00000002653	protein_coding	0.091	0.077	0.363	0.09		ENSSSCG00000002663	protein_coding	2.592	2.131	1.412	3.038
ENSSSCG00000002524	AMN	protein_coding	0	0	0.648	0	0.022	0.042	0	0		ENSSSCG00000002654	protein_coding	1.75	1.351	1.529	4.445		ENSSSCG00000002664	protein_coding	11.486	8.595	1.402	7.15
ENSSSCG00000002525	TRAF3_TV1	protein_coding	0.506	0.669	0.984	0.822	1.765	1.694	0.965	0.511		ENSSSCG00000002655	protein_coding	9.826	11.404	5.972	15.519		ENSSSCG00000002666	protein_coding	11.866	14.903	6.235	13.553
ENSSSCG00000002526	RCOR1	protein_coding	0.609	0.592	1.451	1.079	1.587	1.819	1.681	0.995		ENSSSCG00000002656	protein_coding	0.57	0.103	0.661	0.321		ENSSSCG00000002667	protein_coding	2.29	3.326	1.661	2.082
ENSSSCG00000002527	ANKRD9	protein_coding	0	0	0	0.167	5.877	5.685	0.447	4.871		ENSSSCG00000002657	protein_coding	0.363	0	0.324	0.141		ENSSSCG00000002668	protein_coding	0.022	0.021	0	0.026
ENSSSCG00000002528	-	protein_coding	0.57	0.283	0.44	1.349	4.145	3.201	1.482	2.606		ENSSSCG00000002658	protein_coding	0.052	0	0.207	0.064		ENSSSCG00000002669	protein_coding	6.469	11.079	10.958	13.199
ENSSSCG00000002529	RPS21	protein_coding	744.805	1012.95	149.845	1041.45	585.317	558.474	1133.57	1099.1		ENSSSCG00000002660	protein_coding	0.35	0.759	0.324	1.439		ENSSSCG00000002670	protein_coding	4.525	4.531	2.993	3.784
ENSSSCG00000002530	CINP	protein_coding	15.996	14.274	3.847	23.715	16.536	16.4	20.863	35.407		ENSSSCG00000002662	protein_coding	0.143	0.747	1.308	2.556		ENSSSCG00000002671	protein_coding	0.045	0.042	0.03	0.026
ENSSSCG00000002531	-	protein_coding	0.052	0	0.285	0.206	0.156	0.364	0.119	0.17		ENSSSCG00000002663	protein_coding	0.428	0.669	0.505	0.629		ENSSSCG00000002672	protein_coding	0.201	0.644	0.537	0.982
ENSSSCG00000002532	ZNF839	protein_coding	0.415	0.373	0.712	1.195	5.978	6.641	1.581	5.945		ENSSSCG00000002664	protein_coding	0.363	0.219	1.58	1.477		ENSSSCG00000002675	protein_coding	0.078	0.01	0.149	0.079
ENSSSCG00000002533	WDR20	protein_coding	1.024	2.214	2.513	3.263	5.24	4.24	4.793	5.198		ENSSSCG00000002666	protein_coding	1.465	1.506	2.137	5.434		ENSSSCG00000002680	protein_coding	0.994	1.299	0.607	1.571
ENSSSCG00000002535	HSP90AA1	protein_coding	66.9	66.351	74.689	48.457	70.691	104.688	570.666	48.986		ENSSSCG00000002667	protein_coding	1.128	0.618	0.479	2.158		ENSSSCG00000002681	protein_coding	1.128	1.767	0.457	0.995
ENSSSCG00000002536	-	protein_coding	0	0	0	0.051	0.503	0.052	0.786	0.21		ENSSSCG00000002668	protein_coding	0	0	0.609	0		ENSSSCG00000002682	protein_coding	4.827	4.542	3.55	5.015
ENSSSCG00000002538	-	protein_coding	1.504	1.12	1.438	2.788	5.397	3.783	3.5	1.938		ENSSSCG00000002669	protein_coding	6.676	3.668	9.326	23.06		ENSSSCG00000002684	protein_coding	7.508	10.559	6.981	7.189
ENSSSCG00000002539	-	protein_coding	3.098	10.104	15.052	30.369	28.547	29.62	23.16	20.833		ENSSSCG00000002670	protein_coding	1.089	1.351	2.358	3.057		ENSSSCG00000002688	protein_coding	0.447	0.353	0.875	0.249
ENSSSCG00000002540	PPP2R5C	protein_coding	10.798	12.588	7.332	12.461	6.626	9.104	7.528	10.895		ENSSSCG00000002671	protein_coding	0.078	0.013	0.117	0		ENSSSCG00000002689	protein_coding	0.436	0.686	0.537	1.021
ENSSSCG00000002541	-	protein_coding	0.272	0	1.373	0.154	0	0.239	0	0.354		ENSSSCG00000002672	protein_coding	0.181	0.103	0.427	0.398		ENSSSCG00000002690	protein_coding	0.637	0.821	0.557	0.615
ENSSSCG00000002542	DIO3	protein_coding	0.337	0	0.285	1.002	0	0.551	12.022	2.724		ENSSSCG00000002675	protein_coding	0.117	0.026	0.013	0.051		ENSSSCG00000002696	protein_coding	0.425	1.143	0.447	1.165
ENSSSCG00000002543	DIO3	protein_coding	0	0	1.529	0.283	0.201	0	6.185	0.576		ENSSSCG00000002680	protein_coding	0.104	0.051	0.078	0.488		ENSSSCG00000002697	protein_coding	0	0	0.507	0
ENSSSCG00000002544	PPP1R13B	protein_coding	1.465	1.506	2.604	4.561	1.05	1.133	0.607	1.074		ENSSSCG00000002681	protein_coding	0.765	1.467	0.531	1.477		ENSSSCG00000002699	protein_coding	0.034	0.655	0.139	0.118
ENSSSCG00000002545	ZFYVE21	protein_coding	3.033	1.532	0.402	4.83	3.788	5.404	6.175	5.618		ENSSSCG00000002682	protein_coding	3.305	3.578	1.503	6.231		ENSSSCG00000002700	protein_coding	1.151	0	0	0.629
ENSSSCG00000002546	XRCC3	protein_coding	0	0.206	0.168	0.257	2.458	2.744	0.577	1.702		ENSSSCG00000002684	protein_coding	44.19	57.933	31.101	44.09		ENSSSCG00000002701	protein_coding	2.156	3.243	2.585	3.313
ENSSSCG00000002547	-	protein_coding	17.603	21.881	13.523	24.55	23.999	30.503	37.718	29.515		ENSSSCG00000002686	protein_coding	0.13	0.129	0	0.45		ENSSSCG00000002702	protein_coding	0	0.686	0.696	1.506
ENSSSCG00000002550	C14orf2	protein_coding	133.826	184.65	37.617	238.741	99.696	108.201	87.081	132.738		ENSSSCG00000002688	protein_coding	0.324	0.412	0.531	0.45		ENSSSCG00000002703	protein_coding	8.972	7.847	5.31	6.901
ENSSSCG00000002551	-	protein_coding	0.117	0.09	0.997	0.822	1.14	0.935	0.378	0.969		ENSSSCG00000002689	protein_coding	0.804	0.425	1.334	1.079		ENSSSCG00000002704	protein_coding	82.278	72.595	86.753	102.647
ENSSSCG00000002552	TDRD9	protein_coding	0	0.026	0.22	0	0.022	0	0.01	0		ENSSSCG00000002690	protein_coding	0.169	0.206	0.479	0.668		ENSSSCG00000002705	protein_coding	0.279	0.166	0.825	1.113
ENSSSCG00000002553	RD3L	protein_coding	8.853	8.701	7.396	11.575	0	0	0.05	0		ENSSSCG00000002694	protein_coding	0	0	0.376	0.064		ENSSSCG00000002706	protein_coding	0.715	1.039	0.527	0.707
ENSSSCG00000002554	PLD4	protein_coding	0.246	0.335	0.142	0.861	0.503	0.894	0.975	0.484		ENSSSCG00000002696	protein_coding	0.233	0.322	0.661	0.18		ENSSSCG00000002707	protein_coding	4.681	7.774	11.227	10.41
ENSSSCG00000002555	JAG2	protein_coding	0.169	0.502	1.01	4.098	5.162	6.433	1.76	13.513		ENSSSCG00000002697	protein_coding	1.387	1.377	0	0		ENSSSCG00000002708	protein_coding	0.425	0.52	0.676	0.314
ENSSSCG00000002557	UGPP	protein_coding	0.039	0	0	0.437	7.977	5.103	1.82	12.99		ENSSSCG00000002699	protein_coding	0	0	0.466	0		ENSSSCG00000002709	protein_coding	0.134	0.239	0	0.105
ENSSSCG00000002558	CEP170B	protein_coding	0.078	0.039	0.272	0.09	0.927	0.977	0.149	0.864		ENSSSCG00000002700	protein_coding	0.298	0.592	0.894	0.141		ENSSSCG00000002712	protein_coding	11.955	11.484	16.885	31.217
ENSSSCG00000002559	CDCA4	protein_coding	0	0	0	0	1.128	1.549	0.089	1.179		ENSSSCG00000002701	protein_coding	1.711	1.738	1.606	2.377		ENSSSCG00000002714	protein_coding	0.603	1.029	0.746	1.257
ENSSSCG00000002573	RTL1	protein_coding	0	0	0.013	0	0	0.166	0.01	0		ENSSSCG00000002702	protein_coding	0	0.528	0	0.09		ENSSSCG00000002715	protein_coding	0.268	0.197	0.666	0.262
ENSSSCG00000002581	-	protein_coding	0	0	0	0	0	0.031	0	0		ENSSSCG00000002703	protein_coding	3.707	4.312	5.13	3.893		ENSSSCG00000002716	protein_coding	2.201	2.453	3.799	1.689
ENSSSCG00000002585	-	protein_coding	0.078	0	0	0	0	0	0	0		ENSSSCG00000002704	protein_coding	97.712	103.922	65.467	140.144		ENSSSCG00000002718	protein_coding	0.078	0.073	0	0.065
ENSSSCG00000002586	OR4K13	protein_coding	0	0.103	0.155	0	0	0	0.05	0		ENSSSCG00000002705	protein_coding	1.089	3.964	0.648	1.118		ENSSSCG00000002719	protein_coding	5.14	4.77	1.223	4.688
ENSSSCG00000002589	-	protein_coding	0.026	0	0	0	0	0	0	0		ENSSSCG00000002706	protein_coding	0.531	0.669	0.415	1.053		ENSSSCG00000002720	protein_coding	0.045	0.312	0.229	0.065
ENSSSCG00000002594	OR4K5	protein_coding	0.298	0	0.22	0	0	0	0.04	0		ENSSSCG00000002707	protein_coding	18.601	15.922	9.715	18.088		ENSSSCG00000002721	protein_coding	3.843	3.97	2.178	4.74
ENSSSCG00000002599	-	protein_coding	0	0	0.078	0	0	0	0.099	0		ENSSSCG00000002708	protein_coding	0.519	0.322	0.907	0.54		ENSSSCG00000002722	protein_coding	6.95	6.454	5.638	6.194
ENSSSCG00000002602	-	protein_coding	0	0	0	0	0	0	0.07	0		ENSSSCG00000002709	protein_coding	0.026	0	0	0.077		ENSSSCG00000002723	protein_coding	9.598	9.852	19.371	8.904
ENSSSCG00000002605	-	protein_coding	0	0	0.194	0	0	0	0	0		ENSSSCG00000002712	protein_coding	1.309	1.789	1.645	7.091		ENSSSCG00000002724	protein_coding	4	3.638	1.402	4.216
ENSSSCG00000002608	-	protein_coding	0	0	0	0	0.022	0	0	0		ENSSSCG00000002714	protein_coding	1.244	1.853	0.596	0.861		ENSSSCG00000002725	protein_coding	3.575	3.606	5.012	2.462
ENSSSCG00000002610	-	protein_coding	0	0	0	0	0	0	0.02	0		ENSSSCG00000002715	protein_coding	0.428	0.682	0.557	0.373		ENSSSCG00000002726	protein_coding	5.397	6.932	0.865	6.822
ENSSSCG00000002612	-	protein_coding	0	0	0	0	0	0.031	0	0		ENSSSCG00000002716	protein_coding	1.309	3.565	6.516	1.49		ENSSSCG00000002727	protein_coding	7.106	7.223	1.641	14.482
ENSSSCG00000002613	-	protein_coding	0	0	0	0	0.022	0	0	0		ENSSSCG00000002718	protein_coding	0.039	0	0.039	0		ENSSSCG00000002729	protein_coding	4.994	5.144	4.952	4.924
ENSSSCG00000002614	-	protein_coding	0.026	0	0	0	0	0	0	0		ENSSSCG00000002719	protein_coding	0	0	0.194	0.565		ENSSSCG00000002730	protein_coding	0	0	0.06	0
ENSSSCG00000002615	-	protein_coding	0	0	0.104	0	0	0	0.05	0		ENSSSCG00000002720	protein_coding	0	0.077	0.466	0.09		ENSSSCG00000002731	protein_coding	0	0	0	0.065
ENSSSCG00000002619	PAQR8	protein_coding	0.039	0.116	0	0	0.089	0.104	0	0		ENSSSCG00000002721	protein_coding	4.446	4.595	3.109	4.856		ENSSSCG00000002734	protein_coding	0	0.146	0	0
ENSSSCG00000002620	EFHC1	protein_coding	0.363	1.197	0.259	1.94	0.056	0.301	0.219	0.262		ENSSSCG00000002722	protein_coding	4.654	3.72	2.94	4.381		ENSSSCG00000002736	protein_coding	0.022	0.031	0.02	0.105
ENSSSCG00000002621	TRAM2	protein_coding	2.268	5.522	1.71	5.087	3.274	3.98	2.526	4.675		ENSSSCG00000002723	protein_coding	6.909	7.98	6.321	9.134		ENSSSCG00000002738	protein_coding	0.626	0.364	0.587	0.354
ENSSSCG00000002622	TMEM14A	protein_coding	2.891	2.162	0.427	2.428	0.615	1.206	0.378	0.72		ENSSSCG00000002724	protein_coding	3.707	2.87	1.567	4.728		ENSSSCG00000002739	protein_coding	0.223	0.229	0.259	0.563
ENSSSCG00000002623	-	protein_coding	0.506	0.373	0.13	2.287	0	0.239	0.129	0.589		ENSSSCG00000002725	protein_coding	3.37	3.295	2.37	3.057		ENSSSCG00000002740	protein_coding	2.536	2.546	3.073	1.938
ENSSSCG00000002624	-	protein_coding	0	0.322	4.56	2.775	0	0	0	0		ENSSSCG00000002726	protein_coding	0.661	0.862	2.85	3.327		ENSSSCG00000002741	protein_coding	3.073	3.856	3.272	2.946
ENSSSCG00000002625	GCSH	protein_coding	0	0	0.078	0	0	0	0	0		ENSSSCG00000002727	protein_coding	26.897	31.805	9.637	18.396		ENSSSCG00000002742	protein_coding	2.279	0.572	4.395	3.09
ENSSSCG00000002626	-	protein_coding	1.024	0.051	0	0	0	0.114	0	0.131		ENSSSCG00000002729	protein_coding	2.735	3.9	2.176	4.715		ENSSSCG00000002743	protein_coding	5.732	5.727	8.85	5.329
ENSSSCG00000002627	GSTA4	protein_coding	1.05	1.583	0.427	1.105	0.268	0.385	0.408	0.904		ENSSSCG00000002730	protein_coding	0.104	0	0.427	0.039		ENSSSCG00000002745	protein_coding	0.871	0.894	0.796	0.524
ENSSSCG00000002628	ICK	protein_coding	0.7	0.824	1.697	0.707	0.793	1.019	0.726	0.799		ENSSSCG00000002734	protein_coding	0.091	0	0	0		ENSSSCG00000002746	protein_coding	1.698	2.671	2.854	3.352
ENSSSCG00000002629	FBXO9	protein_coding	4.796	3.99	3.355	2.852	5.061	5.955	2.943	6.338		ENSSSCG00000002736	protein_coding	0.013	0	0.246	0.167		ENSSSCG00000002747	protein_coding	0.034	0	0.02	0.026
ENSSSCG00000002630	GCM1	protein_coding	0	0.026	0	0	0	0.052	0.05	0.013		ENSSSCG00000002737	protein_coding	0	0	0	0.039		ENSSSCG00000002748	protein_coding	0.715	1.195	2.178	1.938
ENSSSCG00000002632	PKCNT1	protein_coding	0.078	0.026	0	0.026	0	0	0.129	0.013		ENSSSCG00000002738	protein_coding	0.57	0.669	0.039	0.462		ENSSSCG00000002749	protein_coding	4.48	1.476	5.967	3.693
ENSSSCG00000002633	GAS8	protein_coding	0.285	0.502	0.363	0.707	0.905	1.995	0.537	2.383		ENSSSCG00000002739	protein_coding	0.7	0.631	0.635	0.604		ENSSSCG00000002752	protein_coding	1.073	2.089	0.865	1.1
ENSSSCG00000002635	SPIRE2	protein_coding	1.944	1.261	0.972	4.612	0.223	0.291	0.179	0.34		ENSSSCG00000002740	protein_coding	3.254	2.201	2.487	2.338		ENSSSCG00000002753	protein_coding	1.631	1.84	4.405	2.252
ENSSSCG00000002636	TCF25	protein_coding	8.231	8.173	4.56	19.424	24.167	28.653	34.437	37.45		ENSSSCG00000002741	protein_coding	1.374	1.197	2.008	1.696		ENSSSCG00000002754	protein_coding	5.151	5.934	2.377	4.387
ENSSSCG00000002637	DBNDD1	protein_coding	0.104	0	0.039	0.013	0.134	0.281	0.07	0.183		ENSSSCG00000002742	protein_coding	2.333	1.454	0.648	3.97		ENSSSCG00000002755	protein_coding	3.575	4.926	3.222	3.771
ENSSSCG00000002639	TUBB3	protein_coding	1.076	0.039	0.246	0.039	0.067	0.083	0.08	0.105		ENSSSCG00000002743	protein_coding	8.542	9.499	3.873	8.068		ENSSSCG00000002756	protein_coding	4.816	6.194	11.118	5.906
ENSSSCG00000002640	DEF8	protein_coding	2.139	1.944	3.122	6.642	5.665	4.313	3.461	6.05		ENSSSCG00000002745	protein_coding	0.104	0	0	0		ENSSSCG00000002758	protein_coding	4.469	2.411	2.158	4.688
ENSSSCG00000002642	CDH15	protein_coding	0	0	0.259	0.051	6.894	7.66	4.186	16.722		ENSSSCG00000002746	protein_coding	2.294	3.089	1.166	1.901		ENSSSCG00000002759	protein_coding	6.883	4.531	2.605	7.844
ENSSSCG00000002645	GALNS	protein_coding	1.037	0.142	1.205	3.212	4.57	3.669	2.118	3.261		ENSSSCG00000002747	protein_coding	0	0.026	0	0		ENSSSCG00000002760	protein_coding	1.832	2.234	2.963	1.087
ENSSSCG00000002646	TRAPPC2L	protein_coding	68.572	76.596	15.648	90.761	36.938	50.021	77.326	49.968		ENSSSCG00000002748	protein_coding	0.752	0.875	0.712	1.285		ENSSSCG00000002761	protein_coding	0.112	0.208	0.348	0.327
ENSSSCG00000002648	CBFA2T3	protein_coding	0.272	0.039	0.544	0.475	2.302	2.432	1.81	3.824		ENSSSCG00000002749	protein_coding	3.798	2.252	3.925	11.626		ENSSSCG00000002762	protein_coding	1.989	1.465	1.82	1.231
ENSSSCG00000002650	-	protein_coding	3.02	2.124	1.438	5.318	3.073	4.199	5.728	3.169		ENSSSCG00000002752	protein_coding	0.402	0.348	1.192	0.488		ENSSSCG00000002763	protein_coding	10.525	15.236	19.918	18.581
ENSSSCG00000002651	CDT1	protein_coding	0.026	0.013	0.117	0.013	0.089	0.166	0.169	0.118		ENSSSCG00000002753	protein_coding	2.32	1.673	0.052	1.554		ENSSSCG00000002764	protein_coding	0.313	0.676	0.288	0.327
ENSSSCG00000002652	KLHDC4	protein_coding	1.581	1.236	2.008	3.79	3.654	4.594	4.147	6.835		ENSSSCG00000002754	protein_coding	2.981	5.11	1.593	5.665		ENSSSCG00000002767	protein_coding	0.022	0.104	0.06	0.092
ENSSSCG00000002653	JPH3	protein_coding	0.091	0.077	0.363	0.09	0.737	1.008	0.239	1.427		ENSSSCG00000002755	protein_coding	4.265	3.501	7.694	3.469		ENSSSCG00000002768	protein_coding	0	0.042	0.169	0.092
ENSSSCG00000002654	FBXO31	protein_coding	1.75	1.351	1.529	4.445	49.965	48.868	16.477	46.59		ENSSSCG00000002756	protein_coding	7.803	7.684	6.257	11.742		ENSSSCG00000002769	protein_coding	54.233	40.917	17.223	57.026
ENSSSCG00000002655	MAP1LC3B	protein_coding	9.826	11.404	5.972	15.519	10.246	15.506	23.289	13.919		ENSSSCG00000002758	protein_coding	1.568	0.438	0.933	1.233		ENSSSCG00000002771	protein_coding	4.413	4.968	3.461	3.915
ENSSSCG00000002656	ZCCHC14	protein_coding	0.57	0.103	0.661	0.321	6.212	6.6	1.144	6.338		ENSSSCG00000002759	protein_coding	3.902	2.626	0.959	2.133		ENSSSCG00000002773	protein_coding	0	0	0	0.354
ENSSSCG00000002657	-	protein_coding	0.363	0	0.324	0.141	0	0.26	0.915	0.131		ENSSSCG00000002760	protein_coding	0.907	1.03	1.347	0.565		ENSSSCG00000002774	protein_coding	1.542	2.183	1.223	1.925
ENSSSCG00000002658	FOXL1	protein_coding	0.052	0	0.207	0.064	0.29	0.447	0.02	0.471		ENSSSCG00000002761	protein_coding	0	0.489	0	0.039		ENSSSCG00000002775	protein_coding	0	0.094	0	0.262
ENSSSCG00000002660	MTHFSD	protein_coding	0.35	0.759	0.324	1.439	1.788	1.33	0.835	1.807		ENSSSCG00000002762	protein_coding	2.683	3.128	1.503	1.606		ENSSSCG00000002776	protein_coding	3.207	3.149	3.928	3.771
ENSSSCG00000002662	C16orf74	protein_coding	0.143	0.747	1.308	2.556	3.341	5.768	0.368	2.527		ENSSSCG00000002763	protein_coding	15.166	20.967	3.886	18.062		ENSSSCG00000002777	protein_coding	0.034	0.052	0.02	0.039
ENSSSCG00000002663	GINS2	protein_coding	0.428	0.669	0.505	0.629	2.592	2.131	1.412	3.038		ENSSSCG00000002764	protein_coding	0.389	0.232	0.687	0.231		ENSSSCG00000002778	protein_coding	0.827	1.923	0.815	1.401
ENSSSCG00000002664	GSE1	protein_coding	0.363	0.219	1.58	1.477	11.486	8.595	1.402	7.15		ENSSSCG00000002767	protein_coding	0.039	0.077	0.272	0.026		ENSSSCG00000002779	protein_coding	0.246	0.291	0.109	0.314
ENSSSCG00000002666	KIAA0513	protein_coding	1.465	1.506	2.137	5.434	11.866	14.903	6.235	13.553		ENSSSCG00000002768	protein_coding	0.065	0.373	0	0.013		ENSSSCG00000002780	protein_coding	8.179	22.407	24.343	8.839
ENSSSCG00000002667	ZDHHC7	protein_coding	1.128	0.618	0.479	2.158	2.29	3.326	1.661	2.082		ENSSSCG00000002769	protein_coding	6.896	9.486	1.658	9.031		ENSSSCG00000002781	protein_coding	0.034	0.052	0	0.118
ENSSSCG00000002668	FAM92B	protein_coding	0	0	0.609	0	0.022	0.021	0	0.026		ENSSSCG00000002771	protein_coding	2.424	3.128	0.972	3.469		ENSSSCG00000002782	protein_coding	0	0.031	0	0.013
ENSSSCG00000002669	CRISPLD2	protein_coding	6.676	3.668	9.326	23.06	6.469	11.079	10.958	13.199		ENSSSCG00000002773	protein_coding	0.363	0	0	0.629		ENSSSCG00000002783	protein_coding	0.212	0.478	0.587	1.493
ENSSSCG00000002670	-	protein_coding	1.089	1.351	2.358	3.057	4.525	4.531	2.993	3.784		ENSSSCG00000002774	protein_coding	1.296	1.043	3.407	1.721		ENSSSCG00000002786	protein_coding	0.659	1.008	0.497	1.231
ENSSSCG00000002671	ATP2C2	protein_coding	0.078	0.013	0.117	0	0.045	0.042	0.03	0.026		ENSSSCG00000002775	protein_coding	0	0	0.168	0		ENSSSCG00000002787	protein_coding	14.793	10.674	14.697	12.112
ENSSSCG00000002672	TLDC1	protein_coding	0.181	0.103	0.427	0.398	0.201	0.644	0.537	0.982		ENSSSCG00000002776	protein_coding	4.304	4.93	2.073	5.049		ENSSSCG00000002788	protein_coding	0.447	0.987	0.119	0.93
ENSSSCG00000002675	DNAAF1	protein_coding	0.117	0.026	0.013	0.051	0.078	0.01	0.149	0.079		ENSSSCG00000002777	protein_coding	0.065	0	0.026	0.128		ENSSSCG00000002790	protein_coding	8.626	9.219	11.625	9.624
ENSSSCG00000002680	TAF1C	protein_coding	0.104	0.051	0.078	0.488	0.994	1.299	0.607	1.571		ENSSSCG00000002778	protein_coding	0.907	0.476	1.373	1.143		ENSSSCG00000002792	protein_coding	11.084	23.893	19.68	70.108
ENSSSCG00000002681	HSDL1	protein_coding	0.765	1.467	0.531	1.477	1.128	1.767	0.457	0.995		ENSSSCG00000002779	protein_coding	0.544	0.553	0.039	1.477		ENSSSCG00000002793	protein_coding	1.196	1.112	0.676	1.034
ENSSSCG00000002682	MBTPS1	protein_coding	3.305	3.578	1.503	6.231	4.827	4.542	3.55	5.015		ENSSSCG00000002780	protein_coding	12.185	25.897	2.409	14.234		ENSSSCG00000002795	protein_coding	2.726	8.938	5.957	5.068
ENSSSCG00000002684	CDH13	protein_coding	44.19	57.933	31.101	44.09	7.508	10.559	6.981	7.189		ENSSSCG00000002781	protein_coding	0.013	0	0	0.411		ENSSSCG00000002797	protein_coding	23.251	18.156	19.013	25.089
ENSSSCG00000002686	HSD17B2	protein_coding	0.13	0.129	0	0.45	0	0	0	0		ENSSSCG00000002782	protein_coding	0	0	0.104	0.013		ENSSSCG00000002799	protein_coding	4.681	4.76	5.748	3.391
ENSSSCG00000002688	-	protein_coding	0.324	0.412	0.531	0.45	0.447	0.353	0.875	0.249		ENSSSCG00000002783	protein_coding	0.246	0.373	0.181	0.36		ENSSSCG00000002800	protein_coding	0.022	0.031	0.119	0.052
ENSSSCG00000002689	CMIP	protein_coding	0.804	0.425	1.334	1.079	0.436	0.686	0.537	1.021		ENSSSCG00000002786	protein_coding	0.531	0.489	0.648	0.707		ENSSSCG00000002801	protein_coding	0.425	0.821	0.726	0.759
ENSSSCG00000002690	GAN	protein_coding	0.169	0.206	0.479	0.668	0.637	0.821	0.557	0.615		ENSSSCG00000002787	protein_coding	3.02	3.887	3.329	8.479		ENSSSCG00000002802	protein_coding	0.078	0.197	0.477	0.288
ENSSSCG00000002694	CLEC3A	protein_coding	0	0	0.376	0.064	0	0	0	0		ENSSSCG00000002788	protein_coding	0.946	1.004	0.091	0.976		ENSSSCG00000002803	protein_coding	0	0	0	0.092
ENSSSCG00000002696	VAT1L	protein_coding	0.233	0.322	0.661	0.18	0.425	1.143	0.447	1.165		ENSSSCG00000002790	protein_coding	9.255	14.261	2.461	14.285		ENSSSCG00000002804	protein_coding	1.106	1.258	1.959	1.715
ENSSSCG00000002697	-	protein_coding	1.387	1.377	0	0	0	0	0.507	0		ENSSSCG00000002792	protein_coding	16.009	11.52	8.744	14.183		ENSSSCG00000002805	protein_coding	0.894	0.883	2.387	0.93
ENSSSCG00000002699	-	protein_coding	0	0	0.466	0	0.034	0.655	0.139	0.118		ENSSSCG00000002793	protein_coding	0.519	0.219	0.311	0.385		ENSSSCG00000002806	protein_coding	10.983	10.133	2.436	7.7
ENSSSCG00000002700	SYCE1L	protein_coding	0.298	0.592	0.894	0.141	1.151	0	0	0.629		ENSSSCG00000002795	protein_coding	4.524	4.968	2.06	5.601		ENSSSCG00000002807	protein_coding	0.559	0.956	2.009	1.034
ENSSSCG00000002701	MON1B	protein_coding	1.711	1.738	1.606	2.377	2.156	3.243	2.585	3.313		ENSSSCG00000002797	protein_coding	51.773	43.839	16.295	49.909		ENSSSCG00000002809	protein_coding	0.235	0	0.03	0.144
ENSSSCG00000002702	DUX4	protein_coding	0	0.528	0	0.09	0	0.686	0.696	1.506		ENSSSCG00000002799	protein_coding	3.902	4.84	4.041	3.34		ENSSSCG00000002811	protein_coding	0.045	0	0.109	0.249
ENSSSCG00000002703	TERF2IP	protein_coding	3.707	4.312	5.13	3.893	8.972	7.847	5.31	6.901		ENSSSCG00000002800	protein_coding	0.22	0.142	0.104	0.128		ENSSSCG00000002812	protein_coding	2.614	1.923	0.994	2.54
ENSSSCG00000002704	KARS	protein_coding	97.712	103.922	65.467	140.144	82.278	72.595	86.753	102.647		ENSSSCG00000002801	protein_coding	36.645	43.041	15.79	59.981		ENSSSCG00000002813	protein_coding	1.631	2.401	1.303	2.409
ENSSSCG00000002705	-	protein_coding	1.089	3.964	0.648	1.118	0.279	0.166	0.825	1.113		ENSSSCG00000002802	protein_coding	0.765	1.094	0.415	0.938		ENSSSCG00000002814	protein_coding	0.268	0.239	0.149	0.157
ENSSSCG00000002706	ADAT1	protein_coding	0.531	0.669	0.415	1.053	0.715	1.039	0.527	0.707		ENSSSCG00000002803	protein_coding	0.493	0.116	0.415	0.694		ENSSSCG00000002815	protein_coding	2.961	4.126	2.108	4.976
ENSSSCG00000002707	GABARAPL2	protein_coding	18.601	15.922	9.715	18.088	4.681	7.774	11.227	10.41		ENSSSCG00000002804	protein_coding	0.972	0.94	1.49	1.323		ENSSSCG00000002817	protein_coding	0	0	0.03	0.079
ENSSSCG00000002708	-	protein_coding	0.519	0.322	0.907	0.54	0.425	0.52	0.676	0.314		ENSSSCG00000002805	protein_coding	3.422	3.424	1.023	3.083		ENSSSCG00000002818	protein_coding	1.073	1.736	0.607	2.462
ENSSSCG00000002709	-	protein_coding	0.026	0	0	0.077	0.134	0.239	0	0.105		ENSSSCG00000002806	protein_coding	4.317	4.106	5.285	12.23		ENSSSCG00000002819	protein_coding	7.832	4.552	4.117	5.473
ENSSSCG00000002712	LDHD	protein_coding	1.309	1.789	1.645	7.091	11.955	11.484	16.885	31.217		ENSSSCG00000002807	protein_coding	2.074	1.763	0.868	1.683		ENSSSCG00000002820	protein_coding	1.631	1.684	1.263	1.545
ENSSSCG00000002714	-	protein_coding	1.244	1.853	0.596	0.861	0.603	1.029	0.746	1.257		ENSSSCG00000002809	protein_coding	0	0	0.246	0		ENSSSCG00000002821	protein_coding	0	0.01	0.01	0.013
ENSSSCG00000002715	RFWD3	protein_coding	0.428	0.682	0.557	0.373	0.268	0.197	0.666	0.262		ENSSSCG00000002811	protein_coding	0.104	0.051	0.298	0.206		ENSSSCG00000002822	protein_coding	11.229	11.817	11.486	14.417
ENSSSCG00000002716	MLKL	protein_coding	1.309	3.565	6.516	1.49	2.201	2.453	3.799	1.689		ENSSSCG00000002812	protein_coding	1.128	0.644	0.479	4.137		ENSSSCG00000002823	protein_coding	0.413	0.343	0.119	0.21
ENSSSCG00000002718	FA2H	protein_coding	0.039	0	0.039	0	0.078	0.073	0	0.065		ENSSSCG00000002813	protein_coding	0.946	1.274	2.137	3.237		ENSSSCG00000002824	protein_coding	0.492	0.135	0.805	0.707
ENSSSCG00000002719	EXOSC6	protein_coding	0	0	0.194	0.565	5.14	4.77	1.223	4.688		ENSSSCG00000002814	protein_coding	0.156	0.064	0.285	0.193		ENSSSCG00000002825	protein_coding	0	2.245	0.06	2.645
ENSSSCG00000002720	CLEC18A	protein_coding	0	0.077	0.466	0.09	0.045	0.312	0.229	0.065		ENSSSCG00000002815	protein_coding	3.604	1.545	6.632	12.089		ENSSSCG00000002826	protein_coding	0.369	1.767	0.229	3.025
ENSSSCG00000002721	-	protein_coding	4.446	4.595	3.109	4.856	3.843	3.97	2.178	4.74		ENSSSCG00000002817	protein_coding	0.013	0	0.194	0.09		ENSSSCG00000002827	protein_coding	0	0	0.03	0.157
ENSSSCG00000002722	-	protein_coding	4.654	3.72	2.94	4.381	6.95	6.454	5.638	6.194		ENSSSCG00000002818	protein_coding	1.465	2.883	0.233	2.492		ENSSSCG00000002828	protein_coding	0.346	0.312	0.756	0.471
ENSSSCG00000002723	-	protein_coding	6.909	7.98	6.321	9.134	9.598	9.852	19.371	8.904		ENSSSCG00000002819	protein_coding	2.593	3.115	0.79	2.338		ENSSSCG00000002829	protein_coding	12.547	21.441	14.29	20.702
ENSSSCG00000002724	-	protein_coding	3.707	2.87	1.567	4.728	4	3.638	1.402	4.216		ENSSSCG00000002820	protein_coding	1.348	1.094	1.101	0.874		ENSSSCG00000002830	protein_coding	0.101	0.031	0	0
ENSSSCG00000002725	SF3B3	protein_coding	3.37	3.295	2.37	3.057	3.575	3.606	5.012	2.462		ENSSSCG00000002821	protein_coding	0.013	0.039	0.324	0		ENSSSCG00000002831	protein_coding	1.229	0.603	2.784	9.336
ENSSSCG00000002726	MTSS1L	protein_coding	0.661	0.862	2.85	3.327	5.397	6.932	0.865	6.822		ENSSSCG00000002822	protein_coding	9.528	9.641	7.034	13.373		ENSSSCG00000002835	protein_coding	0.034	0.042	0	0.013
ENSSSCG00000002727	IL34	protein_coding	26.897	31.805	9.637	18.396	7.106	7.223	1.641	14.482		ENSSSCG00000002823	protein_coding	0.92	1.828	1.93	1.028		ENSSSCG00000002836	protein_coding	0.056	0.166	0.04	0.065
ENSSSCG00000002729	VAC14	protein_coding	2.735	3.9	2.176	4.715	4.994	5.144	4.952	4.924		ENSSSCG00000002824	protein_coding	22.97	1.043	2.008	3.186		ENSSSCG00000002837	protein_coding	3.855	6.018	5.3	3.103
ENSSSCG00000002730	CALB2	protein_coding	0.104	0	0.427	0.039	0	0	0.06	0		ENSSSCG00000002825	protein_coding	39.717	2.034	0.427	48.869		ENSSSCG00000002838	protein_coding	3.419	5.539	2.993	6.115
ENSSSCG00000002731	-	protein_coding	0	0	0	0	0	0	0	0.065		ENSSSCG00000002826	protein_coding	7.531	1.261	0.609	14.619		ENSSSCG00000002839	protein_coding	0	0	0.03	0
ENSSSCG00000002734	MARVELD3	protein_coding	0.091	0	0	0	0	0.146	0	0		ENSSSCG00000002827	protein_coding	0.026	0	0.155	0.103		ENSSSCG00000002841	protein_coding	2.682	2.255	3.431	2.213
ENSSSCG00000002736	TAT	protein_coding	0.013	0	0.246	0.167	0.022	0.031	0.02	0.105		ENSSSCG00000002828	protein_coding	0.907	0.798	0.648	0.938		ENSSSCG00000002843	protein_coding	5.117	3.523	6.136	3.077
ENSSSCG00000002737	CHST4	protein_coding	0	0	0	0.039	0	0	0	0		ENSSSCG00000002829	protein_coding	16.709	17.26	12.5	23.612		ENSSSCG00000002844	protein_coding	42.547	49.782	30.479	49.942
ENSSSCG00000002738	ZNF23	protein_coding	0.57	0.669	0.039	0.462	0.626	0.364	0.587	0.354		ENSSSCG00000002830	protein_coding	1.97	1.673	1.904	0.514		ENSSSCG00000002846	protein_coding	21.273	15.309	17.154	13.932
ENSSSCG00000002739	-	protein_coding	0.7	0.631	0.635	0.604	0.223	0.229	0.259	0.563		ENSSSCG00000002831	protein_coding	1.698	1.403	1.632	2.248		ENSSSCG00000002847	protein_coding	0.123	0.01	0.01	0.17
ENSSSCG00000002740	AP1G1	protein_coding	3.254	2.201	2.487	2.338	2.536	2.546	3.073	1.938		ENSSSCG00000002835	protein_coding	0	0.064	0.376	0		ENSSSCG00000002849	protein_coding	0	0.104	0	0.092
ENSSSCG00000002741	-	protein_coding	1.374	1.197	2.008	1.696	3.073	3.856	3.272	2.946		ENSSSCG00000002836	protein_coding	0.026	0.064	0.181	0.051		ENSSSCG00000002850	protein_coding	0	0	0.189	0
ENSSSCG00000002742	-	protein_coding	2.333	1.454	0.648	3.97	2.279	0.572	4.395	3.09		ENSSSCG00000002837	protein_coding	3.28	2.561	4.948	2.454		ENSSSCG00000002852	protein_coding	33.787	32.779	27.207	58.349
ENSSSCG00000002743	-	protein_coding	8.542	9.499	3.873	8.068	5.732	5.727	8.85	5.329		ENSSSCG00000002838	protein_coding	0.765	1.377	1.334	3.494		ENSSSCG00000002853	protein_coding	6.57	9.697	4.604	9.402
ENSSSCG00000002745	-	protein_coding	0.104	0	0	0	0.871	0.894	0.796	0.524		ENSSSCG00000002839	protein_coding	0	0	0.091	0		ENSSSCG00000002854	protein_coding	2.637	3.357	3.351	1.859
ENSSSCG00000002746	-	protein_coding	2.294	3.089	1.166	1.901	1.698	2.671	2.854	3.352		ENSSSCG00000002841	protein_coding	1.322	1.57	3.329	1.272		ENSSSCG00000002855	protein_coding	0.961	0.8	0.716	0.576
ENSSSCG00000002747	PMFBP1	protein_coding	0	0.026	0	0	0.034	0	0.02	0.026		ENSSSCG00000002843	protein_coding	4.913	7.504	4.43	7.721		ENSSSCG00000002857	protein_coding	0.112	0.031	0.01	0.052
ENSSSCG00000002748	DHX38	protein_coding	0.752	0.875	0.712	1.285	0.715	1.195	2.178	1.938		ENSSSCG00000002844	protein_coding	6.766	6.191	3.627	8.427		ENSSSCG00000002859	protein_coding	1.229	1.465	1.333	1.296
ENSSSCG00000002749	HP	protein_coding	3.798	2.252	3.925	11.626	4.48	1.476	5.967	3.693		ENSSSCG00000002846	protein_coding	9.1	10.258	7.124	12.05		ENSSSCG00000002860	protein_coding	9.207	11.068	11.794	20.035
ENSSSCG00000002752	ZFHX3	protein_coding	0.402	0.348	1.192	0.488	1.073	2.089	0.865	1.1		ENSSSCG00000002847	protein_coding	0.765	0.013	0.142	0.231		ENSSSCG00000002861	protein_coding	4.302	3.066	2.585	2.422
ENSSSCG00000002753	NOB1	protein_coding	2.32	1.673	0.052	1.554	1.631	1.84	4.405	2.252		ENSSSCG00000002852	protein_coding	2.917	1.236	5.311	9.314		ENSSSCG00000002863	protein_coding	2.57	1.715	0.617	2.056
ENSSSCG00000002754	NQO1	protein_coding	2.981	5.11	1.593	5.665	5.151	5.934	2.377	4.387		ENSSSCG00000002853	protein_coding	5.263	2.639	3.368	13.296		ENSSSCG00000002864	protein_coding	0.715	0.686	0.189	0.537
ENSSSCG00000002755	NFAT5	protein_coding	4.265	3.501	7.694	3.469	3.575	4.926	3.222	3.771		ENSSSCG00000002854	protein_coding	3.254	2.111	1.321	4.162		ENSSSCG00000002865	protein_coding	0.346	0.551	0.776	0.825
ENSSSCG00000002756	CYB5B	protein_coding	7.803	7.684	6.257	11.742	4.816	6.194	11.118	5.906		ENSSSCG00000002855	protein_coding	0.557	0.888	0.79	1.298		ENSSSCG00000002866	protein_coding	5.117	6.142	0.119	4.583
ENSSSCG00000002758	PDF	protein_coding	1.568	0.438	0.933	1.233	4.469	2.411	2.158	4.688		ENSSSCG00000002857	protein_coding	0.22	0.051	0.039	0.051		ENSSSCG00000002867	protein_coding	9.017	7.493	20.624	7.634
ENSSSCG00000002759	COG8	protein_coding	3.902	2.626	0.959	2.133	6.883	4.531	2.605	7.844		ENSSSCG00000002859	protein_coding	2.126	1.712	1.049	1.554		ENSSSCG00000002868	protein_coding	8.67	6.662	14.608	7.019
ENSSSCG00000002760	NIP7	protein_coding	0.907	1.03	1.347	0.565	1.832	2.234	2.963	1.087		ENSSSCG00000002860	protein_coding	7.868	5.612	7.604	9.327		ENSSSCG00000002869	protein_coding	50.301	44.367	40.105	42.793
ENSSSCG00000002761	-	protein_coding	0	0.489	0	0.039	0.112	0.208	0.348	0.327		ENSSSCG00000002861	protein_coding	2.865	1.326	3.744	1.644		ENSSSCG00000002872	protein_coding	4.268	4.75	3.829	4.897
ENSSSCG00000002762	TERF2	protein_coding	2.683	3.128	1.503	1.606	1.989	1.465	1.82	1.231		ENSSSCG00000002862	protein_coding	0	0	0.272	0		ENSSSCG00000002873	protein_coding	234.274	283.218	167.997	243.662
ENSSSCG00000002763	PRMT7	protein_coding	15.166	20.967	3.886	18.062	10.525	15.236	19.918	18.581		ENSSSCG00000002863	protein_coding	0.078	0.039	0.052	0.295		ENSSSCG00000002875	protein_coding	4.771	3.991	2.625	5.015
ENSSSCG00000002764	SMPD3	protein_coding	0.389	0.232	0.687	0.231	0.313	0.676	0.288	0.327		ENSSSCG00000002864	protein_coding	0.35	0.167	0.57	0.231		ENSSSCG00000002876	protein_coding	9.776	12.16	8.453	7.542
ENSSSCG00000002767	TSNAXIP1	protein_coding	0.039	0.077	0.272	0.026	0.022	0.104	0.06	0.092		ENSSSCG00000002865	protein_coding	0.557	0.669	0.505	0.874		ENSSSCG00000002877	protein_coding	0.659	0.676	0.756	0.642
ENSSSCG00000002768	CENPT	protein_coding	0.065	0.373	0	0.013	0	0.042	0.169	0.092		ENSSSCG00000002866	protein_coding	0.065	0	0.065	0.154		ENSSSCG00000002879	protein_coding	6.458	7.15	3.132	8.629
ENSSSCG00000002769	THAP11	protein_coding	6.896	9.486	1.658	9.031	54.233	40.917	17.223	57.026		ENSSSCG00000002867	protein_coding	1.167	0.669	1.969	1.991		ENSSSCG00000002880	protein_coding	0.715	0.437	0.507	0.458
ENSSSCG00000002771	-	protein_coding	2.424	3.128	0.972	3.469	4.413	4.968	3.461	3.915		ENSSSCG00000002868	protein_coding	5.354	6.358	1.878	11.755		ENSSSCG00000002881	protein_coding	0	0	0.199	0.105
ENSSSCG00000002773	-	protein_coding	0.363	0	0	0.629	0	0	0	0.354		ENSSSCG00000002869	protein_coding	34.688	35.705	25.453	28.301		ENSSSCG00000002883	protein_coding	0	0	0	0.039
ENSSSCG00000002774	FAM65A	protein_coding	1.296	1.043	3.407	1.721	1.542	2.183	1.223	1.925		ENSSSCG00000002872	protein_coding	1.711	1.519	2.228	3.07		ENSSSCG00000002884	protein_coding	0.425	0.655	0.428	2.239
ENSSSCG00000002775	AGRP	protein_coding	0	0	0.168	0	0	0.094	0	0.262		ENSSSCG00000002873	protein_coding	46.186	69.955	34.132	76.373		ENSSSCG00000002885	protein_coding	38.48	44.056	19.172	48.79
ENSSSCG00000002776	ATP6V0D1	protein_coding	4.304	4.93	2.073	5.049	3.207	3.149	3.928	3.771		ENSSSCG00000002875	protein_coding	1.491	2.639	0.505	2.608		ENSSSCG00000002886	protein_coding	2.581	0.894	1.124	0.367
ENSSSCG00000002777	HSD11B2	protein_coding	0.065	0	0.026	0.128	0.034	0.052	0.02	0.039		ENSSSCG00000002876	protein_coding	10.616	8.894	5.052	6.256		ENSSSCG00000002887	protein_coding	0.346	0.634	0.03	0
ENSSSCG00000002778	ZDHHC1	protein_coding	0.907	0.476	1.373	1.143	0.827	1.923	0.815	1.401		ENSSSCG00000002877	protein_coding	2.217	2.085	1.93	0.809		ENSSSCG00000002888	protein_coding	0.603	0.873	0.328	1.336
ENSSSCG00000002779	LRRC36	protein_coding	0.544	0.553	0.039	1.477	0.246	0.291	0.109	0.314		ENSSSCG00000002879	protein_coding	1.257	1.197	1.425	4.753		ENSSSCG00000002889	protein_coding	0.201	0.457	0.666	1.087
ENSSSCG00000002780	TPPP3	protein_coding	12.185	25.897	2.409	14.234	8.179	22.407	24.343	8.839		ENSSSCG00000002880	protein_coding	0.48	0.541	0.648	0.732		ENSSSCG00000002891	protein_coding	0	0	0.07	0
ENSSSCG00000002781	KCTD19	protein_coding	0.013	0	0	0.411	0.034	0.052	0	0.118		ENSSSCG00000002881	protein_coding	0.207	0.064	0	0.167		ENSSSCG00000002893	protein_coding	0.235	0.499	1.889	0.21
ENSSSCG00000002782	PLEKHG4	protein_coding	0	0	0.104	0.013	0	0.031	0	0.013		ENSSSCG00000002882	protein_coding	22.27	0	0.246	0		ENSSSCG00000002895	protein_coding	1.587	1.85	1.014	1.414
ENSSSCG00000002783	SLC9A5	protein_coding	0.246	0.373	0.181	0.36	0.212	0.478	0.587	1.493		ENSSSCG00000002883	protein_coding	0.311	0	0.246	0		ENSSSCG00000002896	protein_coding	6.525	7.473	9.059	9.454
ENSSSCG00000002786	ELMO3	protein_coding	0.531	0.489	0.648	0.707	0.659	1.008	0.497	1.231		ENSSSCG00000002884	protein_coding	1.011	0.373	0.117	0.514		ENSSSCG00000002898	protein_coding	2.559	3.056	2.685	2.697
ENSSSCG00000002787	E2F4	protein_coding	3.02	3.887	3.329	8.479	14.793	10.674	14.697	12.112		ENSSSCG00000002885	protein_coding	20.675	22.859	19.832	42.188		ENSSSCG00000002900	protein_coding	1.341	0.904	0.497	0.55
ENSSSCG00000002788	EXOC3L1	protein_coding	0.946	1.004	0.091	0.976	0.447	0.987	0.119	0.93		ENSSSCG00000002886	protein_coding	0	0	0.946	0.707		ENSSSCG00000002901	protein_coding	0.034	0	0.089	0.105
ENSSSCG00000002790	TMEM208	protein_coding	9.255	14.261	2.461	14.285	8.626	9.219	11.625	9.624		ENSSSCG00000002887	protein_coding	0.013	0.039	0.091	0.013		ENSSSCG00000002902	protein_coding	0	0.156	0	0.013
ENSSSCG00000002792	HSF4	protein_coding	16.009	11.52	8.744	14.183	11.084	23.893	19.68	70.108		ENSSSCG00000002888	protein_coding	0.726	0.798	1.269	0.527		ENSSSCG00000002903	protein_coding	0	0	0.438	1.244
ENSSSCG00000002793	-	protein_coding	0.519	0.219	0.311	0.385	1.196	1.112	0.676	1.034		ENSSSCG00000002889	protein_coding	53.795	2.034	1.049	0.655		ENSSSCG00000002904	protein_coding	0.726	1.206	1.094	1.519
ENSSSCG00000002795	CDH11	protein_coding	4.524	4.968	2.06	5.601	2.726	8.938	5.957	5.068		ENSSSCG00000002891	protein_coding	0	0	0.272	0		ENSSSCG00000002905	protein_coding	20.871	15.589	12.43	16.342
ENSSSCG00000002797	GOT2	protein_coding	51.773	43.839	16.295	49.909	23.251	18.156	19.013	25.089		ENSSSCG00000002893	protein_coding	3.383	2.42	1.632	1.259		ENSSSCG00000002906	protein_coding	2.581	2.692	2.138	5.906
ENSSSCG00000002799	CNOT1	protein_coding	3.902	4.84	4.041	3.34	4.681	4.76	5.748	3.391		ENSSSCG00000002895	protein_coding	0.674	0.425	1.205	1.143		ENSSSCG00000002907	protein_coding	93.138	115.995	110.907	124.581
ENSSSCG00000002800	-	protein_coding	0.22	0.142	0.104	0.128	0.022	0.031	0.119	0.052		ENSSSCG00000002896	protein_coding	11.485	15.111	5.816	15.917		ENSSSCG00000002908	protein_coding	0.089	0.042	0.01	0.026
ENSSSCG00000002801	-	protein_coding	36.645	43.041	15.79	59.981	0.425	0.821	0.726	0.759		ENSSSCG00000002898	protein_coding	2.605	2.69	1.943	2.942		ENSSSCG00000002910	protein_coding	0.313	1.195	0.825	2.082
ENSSSCG00000002802	GINS3	protein_coding	0.765	1.094	0.415	0.938	0.078	0.197	0.477	0.288		ENSSSCG00000002900	protein_coding	0.298	0.463	1.839	1.169		ENSSSCG00000002914	protein_coding	0	0	0.129	0.065
ENSSSCG00000002803	-	protein_coding	0.493	0.116	0.415	0.694	0	0	0	0.092		ENSSSCG00000002901	protein_coding	0.415	0	0.039	0		ENSSSCG00000002915	protein_coding	0	0.083	0.01	0.589
ENSSSCG00000002804	CSNK2A2	protein_coding	0.972	0.94	1.49	1.323	1.106	1.258	1.959	1.715		ENSSSCG00000002902	protein_coding	0.078	0	0.415	0		ENSSSCG00000002916	protein_coding	0.771	1.84	0.597	3.103
ENSSSCG00000002805	CFAP20	protein_coding	3.422	3.424	1.023	3.083	0.894	0.883	2.387	0.93		ENSSSCG00000002903	protein_coding	0.285	0	0	1.888		ENSSSCG00000002917	protein_coding	0.715	0.904	1.203	1.899
ENSSSCG00000002806	MMP15	protein_coding	4.317	4.106	5.285	12.23	10.983	10.133	2.436	7.7		ENSSSCG00000002904	protein_coding	1.193	1.236	1.114	0.668		ENSSSCG00000002918	protein_coding	0.95	0.582	2.576	0.511
ENSSSCG00000002807	USB1	protein_coding	2.074	1.763	0.868	1.683	0.559	0.956	2.009	1.034		ENSSSCG00000002905	protein_coding	5.12	5.2	1.813	9.918		ENSSSCG00000002919	protein_coding	14.313	7.285	55.449	6.587
ENSSSCG00000002809	TEPP	protein_coding	0	0	0.246	0	0.235	0	0.03	0.144		ENSSSCG00000002906	protein_coding	1.076	0.579	1.943	9.352		ENSSSCG00000002921	protein_coding	0.391	0.676	0.219	0.249
ENSSSCG00000002811	CNGB1	protein_coding	0.104	0.051	0.298	0.206	0.045	0	0.109	0.249		ENSSSCG00000002907	protein_coding	373.66	459.913	69.417	450.634		ENSSSCG00000002922	protein_coding	0.983	1.507	0.109	1.179
ENSSSCG00000002812	KIFC3	protein_coding	1.128	0.644	0.479	4.137	2.614	1.923	0.994	2.54		ENSSSCG00000002908	protein_coding	0.117	0	0.259	0.051		ENSSSCG00000002923	protein_coding	0.391	0.655	0.368	0.537
ENSSSCG00000002813	KATNB1	protein_coding	0.946	1.274	2.137	3.237	1.631	2.401	1.303	2.409		ENSSSCG00000002910	protein_coding	0.933	0.541	1.658	2.287		ENSSSCG00000002925	protein_coding	12.313	17.013	20.475	31.191
ENSSSCG00000002814	ADGRG3	protein_coding	0.156	0.064	0.285	0.193	0.268	0.239	0.149	0.157		ENSSSCG00000002913	protein_coding	0.052	0	0.104	0.077		ENSSSCG00000002926	protein_coding	9.072	10.227	9.387	18.411
ENSSSCG00000002815	GPR56	protein_coding	3.604	1.545	6.632	12.089	2.961	4.126	2.108	4.976		ENSSSCG00000002914	protein_coding	0	0	1.088	0		ENSSSCG00000002927	protein_coding	0.503	0.385	0.08	0.93
ENSSSCG00000002817	DRC7	protein_coding	0.013	0	0.194	0.09	0	0	0.03	0.079		ENSSSCG00000002915	protein_coding	0.428	1.03	0.376	1.092		ENSSSCG00000002929	protein_coding	0.525	0.551	0.348	0.327
ENSSSCG00000002818	PLLP	protein_coding	1.465	2.883	0.233	2.492	1.073	1.736	0.607	2.462		ENSSSCG00000002916	protein_coding	2.787	5.779	0.57	8.132		ENSSSCG00000002930	protein_coding	0.994	0.738	0.865	0.864
ENSSSCG00000002819	ARL2BP	protein_coding	2.593	3.115	0.79	2.338	7.832	4.552	4.117	5.473		ENSSSCG00000002917	protein_coding	1.024	1.12	0.712	1.079		ENSSSCG00000002931	protein_coding	0.458	0.748	0.587	0.72
ENSSSCG00000002820	RSPRY1	protein_coding	1.348	1.094	1.101	0.874	1.631	1.684	1.263	1.545		ENSSSCG00000002918	protein_coding	3.254	1.454	0.168	3.648		ENSSSCG00000002932	protein_coding	0.235	0.447	0.418	0.655
ENSSSCG00000002821	CCL22	protein_coding	0.013	0.039	0.324	0	0	0.01	0.01	0.013		ENSSSCG00000002919	protein_coding	11.952	14.995	11.632	18.949		ENSSSCG00000002933	protein_coding	0.425	0.312	0.348	0.681
ENSSSCG00000002822	AMFR	protein_coding	9.528	9.641	7.034	13.373	11.229	11.817	11.486	14.417		ENSSSCG00000002921	protein_coding	0.687	0.335	0.531	0.347		ENSSSCG00000002935	protein_coding	0.626	0.873	0.477	0.484
ENSSSCG00000002823	GNAO1	protein_coding	0.92	1.828	1.93	1.028	0.413	0.343	0.119	0.21		ENSSSCG00000002922	protein_coding	0.531	0.656	0.22	0.796		ENSSSCG00000002936	protein_coding	1.229	1.715	1.044	1.205
ENSSSCG00000002824	-	protein_coding	22.97	1.043	2.008	3.186	0.492	0.135	0.805	0.707		ENSSSCG00000002923	protein_coding	0.026	0.283	0.298	0.347		ENSSSCG00000002937	protein_coding	0.492	0.509	0.288	0.196
ENSSSCG00000002825	CES1	protein_coding	39.717	2.034	0.427	48.869	0	2.245	0.06	2.645		ENSSSCG00000002925	protein_coding	13.701	17.222	5.984	33.787		ENSSSCG00000002938	protein_coding	0.223	0.208	0.368	0.367
ENSSSCG00000002826	-	protein_coding	7.531	1.261	0.609	14.619	0.369	1.767	0.229	3.025		ENSSSCG00000002926	protein_coding	10.526	10.194	6.334	12.037		ENSSSCG00000002941	protein_coding	0.369	0.738	3.232	0.327
ENSSSCG00000002827	SLC6A2	protein_coding	0.026	0	0.155	0.103	0	0	0.03	0.157		ENSSSCG00000002927	protein_coding	0.013	0.013	0	0		ENSSSCG00000002950	protein_coding	1.564	1.829	0.805	1.244
ENSSSCG00000002828	LPCAT2	protein_coding	0.907	0.798	0.648	0.938	0.346	0.312	0.756	0.471		ENSSSCG00000002929	protein_coding	0.026	0	0.246	0.039		ENSSSCG00000002952	protein_coding	6.938	6.485	2.436	7.634
ENSSSCG00000002829	MMP2	protein_coding	16.709	17.26	12.5	23.612	12.547	21.441	14.29	20.702		ENSSSCG00000002930	protein_coding	2.813	3.449	2.63	0.976		ENSSSCG00000002953	protein_coding	41.094	20.89	41.02	32.736
ENSSSCG00000002830	IRX6	protein_coding	1.97	1.673	1.904	0.514	0.101	0.031	0	0		ENSSSCG00000002931	protein_coding	0.7	0.463	0.648	0.719		ENSSSCG00000002954	protein_coding	0.581	0.904	3.838	1.558
ENSSSCG00000002831	IRX3	protein_coding	1.698	1.403	1.632	2.248	1.229	0.603	2.784	9.336		ENSSSCG00000002932	protein_coding	1.102	1.017	1.723	0.565		ENSSSCG00000002955	protein_coding	0.078	0.249	0.099	0.314
ENSSSCG00000002835	TOX3	protein_coding	0	0.064	0.376	0	0.034	0.042	0	0.013		ENSSSCG00000002933	protein_coding	1.218	1.197	1.049	0.617		ENSSSCG00000002956	protein_coding	20.1	21.867	39.637	16.381
ENSSSCG00000002836	SALL1	protein_coding	0.026	0.064	0.181	0.051	0.056	0.166	0.04	0.065		ENSSSCG00000002935	protein_coding	0.972	1.416	1.295	1.066		ENSSSCG00000002957	protein_coding	0.201	0.249	0.139	0.38
ENSSSCG00000002837	CYLD	protein_coding	3.28	2.561	4.948	2.454	3.855	6.018	5.3	3.103		ENSSSCG00000002936	protein_coding	1.348	0.888	2.008	0.951		ENSSSCG00000002959	protein_coding	4.179	4.49	2.764	4.491
ENSSSCG00000002838	ZNF423	protein_coding	0.765	1.377	1.334	3.494	3.419	5.539	2.993	6.115		ENSSSCG00000002937	protein_coding	0.946	0.476	1.023	0.437		ENSSSCG00000002960	protein_coding	0.358	0.343	0.587	0.327
ENSSSCG00000002839	C16orf78	protein_coding	0	0	0.091	0	0	0	0.03	0		ENSSSCG00000002938	protein_coding	0.778	0.695	0.466	0.437		ENSSSCG00000002961	protein_coding	154.544	182.76	81.731	214.042
ENSSSCG00000002841	N4BP1	protein_coding	1.322	1.57	3.329	1.272	2.682	2.255	3.431	2.213		ENSSSCG00000002941	protein_coding	0.415	0.669	0	2.723		ENSSSCG00000002962	protein_coding	0.737	1.164	1.273	0.445
ENSSSCG00000002843	-	protein_coding	4.913	7.504	4.43	7.721	5.117	3.523	6.136	3.077		ENSSSCG00000002950	protein_coding	0.544	0.296	0.738	0.655		ENSSSCG00000002963	protein_coding	51.351	50.052	91.357	91.216
ENSSSCG00000002844	-	protein_coding	6.766	6.191	3.627	8.427	42.547	49.782	30.479	49.942		ENSSSCG00000002952	protein_coding	1.556	0.849	1.088	2.415		ENSSSCG00000002965	protein_coding	19.798	28.487	37.181	36.809
ENSSSCG00000002846	DNAJA2	protein_coding	9.1	10.258	7.124	12.05	21.273	15.309	17.154	13.932		ENSSSCG00000002953	protein_coding	50.8	7.967	22.992	105.638		ENSSSCG00000002967	protein_coding	0.112	0.042	0.06	0.065
ENSSSCG00000002847	GPT2	protein_coding	0.765	0.013	0.142	0.231	0.123	0.01	0.01	0.17		ENSSSCG00000002954	protein_coding	5.833	3.359	1.71	3.353		ENSSSCG00000002969	protein_coding	0.034	0.073	0.219	0.249
ENSSSCG00000002849	-	protein_coding	0	0	0	0	0	0.104	0	0.092		ENSSSCG00000002955	protein_coding	0.311	0.245	0.453	0.18		ENSSSCG00000002971	protein_coding	0	0.021	0	0
ENSSSCG00000002850	RPLP2	protein_coding	0	0	0	0	0	0	0.189	0		ENSSSCG00000002956	protein_coding	11.511	11.404	3.277	13.348		ENSSSCG00000002972	protein_coding	1.575	1.517	1.064	1.912
ENSSSCG00000002852	PLEKHF1	protein_coding	2.917	1.236	5.311	9.314	33.787	32.779	27.207	58.349		ENSSSCG00000002957	protein_coding	0	0	0	0.154		ENSSSCG00000002978	protein_coding	0	0	0.06	0
ENSSSCG00000002853	C19orf12	protein_coding	5.263	2.639	3.368	13.296	6.57	9.697	4.604	9.402		ENSSSCG00000002959	protein_coding	2.398	1.931	0.946	3.135		ENSSSCG00000002980	protein_coding	5.955	0	0.119	0
ENSSSCG00000002854	POP4	protein_coding	3.254	2.111	1.321	4.162	2.637	3.357	3.351	1.859		ENSSSCG00000002960	protein_coding	0.143	0.528	0.583	0.45		ENSSSCG00000002981	protein_coding	0.045	0.301	0.04	0
ENSSSCG00000002855	CCNE1	protein_coding	0.557	0.888	0.79	1.298	0.961	0.8	0.716	0.576		ENSSSCG00000002961	protein_coding	0.013	0.013	0.194	0.026		ENSSSCG00000002986	protein_coding	0	0.021	0	0
ENSSSCG00000002857	TDRD12	protein_coding	0.22	0.051	0.039	0.051	0.112	0.031	0.01	0.052		ENSSSCG00000002962	protein_coding	0.259	0.335	0.311	0.565		ENSSSCG00000002988	protein_coding	0.425	0.353	0.368	0.471
ENSSSCG00000002859	ANKRD27	protein_coding	2.126	1.712	1.049	1.554	1.229	1.465	1.333	1.296		ENSSSCG00000002963	protein_coding	81.029	103.806	32.604	109.556		ENSSSCG00000002989	protein_coding	36.938	50.323	46.469	48.279
ENSSSCG00000002860	PDCD5	protein_coding	7.868	5.612	7.604	9.327	9.207	11.068	11.794	20.035		ENSSSCG00000002965	protein_coding	15.918	16.99	20.998	44.668		ENSSSCG00000002990	protein_coding	0.369	0.166	0.08	0.079
ENSSSCG00000002861	NUDT19	protein_coding	2.865	1.326	3.744	1.644	4.302	3.066	2.585	2.422		ENSSSCG00000002967	protein_coding	0.233	0.064	0.194	0.206		ENSSSCG00000002991	protein_coding	0	0	0.109	0.288
ENSSSCG00000002862	WDR88	protein_coding	0	0	0.272	0	0	0	0	0		ENSSSCG00000002968	protein_coding	0	0	0.337	0		ENSSSCG00000002993	protein_coding	0.257	1.102	0.139	1.296
ENSSSCG00000002863	LRP3	protein_coding	0.078	0.039	0.052	0.295	2.57	1.715	0.617	2.056		ENSSSCG00000002969	protein_coding	0	0	0.039	0.141		ENSSSCG00000002994	protein_coding	0.972	0.437	0.438	1.611
ENSSSCG00000002864	SLC7A10	protein_coding	0.35	0.167	0.57	0.231	0.715	0.686	0.189	0.537		ENSSSCG00000002971	protein_coding	0.311	0	0.142	0		ENSSSCG00000002995	protein_coding	40.915	34.432	24.174	51.317
ENSSSCG00000002865	GPATCH1	protein_coding	0.557	0.669	0.505	0.874	0.346	0.551	0.776	0.825		ENSSSCG00000002972	protein_coding	0.752	1.351	0.751	2.749		ENSSSCG00000002996	protein_coding	7.62	7.878	6.663	10.358
ENSSSCG00000002866	C/EBP	protein_coding	0.065	0	0.065	0.154	5.117	6.142	0.119	4.583		ENSSSCG00000002978	protein_coding	0	0	0.065	0		ENSSSCG00000002997	protein_coding	0.123	0	0.517	0.694
ENSSSCG00000002867	CEBPG	protein_coding	1.167	0.669	1.969	1.991	9.017	7.493	20.624	7.634		ENSSSCG00000002980	protein_coding	0	0.232	0.661	0.128		ENSSSCG00000002998	protein_coding	5.553	4.604	4.097	5.447
ENSSSCG00000002868	-	protein_coding	5.354	6.358	1.878	11.755	8.67	6.662	14.608	7.019		ENSSSCG00000002981	protein_coding	0.13	0	0	0.039		ENSSSCG00000002999	protein_coding	1.642	1.278	0.368	2.03
ENSSSCG00000002869	LSM14A	protein_coding	34.688	35.705	25.453	28.301	50.301	44.367	40.105	42.793		ENSSSCG00000002984	protein_coding	0.298	0	1.529	0		ENSSSCG00000003000	protein_coding	1.877	1.871	2.426	1.781
ENSSSCG00000002872	KIAA0355	protein_coding	1.711	1.519	2.228	3.07	4.268	4.75	3.829	4.897		ENSSSCG00000002986	protein_coding	0	0	0.233	0		ENSSSCG00000003005	protein_coding	3.05	4.853	9.447	6.442
ENSSSCG00000002873	GPI	protein_coding	46.186	69.955	34.132	76.373	234.274	283.218	167.997	243.662		ENSSSCG00000002988	protein_coding	0.609	0.669	0.311	0.244		ENSSSCG00000003006	protein_coding	2.57	7.036	4.196	4.059
ENSSSCG00000002875	-	protein_coding	1.491	2.639	0.505	2.608	4.771	3.991	2.625	5.015		ENSSSCG00000002989	protein_coding	33.379	36.773	14.715	69.731		ENSSSCG00000003007	protein_coding	9.743	12.565	9.059	15.268
ENSSSCG00000002876	UBA2	protein_coding	10.616	8.894	5.052	6.256	9.776	12.16	8.453	7.542		ENSSSCG00000002990	protein_coding	0	0	0.181	0		ENSSSCG00000003013	protein_coding	0.871	1.84	1.402	1.899
ENSSSCG00000002877	ZNF181	protein_coding	2.217	2.085	1.93	0.809	0.659	0.676	0.756	0.642		ENSSSCG00000002991	protein_coding	0.35	0	0	0		ENSSSCG00000003014	protein_coding	0.179	0.603	0.318	1.087
ENSSSCG00000002879	GRAMD1A	protein_coding	1.257	1.197	1.425	4.753	6.458	7.15	3.132	8.629		ENSSSCG00000002993	protein_coding	1.776	0.747	0.324	1.824		ENSSSCG00000003015	protein_coding	1.944	2.671	5.976	2.737
ENSSSCG00000002880	ZNF792	protein_coding	0.48	0.541	0.648	0.732	0.715	0.437	0.507	0.458		ENSSSCG00000002994	protein_coding	0	0	0.168	0.36		ENSSSCG00000003016	protein_coding	3.452	4.043	1.7	2.972
ENSSSCG00000002881	FFAR2	protein_coding	0.207	0.064	0	0.167	0	0	0.199	0.105		ENSSSCG00000002995	protein_coding	5.328	4.608	4.56	11.395		ENSSSCG00000003017	protein_coding	1.251	1.881	1.024	0.917
ENSSSCG00000002882	KRTDAP	protein_coding	22.27	0	0.246	0	0	0	0	0		ENSSSCG00000002996	protein_coding	1.05	1.956	2.642	3.764		ENSSSCG00000003018	protein_coding	5.732	5.986	4.883	5.709
ENSSSCG00000002883	DMKN	protein_coding	0.311	0	0.246	0	0	0	0	0.039		ENSSSCG00000002997	protein_coding	1.348	0	3.031	0		ENSSSCG00000003021	protein_coding	1.408	1.808	0.885	1.414
ENSSSCG00000002884	LSR	protein_coding	1.011	0.373	0.117	0.514	0.425	0.655	0.428	2.239		ENSSSCG00000002998	protein_coding	0.765	1.828	4.041	2.171		ENSSSCG00000003022	protein_coding	0.425	0.447	0.08	0.301
ENSSSCG00000002885	USF2	protein_coding	20.675	22.859	19.832	42.188	38.48	44.056	19.172	48.79		ENSSSCG00000002999	protein_coding	0.389	0.489	1.023	1.041		ENSSSCG00000003024	protein_coding	0.022	0.197	0.089	0.105
ENSSSCG00000002886	HAMP	protein_coding	0	0	0.946	0.707	2.581	0.894	1.124	0.367		ENSSSCG00000003000	protein_coding	0.739	0.721	1.295	1.22		ENSSSCG00000003030	protein_coding	3.475	3.793	1.472	2.855
ENSSSCG00000002887	MAG	protein_coding	0.013	0.039	0.091	0.013	0.346	0.634	0.03	0		ENSSSCG00000003005	protein_coding	5.405	6.371	5.143	8.196		ENSSSCG00000003035	protein_coding	4.715	5.425	5.937	6.927
ENSSSCG00000002888	GAPDHS	protein_coding	0.726	0.798	1.269	0.527	0.603	0.873	0.328	1.336		ENSSSCG00000003006	protein_coding	0.817	0.167	0.583	0.591		ENSSSCG00000003038	protein_coding	0.145	0.312	0.149	0.236
ENSSSCG00000002889	SBSN	protein_coding	53.795	2.034	1.049	0.655	0.201	0.457	0.666	1.087		ENSSSCG00000003007	protein_coding	7.142	9.332	8.355	26.567		ENSSSCG00000003039	protein_coding	0.056	0.125	0.02	0.17
ENSSSCG00000002891	-	protein_coding	0	0	0.272	0	0	0	0.07	0		ENSSSCG00000003013	protein_coding	0.959	2.497	0.544	1.4		ENSSSCG00000003040	protein_coding	1.743	2.349	2.347	2.514
ENSSSCG00000002893	CD22	protein_coding	3.383	2.42	1.632	1.259	0.235	0.499	1.889	0.21		ENSSSCG00000003014	protein_coding	0.026	0.45	0.738	0		ENSSSCG00000003041	protein_coding	0.704	0.385	0.686	0.314
ENSSSCG00000002895	KMT2B	protein_coding	0.674	0.425	1.205	1.143	1.587	1.85	1.014	1.414		ENSSSCG00000003015	protein_coding	1.841	1.609	0.687	1.002		ENSSSCG00000003042	protein_coding	33.508	30.971	43.148	48.148
ENSSSCG00000002896	U2AF1	protein_coding	11.485	15.111	5.816	15.917	6.525	7.473	9.059	9.454		ENSSSCG00000003016	protein_coding	0.104	0.412	0.725	2.133		ENSSSCG00000003043	protein_coding	0	0	0.02	0
ENSSSCG00000002898	-	protein_coding	2.605	2.69	1.943	2.942	2.559	3.056	2.685	2.697		ENSSSCG00000003017	protein_coding	2.281	2.394	1.943	4.214		ENSSSCG00000003044	protein_coding	0	0	0.06	0
ENSSSCG00000002900	PROSER3	protein_coding	0.298	0.463	1.839	1.169	1.341	0.904	0.497	0.55		ENSSSCG00000003018	protein_coding	1.128	0.669	1.321	2.043		ENSSSCG00000003045	protein_coding	0.045	0.073	0.07	0.013
ENSSSCG00000002901	UPK1A	protein_coding	0.415	0	0.039	0	0.034	0	0.089	0.105		ENSSSCG00000003021	protein_coding	0.687	0.708	1.554	1.863		ENSSSCG00000003046	protein_coding	46.703	70.007	58.511	93.39
ENSSSCG00000002902	ATP4A	protein_coding	0.078	0	0.415	0	0	0.156	0	0.013		ENSSSCG00000003022	protein_coding	0.13	0.116	0.142	0.308		ENSSSCG00000003047	protein_coding	0	0	0.308	0
ENSSSCG00000002903	-	protein_coding	0.285	0	0	1.888	0	0	0.438	1.244		ENSSSCG00000003024	protein_coding	0.169	0.219	0.065	0.218		ENSSSCG00000003048	protein_coding	0.145	0.114	0.089	0.105
ENSSSCG00000002904	HAUS5	protein_coding	1.193	1.236	1.114	0.668	0.726	1.206	1.094	1.519		ENSSSCG00000003030	protein_coding	0.493	0.463	1.01	2.158		ENSSSCG00000003049	protein_coding	0	0	0.119	0.432
ENSSSCG00000002905	RBM42	protein_coding	5.12	5.2	1.813	9.918	20.871	15.589	12.43	16.342		ENSSSCG00000003035	protein_coding	4.835	5.625	3.199	3.944		ENSSSCG00000003051	protein_coding	0	0	0.249	0
ENSSSCG00000002906	ETV2	protein_coding	1.076	0.579	1.943	9.352	2.581	2.692	2.138	5.906		ENSSSCG00000003038	protein_coding	0.078	0.026	0.363	0.257		ENSSSCG00000003054	protein_coding	0.447	0.79	0.06	0.707
ENSSSCG00000002907	-	protein_coding	373.66	459.913	69.417	450.634	93.138	115.995	110.907	124.581		ENSSSCG00000003039	protein_coding	0.091	0.013	0.259	0.039		ENSSSCG00000003055	protein_coding	2.804	3.378	2.436	4.033
ENSSSCG00000002908	ZBTB32	protein_coding	0.117	0	0.259	0.051	0.089	0.042	0.01	0.026		ENSSSCG00000003040	protein_coding	1.154	1.043	1.516	1.876		ENSSSCG00000003058	protein_coding	5.218	6.049	5.887	12.623
ENSSSCG00000002910	ALKBH6	protein_coding	0.933	0.541	1.658	2.287	0.313	1.195	0.825	2.082		ENSSSCG00000003041	protein_coding	0.687	0.734	0.453	0.514		ENSSSCG00000003059	protein_coding	3.531	8.668	3.073	11.431
ENSSSCG00000002913	PRODH2	protein_coding	0.052	0	0.104	0.077	0	0	0	0		ENSSSCG00000003042	protein_coding	46.251	53.699	7.979	50.487		ENSSSCG00000003061	protein_coding	0.86	1.361	0.975	1.571
ENSSSCG00000002914	NPHS1	protein_coding	0	0	1.088	0	0	0	0.129	0.065		ENSSSCG00000003043	protein_coding	0.143	0	0.117	0.013		ENSSSCG00000003062	protein_coding	0	0	0.02	0.039
ENSSSCG00000002915	KIRREL2	protein_coding	0.428	1.03	0.376	1.092	0	0.083	0.01	0.589		ENSSSCG00000003044	protein_coding	0.959	0.283	0	0.039		ENSSSCG00000003063	protein_coding	0.29	0.468	0.527	0.432
ENSSSCG00000002916	APLP1	protein_coding	2.787	5.779	0.57	8.132	0.771	1.84	0.597	3.103		ENSSSCG00000003045	protein_coding	0.13	0.064	0.194	0.18		ENSSSCG00000003064	protein_coding	18.737	14.425	30.827	24.212
ENSSSCG00000002917	NFKBID	protein_coding	1.024	1.12	0.712	1.079	0.715	0.904	1.203	1.899		ENSSSCG00000003046	protein_coding	23.942	17.144	8.744	58.349		ENSSSCG00000003065	protein_coding	1.05	1.039	8.522	1.336
ENSSSCG00000002918	HCST	protein_coding	3.254	1.454	0.168	3.648	0.95	0.582	2.576	0.511		ENSSSCG00000003048	protein_coding	0	0	0.635	0		ENSSSCG00000003066	protein_coding	0	0.062	0.02	0.013
ENSSSCG00000002919	TYROBP	protein_coding	11.952	14.995	11.632	18.949	14.313	7.285	55.449	6.587		ENSSSCG00000003049	protein_coding	0	1.184	2.513	0		ENSSSCG00000003067	protein_coding	0.246	0.052	0.209	0.052
ENSSSCG00000002921	CLIPR-59	protein_coding	0.687	0.335	0.531	0.347	0.391	0.676	0.219	0.249		ENSSSCG00000003051	protein_coding	0	0	0	0.051		ENSSSCG00000003068	protein_coding	0.983	1.164	0.855	0.864
ENSSSCG00000002922	THAP8	protein_coding	0.531	0.656	0.22	0.796	0.983	1.507	0.109	1.179		ENSSSCG00000003053	protein_coding	0.246	0	0.337	0.437		ENSSSCG00000003069	protein_coding	0.011	0.094	0.05	0.013
ENSSSCG00000002923	WDR62	protein_coding	0.026	0.283	0.298	0.347	0.391	0.655	0.368	0.537		ENSSSCG00000003054	protein_coding	0.194	0.154	0.065	0.244		ENSSSCG00000003070	protein_coding	1.162	1.237	1.283	1.545
ENSSSCG00000002925	POLR2I	protein_coding	13.701	17.222	5.984	33.787	12.313	17.013	20.475	31.191		ENSSSCG00000003055	protein_coding	2.67	3.359	1.179	2.839		ENSSSCG00000003071	protein_coding	0	0.01	0.06	0
ENSSSCG00000002926	CKAP1	protein_coding	10.526	10.194	6.334	12.037	9.072	10.227	9.387	18.411		ENSSSCG00000003058	protein_coding	7.129	5.972	10.168	15.108		ENSSSCG00000003072	protein_coding	1.095	0.509	0.656	0.799
ENSSSCG00000002927	LRFN3	protein_coding	0.013	0.013	0	0	0.503	0.385	0.08	0.93		ENSSSCG00000003059	protein_coding	6.3	10.155	2.086	6.449		ENSSSCG00000003076	protein_coding	0.536	0.52	0.428	0.642
ENSSSCG00000002929	SYNE4	protein_coding	0.026	0	0.246	0.039	0.525	0.551	0.348	0.327		ENSSSCG00000003061	protein_coding	0.946	1.532	0.57	2.03		ENSSSCG00000003077	protein_coding	0.235	0.197	0.467	0.445
ENSSSCG00000002930	ZNF260	protein_coding	2.813	3.449	2.63	0.976	0.994	0.738	0.865	0.864		ENSSSCG00000003062	protein_coding	2.255	0	0.389	0		ENSSSCG00000003078	protein_coding	0.067	0.54	0.08	0.144
ENSSSCG00000002931	ZNF565	protein_coding	0.7	0.463	0.648	0.719	0.458	0.748	0.587	0.72		ENSSSCG00000003063	protein_coding	0.169	0.064	0.285	0.283		ENSSSCG00000003079	protein_coding	3.911	7.556	8.492	1.65
ENSSSCG00000002932	ZNF567	protein_coding	1.102	1.017	1.723	0.565	0.235	0.447	0.418	0.655		ENSSSCG00000003064	protein_coding	23.281	31.148	4.896	27.119		ENSSSCG00000003080	protein_coding	2.447	4.375	3.709	0
ENSSSCG00000002933	ZNF382	protein_coding	1.218	1.197	1.049	0.617	0.425	0.312	0.348	0.681		ENSSSCG00000003065	protein_coding	3.046	2.767	3.277	2.89		ENSSSCG00000003081	protein_coding	1.318	2.183	0.497	0.733
ENSSSCG00000002935	ZNF568	protein_coding	0.972	1.416	1.295	1.066	0.626	0.873	0.477	0.484		ENSSSCG00000003066	protein_coding	0.013	0	0	0		ENSSSCG00000003083	protein_coding	0.067	0.894	0.129	0.445
ENSSSCG00000002936	ZNF829	protein_coding	1.348	0.888	2.008	0.951	1.229	1.715	1.044	1.205		ENSSSCG00000003067	protein_coding	0.013	0	0.298	0.039		ENSSSCG00000003085	protein_coding	10.469	8.824	6.812	11.052
ENSSSCG00000002937	ZNF850	protein_coding	0.946	0.476	1.023	0.437	0.492	0.509	0.288	0.196		ENSSSCG00000003068	protein_coding	0.298	0.245	0.868	0.771		ENSSSCG00000003086	protein_coding	0	0	0.447	0.131
ENSSSCG00000002938	-	protein_coding	0.778	0.695	0.466	0.437	0.223	0.208	0.368	0.367		ENSSSCG00000003069	protein_coding	0.039	0	0.324	0.026		ENSSSCG00000003087	protein_coding	0	0	0.249	0.144
ENSSSCG00000002941	-	protein_coding	0.415	0.669	0	2.723	0.369	0.738	3.232	0.327		ENSSSCG00000003070	protein_coding	2.009	1.969	1.153	1.644		ENSSSCG00000003088	protein_coding	7.017	12.648	3.063	7.045
ENSSSCG00000002950	-	protein_coding	0.544	0.296	0.738	0.655	1.564	1.829	0.805	1.244		ENSSSCG00000003071	protein_coding	0.22	0.051	0.751	0.09		ENSSSCG00000003089	protein_coding	19.374	17.512	21.897	22.326
ENSSSCG00000002952	YIF1B	protein_coding	1.556	0.849	1.088	2.415	6.938	6.485	2.436	7.634		ENSSSCG00000003072	protein_coding	0.959	1.57	0.933	1.002		ENSSSCG00000003090	protein_coding	5.531	8.013	4.773	7.87
ENSSSCG00000002953	-	protein_coding	50.8	7.967	22.992	105.638	41.094	20.89	41.02	32.736		ENSSSCG00000003073	protein_coding	0.622	0	0.609	0		ENSSSCG00000003091	protein_coding	8.715	7.161	3.659	8.302
ENSSSCG00000002954	SPINT2	protein_coding	5.833	3.359	1.71	3.353	0.581	0.904	3.838	1.558		ENSSSCG00000003076	protein_coding	1.62	1.57	1.269	1.156		ENSSSCG00000003092	protein_coding	0.034	0.146	0.03	0.105
ENSSSCG00000002955	CATSPERG	protein_coding	0.311	0.245	0.453	0.18	0.078	0.249	0.099	0.314		ENSSSCG00000003077	protein_coding	1.231	1.197	0.557	0.989		ENSSSCG00000003093	protein_coding	2.469	2.629	2.367	3.143
ENSSSCG00000002956	PSMD8	protein_coding	11.511	11.404	3.277	13.348	20.1	21.867	39.637	16.381		ENSSSCG00000003078	protein_coding	0	0	0.518	0.026		ENSSSCG00000003095	protein_coding	0.302	0.249	0.089	0.275
ENSSSCG00000002957	GGN	protein_coding	0	0	0	0.154	0.201	0.249	0.139	0.38		ENSSSCG00000003079	protein_coding	1.309	1.39	1.826	0.976		ENSSSCG00000003097	protein_coding	1.933	1.881	0.099	2.553
ENSSSCG00000002959	FAM98C	protein_coding	2.398	1.931	0.946	3.135	4.179	4.49	2.764	4.491		ENSSSCG00000003080	protein_coding	3.591	5.844	2.06	0.565		ENSSSCG00000003098	protein_coding	11.508	11.162	12.908	9.363
ENSSSCG00000002960	RASGRP4	protein_coding	0.143	0.528	0.583	0.45	0.358	0.343	0.587	0.327		ENSSSCG00000003081	protein_coding	0.052	0.425	0.79	0.103		ENSSSCG00000003099	protein_coding	0.022	0.249	0.438	0.183
ENSSSCG00000002961	RYR1	protein_coding	0.013	0.013	0.194	0.026	154.544	182.76	81.731	214.042		ENSSSCG00000003083	protein_coding	0	0	0.661	0		ENSSSCG00000003100	protein_coding	1.14	2.411	1.263	3.247
ENSSSCG00000002962	MAP4K1	protein_coding	0.259	0.335	0.311	0.565	0.737	1.164	1.273	0.445		ENSSSCG00000003085	protein_coding	3.902	4.518	5.13	9.288		ENSSSCG00000003101	protein_coding	0.078	0.499	0.089	0.131
ENSSSCG00000002963	EIF3K	protein_coding	81.029	103.806	32.604	109.556	51.351	50.052	91.357	91.216		ENSSSCG00000003086	protein_coding	2.009	0	0.738	1.477		ENSSSCG00000003102	protein_coding	0	0.083	0.04	0.065
ENSSSCG00000002965	ACTN4	protein_coding	15.918	16.99	20.998	44.668	19.798	28.487	37.181	36.809		ENSSSCG00000003087	protein_coding	0.22	0.399	0.272	1.554		ENSSSCG00000003103	protein_coding	3.028	2.027	0.636	4.701
ENSSSCG00000002967	CAPN12	protein_coding	0.233	0.064	0.194	0.206	0.112	0.042	0.06	0.065		ENSSSCG00000003088	protein_coding	0.933	0.142	0.298	3.045		ENSSSCG00000003104	protein_coding	47.038	45.822	41.129	50.859
ENSSSCG00000002968	-	protein_coding	0	0	0.337	0	0	0	0	0		ENSSSCG00000003089	protein_coding	9.113	12.948	6.205	27.98		ENSSSCG00000003105	protein_coding	3.039	4.188	3.659	3.012
ENSSSCG00000002969	-	protein_coding	0	0	0.039	0.141	0.034	0.073	0.219	0.249		ENSSSCG00000003090	protein_coding	2.385	2.098	9.378	21.325		ENSSSCG00000003106	protein_coding	39.184	32.312	37.49	31.728
ENSSSCG00000002971	-	protein_coding	0.311	0	0.142	0	0	0.021	0	0		ENSSSCG00000003091	protein_coding	1.491	2.059	1.14	2.531		ENSSSCG00000003107	protein_coding	8.491	10.06	5.768	7.189
ENSSSCG00000002972	-	protein_coding	0.752	1.351	0.751	2.749	1.575	1.517	1.064	1.912		ENSSSCG00000003092	protein_coding	0.026	0.026	0.13	0.026		ENSSSCG00000003108	protein_coding	0.112	0.146	0.02	0.105
ENSSSCG00000002978	-	protein_coding	0	0	0.065	0	0	0	0.06	0		ENSSSCG00000003093	protein_coding	1.698	1.686	2.098	3.212		ENSSSCG00000003109	protein_coding	6.391	7.971	0.945	5.945
ENSSSCG00000002980	-	protein_coding	0	0.232	0.661	0.128	5.955	0	0.119	0		ENSSSCG00000003095	protein_coding	0.233	0.09	0.466	0.398		ENSSSCG00000003110	protein_coding	4.235	3.409	1.671	4.4
ENSSSCG00000002981	DMBT1	protein_coding	0.13	0	0	0.039	0.045	0.301	0.04	0		ENSSSCG00000003096	protein_coding	0	0	0	0.231		ENSSSCG00000003111	protein_coding	5.039	5.581	7.04	4.334
ENSSSCG00000002984	-	protein_coding	0.298	0	1.529	0	0	0	0	0		ENSSSCG00000003097	protein_coding	0.039	0.09	0.142	0.283		ENSSSCG00000003112	protein_coding	0.257	0.322	0.159	0.93
ENSSSCG00000002986	SELV	protein_coding	0	0	0.233	0	0	0.021	0	0		ENSSSCG00000003098	protein_coding	4.874	5.419	3.562	11.588		ENSSSCG00000003113	protein_coding	0.089	0.374	0.268	0.105
ENSSSCG00000002988	ZNF546	protein_coding	0.609	0.669	0.311	0.244	0.425	0.353	0.368	0.471		ENSSSCG00000003099	protein_coding	0.441	0.206	0.907	0.257		ENSSSCG00000003114	protein_coding	1.218	1.528	1.074	1.453
ENSSSCG00000002989	AKT2	protein_coding	33.379	36.773	14.715	69.731	36.938	50.323	46.469	48.279		ENSSSCG00000003100	protein_coding	1.789	1.377	1.062	2.004		ENSSSCG00000003115	protein_coding	0.38	0.998	0.597	0.367
ENSSSCG00000002990	CNTD2	protein_coding	0	0	0.181	0	0.369	0.166	0.08	0.079		ENSSSCG00000003101	protein_coding	0.519	0.103	0.661	0.347		ENSSSCG00000003119	protein_coding	0.011	0.073	0.089	0.026
ENSSSCG00000002991	TTC9B	protein_coding	0.35	0	0	0	0	0	0.109	0.288		ENSSSCG00000003102	protein_coding	0	0.399	0.026	0.077		ENSSSCG00000003120	protein_coding	17.787	17.595	12.4	20.427
ENSSSCG00000002993	CYP2A6	protein_coding	1.776	0.747	0.324	1.824	0.257	1.102	0.139	1.296		ENSSSCG00000003103	protein_coding	0.337	0.399	0.013	1.246		ENSSSCG00000003121	protein_coding	1.698	2.307	1.104	2.121
ENSSSCG00000002994	CYP2F1	protein_coding	0	0	0.168	0.36	0.972	0.437	0.438	1.611		ENSSSCG00000003104	protein_coding	9.579	8.688	6.295	19.026		ENSSSCG00000003124	protein_coding	0	0	0.03	0
ENSSSCG00000002995	EGLN2	protein_coding	5.328	4.608	4.56	11.395	40.915	34.432	24.174	51.317		ENSSSCG00000003105	protein_coding	2.605	2.587	2.319	3.584		ENSSSCG00000003126	protein_coding	0	0	0.06	0
ENSSSCG00000002996	-	protein_coding	1.05	1.956	2.642	3.764	7.62	7.878	6.663	10.358		ENSSSCG00000003106	protein_coding	12.729	15.922	5.155	24.935		ENSSSCG00000003128	protein_coding	0.603	0.738	0.786	1.034
ENSSSCG00000002997	-	protein_coding	1.348	0	3.031	0	0.123	0	0.517	0.694		ENSSSCG00000003107	protein_coding	4.563	3.939	6.775	5.036		ENSSSCG00000003129	protein_coding	0.179	0.135	0	0.314
ENSSSCG00000002998	SNRPA	protein_coding	0.765	1.828	4.041	2.171	5.553	4.604	4.097	5.447		ENSSSCG00000003108	protein_coding	0.013	0	0.026	0.026		ENSSSCG00000003130	protein_coding	0	0	0.05	0.026
ENSSSCG00000002999	C19orf54	protein_coding	0.389	0.489	1.023	1.041	1.642	1.278	0.368	2.03		ENSSSCG00000003109	protein_coding	0.726	1.223	0.92	0.552		ENSSSCG00000003131	protein_coding	0	0.114	0.278	0.079
ENSSSCG00000003000	ITPKC	protein_coding	0.739	0.721	1.295	1.22	1.877	1.871	2.426	1.781		ENSSSCG00000003110	protein_coding	1.607	1.158	1.244	1.901		ENSSSCG00000003132	protein_coding	5.542	5.716	2.745	5.094
ENSSSCG00000003005	AXL	protein_coding	5.405	6.371	5.143	8.196	3.05	4.853	9.447	6.442		ENSSSCG00000003111	protein_coding	4.615	4.891	1.36	5.807		ENSSSCG00000003133	protein_coding	0.078	0.01	0.01	0.039
ENSSSCG00000003006	CYP2B22	protein_coding	0.817	0.167	0.583	0.591	2.57	7.036	4.196	4.059		ENSSSCG00000003112	protein_coding	0	0.051	0.22	0.27		ENSSSCG00000003134	protein_coding	10.67	7.078	9.775	6.613
ENSSSCG00000003007	-	protein_coding	7.142	9.332	8.355	26.567	9.743	12.565	9.059	15.268		ENSSSCG00000003113	protein_coding	0.35	0	0.622	0.565		ENSSSCG00000003135	protein_coding	0.112	0.125	0.189	0.314
ENSSSCG00000003013	B9D2	protein_coding	0.959	2.497	0.544	1.4	0.871	1.84	1.402	1.899		ENSSSCG00000003114	protein_coding	0.48	0.283	0.557	1.169		ENSSSCG00000003136	protein_coding	2.335	3.357	2.566	3.313
ENSSSCG00000003014	TMEM91	protein_coding	0.026	0.45	0.738	0	0.179	0.603	0.318	1.087		ENSSSCG00000003115	protein_coding	0.57	0.914	0.583	0.565		ENSSSCG00000003137	protein_coding	0.737	1.954	6.424	1.388
ENSSSCG00000003015	EXOSC5	protein_coding	1.841	1.609	0.687	1.002	1.944	2.671	5.976	2.737		ENSSSCG00000003119	protein_coding	0	0.013	0.104	0.039		ENSSSCG00000003138	protein_coding	1.698	2.079	2.426	2.802
ENSSSCG00000003016	-	protein_coding	0.104	0.412	0.725	2.133	3.452	4.043	1.7	2.972		ENSSSCG00000003120	protein_coding	4.744	3.076	7.319	16.701		ENSSSCG00000003139	protein_coding	6.167	6.475	3.013	9.179
ENSSSCG00000003017	TGFB1	protein_coding	2.281	2.394	1.943	4.214	1.251	1.881	1.024	0.917		ENSSSCG00000003121	protein_coding	0.622	0.785	1.01	0.951		ENSSSCG00000003140	protein_coding	0.302	0.488	0.03	2.92
ENSSSCG00000003018	HSL	protein_coding	1.128	0.669	1.321	2.043	5.732	5.986	4.883	5.709		ENSSSCG00000003123	protein_coding	0	0	0.272	0		ENSSSCG00000003141	protein_coding	0.682	1.445	1.014	2.003
ENSSSCG00000003021	MEGF8	protein_coding	0.687	0.708	1.554	1.863	1.408	1.808	0.885	1.414		ENSSSCG00000003125	protein_coding	0	0	0.026	0		ENSSSCG00000003142	protein_coding	0.078	0.395	0.517	0.458
ENSSSCG00000003022	TMEM145	protein_coding	0.13	0.116	0.142	0.308	0.425	0.447	0.08	0.301		ENSSSCG00000003128	protein_coding	0.557	0.695	0.427	1.015		ENSSSCG00000003143	protein_coding	5.631	8.969	1.233	14.352
ENSSSCG00000003024	PRR19	protein_coding	0.169	0.219	0.065	0.218	0.022	0.197	0.089	0.105		ENSSSCG00000003129	protein_coding	0.013	0	0.026	0.013		ENSSSCG00000003144	protein_coding	0.48	2.567	3.451	2.187
ENSSSCG00000003030	CIC	protein_coding	0.493	0.463	1.01	2.158	3.475	3.793	1.472	2.855		ENSSSCG00000003130	protein_coding	0.143	0	0	0.116		ENSSSCG00000003145	protein_coding	0.894	1.143	0.656	3.221
ENSSSCG00000003035	GSK3A	protein_coding	4.835	5.625	3.199	3.944	4.715	5.425	5.937	6.927		ENSSSCG00000003132	protein_coding	4.407	5.445	4.741	5.383		ENSSSCG00000003146	protein_coding	0.525	1.05	0.089	0.629
ENSSSCG00000003038	-	protein_coding	0.078	0.026	0.363	0.257	0.145	0.312	0.149	0.236		ENSSSCG00000003133	protein_coding	0.039	0.013	0	0.026		ENSSSCG00000003147	protein_coding	0.246	0.728	0.318	0.864
ENSSSCG00000003039	GRIK5	protein_coding	0.091	0.013	0.259	0.039	0.056	0.125	0.02	0.17		ENSSSCG00000003134	protein_coding	1.089	1.493	1.14	4.291		ENSSSCG00000003148	protein_coding	3.519	2.765	0.149	4.269
ENSSSCG00000003040	ARHGEF1	protein_coding	1.154	1.043	1.516	1.876	1.743	2.349	2.347	2.514		ENSSSCG00000003135	protein_coding	0.026	0.026	0.233	0.013		ENSSSCG00000003149	protein_coding	0	0.021	0.398	0.039
ENSSSCG00000003041	CD79-ALPHA	protein_coding	0.687	0.734	0.453	0.514	0.704	0.385	0.686	0.314		ENSSSCG00000003136	protein_coding	2.307	3.295	1.865	3.918		ENSSSCG00000003150	protein_coding	8.469	8.044	8.9	15.949
ENSSSCG00000003042	-	protein_coding	46.251	53.699	7.979	50.487	33.508	30.971	43.148	48.148		ENSSSCG00000003137	protein_coding	1.387	0.463	2.461	1.387		ENSSSCG00000003151	protein_coding	1.006	2.494	1.84	1.794
ENSSSCG00000003043	-	protein_coding	0.143	0	0.117	0.013	0	0	0.02	0		ENSSSCG00000003138	protein_coding	4.122	4.852	3.264	15.3		ENSSSCG00000003152	protein_coding	8.871	8.065	7.975	9.559
ENSSSCG00000003044	LYPD4	protein_coding	0.959	0.283	0	0.039	0	0	0.06	0		ENSSSCG00000003139	protein_coding	6.533	6.14	4.08	12.847		ENSSSCG00000003153	protein_coding	271.961	196.977	337.207	322.137
ENSSSCG00000003045	ATP1A3	protein_coding	0.13	0.064	0.194	0.18	0.045	0.073	0.07	0.013		ENSSSCG00000003140	protein_coding	0.557	0	0	0		ENSSSCG00000003154	protein_coding	20.257	20.672	13.633	16.054
ENSSSCG00000003046	RABAC1	protein_coding	23.942	17.144	8.744	58.349	46.703	70.007	58.511	93.39		ENSSSCG00000003141	protein_coding	2.1	2.265	0.79	1.734		ENSSSCG00000003155	protein_coding	16.357	15.059	50.606	14.469
ENSSSCG00000003047	CH242-183C8.3	protein_coding	0	0	0	0	0	0	0.308	0		ENSSSCG00000003142	protein_coding	0.35	0.283	0.596	0.27		ENSSSCG00000003156	protein_coding	84.188	89.244	38.007	167.819
ENSSSCG00000003048	CXCL17	protein_coding	0	0	0.635	0	0.145	0.114	0.089	0.105		ENSSSCG00000003143	protein_coding	0.48	0.618	0.505	0.501		ENSSSCG00000003157	protein_coding	4.581	9.021	3.918	19.314
ENSSSCG00000003049	-	protein_coding	0	1.184	2.513	0	0	0	0.119	0.432		ENSSSCG00000003144	protein_coding	4.317	2.098	2.733	2.621		ENSSSCG00000003158	protein_coding	3.296	5.144	4.435	7.896
ENSSSCG00000003051	CD177	protein_coding	0	0	0	0.051	0	0	0.249	0		ENSSSCG00000003145	protein_coding	0.194	0.142	0.194	0.27		ENSSSCG00000003159	protein_coding	5.542	3.939	1.233	8.066
ENSSSCG00000003053	BSP1	protein_coding	0.246	0	0.337	0.437	0	0	0	0		ENSSSCG00000003146	protein_coding	0.415	0.618	0.091	0.347		ENSSSCG00000003160	protein_coding	4.871	3.71	1.422	2.841
ENSSSCG00000003054	ZNF575	protein_coding	0.194	0.154	0.065	0.244	0.447	0.79	0.06	0.707		ENSSSCG00000003147	protein_coding	1.115	0.283	0.181	0.694		ENSSSCG00000003161	protein_coding	0.927	0.811	0.666	0.864
ENSSSCG00000003055	XRCC1	protein_coding	2.67	3.359	1.179	2.839	2.804	3.378	2.436	4.033		ENSSSCG00000003148	protein_coding	1.024	0.245	0.155	0.874		ENSSSCG00000003165	protein_coding	114.768	97.444	133.51	211.541
ENSSSCG00000003058	ZNF576	protein_coding	7.129	5.972	10.168	15.108	5.218	6.049	5.887	12.623		ENSSSCG00000003149	protein_coding	0	0	0.466	0.039		ENSSSCG00000003166	protein_coding	300.709	302.819	671.778	551.499
ENSSSCG00000003059	ZNF428	protein_coding	6.3	10.155	2.086	6.449	3.531	8.668	3.073	11.431		ENSSSCG00000003150	protein_coding	10.15	10.644	5.829	18.229		ENSSSCG00000003167	protein_coding	0.86	1.788	3.152	1.938
ENSSSCG00000003061	CADM4	protein_coding	0.946	1.532	0.57	2.03	0.86	1.361	0.975	1.571		ENSSSCG00000003151	protein_coding	0.674	0	0.453	0.334		ENSSSCG00000003168	protein_coding	2.525	3.066	2.576	3.496
ENSSSCG00000003062	LYPD3	protein_coding	2.255	0	0.389	0	0	0	0.02	0.039		ENSSSCG00000003152	protein_coding	4.77	7.942	2.332	6.449		ENSSSCG00000003169	protein_coding	4.771	4.729	6.106	9.755
ENSSSCG00000003063	PHLDB3	protein_coding	0.169	0.064	0.285	0.283	0.29	0.468	0.527	0.432		ENSSSCG00000003153	protein_coding	290.077	289.357	41.283	476.018		ENSSSCG00000003170	protein_coding	0	0	0.02	0
ENSSSCG00000003064	-	protein_coding	23.281	31.148	4.896	27.119	18.737	14.425	30.827	24.212		ENSSSCG00000003154	protein_coding	3.759	5.303	4.858	7.451		ENSSSCG00000003172	protein_coding	0	0.042	0.04	0.039
ENSSSCG00000003065	PLAUR	protein_coding	3.046	2.767	3.277	2.89	1.05	1.039	8.522	1.336		ENSSSCG00000003155	protein_coding	8.698	13.077	10.065	22.16		ENSSSCG00000003177	protein_coding	2.547	2.266	1.979	2.671
ENSSSCG00000003066	IRGC	protein_coding	0.013	0	0	0	0	0.062	0.02	0.013		ENSSSCG00000003156	protein_coding	70.905	117.707	69.404	146.606		ENSSSCG00000003178	protein_coding	6.626	4.989	7.796	5.578
ENSSSCG00000003067	-	protein_coding	0.013	0	0.298	0.039	0.246	0.052	0.209	0.052		ENSSSCG00000003157	protein_coding	4.044	2.149	1.891	19.694		ENSSSCG00000003182	protein_coding	4.056	5.384	1.502	4.845
ENSSSCG00000003068	SMG9	protein_coding	0.298	0.245	0.868	0.771	0.983	1.164	0.855	0.864		ENSSSCG00000003158	protein_coding	8.4	7.092	1.14	14.208		ENSSSCG00000003183	protein_coding	19.474	19.144	18.158	27.629
ENSSSCG00000003069	KCNN4	protein_coding	0.039	0	0.324	0.026	0.011	0.094	0.05	0.013		ENSSSCG00000003159	protein_coding	0	0.129	0.091	0.064		ENSSSCG00000003187	protein_coding	57.876	54.843	57.109	62.775
ENSSSCG00000003070	ZNF45	protein_coding	2.009	1.969	1.153	1.644	1.162	1.237	1.283	1.545		ENSSSCG00000003160	protein_coding	0.22	0	0.35	0.051		ENSSSCG00000003189	protein_coding	70.021	70.942	134.008	112.089
ENSSSCG00000003071	ZNF404	protein_coding	0.22	0.051	0.751	0.09	0	0.01	0.06	0		ENSSSCG00000003161	protein_coding	1.646	0.94	0.712	2.813		ENSSSCG00000003190	protein_coding	1.14	1.31	0.249	0.524
ENSSSCG00000003072	ZNF283	protein_coding	0.959	1.57	0.933	1.002	1.095	0.509	0.656	0.799		ENSSSCG00000003165	protein_coding	123.067	158.676	38.122	190.438		ENSSSCG00000003191	protein_coding	0	0.01	0	0
ENSSSCG00000003073	LYPD5	protein_coding	0.622	0	0.609	0	0	0	0	0		ENSSSCG00000003166	protein_coding	266.317	266.64	86.762	616.406		ENSSSCG00000003192	protein_coding	0.358	0.53	0.189	0.602
ENSSSCG00000003076	-	protein_coding	1.62	1.57	1.269	1.156	0.536	0.52	0.428	0.642		ENSSSCG00000003167	protein_coding	0.583	0.734	2.655	2.993		ENSSSCG00000003193	protein_coding	15.497	14.03	4.893	14.077
ENSSSCG00000003077	ZNF112	protein_coding	1.231	1.197	0.557	0.989	0.235	0.197	0.467	0.445		ENSSSCG00000003168	protein_coding	0.635	0.798	1.036	2.158		ENSSSCG00000003194	protein_coding	6.19	6.745	3.162	7.935
ENSSSCG00000003078	CEACAM19	protein_coding	0	0	0.518	0.026	0.067	0.54	0.08	0.144		ENSSSCG00000003169	protein_coding	4.809	6.127	3.472	10.958		ENSSSCG00000003195	protein_coding	5.754	7.4	8.572	10.24
ENSSSCG00000003079	PVR	protein_coding	1.309	1.39	1.826	0.976	3.911	7.556	8.492	1.65		ENSSSCG00000003170	protein_coding	0.065	0.051	0.233	0.128		ENSSSCG00000003196	protein_coding	16.637	24.933	16.03	33.705
ENSSSCG00000003080	IGSF23	protein_coding	3.591	5.844	2.06	0.565	2.447	4.375	3.709	0		ENSSSCG00000003172	protein_coding	0.22	0	0.22	0		ENSSSCG00000003197	protein_coding	2.547	3.17	1.352	2.671
ENSSSCG00000003081	CEACAM16	protein_coding	0.052	0.425	0.79	0.103	1.318	2.183	0.497	0.733		ENSSSCG00000003177	protein_coding	1.218	1.339	2.228	1.259		ENSSSCG00000003198	protein_coding	1.397	1.06	0.507	2.292
ENSSSCG00000003083	-	protein_coding	0	0	0.661	0	0.067	0.894	0.129	0.445		ENSSSCG00000003178	protein_coding	10.02	10.992	7.422	11.716		ENSSSCG00000003199	protein_coding	12.056	11.91	7.528	12.518
ENSSSCG00000003085	CLPTM1	protein_coding	3.902	4.518	5.13	9.288	10.469	8.824	6.812	11.052		ENSSSCG00000003182	protein_coding	0.868	0.785	1.179	2.107		ENSSSCG00000003200	protein_coding	17.832	13.293	5.609	9.821
ENSSSCG00000003086	APOC2	protein_coding	2.009	0	0.738	1.477	0	0	0.447	0.131		ENSSSCG00000003183	protein_coding	8.97	9.036	20.842	33.966		ENSSSCG00000003201	protein_coding	1.877	2.816	3.033	1.899
ENSSSCG00000003087	APOC4	protein_coding	0.22	0.399	0.272	1.554	0	0	0.249	0.144		ENSSSCG00000003187	protein_coding	20.312	25.794	10.181	50.282		ENSSSCG00000003202	protein_coding	0.089	0.385	0.318	0.157
ENSSSCG00000003088	APOE	protein_coding	0.933	0.142	0.298	3.045	7.017	12.648	3.063	7.045		ENSSSCG00000003189	protein_coding	57.178	83.045	28.031	78.608		ENSSSCG00000003204	protein_coding	2.648	2.629	1.671	1.453
ENSSSCG00000003089	TOMM40	protein_coding	9.113	12.948	6.205	27.98	19.374	17.512	21.897	22.326		ENSSSCG00000003190	protein_coding	0.531	0.039	0.091	0.475		ENSSSCG00000003205	protein_coding	0.637	1.06	1.333	1.1
ENSSSCG00000003090	PRR2	protein_coding	2.385	2.098	9.378	21.325	5.531	8.013	4.773	7.87		ENSSSCG00000003191	protein_coding	0.039	0	0.492	0.051		ENSSSCG00000003207	protein_coding	0	0	0.04	0.065
ENSSSCG00000003091	IRF2BP1	protein_coding	1.491	2.059	1.14	2.531	8.715	7.161	3.659	8.302		ENSSSCG00000003192	protein_coding	0.052	0.18	0	0.244		ENSSSCG00000003208	protein_coding	8.156	6.069	3.838	4.531
ENSSSCG00000003092	FOXA3	protein_coding	0.026	0.026	0.13	0.026	0.034	0.146	0.03	0.105		ENSSSCG00000003193	protein_coding	1.763	2.51	1.101	3.7		ENSSSCG00000003211	protein_coding	18.078	23.737	19.013	19.615
ENSSSCG00000003093	SYMPK	protein_coding	1.698	1.686	2.098	3.212	2.469	2.629	2.367	3.143		ENSSSCG00000003194	protein_coding	1.97	2.51	2.306	4.779		ENSSSCG00000003212	protein_coding	0.235	0.437	0.696	0.524
ENSSSCG00000003095	NOVA2	protein_coding	0.233	0.09	0.466	0.398	0.302	0.249	0.089	0.275		ENSSSCG00000003195	protein_coding	4.057	4.273	3.925	8.749		ENSSSCG00000003214	protein_coding	0.089	0.052	0.02	0
ENSSSCG00000003096	NANOS2	protein_coding	0	0	0	0.231	0	0	0	0		ENSSSCG00000003196	protein_coding	5.742	4.621	4.041	11.112		ENSSSCG00000003215	protein_coding	0.011	0.01	0.01	0.013
ENSSSCG00000003097	MYPOP	protein_coding	0.039	0.09	0.142	0.283	1.933	1.881	0.099	2.553		ENSSSCG00000003197	protein_coding	0.324	0.283	1.477	0.861		ENSSSCG00000003216	protein_coding	0.961	1.185	0.527	0.812
ENSSSCG00000003098	PPP5C	protein_coding	4.874	5.419	3.562	11.588	11.508	11.162	12.908	9.363		ENSSSCG00000003198	protein_coding	0.635	0.425	0.233	0.732		ENSSSCG00000003217	protein_coding	16.726	19.975	9.178	16.355
ENSSSCG00000003099	PGLYRP	protein_coding	0.441	0.206	0.907	0.257	0.022	0.249	0.438	0.183		ENSSSCG00000003199	protein_coding	2.411	2.78	3.303	10.123		ENSSSCG00000003218	protein_coding	842.272	689.197	712.46	1286.32
ENSSSCG00000003100	CCDC61	protein_coding	1.789	1.377	1.062	2.004	1.14	2.411	1.263	3.247		ENSSSCG00000003200	protein_coding	0.856	1.776	2.345	3.957		ENSSSCG00000003219	protein_coding	2.536	2.702	0.577	1.401
ENSSSCG00000003101	HIF3A	protein_coding	0.519	0.103	0.661	0.347	0.078	0.499	0.089	0.131		ENSSSCG00000003201	protein_coding	0.622	0.605	1.425	2.621		ENSSSCG00000003222	protein_coding	0.078	0.343	0.099	0.55
ENSSSCG00000003102	PNMAL1	protein_coding	0	0.399	0.026	0.077	0	0.083	0.04	0.065		ENSSSCG00000003202	protein_coding	4.537	5.033	0.583	4.663		ENSSSCG00000003225	protein_coding	0.737	0	0	0.327
ENSSSCG00000003103	FKRP	protein_coding	0.337	0.399	0.013	1.246	3.028	2.027	0.636	4.701		ENSSSCG00000003204	protein_coding	1.348	1.648	4.158	1.272		ENSSSCG00000003226	protein_coding	8.279	2.151	2.039	2.514
ENSSSCG00000003104	STRN4	protein_coding	9.579	8.688	6.295	19.026	47.038	45.822	41.129	50.859		ENSSSCG00000003205	protein_coding	1.4	1.287	1.088	0.925		ENSSSCG00000003227	protein_coding	0.022	0	0	0
ENSSSCG00000003105	SLC1A5	protein_coding	2.605	2.587	2.319	3.584	3.039	4.188	3.659	3.012		ENSSSCG00000003207	protein_coding	0.35	0.039	0.415	0.527		ENSSSCG00000003228	protein_coding	0.034	0	0.03	0.052
ENSSSCG00000003106	AP2S1	protein_coding	12.729	15.922	5.155	24.935	39.184	32.312	37.49	31.728		ENSSSCG00000003208	protein_coding	1.18	0.553	2.759	6.642		ENSSSCG00000003229	protein_coding	25.139	33.153	54.961	52.784
ENSSSCG00000003107	ARHGAP35	protein_coding	4.563	3.939	6.775	5.036	8.491	10.06	5.768	7.189		ENSSSCG00000003211	protein_coding	3.448	3.231	7.293	18.127		ENSSSCG00000003230	protein_coding	0	0.967	0	1.034
ENSSSCG00000003108	-	protein_coding	0.013	0	0.026	0.026	0.112	0.146	0.02	0.105		ENSSSCG00000003212	protein_coding	0.739	0.734	0.868	0.398		ENSSSCG00000003231	protein_coding	1.397	0.779	3.341	0.642
ENSSSCG00000003109	TMEM160	protein_coding	0.726	1.223	0.92	0.552	6.391	7.971	0.945	5.945		ENSSSCG00000003214	protein_coding	0	0.026	0.117	0.026		ENSSSCG00000003233	protein_coding	0.682	0.728	1.124	1.323
ENSSSCG00000003110	-	protein_coding	1.607	1.158	1.244	1.901	4.235	3.409	1.671	4.4		ENSSSCG00000003215	protein_coding	0	0.026	0.117	0		ENSSSCG00000003234	protein_coding	0	0.177	0.159	0.275
ENSSSCG00000003111	SAE1	protein_coding	4.615	4.891	1.36	5.807	5.039	5.581	7.04	4.334		ENSSSCG00000003216	protein_coding	0.13	0.064	0.311	0.321		ENSSSCG00000003235	protein_coding	1.654	1.216	0.388	0.668
ENSSSCG00000003112	-	protein_coding	0	0.051	0.22	0.27	0.257	0.322	0.159	0.93		ENSSSCG00000003217	protein_coding	1.659	2.137	2.5	9.044		ENSSSCG00000003236	protein_coding	0.737	0.52	0.756	0.327
ENSSSCG00000003113	C5AR2	protein_coding	0.35	0	0.622	0.565	0.089	0.374	0.268	0.105		ENSSSCG00000003218	protein_coding	0.674	0.27	0.44	0.308		ENSSSCG00000003238	protein_coding	0.871	1.715	0.686	0.969
ENSSSCG00000003114	DHX34	protein_coding	0.48	0.283	0.557	1.169	1.218	1.528	1.074	1.453		ENSSSCG00000003219	protein_coding	0.272	0.747	0.078	0.796		ENSSSCG00000003239	protein_coding	0.212	0.197	0.308	0.118
ENSSSCG00000003115	-	protein_coding	0.57	0.914	0.583	0.565	0.38	0.998	0.597	0.367		ENSSSCG00000003222	protein_coding	0.026	0.013	0.207	0.013		ENSSSCG00000003240	protein_coding	0.112	0.395	0.955	0.707
ENSSSCG00000003119	ZNF541	protein_coding	0	0.013	0.104	0.039	0.011	0.073	0.089	0.026		ENSSSCG00000003225	protein_coding	0	0	0.829	0		ENSSSCG00000003241	protein_coding	0.257	0.156	0.537	0.288
ENSSSCG00000003120	NAPA	protein_coding	4.744	3.076	7.319	16.701	17.787	17.595	12.4	20.427		ENSSSCG00000003226	protein_coding	0.622	0.952	1.554	0.758		ENSSSCG00000003243	protein_coding	0.693	1.185	1.512	1.558
ENSSSCG00000003121	KPTN	protein_coding	0.622	0.785	1.01	0.951	1.698	2.307	1.104	2.121		ENSSSCG00000003227	protein_coding	0	0.026	0.35	0.039		ENSSSCG00000003244	protein_coding	0.581	0.437	0.706	0.733
ENSSSCG00000003123	BSPH1	protein_coding	0	0	0.272	0	0	0	0	0		ENSSSCG00000003228	protein_coding	0.013	0	0.194	0.039		ENSSSCG00000003247	protein_coding	0.089	0	0.01	0.026
ENSSSCG00000003124	CRX	protein_coding	0	0	0	0	0	0	0.03	0		ENSSSCG00000003229	protein_coding	35.388	24.597	30.92	107.244		ENSSSCG00000003248	protein_coding	0.413	0.717	1.193	1.231
ENSSSCG00000003125	ELSPBP1	protein_coding	0	0	0.026	0	0	0	0	0		ENSSSCG00000003230	protein_coding	0.389	1.815	4.573	0.154		ENSSSCG00000003250	protein_coding	0	0	0.01	0
ENSSSCG00000003126	CABP5	protein_coding	0	0	0	0	0	0	0.06	0		ENSSSCG00000003231	protein_coding	1.167	3.72	0.946	1.272		ENSSSCG00000003251	protein_coding	0	0	0.06	0.013
ENSSSCG00000003128	LIG1	protein_coding	0.557	0.695	0.427	1.015	0.603	0.738	0.786	1.034		ENSSSCG00000003232	protein_coding	0.246	0	0	0.206		ENSSSCG00000003252	protein_coding	0.101	0.021	0.01	0.013
ENSSSCG00000003129	C19orf68	protein_coding	0.013	0	0.026	0.013	0.179	0.135	0	0.314		ENSSSCG00000003233	protein_coding	1.102	1.287	1.049	1.079		ENSSSCG00000003253	protein_coding	2.626	3.066	6.533	2.514
ENSSSCG00000003130	SULT2A1	protein_coding	0.143	0	0	0.116	0	0	0.05	0.026		ENSSSCG00000003234	protein_coding	0.026	0.039	0.285	0.128		ENSSSCG00000003255	protein_coding	0.022	0.062	0.179	0.196
ENSSSCG00000003131	SYNGR4	protein_coding	0	0	0	0	0	0.114	0.278	0.079		ENSSSCG00000003235	protein_coding	0.259	0.077	0.142	0.193		ENSSSCG00000003256	protein_coding	0.022	0.083	0.05	0
ENSSSCG00000003132	KDELR1	protein_coding	4.407	5.445	4.741	5.383	5.542	5.716	2.745	5.094		ENSSSCG00000003236	protein_coding	0.596	0.399	0.894	0.951		ENSSSCG00000003257	protein_coding	16.514	13.812	10.561	18.581
ENSSSCG00000003133	GRIN2D	protein_coding	0.039	0.013	0	0.026	0.078	0.01	0.01	0.039		ENSSSCG00000003238	protein_coding	0.739	0.206	0.79	1.632		ENSSSCG00000003258	protein_coding	0	0	0.03	0
ENSSSCG00000003134	GRWD1	protein_coding	1.089	1.493	1.14	4.291	10.67	7.078	9.775	6.613		ENSSSCG00000003239	protein_coding	0	0	0.44	0.051		ENSSSCG00000003259	protein_coding	0.089	0.031	0.298	0
ENSSSCG00000003135	KCNJ14	protein_coding	0.026	0.026	0.233	0.013	0.112	0.125	0.189	0.314		ENSSSCG00000003240	protein_coding	0.791	1.673	1.516	0.771		ENSSSCG00000003260	protein_coding	0.078	0.094	0.199	0.144
ENSSSCG00000003136	-	protein_coding	2.307	3.295	1.865	3.918	2.335	3.357	2.566	3.313		ENSSSCG00000003241	protein_coding	0.233	0.051	0	0.18		ENSSSCG00000003261	protein_coding	191.951	171.213	168.335	250.405
ENSSSCG00000003137	PLEKHA4	protein_coding	1.387	0.463	2.461	1.387	0.737	1.954	6.424	1.388		ENSSSCG00000003243	protein_coding	1.465	1.648	1.256	1.246		ENSSSCG00000003262	protein_coding	10.815	8.096	13.116	12.479
ENSSSCG00000003138	HSD17B14	protein_coding	4.122	4.852	3.264	15.3	1.698	2.079	2.426	2.802		ENSSSCG00000003244	protein_coding	1.218	1.429	0.79	0.707		ENSSSCG00000003263	protein_coding	4.883	6.069	7.836	6.953
ENSSSCG00000003139	BCAT2	protein_coding	6.533	6.14	4.08	12.847	6.167	6.475	3.013	9.179		ENSSSCG00000003247	protein_coding	0.13	0.026	0	0.051		ENSSSCG00000003264	protein_coding	1.933	2.453	1.362	2.501
ENSSSCG00000003140	FGF21	protein_coding	0.557	0	0	0	0.302	0.488	0.03	2.92		ENSSSCG00000003248	protein_coding	2.294	2.085	0.803	2.325		ENSSSCG00000003265	protein_coding	3.352	3.367	4.336	4.413
ENSSSCG00000003141	FUT1	protein_coding	2.1	2.265	0.79	1.734	0.682	1.445	1.014	2.003		ENSSSCG00000003250	protein_coding	0.013	0	0.013	0		ENSSSCG00000003266	protein_coding	0	0.031	0.05	0.013
ENSSSCG00000003142	IZUMO1	protein_coding	0.35	0.283	0.596	0.27	0.078	0.395	0.517	0.458		ENSSSCG00000003251	protein_coding	0.156	0.026	0.065	0.09		ENSSSCG00000003267	protein_coding	2.983	2.941	2.118	2.841
ENSSSCG00000003143	MAMSTR	protein_coding	0.48	0.618	0.505	0.501	5.631	8.969	1.233	14.352		ENSSSCG00000003252	protein_coding	0.143	0.064	0.052	0.013		ENSSSCG00000003268	protein_coding	2.536	3.845	3.122	4.282
ENSSSCG00000003144	BAX	protein_coding	4.317	2.098	2.733	2.621	0.48	2.567	3.451	2.187		ENSSSCG00000003253	protein_coding	1.296	1.969	3.212	5.318		ENSSSCG00000003269	protein_coding	0.804	1.278	0.567	1.375
ENSSSCG00000003145	FUT2	protein_coding	0.194	0.142	0.194	0.27	0.894	1.143	0.656	3.221		ENSSSCG00000003255	protein_coding	0	0	0.026	0		ENSSSCG00000003271	protein_coding	0.38	0.187	0.288	0.393
ENSSSCG00000003146	NTN5	protein_coding	0.415	0.618	0.091	0.347	0.525	1.05	0.089	0.629		ENSSSCG00000003256	protein_coding	0.285	0.257	0.233	0.039		ENSSSCG00000003272	protein_coding	0.29	0.166	0.378	0.092
ENSSSCG00000003147	-	protein_coding	1.115	0.283	0.181	0.694	0.246	0.728	0.318	0.864		ENSSSCG00000003257	protein_coding	3.707	6.461	2.591	10.56		ENSSSCG00000003273	protein_coding	0.112	0	0.07	0.052
ENSSSCG00000003148	-	protein_coding	1.024	0.245	0.155	0.874	3.519	2.765	0.149	4.269		ENSSSCG00000003258	protein_coding	0	0.257	0.104	0		ENSSSCG00000003275	protein_coding	0.101	0.229	0.994	0.301
ENSSSCG00000003149	TULP2	protein_coding	0	0	0.466	0.039	0	0.021	0.398	0.039		ENSSSCG00000003259	protein_coding	0	0	0.337	0.064		ENSSSCG00000003276	protein_coding	0	0	0.06	0
ENSSSCG00000003150	NUCB1	protein_coding	10.15	10.644	5.829	18.229	8.469	8.044	8.9	15.949		ENSSSCG00000003260	protein_coding	0	0.476	0	0.308		ENSSSCG00000003278	protein_coding	1.017	1.039	2.098	0.563
ENSSSCG00000003151	LHB	protein_coding	0.674	0	0.453	0.334	1.006	2.494	1.84	1.794		ENSSSCG00000003261	protein_coding	421.596	330.571	78.679	530		ENSSSCG00000003282	protein_coding	0.034	0	0.328	0.065
ENSSSCG00000003152	RUVBL2	protein_coding	4.77	7.942	2.332	6.449	8.871	8.065	7.975	9.559		ENSSSCG00000003262	protein_coding	3.915	3.334	2.422	9.468		ENSSSCG00000003286	protein_coding	0	0	0	0.013
ENSSSCG00000003153	FTL	protein_coding	290.077	289.357	41.283	476.018	271.961	196.977	337.207	322.137		ENSSSCG00000003263	protein_coding	2.58	1.931	1.801	4.111		ENSSSCG00000003287	protein_coding	0.223	0.353	0.169	0.877
ENSSSCG00000003154	GYS1	protein_coding	3.759	5.303	4.858	7.451	20.257	20.672	13.633	16.054		ENSSSCG00000003264	protein_coding	0.609	0.425	1.865	1.978		ENSSSCG00000003288	protein_coding	3.497	3.617	2.397	2.606
ENSSSCG00000003155	PPP1R15A	protein_coding	8.698	13.077	10.065	22.16	16.357	15.059	50.606	14.469		ENSSSCG00000003265	protein_coding	5.042	4.544	3.031	5.653		ENSSSCG00000003289	protein_coding	15.81	15.974	17.84	24.788
ENSSSCG00000003156	HRC	protein_coding	70.905	117.707	69.404	146.606	84.188	89.244	38.007	167.819		ENSSSCG00000003266	protein_coding	0.156	0.026	0.155	0.026		ENSSSCG00000003301	protein_coding	15.609	14.145	5.589	12.112
ENSSSCG00000003157	LIN7B	protein_coding	4.044	2.149	1.891	19.694	4.581	9.021	3.918	19.314		ENSSSCG00000003267	protein_coding	0.752	0.734	0.259	1.413		ENSSSCG00000003302	protein_coding	0.391	0.249	0.129	0.393
ENSSSCG00000003158	DHDH	protein_coding	8.4	7.092	1.14	14.208	3.296	5.144	4.435	7.896		ENSSSCG00000003268	protein_coding	2.126	2.754	0.13	3.173		ENSSSCG00000003305	protein_coding	0	0.094	0	0
ENSSSCG00000003159	KCNA7	protein_coding	0	0.129	0.091	0.064	5.542	3.939	1.233	8.066		ENSSSCG00000003269	protein_coding	0.181	0.386	0.674	0.668		ENSSSCG00000003307	protein_coding	0	0.01	0.01	0
ENSSSCG00000003160	NTF4	protein_coding	0.22	0	0.35	0.051	4.871	3.71	1.422	2.841		ENSSSCG00000003271	protein_coding	0.285	0.386	0.13	0.565		ENSSSCG00000003308	protein_coding	0	0	0	0.039
ENSSSCG00000003161	PRRG2	protein_coding	1.646	0.94	0.712	2.813	0.927	0.811	0.666	0.864		ENSSSCG00000003272	protein_coding	0.298	0.039	0	0.283		ENSSSCG00000003312	protein_coding	0	0.01	0	0
ENSSSCG00000003165	RPS11	protein_coding	123.067	158.676	38.122	190.438	114.768	97.444	133.51	211.541		ENSSSCG00000003273	protein_coding	0.946	0	0.415	0.103		ENSSSCG00000003317	protein_coding	7.642	6.714	0.955	6.966
ENSSSCG00000003166	RPL13A	protein_coding	266.317	266.64	86.762	616.406	300.709	302.819	671.778	551.499		ENSSSCG00000003275	protein_coding	1.257	0.772	1.14	0.668		ENSSSCG00000003318	protein_coding	0.089	0	0.189	0
ENSSSCG00000003167	FLT3LG	protein_coding	0.583	0.734	2.655	2.993	0.86	1.788	3.152	1.938		ENSSSCG00000003276	protein_coding	0	0.026	0.13	0.039		ENSSSCG00000003320	protein_coding	0	0	0.02	0
ENSSSCG00000003168	ALDH16A1	protein_coding	0.635	0.798	1.036	2.158	2.525	3.066	2.576	3.496		ENSSSCG00000003278	protein_coding	0.752	0.875	1.101	0.552		ENSSSCG00000003322	protein_coding	0.112	0.104	0.209	0.144
ENSSSCG00000003169	PIH1D1	protein_coding	4.809	6.127	3.472	10.958	4.771	4.729	6.106	9.755		ENSSSCG00000003279	protein_coding	0	0	0.155	0		ENSSSCG00000003324	protein_coding	0.101	0.104	0.119	0.223
ENSSSCG00000003170	SLC17A7	protein_coding	0.065	0.051	0.233	0.128	0	0	0.02	0		ENSSSCG00000003282	protein_coding	0.104	0.064	0.311	0		ENSSSCG00000003325	protein_coding	0.413	1.133	1.014	1.545
ENSSSCG00000003172	CCDC155	protein_coding	0.22	0	0.22	0	0	0.042	0.04	0.039		ENSSSCG00000003286	protein_coding	0.026	0	0	0		ENSSSCG00000003326	protein_coding	1.598	2.266	0.895	2.881
[truncated: 18,341 more rows]

## Sheet: Identified lncRNA
Identified lncRNAs in eight samples										Identified lncRNAs in cardiac muscle							Identified lncRNAs in skeletal muscle
id	YCM-1	YCM-2	OCM-1	OCM-2	YSM-1	YSM-2	OSM-1	OSM-2		id	Type	YCM-1	YCM-2	OCM-1	OCM-2		id	Type	YSM-1	YSM-2	OSM-1	OSM-2
ENSSSCG00000030716	0	0	0.596	0.064	0	0.042	0.099	0.052		ENSSSCG00000030716	antisense	0	0	0.596	0.064		ENSSSCG00000030716	antisense	0	0.042	0.099	0.052
ENSSSCG00000030747	0	0	0	0	0.324	0.281	0	0		ENSSSCG00000030760	antisense	2.087	0.849	0.078	8.196		ENSSSCG00000030747	antisense	0.324	0.281	0	0
ENSSSCG00000030760	2.087	0.849	0.078	8.196	0.38	0.042	0.249	0.052		ENSSSCG00000030812	antisense	0	0	0.052	0		ENSSSCG00000030760	antisense	0.38	0.042	0.249	0.052
ENSSSCG00000030812	0	0	0.052	0	0	0.301	0.06	0.275		ENSSSCG00000030846	antisense	1.089	2.561	1.878	0.732		ENSSSCG00000030812	antisense	0	0.301	0.06	0.275
ENSSSCG00000030846	1.089	2.561	1.878	0.732	1.017	0.364	1.074	1.899		ENSSSCG00000030894	antisense	0.052	0	0	0		ENSSSCG00000030846	antisense	1.017	0.364	1.074	1.899
[truncated: 4,813 more rows]

## Sheet: Identified miRNA
Identified miRNAs in eight samples											Identified miRNAs in cardiac muscle							Identified miRNAs in skeletal muscle
[truncated: 1,401 more rows]

[truncated: 1 more sheets: Identified circRNA]
