# Supplementary material for: Comprehensive transcriptional landscape of porcine cardiac and skeletal muscles reveals differences of aging
Source: Oncotarget. 2017 Dec 15;9(2):1524–41. doi: 10.18632/oncotarget.23290 (PMC5788579; doi:10.18632/oncotarget.23290)
Supplement: Supplementary file 3 [file oncotarget-09-1524-s003.xlsx]

## Sheet: tissue-specific expressed mRNA
mRNAs only pressed in cardiac muscle	mRNAs only pressed in skeletal muscle
ENSSSCG00000000011	ENSSSCG00000000057
ENSSSCG00000000140	ENSSSCG00000000079
ENSSSCG00000000174	ENSSSCG00000000115
ENSSSCG00000000183	ENSSSCG00000000159
ENSSSCG00000000198	ENSSSCG00000000300
ENSSSCG00000000231	ENSSSCG00000000338
ENSSSCG00000000240	ENSSSCG00000000404
ENSSSCG00000000241	ENSSSCG00000000438
ENSSSCG00000000249	ENSSSCG00000000461
ENSSSCG00000000250	ENSSSCG00000000476
ENSSSCG00000000281	ENSSSCG00000000550
ENSSSCG00000000318	ENSSSCG00000000631
ENSSSCG00000000326	ENSSSCG00000000637
ENSSSCG00000000332	ENSSSCG00000000639
ENSSSCG00000000351	ENSSSCG00000000642
ENSSSCG00000000418	ENSSSCG00000000832
ENSSSCG00000000464	ENSSSCG00000000876
ENSSSCG00000000468	ENSSSCG00000000882
ENSSSCG00000000582	ENSSSCG00000000919
ENSSSCG00000000589	ENSSSCG00000000960
ENSSSCG00000000590	ENSSSCG00000000963
ENSSSCG00000000598	ENSSSCG00000000991
ENSSSCG00000000610	ENSSSCG00000001058
ENSSSCG00000000628	ENSSSCG00000001106
ENSSSCG00000000643	ENSSSCG00000001107
ENSSSCG00000000667	ENSSSCG00000001200
ENSSSCG00000000692	ENSSSCG00000001220
ENSSSCG00000000760	ENSSSCG00000001247
ENSSSCG00000000782	ENSSSCG00000001255
ENSSSCG00000000820	ENSSSCG00000001304
ENSSSCG00000000933	ENSSSCG00000001340
ENSSSCG00000000982	ENSSSCG00000001444
ENSSSCG00000001032	ENSSSCG00000001480
ENSSSCG00000001040	ENSSSCG00000001490
ENSSSCG00000001157	ENSSSCG00000001594
ENSSSCG00000001212	ENSSSCG00000001617
ENSSSCG00000001213	ENSSSCG00000001618
ENSSSCG00000001235	ENSSSCG00000001633
ENSSSCG00000001254	ENSSSCG00000001699
ENSSSCG00000001268	ENSSSCG00000001709
ENSSSCG00000001286	ENSSSCG00000001719
ENSSSCG00000001294	ENSSSCG00000001745
ENSSSCG00000001551	ENSSSCG00000001748
ENSSSCG00000001552	ENSSSCG00000001790
ENSSSCG00000001553	ENSSSCG00000001831
ENSSSCG00000001605	ENSSSCG00000001855
ENSSSCG00000001613	ENSSSCG00000001915
ENSSSCG00000001650	ENSSSCG00000001944
ENSSSCG00000001741	ENSSSCG00000001945
ENSSSCG00000001744	ENSSSCG00000002052
ENSSSCG00000001753	ENSSSCG00000002077
ENSSSCG00000001772	ENSSSCG00000002084
ENSSSCG00000001781	ENSSSCG00000002097
ENSSSCG00000001798	ENSSSCG00000002133
ENSSSCG00000001827	ENSSSCG00000002148
ENSSSCG00000001828	ENSSSCG00000002170
ENSSSCG00000001829	ENSSSCG00000002187
ENSSSCG00000001830	ENSSSCG00000002250
ENSSSCG00000001879	ENSSSCG00000002251
ENSSSCG00000001940	ENSSSCG00000002270
ENSSSCG00000002038	ENSSSCG00000002310
ENSSSCG00000002053	ENSSSCG00000002322
ENSSSCG00000002055	ENSSSCG00000002363
ENSSSCG00000002056	ENSSSCG00000002399
ENSSSCG00000002057	ENSSSCG00000002501
ENSSSCG00000002063	ENSSSCG00000002512
ENSSSCG00000002071	ENSSSCG00000002559
ENSSSCG00000002078	ENSSSCG00000002581
ENSSSCG00000002129	ENSSSCG00000002602
ENSSSCG00000002134	ENSSSCG00000002608
ENSSSCG00000002159	ENSSSCG00000002610
ENSSSCG00000002400	ENSSSCG00000002612
ENSSSCG00000002409	ENSSSCG00000002613
ENSSSCG00000002442	ENSSSCG00000002731
ENSSSCG00000002478	ENSSSCG00000002849
ENSSSCG00000002585	ENSSSCG00000002850
ENSSSCG00000002589	ENSSSCG00000003047
ENSSSCG00000002605	ENSSSCG00000003124
ENSSSCG00000002614	ENSSSCG00000003126
ENSSSCG00000002624	ENSSSCG00000003131
ENSSSCG00000002625	ENSSSCG00000003305
ENSSSCG00000002686	ENSSSCG00000003308
ENSSSCG00000002694	ENSSSCG00000003312
ENSSSCG00000002737	ENSSSCG00000003318
ENSSSCG00000002862	ENSSSCG00000003336
ENSSSCG00000002882	ENSSSCG00000003400
ENSSSCG00000002913	ENSSSCG00000003443
ENSSSCG00000002968	ENSSSCG00000003449
ENSSSCG00000002984	ENSSSCG00000003494
ENSSSCG00000003053	ENSSSCG00000003508
ENSSSCG00000003073	ENSSSCG00000003529
ENSSSCG00000003096	ENSSSCG00000003644
ENSSSCG00000003123	ENSSSCG00000003646
ENSSSCG00000003125	ENSSSCG00000003688
ENSSSCG00000003232	ENSSSCG00000003704
ENSSSCG00000003279	ENSSSCG00000003803
ENSSSCG00000003303	ENSSSCG00000003969
ENSSSCG00000003306	ENSSSCG00000003970
ENSSSCG00000003309	ENSSSCG00000003974
ENSSSCG00000003315	ENSSSCG00000004021
ENSSSCG00000003316	ENSSSCG00000004161
ENSSSCG00000003417	ENSSSCG00000004261
ENSSSCG00000003430	ENSSSCG00000004284
ENSSSCG00000003441	ENSSSCG00000004285
ENSSSCG00000003447	ENSSSCG00000004287
ENSSSCG00000003482	ENSSSCG00000004296
ENSSSCG00000003496	ENSSSCG00000004308
ENSSSCG00000003498	ENSSSCG00000004356
ENSSSCG00000003530	ENSSSCG00000004357
ENSSSCG00000003540	ENSSSCG00000004410
ENSSSCG00000003541	ENSSSCG00000004493
ENSSSCG00000003575	ENSSSCG00000004615
ENSSSCG00000003623	ENSSSCG00000004623
ENSSSCG00000003666	ENSSSCG00000004734
ENSSSCG00000003703	ENSSSCG00000004811
ENSSSCG00000003748	ENSSSCG00000004850
ENSSSCG00000003754	ENSSSCG00000004983
ENSSSCG00000003782	ENSSSCG00000004992
ENSSSCG00000003810	ENSSSCG00000005068
ENSSSCG00000003823	ENSSSCG00000005075
ENSSSCG00000003891	ENSSSCG00000005085
ENSSSCG00000003892	ENSSSCG00000005118
ENSSSCG00000003900	ENSSSCG00000005128
ENSSSCG00000003954	ENSSSCG00000005134
ENSSSCG00000003955	ENSSSCG00000005279
ENSSSCG00000003960	ENSSSCG00000005396
ENSSSCG00000004028	ENSSSCG00000005413
ENSSSCG00000004054	ENSSSCG00000005419
ENSSSCG00000004074	ENSSSCG00000005439
ENSSSCG00000004159	ENSSSCG00000005458
ENSSSCG00000004180	ENSSSCG00000005541
ENSSSCG00000004182	ENSSSCG00000005544
ENSSSCG00000004183	ENSSSCG00000005559
ENSSSCG00000004186	ENSSSCG00000005767
ENSSSCG00000004187	ENSSSCG00000005780
ENSSSCG00000004204	ENSSSCG00000005794
ENSSSCG00000004235	ENSSSCG00000005822
ENSSSCG00000004299	ENSSSCG00000005852
ENSSSCG00000004338	ENSSSCG00000005869
ENSSSCG00000004406	ENSSSCG00000006043
ENSSSCG00000004424	ENSSSCG00000006050
ENSSSCG00000004427	ENSSSCG00000006106
ENSSSCG00000004451	ENSSSCG00000006157
ENSSSCG00000004501	ENSSSCG00000006349
ENSSSCG00000004513	ENSSSCG00000006384
ENSSSCG00000004521	ENSSSCG00000006411
ENSSSCG00000004784	ENSSSCG00000006438
ENSSSCG00000004819	ENSSSCG00000006447
ENSSSCG00000005077	ENSSSCG00000006460
ENSSSCG00000005120	ENSSSCG00000006478
ENSSSCG00000005129	ENSSSCG00000006497
ENSSSCG00000005130	ENSSSCG00000006563
ENSSSCG00000005131	ENSSSCG00000006723
ENSSSCG00000005214	ENSSSCG00000006744
ENSSSCG00000005228	ENSSSCG00000006792
ENSSSCG00000005242	ENSSSCG00000006833
ENSSSCG00000005265	ENSSSCG00000006931
ENSSSCG00000005307	ENSSSCG00000007049
ENSSSCG00000005329	ENSSSCG00000007063
ENSSSCG00000005362	ENSSSCG00000007071
ENSSSCG00000005401	ENSSSCG00000007103
ENSSSCG00000005432	ENSSSCG00000007110
ENSSSCG00000005438	ENSSSCG00000007164
ENSSSCG00000005447	ENSSSCG00000007182
ENSSSCG00000005454	ENSSSCG00000007186
ENSSSCG00000005534	ENSSSCG00000007367
ENSSSCG00000005536	ENSSSCG00000007385
ENSSSCG00000005554	ENSSSCG00000007398
ENSSSCG00000005562	ENSSSCG00000007405
ENSSSCG00000005568	ENSSSCG00000007449
ENSSSCG00000005730	ENSSSCG00000007461
ENSSSCG00000005758	ENSSSCG00000007600
ENSSSCG00000005765	ENSSSCG00000007645
ENSSSCG00000005792	ENSSSCG00000007665
ENSSSCG00000005795	ENSSSCG00000007676
ENSSSCG00000005796	ENSSSCG00000007687
ENSSSCG00000005809	ENSSSCG00000007730
ENSSSCG00000005821	ENSSSCG00000007741
ENSSSCG00000005835	ENSSSCG00000007751
ENSSSCG00000005861	ENSSSCG00000007838
ENSSSCG00000005871	ENSSSCG00000007959
ENSSSCG00000005872	ENSSSCG00000007989
ENSSSCG00000005873	ENSSSCG00000008037
ENSSSCG00000005876	ENSSSCG00000008042
ENSSSCG00000005939	ENSSSCG00000008092
ENSSSCG00000005953	ENSSSCG00000008109
ENSSSCG00000006030	ENSSSCG00000008209
ENSSSCG00000006134	ENSSSCG00000008308
ENSSSCG00000006148	ENSSSCG00000008367
ENSSSCG00000006200	ENSSSCG00000008436
ENSSSCG00000006264	ENSSSCG00000008483
ENSSSCG00000006314	ENSSSCG00000008585
ENSSSCG00000006315	ENSSSCG00000008662
ENSSSCG00000006316	ENSSSCG00000008696
ENSSSCG00000006320	ENSSSCG00000008707
ENSSSCG00000006425	ENSSSCG00000008714
ENSSSCG00000006429	ENSSSCG00000008755
ENSSSCG00000006526	ENSSSCG00000008862
ENSSSCG00000006577	ENSSSCG00000008908
ENSSSCG00000006591	ENSSSCG00000008914
ENSSSCG00000006595	ENSSSCG00000008920
ENSSSCG00000006598	ENSSSCG00000008927
ENSSSCG00000006599	ENSSSCG00000008930
ENSSSCG00000006604	ENSSSCG00000008936
ENSSSCG00000006605	ENSSSCG00000008949
ENSSSCG00000006611	ENSSSCG00000008952
ENSSSCG00000006974	ENSSSCG00000009001
ENSSSCG00000007008	ENSSSCG00000009024
ENSSSCG00000007121	ENSSSCG00000009136
ENSSSCG00000007125	ENSSSCG00000009156
ENSSSCG00000007172	ENSSSCG00000009182
ENSSSCG00000007180	ENSSSCG00000009200
ENSSSCG00000007183	ENSSSCG00000009219
ENSSSCG00000007192	ENSSSCG00000009251
ENSSSCG00000007197	ENSSSCG00000009261
ENSSSCG00000007214	ENSSSCG00000009265
ENSSSCG00000007216	ENSSSCG00000009266
ENSSSCG00000007218	ENSSSCG00000009267
ENSSSCG00000007224	ENSSSCG00000009312
ENSSSCG00000007256	ENSSSCG00000009315
ENSSSCG00000007259	ENSSSCG00000009374
ENSSSCG00000007491	ENSSSCG00000009387
ENSSSCG00000007510	ENSSSCG00000009406
ENSSSCG00000007539	ENSSSCG00000009456
ENSSSCG00000007691	ENSSSCG00000009503
ENSSSCG00000007703	ENSSSCG00000009518
ENSSSCG00000007729	ENSSSCG00000009521
ENSSSCG00000007841	ENSSSCG00000009651
ENSSSCG00000007847	ENSSSCG00000009694
ENSSSCG00000007860	ENSSSCG00000009736
ENSSSCG00000007861	ENSSSCG00000009750
ENSSSCG00000007870	ENSSSCG00000009795
ENSSSCG00000007871	ENSSSCG00000009869
ENSSSCG00000007882	ENSSSCG00000009954
ENSSSCG00000007904	ENSSSCG00000009955
ENSSSCG00000007915	ENSSSCG00000009990
ENSSSCG00000007922	ENSSSCG00000010336
ENSSSCG00000008063	ENSSSCG00000010349
ENSSSCG00000008140	ENSSSCG00000010373
ENSSSCG00000008165	ENSSSCG00000010377
ENSSSCG00000008166	ENSSSCG00000010499
ENSSSCG00000008184	ENSSSCG00000010501
ENSSSCG00000008212	ENSSSCG00000010601
ENSSSCG00000008272	ENSSSCG00000010666
ENSSSCG00000008301	ENSSSCG00000010762
ENSSSCG00000008345	ENSSSCG00000010782
ENSSSCG00000008410	ENSSSCG00000010783
ENSSSCG00000008430	ENSSSCG00000010788
ENSSSCG00000008564	ENSSSCG00000010842
ENSSSCG00000008709	ENSSSCG00000010843
ENSSSCG00000008720	ENSSSCG00000010937
ENSSSCG00000008725	ENSSSCG00000011011
ENSSSCG00000008730	ENSSSCG00000011078
ENSSSCG00000008741	ENSSSCG00000011143
ENSSSCG00000008770	ENSSSCG00000011210
ENSSSCG00000008802	ENSSSCG00000011256
ENSSSCG00000008830	ENSSSCG00000011316
ENSSSCG00000008843	ENSSSCG00000011320
ENSSSCG00000008848	ENSSSCG00000011488
ENSSSCG00000008849	ENSSSCG00000011617
ENSSSCG00000008885	ENSSSCG00000011626
ENSSSCG00000008886	ENSSSCG00000011724
ENSSSCG00000008889	ENSSSCG00000011726
ENSSSCG00000008926	ENSSSCG00000011734
ENSSSCG00000008935	ENSSSCG00000011815
ENSSSCG00000009041	ENSSSCG00000011886
ENSSSCG00000009054	ENSSSCG00000011910
ENSSSCG00000009089	ENSSSCG00000011995
ENSSSCG00000009137	ENSSSCG00000012005
ENSSSCG00000009143	ENSSSCG00000012047
ENSSSCG00000009250	ENSSSCG00000012179
ENSSSCG00000009253	ENSSSCG00000012190
ENSSSCG00000009263	ENSSSCG00000012193
ENSSSCG00000009301	ENSSSCG00000012220
ENSSSCG00000009313	ENSSSCG00000012230
ENSSSCG00000009317	ENSSSCG00000012306
ENSSSCG00000009354	ENSSSCG00000012308
ENSSSCG00000009417	ENSSSCG00000012310
ENSSSCG00000009577	ENSSSCG00000012360
ENSSSCG00000009596	ENSSSCG00000012379
ENSSSCG00000009609	ENSSSCG00000012381
ENSSSCG00000009678	ENSSSCG00000012531
ENSSSCG00000009691	ENSSSCG00000012547
ENSSSCG00000009698	ENSSSCG00000012565
ENSSSCG00000009735	ENSSSCG00000012568
ENSSSCG00000009754	ENSSSCG00000012596
ENSSSCG00000009952	ENSSSCG00000012661
ENSSSCG00000009964	ENSSSCG00000012664
ENSSSCG00000010141	ENSSSCG00000012723
ENSSSCG00000010177	ENSSSCG00000012749
ENSSSCG00000010347	ENSSSCG00000012755
ENSSSCG00000010379	ENSSSCG00000012851
ENSSSCG00000010393	ENSSSCG00000012870
ENSSSCG00000010407	ENSSSCG00000012947
ENSSSCG00000010443	ENSSSCG00000012986
ENSSSCG00000010444	ENSSSCG00000013031
ENSSSCG00000010498	ENSSSCG00000013060
ENSSSCG00000010538	ENSSSCG00000013068
ENSSSCG00000010556	ENSSSCG00000013122
ENSSSCG00000010610	ENSSSCG00000013151
ENSSSCG00000010657	ENSSSCG00000013168
ENSSSCG00000010659	ENSSSCG00000013194
ENSSSCG00000010660	ENSSSCG00000013310
ENSSSCG00000010668	ENSSSCG00000013343
ENSSSCG00000010710	ENSSSCG00000013363
ENSSSCG00000010716	ENSSSCG00000013387
ENSSSCG00000010724	ENSSSCG00000013420
ENSSSCG00000010727	ENSSSCG00000013462
ENSSSCG00000010733	ENSSSCG00000013529
ENSSSCG00000010740	ENSSSCG00000013562
ENSSSCG00000010761	ENSSSCG00000013571
ENSSSCG00000010807	ENSSSCG00000013575
ENSSSCG00000010873	ENSSSCG00000013590
ENSSSCG00000011017	ENSSSCG00000013610
ENSSSCG00000011058	ENSSSCG00000013686
ENSSSCG00000011080	ENSSSCG00000013781
ENSSSCG00000011175	ENSSSCG00000013807
ENSSSCG00000011181	ENSSSCG00000013828
ENSSSCG00000011205	ENSSSCG00000013843
ENSSSCG00000011460	ENSSSCG00000013844
ENSSSCG00000011487	ENSSSCG00000013846
ENSSSCG00000011502	ENSSSCG00000013851
ENSSSCG00000011606	ENSSSCG00000013852
ENSSSCG00000011636	ENSSSCG00000013937
ENSSSCG00000011656	ENSSSCG00000013955
ENSSSCG00000011660	ENSSSCG00000013969
ENSSSCG00000011736	ENSSSCG00000013973
ENSSSCG00000011737	ENSSSCG00000013976
ENSSSCG00000011761	ENSSSCG00000013995
ENSSSCG00000011780	ENSSSCG00000014021
ENSSSCG00000011811	ENSSSCG00000014078
ENSSSCG00000011837	ENSSSCG00000014085
ENSSSCG00000011878	ENSSSCG00000014092
ENSSSCG00000011935	ENSSSCG00000014099
ENSSSCG00000011947	ENSSSCG00000014142
ENSSSCG00000011960	ENSSSCG00000014228
ENSSSCG00000011988	ENSSSCG00000014278
ENSSSCG00000012031	ENSSSCG00000014415
ENSSSCG00000012109	ENSSSCG00000014444
ENSSSCG00000012175	ENSSSCG00000014453
ENSSSCG00000012187	ENSSSCG00000014458
ENSSSCG00000012192	ENSSSCG00000014459
ENSSSCG00000012197	ENSSSCG00000014465
ENSSSCG00000012223	ENSSSCG00000014475
ENSSSCG00000012231	ENSSSCG00000014486
ENSSSCG00000012242	ENSSSCG00000014551
ENSSSCG00000012303	ENSSSCG00000014595
ENSSSCG00000012346	ENSSSCG00000014605
ENSSSCG00000012370	ENSSSCG00000014631
ENSSSCG00000012380	ENSSSCG00000014638
ENSSSCG00000012449	ENSSSCG00000014643
ENSSSCG00000012450	ENSSSCG00000014651
ENSSSCG00000012454	ENSSSCG00000014653
ENSSSCG00000012514	ENSSSCG00000014655
ENSSSCG00000012540	ENSSSCG00000014671
ENSSSCG00000012543	ENSSSCG00000014687
ENSSSCG00000012549	ENSSSCG00000014708
ENSSSCG00000012558	ENSSSCG00000014742
ENSSSCG00000012562	ENSSSCG00000014749
ENSSSCG00000012580	ENSSSCG00000014752
ENSSSCG00000012600	ENSSSCG00000014767
ENSSSCG00000012601	ENSSSCG00000014789
ENSSSCG00000012643	ENSSSCG00000014796
ENSSSCG00000012662	ENSSSCG00000014813
ENSSSCG00000012665	ENSSSCG00000014874
ENSSSCG00000012725	ENSSSCG00000014964
ENSSSCG00000012740	ENSSSCG00000014988
ENSSSCG00000012753	ENSSSCG00000015021
ENSSSCG00000012761	ENSSSCG00000015054
ENSSSCG00000012762	ENSSSCG00000015059
ENSSSCG00000012826	ENSSSCG00000015070
ENSSSCG00000012827	ENSSSCG00000015100
ENSSSCG00000012830	ENSSSCG00000015101
ENSSSCG00000012871	ENSSSCG00000015138
ENSSSCG00000012900	ENSSSCG00000015142
ENSSSCG00000013025	ENSSSCG00000015147
ENSSSCG00000013057	ENSSSCG00000015151
ENSSSCG00000013067	ENSSSCG00000015177
ENSSSCG00000013096	ENSSSCG00000015188
ENSSSCG00000013123	ENSSSCG00000015216
ENSSSCG00000013139	ENSSSCG00000015278
ENSSSCG00000013148	ENSSSCG00000015301
ENSSSCG00000013172	ENSSSCG00000015448
ENSSSCG00000013184	ENSSSCG00000015514
ENSSSCG00000013200	ENSSSCG00000015528
ENSSSCG00000013201	ENSSSCG00000015561
ENSSSCG00000013217	ENSSSCG00000015596
ENSSSCG00000013329	ENSSSCG00000015626
ENSSSCG00000013341	ENSSSCG00000015653
ENSSSCG00000013519	ENSSSCG00000015687
ENSSSCG00000013607	ENSSSCG00000015713
ENSSSCG00000013642	ENSSSCG00000015715
ENSSSCG00000013654	ENSSSCG00000015741
ENSSSCG00000013666	ENSSSCG00000015806
ENSSSCG00000013694	ENSSSCG00000015895
ENSSSCG00000013739	ENSSSCG00000015898
ENSSSCG00000013806	ENSSSCG00000015921
ENSSSCG00000013809	ENSSSCG00000015966
ENSSSCG00000013832	ENSSSCG00000015986
ENSSSCG00000013835	ENSSSCG00000016006
ENSSSCG00000013850	ENSSSCG00000016024
ENSSSCG00000013881	ENSSSCG00000016055
ENSSSCG00000013887	ENSSSCG00000016082
ENSSSCG00000013941	ENSSSCG00000016085
ENSSSCG00000013958	ENSSSCG00000016133
ENSSSCG00000014052	ENSSSCG00000016161
ENSSSCG00000014130	ENSSSCG00000016228
ENSSSCG00000014143	ENSSSCG00000016229
ENSSSCG00000014178	ENSSSCG00000016254
ENSSSCG00000014271	ENSSSCG00000016294
ENSSSCG00000014418	ENSSSCG00000016319
ENSSSCG00000014457	ENSSSCG00000016335
ENSSSCG00000014463	ENSSSCG00000016344
ENSSSCG00000014493	ENSSSCG00000016355
ENSSSCG00000014496	ENSSSCG00000016437
ENSSSCG00000014501	ENSSSCG00000016478
ENSSSCG00000014505	ENSSSCG00000016493
ENSSSCG00000014515	ENSSSCG00000016651
ENSSSCG00000014516	ENSSSCG00000016663
ENSSSCG00000014529	ENSSSCG00000016696
ENSSSCG00000014544	ENSSSCG00000016699
ENSSSCG00000014554	ENSSSCG00000016833
ENSSSCG00000014587	ENSSSCG00000016883
ENSSSCG00000014592	ENSSSCG00000016927
ENSSSCG00000014612	ENSSSCG00000016977
ENSSSCG00000014635	ENSSSCG00000017007
ENSSSCG00000014637	ENSSSCG00000017013
ENSSSCG00000014639	ENSSSCG00000017110
ENSSSCG00000014649	ENSSSCG00000017176
ENSSSCG00000014667	ENSSSCG00000017341
ENSSSCG00000014690	ENSSSCG00000017344
ENSSSCG00000014691	ENSSSCG00000017474
ENSSSCG00000014693	ENSSSCG00000017537
ENSSSCG00000014704	ENSSSCG00000017545
ENSSSCG00000014712	ENSSSCG00000017559
ENSSSCG00000014716	ENSSSCG00000017620
ENSSSCG00000014722	ENSSSCG00000017655
ENSSSCG00000014724	ENSSSCG00000017718
ENSSSCG00000014727	ENSSSCG00000017720
ENSSSCG00000014745	ENSSSCG00000017722
ENSSSCG00000014756	ENSSSCG00000017756
ENSSSCG00000014765	ENSSSCG00000017798
ENSSSCG00000014778	ENSSSCG00000017856
ENSSSCG00000014779	ENSSSCG00000020824
ENSSSCG00000014785	ENSSSCG00000020855
ENSSSCG00000014787	ENSSSCG00000020862
ENSSSCG00000014910	ENSSSCG00000020877
ENSSSCG00000014911	ENSSSCG00000020892
ENSSSCG00000014939	ENSSSCG00000020923
ENSSSCG00000014983	ENSSSCG00000020948
ENSSSCG00000015123	ENSSSCG00000020949
ENSSSCG00000015148	ENSSSCG00000020960
ENSSSCG00000015162	ENSSSCG00000020968
ENSSSCG00000015176	ENSSSCG00000020970
ENSSSCG00000015258	ENSSSCG00000020989
ENSSSCG00000015279	ENSSSCG00000020996
ENSSSCG00000015291	ENSSSCG00000021032
ENSSSCG00000015300	ENSSSCG00000021037
ENSSSCG00000015332	ENSSSCG00000021047
ENSSSCG00000015359	ENSSSCG00000021108
ENSSSCG00000015377	ENSSSCG00000021110
ENSSSCG00000015458	ENSSSCG00000021136
ENSSSCG00000015526	ENSSSCG00000021141
ENSSSCG00000015536	ENSSSCG00000021163
ENSSSCG00000015585	ENSSSCG00000021202
ENSSSCG00000015610	ENSSSCG00000021221
ENSSSCG00000015654	ENSSSCG00000021226
ENSSSCG00000015655	ENSSSCG00000021230
ENSSSCG00000015700	ENSSSCG00000021277
ENSSSCG00000015830	ENSSSCG00000021294
ENSSSCG00000015930	ENSSSCG00000021302
ENSSSCG00000015980	ENSSSCG00000021308
ENSSSCG00000016060	ENSSSCG00000021334
ENSSSCG00000016121	ENSSSCG00000021349
ENSSSCG00000016146	ENSSSCG00000021425
ENSSSCG00000016148	ENSSSCG00000021435
ENSSSCG00000016168	ENSSSCG00000021444
ENSSSCG00000016172	ENSSSCG00000021445
ENSSSCG00000016203	ENSSSCG00000021460
ENSSSCG00000016269	ENSSSCG00000021520
ENSSSCG00000016278	ENSSSCG00000021525
ENSSSCG00000016314	ENSSSCG00000021536
ENSSSCG00000016315	ENSSSCG00000021540
ENSSSCG00000016321	ENSSSCG00000021653
ENSSSCG00000016351	ENSSSCG00000021666
ENSSSCG00000016439	ENSSSCG00000021671
ENSSSCG00000016479	ENSSSCG00000021758
ENSSSCG00000016483	ENSSSCG00000021759
ENSSSCG00000016485	ENSSSCG00000021855
ENSSSCG00000016540	ENSSSCG00000021857
ENSSSCG00000016591	ENSSSCG00000021863
ENSSSCG00000016592	ENSSSCG00000021869
ENSSSCG00000016623	ENSSSCG00000021889
ENSSSCG00000016626	ENSSSCG00000021894
ENSSSCG00000016718	ENSSSCG00000021955
ENSSSCG00000016789	ENSSSCG00000021993
ENSSSCG00000016802	ENSSSCG00000022008
ENSSSCG00000016871	ENSSSCG00000022021
ENSSSCG00000016902	ENSSSCG00000022047
ENSSSCG00000016913	ENSSSCG00000022056
ENSSSCG00000016940	ENSSSCG00000022087
ENSSSCG00000016947	ENSSSCG00000022133
ENSSSCG00000016999	ENSSSCG00000022151
ENSSSCG00000017009	ENSSSCG00000022182
ENSSSCG00000017026	ENSSSCG00000022189
ENSSSCG00000017031	ENSSSCG00000022238
ENSSSCG00000017037	ENSSSCG00000022244
ENSSSCG00000017163	ENSSSCG00000022257
ENSSSCG00000017223	ENSSSCG00000022261
ENSSSCG00000017226	ENSSSCG00000022315
ENSSSCG00000017249	ENSSSCG00000022320
ENSSSCG00000017269	ENSSSCG00000022328
ENSSSCG00000017321	ENSSSCG00000022336
ENSSSCG00000017438	ENSSSCG00000022348
ENSSSCG00000017441	ENSSSCG00000022374
ENSSSCG00000017450	ENSSSCG00000022399
ENSSSCG00000017451	ENSSSCG00000022428
ENSSSCG00000017486	ENSSSCG00000022448
ENSSSCG00000017490	ENSSSCG00000022467
ENSSSCG00000017541	ENSSSCG00000022480
ENSSSCG00000017599	ENSSSCG00000022491
ENSSSCG00000017692	ENSSSCG00000022499
ENSSSCG00000017762	ENSSSCG00000022502
ENSSSCG00000017763	ENSSSCG00000022519
ENSSSCG00000017802	ENSSSCG00000022539
ENSSSCG00000017982	ENSSSCG00000022542
ENSSSCG00000017997	ENSSSCG00000022562
ENSSSCG00000020651	ENSSSCG00000022576
ENSSSCG00000020670	ENSSSCG00000022577
ENSSSCG00000020673	ENSSSCG00000022597
ENSSSCG00000020684	ENSSSCG00000022603
ENSSSCG00000020697	ENSSSCG00000022613
ENSSSCG00000020709	ENSSSCG00000022622
ENSSSCG00000020713	ENSSSCG00000022678
ENSSSCG00000020726	ENSSSCG00000022728
ENSSSCG00000020740	ENSSSCG00000022736
ENSSSCG00000020747	ENSSSCG00000022764
ENSSSCG00000020761	ENSSSCG00000022840
ENSSSCG00000020770	ENSSSCG00000022855
ENSSSCG00000020819	ENSSSCG00000022857
ENSSSCG00000020822	ENSSSCG00000022910
ENSSSCG00000020852	ENSSSCG00000022927
ENSSSCG00000020911	ENSSSCG00000022977
ENSSSCG00000020943	ENSSSCG00000023003
ENSSSCG00000020957	ENSSSCG00000023079
ENSSSCG00000020985	ENSSSCG00000023087
ENSSSCG00000020992	ENSSSCG00000023129
ENSSSCG00000021012	ENSSSCG00000023134
ENSSSCG00000021014	ENSSSCG00000023180
ENSSSCG00000021028	ENSSSCG00000023203
ENSSSCG00000021147	ENSSSCG00000023214
ENSSSCG00000021151	ENSSSCG00000023258
ENSSSCG00000021153	ENSSSCG00000023261
ENSSSCG00000021160	ENSSSCG00000023281
ENSSSCG00000021194	ENSSSCG00000023314
ENSSSCG00000021231	ENSSSCG00000023332
ENSSSCG00000021237	ENSSSCG00000023340
ENSSSCG00000021297	ENSSSCG00000023397
ENSSSCG00000021327	ENSSSCG00000023399
ENSSSCG00000021366	ENSSSCG00000023402
ENSSSCG00000021367	ENSSSCG00000023439
ENSSSCG00000021373	ENSSSCG00000023447
ENSSSCG00000021376	ENSSSCG00000023476
ENSSSCG00000021396	ENSSSCG00000023487
ENSSSCG00000021406	ENSSSCG00000023488
ENSSSCG00000021482	ENSSSCG00000023519
ENSSSCG00000021507	ENSSSCG00000023524
ENSSSCG00000021584	ENSSSCG00000023537
ENSSSCG00000021603	ENSSSCG00000023543
ENSSSCG00000021619	ENSSSCG00000023549
ENSSSCG00000021676	ENSSSCG00000023551
ENSSSCG00000021747	ENSSSCG00000023554
ENSSSCG00000021751	ENSSSCG00000023566
ENSSSCG00000021767	ENSSSCG00000023572
ENSSSCG00000021780	ENSSSCG00000023573
ENSSSCG00000021808	ENSSSCG00000023582
ENSSSCG00000021826	ENSSSCG00000023587
ENSSSCG00000021836	ENSSSCG00000023592
ENSSSCG00000021866	ENSSSCG00000023621
ENSSSCG00000021895	ENSSSCG00000023622
ENSSSCG00000021900	ENSSSCG00000023629
ENSSSCG00000021908	ENSSSCG00000023661
ENSSSCG00000021910	ENSSSCG00000023691
ENSSSCG00000021936	ENSSSCG00000023736
ENSSSCG00000021956	ENSSSCG00000023767
ENSSSCG00000021992	ENSSSCG00000023790
ENSSSCG00000022007	ENSSSCG00000023797
ENSSSCG00000022027	ENSSSCG00000023800
ENSSSCG00000022030	ENSSSCG00000023821
ENSSSCG00000022038	ENSSSCG00000023834
ENSSSCG00000022051	ENSSSCG00000023862
ENSSSCG00000022052	ENSSSCG00000023881
ENSSSCG00000022055	ENSSSCG00000023895
ENSSSCG00000022093	ENSSSCG00000023949
ENSSSCG00000022095	ENSSSCG00000023986
ENSSSCG00000022109	ENSSSCG00000024051
ENSSSCG00000022143	ENSSSCG00000024063
ENSSSCG00000022179	ENSSSCG00000024082
ENSSSCG00000022180	ENSSSCG00000024094
ENSSSCG00000022186	ENSSSCG00000024130
ENSSSCG00000022202	ENSSSCG00000024320
ENSSSCG00000022206	ENSSSCG00000024410
ENSSSCG00000022267	ENSSSCG00000024425
ENSSSCG00000022269	ENSSSCG00000024472
ENSSSCG00000022285	ENSSSCG00000024501
ENSSSCG00000022325	ENSSSCG00000024553
ENSSSCG00000022414	ENSSSCG00000024582
ENSSSCG00000022440	ENSSSCG00000024585
ENSSSCG00000022441	ENSSSCG00000024620
ENSSSCG00000022449	ENSSSCG00000024631
ENSSSCG00000022450	ENSSSCG00000024654
ENSSSCG00000022469	ENSSSCG00000024703
ENSSSCG00000022471	ENSSSCG00000024709
ENSSSCG00000022475	ENSSSCG00000024723
ENSSSCG00000022497	ENSSSCG00000024728
ENSSSCG00000022554	ENSSSCG00000024763
ENSSSCG00000022555	ENSSSCG00000024795
ENSSSCG00000022568	ENSSSCG00000024836
ENSSSCG00000022572	ENSSSCG00000024838
ENSSSCG00000022605	ENSSSCG00000024893
ENSSSCG00000022606	ENSSSCG00000024921
ENSSSCG00000022626	ENSSSCG00000024993
ENSSSCG00000022638	ENSSSCG00000025026
ENSSSCG00000022657	ENSSSCG00000025036
ENSSSCG00000022662	ENSSSCG00000025064
ENSSSCG00000022671	ENSSSCG00000025072
ENSSSCG00000022700	ENSSSCG00000025074
ENSSSCG00000022701	ENSSSCG00000025080
ENSSSCG00000022702	ENSSSCG00000025088
ENSSSCG00000022720	ENSSSCG00000025154
ENSSSCG00000022724	ENSSSCG00000025246
ENSSSCG00000022731	ENSSSCG00000025253
ENSSSCG00000022744	ENSSSCG00000025262
ENSSSCG00000022761	ENSSSCG00000025265
ENSSSCG00000022816	ENSSSCG00000025328
ENSSSCG00000022817	ENSSSCG00000025334
ENSSSCG00000022824	ENSSSCG00000025339
ENSSSCG00000022863	ENSSSCG00000025382
ENSSSCG00000022898	ENSSSCG00000025404
ENSSSCG00000022921	ENSSSCG00000025443
ENSSSCG00000022935	ENSSSCG00000025446
ENSSSCG00000022943	ENSSSCG00000025462
ENSSSCG00000022954	ENSSSCG00000025476
ENSSSCG00000022959	ENSSSCG00000025484
ENSSSCG00000022966	ENSSSCG00000025518
ENSSSCG00000022972	ENSSSCG00000025556
ENSSSCG00000022988	ENSSSCG00000025562
ENSSSCG00000023023	ENSSSCG00000025569
ENSSSCG00000023039	ENSSSCG00000025573
ENSSSCG00000023061	ENSSSCG00000025581
ENSSSCG00000023070	ENSSSCG00000025621
ENSSSCG00000023092	ENSSSCG00000025634
ENSSSCG00000023094	ENSSSCG00000025650
ENSSSCG00000023151	ENSSSCG00000025657
ENSSSCG00000023211	ENSSSCG00000025659
ENSSSCG00000023242	ENSSSCG00000025666
ENSSSCG00000023268	ENSSSCG00000025697
ENSSSCG00000023327	ENSSSCG00000025759
ENSSSCG00000023358	ENSSSCG00000025797
ENSSSCG00000023393	ENSSSCG00000025808
ENSSSCG00000023410	ENSSSCG00000025816
ENSSSCG00000023416	ENSSSCG00000025898
ENSSSCG00000023417	ENSSSCG00000025937
ENSSSCG00000023422	ENSSSCG00000025963
ENSSSCG00000023500	ENSSSCG00000026035
ENSSSCG00000023550	ENSSSCG00000026037
ENSSSCG00000023581	ENSSSCG00000026079
ENSSSCG00000023617	ENSSSCG00000026112
ENSSSCG00000023624	ENSSSCG00000026131
ENSSSCG00000023654	ENSSSCG00000026187
ENSSSCG00000023679	ENSSSCG00000026192
ENSSSCG00000023682	ENSSSCG00000026237
ENSSSCG00000023702	ENSSSCG00000026292
ENSSSCG00000023763	ENSSSCG00000026299
ENSSSCG00000023764	ENSSSCG00000026317
ENSSSCG00000023791	ENSSSCG00000026323
ENSSSCG00000023799	ENSSSCG00000026337
ENSSSCG00000023813	ENSSSCG00000026350
ENSSSCG00000023816	ENSSSCG00000026359
ENSSSCG00000023830	ENSSSCG00000026363
ENSSSCG00000023844	ENSSSCG00000026370
ENSSSCG00000023860	ENSSSCG00000026408
ENSSSCG00000023918	ENSSSCG00000026491
ENSSSCG00000023940	ENSSSCG00000026504
ENSSSCG00000023941	ENSSSCG00000026512
ENSSSCG00000023979	ENSSSCG00000026535
ENSSSCG00000023987	ENSSSCG00000026587
ENSSSCG00000024092	ENSSSCG00000026601
ENSSSCG00000024099	ENSSSCG00000026627
ENSSSCG00000024191	ENSSSCG00000026632
ENSSSCG00000024228	ENSSSCG00000026656
ENSSSCG00000024241	ENSSSCG00000026661
ENSSSCG00000024252	ENSSSCG00000026669
ENSSSCG00000024258	ENSSSCG00000026679
ENSSSCG00000024283	ENSSSCG00000026704
ENSSSCG00000024294	ENSSSCG00000026768
ENSSSCG00000024307	ENSSSCG00000026770
ENSSSCG00000024347	ENSSSCG00000026777
ENSSSCG00000024353	ENSSSCG00000026814
ENSSSCG00000024360	ENSSSCG00000026827
ENSSSCG00000024370	ENSSSCG00000026831
ENSSSCG00000024380	ENSSSCG00000026839
ENSSSCG00000024421	ENSSSCG00000026853
ENSSSCG00000024426	ENSSSCG00000026858
ENSSSCG00000024450	ENSSSCG00000026865
ENSSSCG00000024455	ENSSSCG00000026906
ENSSSCG00000024474	ENSSSCG00000026916
ENSSSCG00000024483	ENSSSCG00000026942
ENSSSCG00000024497	ENSSSCG00000026965
ENSSSCG00000024524	ENSSSCG00000026980
ENSSSCG00000024535	ENSSSCG00000026998
ENSSSCG00000024565	ENSSSCG00000027011
ENSSSCG00000024571	ENSSSCG00000027023
ENSSSCG00000024573	ENSSSCG00000027027
ENSSSCG00000024593	ENSSSCG00000027129
ENSSSCG00000024603	ENSSSCG00000027136
ENSSSCG00000024607	ENSSSCG00000027151
ENSSSCG00000024689	ENSSSCG00000027167
ENSSSCG00000024718	ENSSSCG00000027185
ENSSSCG00000024735	ENSSSCG00000027193
ENSSSCG00000024764	ENSSSCG00000027215
ENSSSCG00000024782	ENSSSCG00000027227
ENSSSCG00000024787	ENSSSCG00000027235
ENSSSCG00000024807	ENSSSCG00000027240
ENSSSCG00000024835	ENSSSCG00000027246
ENSSSCG00000024849	ENSSSCG00000027262
ENSSSCG00000024902	ENSSSCG00000027303
ENSSSCG00000024909	ENSSSCG00000027306
ENSSSCG00000024925	ENSSSCG00000027337
ENSSSCG00000024940	ENSSSCG00000027431
ENSSSCG00000024942	ENSSSCG00000027463
ENSSSCG00000025063	ENSSSCG00000027469
ENSSSCG00000025077	ENSSSCG00000027474
ENSSSCG00000025086	ENSSSCG00000027569
ENSSSCG00000025103	ENSSSCG00000027570
ENSSSCG00000025163	ENSSSCG00000027588
ENSSSCG00000025226	ENSSSCG00000027618
ENSSSCG00000025274	ENSSSCG00000027623
ENSSSCG00000025278	ENSSSCG00000027630
ENSSSCG00000025289	ENSSSCG00000027639
ENSSSCG00000025338	ENSSSCG00000027653
ENSSSCG00000025354	ENSSSCG00000027678
ENSSSCG00000025367	ENSSSCG00000027727
ENSSSCG00000025368	ENSSSCG00000027804
ENSSSCG00000025377	ENSSSCG00000027811
ENSSSCG00000025395	ENSSSCG00000027814
ENSSSCG00000025413	ENSSSCG00000027817
ENSSSCG00000025424	ENSSSCG00000027874
ENSSSCG00000025444	ENSSSCG00000027891
ENSSSCG00000025451	ENSSSCG00000027899
ENSSSCG00000025482	ENSSSCG00000027911
ENSSSCG00000025490	ENSSSCG00000027925
ENSSSCG00000025505	ENSSSCG00000028107
ENSSSCG00000025516	ENSSSCG00000028110
ENSSSCG00000025526	ENSSSCG00000028128
ENSSSCG00000025535	ENSSSCG00000028177
ENSSSCG00000025549	ENSSSCG00000028233
ENSSSCG00000025615	ENSSSCG00000028264
ENSSSCG00000025617	ENSSSCG00000028280
ENSSSCG00000025619	ENSSSCG00000028285
ENSSSCG00000025623	ENSSSCG00000028286
ENSSSCG00000025636	ENSSSCG00000028296
ENSSSCG00000025662	ENSSSCG00000028305
ENSSSCG00000025742	ENSSSCG00000028308
ENSSSCG00000025748	ENSSSCG00000028321
ENSSSCG00000025778	ENSSSCG00000028323
ENSSSCG00000025781	ENSSSCG00000028331
ENSSSCG00000025787	ENSSSCG00000028348
ENSSSCG00000025789	ENSSSCG00000028352
ENSSSCG00000025807	ENSSSCG00000028360
ENSSSCG00000025812	ENSSSCG00000028365
ENSSSCG00000025818	ENSSSCG00000028385
ENSSSCG00000025838	ENSSSCG00000028405
ENSSSCG00000025874	ENSSSCG00000028415
ENSSSCG00000025882	ENSSSCG00000028474
ENSSSCG00000025885	ENSSSCG00000028478
ENSSSCG00000025917	ENSSSCG00000028482
ENSSSCG00000025925	ENSSSCG00000028498
ENSSSCG00000025945	ENSSSCG00000028500
ENSSSCG00000025970	ENSSSCG00000028520
ENSSSCG00000026000	ENSSSCG00000028539
ENSSSCG00000026010	ENSSSCG00000028557
ENSSSCG00000026070	ENSSSCG00000028573
ENSSSCG00000026080	ENSSSCG00000028577
ENSSSCG00000026090	ENSSSCG00000028586
ENSSSCG00000026114	ENSSSCG00000028594
ENSSSCG00000026137	ENSSSCG00000028611
ENSSSCG00000026144	ENSSSCG00000028613
ENSSSCG00000026171	ENSSSCG00000028653
ENSSSCG00000026175	ENSSSCG00000028666
ENSSSCG00000026213	ENSSSCG00000028669
ENSSSCG00000026226	ENSSSCG00000028684
ENSSSCG00000026227	ENSSSCG00000028694
ENSSSCG00000026243	ENSSSCG00000028714
ENSSSCG00000026253	ENSSSCG00000028717
ENSSSCG00000026295	ENSSSCG00000028769
ENSSSCG00000026300	ENSSSCG00000028797
ENSSSCG00000026307	ENSSSCG00000028822
ENSSSCG00000026313	ENSSSCG00000028844
ENSSSCG00000026329	ENSSSCG00000028874
ENSSSCG00000026333	ENSSSCG00000028918
ENSSSCG00000026335	ENSSSCG00000028928
ENSSSCG00000026356	ENSSSCG00000028929
ENSSSCG00000026371	ENSSSCG00000028930
ENSSSCG00000026384	ENSSSCG00000028938
ENSSSCG00000026397	ENSSSCG00000028945
ENSSSCG00000026447	ENSSSCG00000028991
ENSSSCG00000026452	ENSSSCG00000028997
ENSSSCG00000026470	ENSSSCG00000029057
ENSSSCG00000026501	ENSSSCG00000029084
ENSSSCG00000026513	ENSSSCG00000029105
ENSSSCG00000026515	ENSSSCG00000029133
ENSSSCG00000026543	ENSSSCG00000029135
ENSSSCG00000026584	ENSSSCG00000029164
ENSSSCG00000026589	ENSSSCG00000029223
ENSSSCG00000026598	ENSSSCG00000029246
ENSSSCG00000026599	ENSSSCG00000029258
ENSSSCG00000026629	ENSSSCG00000029295
ENSSSCG00000026643	ENSSSCG00000029307
ENSSSCG00000026645	ENSSSCG00000029342
ENSSSCG00000026676	ENSSSCG00000029355
ENSSSCG00000026709	ENSSSCG00000029368
ENSSSCG00000026750	ENSSSCG00000029373
ENSSSCG00000026751	ENSSSCG00000029379
ENSSSCG00000026758	ENSSSCG00000029410
ENSSSCG00000026786	ENSSSCG00000029444
ENSSSCG00000026789	ENSSSCG00000029483
ENSSSCG00000026844	ENSSSCG00000029501
ENSSSCG00000026879	ENSSSCG00000029504
ENSSSCG00000026921	ENSSSCG00000029513
ENSSSCG00000026950	ENSSSCG00000029530
ENSSSCG00000026951	ENSSSCG00000029585
ENSSSCG00000026999	ENSSSCG00000029611
ENSSSCG00000027003	ENSSSCG00000029612
ENSSSCG00000027025	ENSSSCG00000029631
ENSSSCG00000027047	ENSSSCG00000029641
ENSSSCG00000027075	ENSSSCG00000029664
ENSSSCG00000027081	ENSSSCG00000029727
ENSSSCG00000027082	ENSSSCG00000029814
ENSSSCG00000027108	ENSSSCG00000029820
ENSSSCG00000027113	ENSSSCG00000029863
ENSSSCG00000027152	ENSSSCG00000029888
ENSSSCG00000027160	ENSSSCG00000029891
ENSSSCG00000027180	ENSSSCG00000029950
ENSSSCG00000027213	ENSSSCG00000029971
ENSSSCG00000027242	ENSSSCG00000029982
ENSSSCG00000027258	ENSSSCG00000029987
ENSSSCG00000027259	ENSSSCG00000030027
ENSSSCG00000027261	ENSSSCG00000030059
ENSSSCG00000027263	ENSSSCG00000030078
ENSSSCG00000027304	ENSSSCG00000030079
ENSSSCG00000027346	ENSSSCG00000030097
ENSSSCG00000027354	ENSSSCG00000030114
ENSSSCG00000027379	ENSSSCG00000030117
ENSSSCG00000027412	ENSSSCG00000030138
ENSSSCG00000027454	ENSSSCG00000030163
ENSSSCG00000027548	ENSSSCG00000030200
ENSSSCG00000027555	ENSSSCG00000030208
ENSSSCG00000027627	ENSSSCG00000030214
ENSSSCG00000027631	ENSSSCG00000030230
ENSSSCG00000027632	ENSSSCG00000030231
ENSSSCG00000027633	ENSSSCG00000030258
ENSSSCG00000027655	ENSSSCG00000030267
ENSSSCG00000027775	ENSSSCG00000030297
ENSSSCG00000027785	ENSSSCG00000030342
ENSSSCG00000027794	ENSSSCG00000030383
ENSSSCG00000027819	ENSSSCG00000030391
ENSSSCG00000027870	ENSSSCG00000030411
ENSSSCG00000027972	ENSSSCG00000030419
ENSSSCG00000027978	ENSSSCG00000030447
ENSSSCG00000027985	ENSSSCG00000030452
ENSSSCG00000027999	ENSSSCG00000030459
ENSSSCG00000028023	ENSSSCG00000030573
ENSSSCG00000028037	ENSSSCG00000030595
ENSSSCG00000028129	ENSSSCG00000030629
ENSSSCG00000028145	ENSSSCG00000030675
ENSSSCG00000028147	ENSSSCG00000030686
ENSSSCG00000028160	ENSSSCG00000030706
ENSSSCG00000028170	ENSSSCG00000030727
ENSSSCG00000028173	ENSSSCG00000030784
ENSSSCG00000028179	ENSSSCG00000030823
ENSSSCG00000028224	ENSSSCG00000030876
ENSSSCG00000028240	ENSSSCG00000030909
ENSSSCG00000028330	ENSSSCG00000030929
ENSSSCG00000028402	ENSSSCG00000030960
ENSSSCG00000028409	ENSSSCG00000031019
ENSSSCG00000028434
ENSSSCG00000028451
ENSSSCG00000028463
ENSSSCG00000028467
ENSSSCG00000028468
ENSSSCG00000028519
ENSSSCG00000028524
ENSSSCG00000028528
ENSSSCG00000028544
ENSSSCG00000028570
ENSSSCG00000028629
ENSSSCG00000028632
ENSSSCG00000028654
ENSSSCG00000028667
ENSSSCG00000028692
ENSSSCG00000028709
ENSSSCG00000028730
ENSSSCG00000028764
ENSSSCG00000028801
ENSSSCG00000028813
ENSSSCG00000028817
ENSSSCG00000028824
ENSSSCG00000028825
ENSSSCG00000028862
ENSSSCG00000028913
ENSSSCG00000028919
ENSSSCG00000028942
ENSSSCG00000028967
ENSSSCG00000028989
ENSSSCG00000028999
ENSSSCG00000029011
ENSSSCG00000029018
ENSSSCG00000029025
ENSSSCG00000029038
ENSSSCG00000029110
ENSSSCG00000029118
ENSSSCG00000029124
ENSSSCG00000029155
ENSSSCG00000029157
ENSSSCG00000029159
ENSSSCG00000029194
ENSSSCG00000029225
ENSSSCG00000029277
ENSSSCG00000029278
ENSSSCG00000029293
ENSSSCG00000029297
ENSSSCG00000029302
ENSSSCG00000029317
ENSSSCG00000029361
ENSSSCG00000029401
ENSSSCG00000029427
ENSSSCG00000029437
ENSSSCG00000029441
ENSSSCG00000029466
ENSSSCG00000029499
ENSSSCG00000029505
ENSSSCG00000029524
ENSSSCG00000029525
ENSSSCG00000029528
ENSSSCG00000029551
ENSSSCG00000029566
ENSSSCG00000029623
ENSSSCG00000029666
ENSSSCG00000029681
ENSSSCG00000029694
ENSSSCG00000029714
ENSSSCG00000029739
ENSSSCG00000029759
ENSSSCG00000029786
ENSSSCG00000029794
ENSSSCG00000029800
ENSSSCG00000029827
ENSSSCG00000029829
ENSSSCG00000029864
ENSSSCG00000029898
ENSSSCG00000029908
ENSSSCG00000029946
ENSSSCG00000029953
ENSSSCG00000029972
ENSSSCG00000030034
ENSSSCG00000030051
ENSSSCG00000030185
ENSSSCG00000030195
ENSSSCG00000030239
ENSSSCG00000030245
ENSSSCG00000030282
ENSSSCG00000030321
ENSSSCG00000030324
ENSSSCG00000030332
ENSSSCG00000030392
ENSSSCG00000030446
ENSSSCG00000030457
ENSSSCG00000030464
ENSSSCG00000030506
ENSSSCG00000030515
ENSSSCG00000030518
ENSSSCG00000030531
ENSSSCG00000030539
ENSSSCG00000030592
ENSSSCG00000030598
ENSSSCG00000030671
ENSSSCG00000030693
ENSSSCG00000030711
ENSSSCG00000030796
ENSSSCG00000030850
ENSSSCG00000030985
ENSSSCG00000031031
ENSSSCG00000031060

## Sheet: tissue-specific expressed lncR
lncRNAs only pressed in cardiac muscle	lncRNAs only pressed in skeletal muscle
ENSSSCG00000030894	ENSSSCG00000030747
MSTRG.101463	ENSSSCG00000030899
MSTRG.101781	ENSSSCG00000031059
MSTRG.109060	ENSSSCG00000031070
MSTRG.110138	MSTRG.101464
MSTRG.112658	MSTRG.109954
MSTRG.114728	MSTRG.112986
MSTRG.114966	MSTRG.114094
MSTRG.122189	MSTRG.114099
MSTRG.122706	MSTRG.116823
MSTRG.124152	MSTRG.127188
MSTRG.125236	MSTRG.131289
MSTRG.125641	MSTRG.132992
MSTRG.126688	MSTRG.133559
MSTRG.130332	MSTRG.138992
MSTRG.132867	MSTRG.140398
MSTRG.134545	MSTRG.140455
MSTRG.139929	MSTRG.14243
MSTRG.143555	MSTRG.143477
MSTRG.147810	MSTRG.149757
MSTRG.148145	MSTRG.153013
MSTRG.150073	MSTRG.154242
MSTRG.154512	MSTRG.156763
MSTRG.156171	MSTRG.158534
MSTRG.156594	MSTRG.158851
MSTRG.156942	MSTRG.160404
MSTRG.157414	MSTRG.161627
MSTRG.158315	MSTRG.162020
MSTRG.158320	MSTRG.173510
MSTRG.186176	MSTRG.177332
MSTRG.190188	MSTRG.178038
MSTRG.199440	MSTRG.179479
MSTRG.210503	MSTRG.181020
MSTRG.21065	MSTRG.181312
MSTRG.215752	MSTRG.18785
MSTRG.24413	MSTRG.188781
MSTRG.25287	MSTRG.190415
MSTRG.30733	MSTRG.197508
MSTRG.32255	MSTRG.20484
MSTRG.3962	MSTRG.206638
MSTRG.44395	MSTRG.20949
MSTRG.49842	MSTRG.211122
MSTRG.51691	MSTRG.212234
MSTRG.53624	MSTRG.213478
MSTRG.56757	MSTRG.218951
MSTRG.58899	MSTRG.218979
MSTRG.59331	MSTRG.27189
MSTRG.64094	MSTRG.29364
MSTRG.65469	MSTRG.29384
MSTRG.65472	MSTRG.30758
MSTRG.76486	MSTRG.35868
MSTRG.77206	MSTRG.3650
MSTRG.82710	MSTRG.36727
MSTRG.86877	MSTRG.36732
MSTRG.87491	MSTRG.39731
MSTRG.88089	MSTRG.40084
MSTRG.88301	MSTRG.4557
MSTRG.88984	MSTRG.51803
MSTRG.91758	MSTRG.54421
MSTRG.92695	MSTRG.67048
MSTRG.9584	MSTRG.68816
MSTRG.95926	MSTRG.71949
MSTRG.97285	MSTRG.7241
MSTRG.97704	MSTRG.74809
MSTRG.99132	MSTRG.75005
MSTRG.177094	MSTRG.8024
MSTRG.177099	MSTRG.80567
MSTRG.207723	MSTRG.83501
MSTRG.51802	MSTRG.86033
MSTRG.53513	MSTRG.90574
MSTRG.66371	MSTRG.91040
ENSSSCG00000025648	MSTRG.927
ENSSSCG00000030749	MSTRG.93866
ENSSSCG00000030824	MSTRG.93867
ENSSSCG00000030934	MSTRG.95217
MSTRG.100319	MSTRG.95489
MSTRG.102093	MSTRG.97018
MSTRG.102133	MSTRG.112804
MSTRG.103518	MSTRG.112950
MSTRG.103841	MSTRG.118960
MSTRG.103851	MSTRG.137759
MSTRG.103985	MSTRG.146602
MSTRG.104063	MSTRG.147520
MSTRG.104760	MSTRG.148309
MSTRG.105346	MSTRG.163831
MSTRG.106164	MSTRG.184659
MSTRG.106171	MSTRG.210720
MSTRG.106793	MSTRG.218636
MSTRG.107660	MSTRG.31645
MSTRG.107673	MSTRG.51607
MSTRG.107686	MSTRG.58987
MSTRG.108979	MSTRG.611
MSTRG.109882	MSTRG.613
MSTRG.109884	MSTRG.68827
MSTRG.110892	MSTRG.91763
MSTRG.112503	ENSSSCG00000030815
MSTRG.112722	ENSSSCG00000030972
MSTRG.114736	MSTRG.100574
MSTRG.115132	MSTRG.100633
MSTRG.116928	MSTRG.1023
MSTRG.117618	MSTRG.103704
MSTRG.11803	MSTRG.103742
MSTRG.118306	MSTRG.105412
MSTRG.118517	MSTRG.105744
MSTRG.118587	MSTRG.108109
MSTRG.118696	MSTRG.109478
MSTRG.11913	MSTRG.109883
MSTRG.121124	MSTRG.11041
MSTRG.121197	MSTRG.110724
MSTRG.121488	MSTRG.111192
MSTRG.121751	MSTRG.112
MSTRG.121782	MSTRG.113304
MSTRG.122277	MSTRG.113308
MSTRG.122300	MSTRG.113847
MSTRG.122307	MSTRG.113891
MSTRG.122321	MSTRG.117869
MSTRG.122449	MSTRG.118292
MSTRG.122744	MSTRG.119854
MSTRG.122753	MSTRG.120077
MSTRG.122912	MSTRG.121461
MSTRG.122987	MSTRG.121682
MSTRG.123049	MSTRG.121689
MSTRG.123069	MSTRG.121798
MSTRG.123152	MSTRG.12272
MSTRG.123205	MSTRG.123237
MSTRG.123420	MSTRG.123387
MSTRG.123529	MSTRG.124515
MSTRG.123641	MSTRG.125375
MSTRG.123654	MSTRG.125782
MSTRG.125365	MSTRG.125807
MSTRG.125539	MSTRG.127801
MSTRG.126109	MSTRG.1279
MSTRG.126125	MSTRG.128886
MSTRG.126143	MSTRG.128989
MSTRG.126148	MSTRG.129345
MSTRG.127012	MSTRG.129769
MSTRG.127866	MSTRG.130294
MSTRG.128185	MSTRG.131367
MSTRG.128198	MSTRG.131481
MSTRG.128209	MSTRG.131805
MSTRG.128473	MSTRG.131857
MSTRG.128525	MSTRG.132478
MSTRG.128872	MSTRG.132746
MSTRG.128896	MSTRG.133218
MSTRG.131856	MSTRG.133415
MSTRG.132796	MSTRG.134756
MSTRG.132863	MSTRG.136758
MSTRG.133079	MSTRG.138503
MSTRG.133344	MSTRG.139168
MSTRG.133437	MSTRG.139761
MSTRG.133450	MSTRG.140507
MSTRG.133648	MSTRG.140648
MSTRG.133681	MSTRG.14078
MSTRG.133776	MSTRG.141388
MSTRG.133970	MSTRG.141674
MSTRG.134519	MSTRG.142555
MSTRG.134779	MSTRG.144056
MSTRG.135202	MSTRG.144309
MSTRG.136664	MSTRG.144683
MSTRG.138261	MSTRG.144955
MSTRG.139040	MSTRG.145282
MSTRG.139174	MSTRG.1462
MSTRG.13986	MSTRG.146239
MSTRG.139931	MSTRG.148532
MSTRG.140067	MSTRG.148891
MSTRG.140386	MSTRG.148999
MSTRG.140542	MSTRG.150446
MSTRG.141166	MSTRG.150706
MSTRG.141173	MSTRG.15240
MSTRG.141829	MSTRG.152422
MSTRG.142861	MSTRG.152512
MSTRG.143136	MSTRG.15256
MSTRG.145277	MSTRG.153306
MSTRG.145302	MSTRG.153440
MSTRG.145498	MSTRG.153862
MSTRG.147047	MSTRG.155214
MSTRG.147213	MSTRG.155290
MSTRG.148209	MSTRG.155428
MSTRG.14878	MSTRG.15623
MSTRG.149369	MSTRG.156384
MSTRG.150069	MSTRG.157747
MSTRG.15059	MSTRG.158339
MSTRG.15063	MSTRG.158479
MSTRG.150906	MSTRG.158751
MSTRG.150959	MSTRG.158776
MSTRG.151399	MSTRG.159947
MSTRG.15164	MSTRG.160006
MSTRG.152152	MSTRG.160463
MSTRG.152584	MSTRG.161265
MSTRG.152639	MSTRG.161701
MSTRG.153060	MSTRG.161964
MSTRG.153119	MSTRG.162772
MSTRG.153236	MSTRG.16328
MSTRG.153626	MSTRG.16329
MSTRG.153708	MSTRG.163943
MSTRG.153775	MSTRG.164652
MSTRG.154146	MSTRG.164971
MSTRG.154591	MSTRG.165215
MSTRG.154849	MSTRG.16538
MSTRG.155362	MSTRG.167131
MSTRG.15641	MSTRG.16740
MSTRG.157473	MSTRG.167689
MSTRG.158552	MSTRG.168281
MSTRG.158853	MSTRG.168617
MSTRG.159089	MSTRG.168647
MSTRG.159591	MSTRG.168850
MSTRG.160081	MSTRG.168973
MSTRG.160141	MSTRG.169279
MSTRG.160680	MSTRG.172366
MSTRG.160681	MSTRG.173739
MSTRG.160704	MSTRG.174767
MSTRG.162548	MSTRG.176483
MSTRG.165163	MSTRG.176534
MSTRG.165256	MSTRG.178027
MSTRG.165457	MSTRG.178379
MSTRG.165496	MSTRG.179098
MSTRG.16650	MSTRG.17921
MSTRG.166815	MSTRG.179860
MSTRG.167203	MSTRG.180818
MSTRG.167740	MSTRG.180936
MSTRG.168119	MSTRG.180938
MSTRG.168176	MSTRG.181913
MSTRG.168353	MSTRG.182206
MSTRG.169013	MSTRG.182590
MSTRG.170146	MSTRG.182593
MSTRG.170650	MSTRG.182706
MSTRG.170689	MSTRG.182951
MSTRG.171163	MSTRG.183233
MSTRG.172533	MSTRG.184353
MSTRG.172970	MSTRG.184897
MSTRG.173642	MSTRG.186168
MSTRG.173671	MSTRG.189024
MSTRG.173679	MSTRG.189370
MSTRG.175710	MSTRG.189421
MSTRG.17645	MSTRG.189555
MSTRG.177551	MSTRG.189624
MSTRG.177553	MSTRG.189878
MSTRG.177701	MSTRG.190275
MSTRG.178365	MSTRG.190712
MSTRG.179648	MSTRG.191716
MSTRG.179899	MSTRG.192399
MSTRG.180037	MSTRG.192542
MSTRG.181351	MSTRG.193989
MSTRG.182099	MSTRG.194072
MSTRG.182105	MSTRG.196910
MSTRG.182143	MSTRG.199263
MSTRG.182327	MSTRG.200579
MSTRG.183125	MSTRG.201067
MSTRG.183596	MSTRG.204347
MSTRG.183905	MSTRG.204460
MSTRG.184421	MSTRG.204749
MSTRG.18508	MSTRG.206304
MSTRG.18654	MSTRG.206358
MSTRG.186916	MSTRG.20790
MSTRG.187239	MSTRG.208693
MSTRG.188971	MSTRG.209685
MSTRG.189023	MSTRG.20996
MSTRG.189095	MSTRG.210490
MSTRG.189879	MSTRG.2110
MSTRG.190333	MSTRG.212049
MSTRG.190645	MSTRG.212099
MSTRG.191315	MSTRG.212520
MSTRG.192195	MSTRG.216724
MSTRG.192765	MSTRG.216757
MSTRG.192915	MSTRG.218064
MSTRG.193243	MSTRG.218073
MSTRG.19433	MSTRG.218110
MSTRG.194944	MSTRG.23001
MSTRG.196551	MSTRG.23678
MSTRG.19829	MSTRG.2445
MSTRG.198858	MSTRG.24581
MSTRG.199066	MSTRG.25056
MSTRG.199442	MSTRG.25802
MSTRG.200267	MSTRG.2610
MSTRG.200784	MSTRG.27135
MSTRG.201130	MSTRG.2716
MSTRG.20236	MSTRG.27171
MSTRG.202617	MSTRG.2718
MSTRG.20304	MSTRG.27460
MSTRG.204317	MSTRG.27498
MSTRG.204869	MSTRG.27890
MSTRG.205068	MSTRG.28131
MSTRG.20536	MSTRG.29191
MSTRG.20597	MSTRG.29283
MSTRG.206259	MSTRG.29323
MSTRG.207014	MSTRG.30149
MSTRG.207410	MSTRG.32142
MSTRG.209991	MSTRG.32542
MSTRG.210044	MSTRG.33735
MSTRG.210056	MSTRG.33904
MSTRG.210111	MSTRG.34235
MSTRG.210533	MSTRG.34414
MSTRG.210738	MSTRG.35070
MSTRG.210900	MSTRG.35390
MSTRG.211335	MSTRG.35968
MSTRG.211499	MSTRG.36023
MSTRG.212544	MSTRG.3612
MSTRG.21387	MSTRG.3615
MSTRG.215029	MSTRG.37074
MSTRG.215953	MSTRG.3824
MSTRG.217662	MSTRG.38288
MSTRG.217805	MSTRG.39515
MSTRG.217901	MSTRG.39769
MSTRG.218288	MSTRG.40649
MSTRG.218489	MSTRG.4094
MSTRG.218615	MSTRG.4145
MSTRG.21952	MSTRG.41528
MSTRG.21995	MSTRG.41859
MSTRG.22381	MSTRG.42659
MSTRG.22483	MSTRG.43197
MSTRG.22757	MSTRG.43474
MSTRG.23542	MSTRG.445
MSTRG.23733	MSTRG.4552
MSTRG.24042	MSTRG.4556
MSTRG.24785	MSTRG.4585
MSTRG.2599	MSTRG.465
MSTRG.26122	MSTRG.47381
MSTRG.26320	MSTRG.47764
MSTRG.26328	MSTRG.4808
MSTRG.26974	MSTRG.482
MSTRG.27287	MSTRG.48900
MSTRG.27654	MSTRG.49007
MSTRG.27877	MSTRG.50941
MSTRG.27979	MSTRG.50942
MSTRG.28049	MSTRG.50986
MSTRG.28062	MSTRG.51226
MSTRG.29091	MSTRG.51993
MSTRG.2940	MSTRG.52307
MSTRG.2995	MSTRG.57259
MSTRG.301	MSTRG.58047
MSTRG.30749	MSTRG.59948
MSTRG.31575	MSTRG.60376
MSTRG.31807	MSTRG.60490
MSTRG.32017	MSTRG.61803
MSTRG.32640	MSTRG.62308
MSTRG.330	MSTRG.63271
MSTRG.3304	MSTRG.64986
MSTRG.3305	MSTRG.65434
MSTRG.33450	MSTRG.66304
MSTRG.33494	MSTRG.66556
MSTRG.33723	MSTRG.66899
MSTRG.34140	MSTRG.67364
MSTRG.35039	MSTRG.67471
MSTRG.35208	MSTRG.68074
MSTRG.35412	MSTRG.68164
MSTRG.35417	MSTRG.68209
MSTRG.35640	MSTRG.68253
MSTRG.36061	MSTRG.68821
MSTRG.36111	MSTRG.69240
MSTRG.36907	MSTRG.69959
MSTRG.3765	MSTRG.70026
MSTRG.38084	MSTRG.70166
MSTRG.38269	MSTRG.70271
MSTRG.38858	MSTRG.70539
MSTRG.38982	MSTRG.70771
MSTRG.39587	MSTRG.71249
MSTRG.40030	MSTRG.71536
MSTRG.40259	MSTRG.71538
MSTRG.40370	MSTRG.71543
MSTRG.44041	MSTRG.72041
MSTRG.447	MSTRG.73063
MSTRG.44793	MSTRG.7414
MSTRG.44981	MSTRG.75309
MSTRG.45434	MSTRG.75388
MSTRG.45871	MSTRG.75426
MSTRG.4611	MSTRG.77076
MSTRG.47143	MSTRG.77952
MSTRG.490	MSTRG.78260
MSTRG.50109	MSTRG.80622
MSTRG.50163	MSTRG.81713
MSTRG.50165	MSTRG.82672
MSTRG.50490	MSTRG.83512
MSTRG.50534	MSTRG.84237
MSTRG.51875	MSTRG.85978
MSTRG.51895	MSTRG.86
MSTRG.52863	MSTRG.87021
MSTRG.54185	MSTRG.87142
MSTRG.54361	MSTRG.87509
MSTRG.55438	MSTRG.881
MSTRG.55959	MSTRG.88357
MSTRG.56369	MSTRG.8931
MSTRG.56533	MSTRG.89618
MSTRG.56534	MSTRG.9005
MSTRG.56535	MSTRG.90139
MSTRG.56674	MSTRG.90253
MSTRG.57556	MSTRG.90579
MSTRG.57586	MSTRG.91368
MSTRG.58060	MSTRG.93313
MSTRG.58801	MSTRG.94001
MSTRG.59151	MSTRG.95089
MSTRG.59239	MSTRG.95966
MSTRG.59242	MSTRG.96279
MSTRG.59272	MSTRG.97003
MSTRG.59933	MSTRG.992
MSTRG.60472
MSTRG.60473
MSTRG.60995
MSTRG.61154
MSTRG.61165
MSTRG.61339
MSTRG.62367
MSTRG.62568
MSTRG.62679
MSTRG.6394
MSTRG.64138
MSTRG.64301
MSTRG.64302
MSTRG.6540
MSTRG.65486
MSTRG.65702
MSTRG.65938
MSTRG.66181
MSTRG.6660
MSTRG.6712
MSTRG.68073
MSTRG.68480
MSTRG.68668
MSTRG.6906
MSTRG.69696
MSTRG.69700
MSTRG.70063
MSTRG.71537
MSTRG.71554
MSTRG.71563
MSTRG.71564
MSTRG.71895
MSTRG.72497
MSTRG.72674
MSTRG.72743
MSTRG.72982
MSTRG.73837
MSTRG.74808
MSTRG.75674
MSTRG.7656
MSTRG.77504
MSTRG.79235
MSTRG.79288
MSTRG.79442
MSTRG.79946
MSTRG.80009
MSTRG.80380
MSTRG.80731
MSTRG.81278
MSTRG.81471
MSTRG.82520
MSTRG.82571
MSTRG.8296
MSTRG.8311
MSTRG.83287
MSTRG.83848
MSTRG.83992
MSTRG.84236
MSTRG.84593
MSTRG.84799
MSTRG.85460
MSTRG.85481
MSTRG.85493
MSTRG.85724
MSTRG.86179
MSTRG.86279
MSTRG.86527
MSTRG.87553
MSTRG.88159
MSTRG.89043
MSTRG.89897
MSTRG.90595
MSTRG.91430
MSTRG.91439
MSTRG.92121
MSTRG.92175
MSTRG.92217
MSTRG.92276
MSTRG.93365
MSTRG.93543
MSTRG.94062
MSTRG.95219
MSTRG.95224
MSTRG.95282
MSTRG.95466
MSTRG.95500
MSTRG.95815
MSTRG.95827
MSTRG.96319
MSTRG.96628
MSTRG.96655
MSTRG.96751
MSTRG.98032
MSTRG.99081
MSTRG.99129
MSTRG.99381
MSTRG.99988

## Sheet: tissue-specific expressed miRNA
miRNAs only pressed in cardiac muscle	miRNAs only pressed in skeletal muscle
novel:10_3475	novel:1_716
novel:12_5050	novel:4_20426
novel:7_25776	novel:7_27063
novel:15_11159	miR-519c-3p
novel:14_8164	miR-512-3p
novel:GL892953.2_32660	miR-511-3p
ssc-miR-1839-3p	novel:2_16112
novel:16_12600	novel:12_4688
novel:6_25061	novel:3_17450
novel:4_19798	novel:7_25613
novel:8_28777	miR-4488
novel:7_26933	miR-544a
novel:3_19275	novel:X_32112
novel:6_22572	miR-21-3p
novel:12_4727	miR-100-3p
novel:15_10944	miR-941
novel:7_27617	novel:13_7600
novel:1_2115	novel:GL892961.2_33986
novel:7_26494	novel:8_28455
novel:2_15785	novel:17_13530
novel:5_21221	miR-141-5p
novel:18_14441	novel:X_31955
novel:15_11001	novel:GL893360.2_33789
novel:18_14150	ssc-miR-194b-3p
miR-218-2-3p	miR-488-5p
novel:1_1401	miR-3687
novel:13_6990	novel:6_23250
novel:6_23289	novel:11_4095
novel:GL895409.1_35094	ssc-miR-146a-3p
novel:5_22028	novel:8_28323
novel:1_1322	ssc-miR-196b-3p
novel:15_11825	miR-196a-3p
novel:4_20722	novel:1_1479
novel:14_9645	miR-200c-5p
novel:6_22570	miR-524-5p
novel:14_9532	novel:10_3019
novel:7_27620	novel:X_32082
novel:12_5634	novel:6_23744
novel:7_25753	novel:X_31819
miR-7847-3p	miR-518a-3p
miR-4497	miR-518f-3p
novel:1_2701	novel:1_2097
novel:13_7422	miR-625-3p
novel:1_1515	ssc-miR-7138-3p
novel:8_27936	ssc-miR-1296-3p
novel:3_17309	novel:X_31579
novel:15_12045	miR-3656
novel:JH118966.1_32178	miR-489-3p
novel:X_31249	miR-627-5p
novel:2_15261	miR-196b-3p
novel:4_19970	miR-1285-3p
novel:6_23843	miR-516a-5p
miR-208a-5p	novel:6_23621
novel:2_16690	novel:13_7574
novel:16_12415	novel:9_29954
novel:6_24517	novel:X_32124
miR-92a-2-5p	novel:3_17276
novel:3_18436	novel:10_3095
miR-4683	novel:11_4124
novel:GL895563.1_33349	novel:12_4898
novel:5_22026	novel:10_3680
novel:6_25100	novel:6_22877
novel:18_13844	novel:12_4679
novel:17_13049	novel:3_17614
novel:GL894509.1_34079	novel:15_11873
novel:1_357	novel:3_17268
novel:18_14242	novel:4_20327
novel:9_29087	novel:3_17301
novel:3_18892	novel:6_22790
novel:3_18891	novel:15_12056
novel:X_32104	novel:2_17152
novel:2_16002	novel:10_3438
novel:2_16558	novel:3_17525
novel:2_16503	novel:7_25436
novel:1_2685
novel:10_3079
novel:JH118450.1_32200
novel:JH118475.1_32859
novel:9_29294
novel:7_27464
novel:2_16351
novel:13_7738
novel:15_10208
novel:17_13221
novel:13_7371
novel:JH118529.1_33367
novel:GL894108.1_33798
novel:6_22843
novel:15_10655
novel:GL893233.1_34694
novel:GL893653.2_33336
novel:5_21905
novel:1_2460
novel:GL895864.2_32563
novel:16_12448
novel:JH118458.1_32322
novel:GL894766.2_33883

## Sheet: tissue-specific expressed circR
circRNAs only pressed in cardiac muscle	circRNAs only pressed in skeletal muscle
circRNA000002	circRNA000002
circRNA000003	circRNA000003
circRNA000004	circRNA000004
circRNA000006	circRNA000006
circRNA000022	circRNA000022
circRNA000027	circRNA000027
circRNA000033	circRNA000033
circRNA000038	circRNA000038
circRNA000043	circRNA000043
circRNA000044	circRNA000044
circRNA000045	circRNA000045
circRNA000047	circRNA000047
circRNA000050	circRNA000050
circRNA000054	circRNA000054
circRNA000060	circRNA000060
circRNA000061	circRNA000061
circRNA000065	circRNA000065
circRNA000090	circRNA000090
circRNA000094	circRNA000094
circRNA000096	circRNA000096
circRNA000097	circRNA000097
circRNA000101	circRNA000101
circRNA000117	circRNA000117
circRNA000119	circRNA000119
circRNA000129	circRNA000129
circRNA000135	circRNA000135
circRNA000148	circRNA000148
circRNA000160	circRNA000160
circRNA000162	circRNA000162
circRNA000169	circRNA000169
circRNA000170	circRNA000170
circRNA000173	circRNA000173
circRNA000179	circRNA000179
circRNA000187	circRNA000187
circRNA000190	circRNA000190
circRNA000193	circRNA000193
circRNA000195	circRNA000195
circRNA000196	circRNA000196
circRNA000198	circRNA000198
circRNA000205	circRNA000205
circRNA000207	circRNA000207
circRNA000208	circRNA000208
circRNA000227	circRNA000227
circRNA000231	circRNA000231
circRNA000232	circRNA000232
circRNA000235	circRNA000235
circRNA000236	circRNA000236
circRNA000237	circRNA000237
circRNA000242	circRNA000242
circRNA000246	circRNA000246
circRNA000248	circRNA000248
circRNA000249	circRNA000249
circRNA000253	circRNA000253
circRNA000256	circRNA000256
circRNA000258	circRNA000258
circRNA000268	circRNA000268
circRNA000269	circRNA000269
circRNA000271	circRNA000271
circRNA000272	circRNA000272
circRNA000273	circRNA000273
circRNA000277	circRNA000277
circRNA000280	circRNA000280
circRNA000282	circRNA000282
circRNA000283	circRNA000283
circRNA000284	circRNA000284
circRNA000285	circRNA000285
circRNA000286	circRNA000286
circRNA000288	circRNA000288
circRNA000289	circRNA000289
circRNA000292	circRNA000292
circRNA000295	circRNA000295
circRNA000303	circRNA000303
circRNA000304	circRNA000304
circRNA000308	circRNA000308
circRNA000313	circRNA000313
circRNA000315	circRNA000315
circRNA000317	circRNA000317
circRNA000320	circRNA000320
circRNA000327	circRNA000327
circRNA000329	circRNA000329
circRNA000330	circRNA000330
circRNA000331	circRNA000331
circRNA000332	circRNA000332
circRNA000333	circRNA000333
circRNA000335	circRNA000335
circRNA000337	circRNA000337
circRNA000338	circRNA000338
circRNA000339	circRNA000339
circRNA000340	circRNA000340
circRNA000341	circRNA000341
circRNA000355	circRNA000355
circRNA000356	circRNA000356
circRNA000367	circRNA000367
circRNA000368	circRNA000368
circRNA000372	circRNA000372
circRNA000383	circRNA000383
circRNA000390	circRNA000390
circRNA000394	circRNA000394
circRNA000395	circRNA000395
circRNA000421	circRNA000421
circRNA000429	circRNA000429
circRNA000430	circRNA000430
circRNA000433	circRNA000433
circRNA000436	circRNA000436
circRNA000440	circRNA000440
circRNA000442	circRNA000442
circRNA000449	circRNA000449
circRNA000452	circRNA000452
circRNA000454	circRNA000454
circRNA000469	circRNA000469
circRNA000476	circRNA000476
circRNA000480	circRNA000480
circRNA000487	circRNA000487
circRNA000488	circRNA000488
circRNA000489	circRNA000489
circRNA000490	circRNA000490
circRNA000522	circRNA000522
circRNA000529	circRNA000529
circRNA000530	circRNA000530
circRNA000531	circRNA000531
circRNA000534	circRNA000534
circRNA000536	circRNA000536
circRNA000542	circRNA000542
circRNA000552	circRNA000552
circRNA000553	circRNA000553
circRNA000555	circRNA000555
circRNA000571	circRNA000571
circRNA000573	circRNA000573
circRNA000574	circRNA000574
circRNA000578	circRNA000578
circRNA000581	circRNA000581
circRNA000584	circRNA000584
circRNA000591	circRNA000591
circRNA000598	circRNA000598
circRNA000601	circRNA000601
circRNA000620	circRNA000620
circRNA000632	circRNA000632
circRNA000633	circRNA000633
circRNA000637	circRNA000637
circRNA000638	circRNA000638
circRNA000643	circRNA000643
circRNA000652	circRNA000652
circRNA000655	circRNA000655
circRNA000659	circRNA000659
circRNA000672	circRNA000672
circRNA000674	circRNA000674
circRNA000680	circRNA000680
circRNA000681	circRNA000681
circRNA000683	circRNA000683
circRNA000684	circRNA000684
circRNA000685	circRNA000685
circRNA000686	circRNA000686
circRNA000687	circRNA000687
circRNA000688	circRNA000688
circRNA000689	circRNA000689
circRNA000691	circRNA000691
circRNA000692	circRNA000692
circRNA000694	circRNA000694
circRNA000695	circRNA000695
circRNA000696	circRNA000696
circRNA000708	circRNA000708
circRNA000713	circRNA000713
circRNA000716	circRNA000716
circRNA000727	circRNA000727
circRNA000729	circRNA000729
circRNA000731	circRNA000731
circRNA000738	circRNA000738
circRNA000741	circRNA000741
circRNA000748	circRNA000748
circRNA000749	circRNA000749
circRNA000753	circRNA000753
circRNA000754	circRNA000754
circRNA000755	circRNA000755
circRNA000757	circRNA000757
circRNA000758	circRNA000758
circRNA000775	circRNA000775
circRNA000778	circRNA000778
circRNA000779	circRNA000779
circRNA000784	circRNA000784
circRNA000785	circRNA000785
circRNA000786	circRNA000786
circRNA000787	circRNA000787
circRNA000788	circRNA000788
circRNA000789	circRNA000789
circRNA000790	circRNA000790
circRNA000791	circRNA000791
circRNA000792	circRNA000792
circRNA000801	circRNA000801
circRNA000803	circRNA000803
circRNA000805	circRNA000805
circRNA000806	circRNA000806
circRNA000807	circRNA000807
circRNA000820	circRNA000820
circRNA000821	circRNA000821
circRNA000826	circRNA000826
circRNA000829	circRNA000829
circRNA000830	circRNA000830
circRNA000835	circRNA000835
circRNA000837	circRNA000837
circRNA000846	circRNA000846
circRNA000850	circRNA000850
circRNA000853	circRNA000853
circRNA000856	circRNA000856
circRNA000861	circRNA000861
circRNA000876	circRNA000876
circRNA000879	circRNA000879
circRNA000894	circRNA000894
circRNA000900	circRNA000900
circRNA000901	circRNA000901
circRNA000906	circRNA000906
circRNA000911	circRNA000911
circRNA000913	circRNA000913
circRNA000918	circRNA000918
circRNA000939	circRNA000939
circRNA000940	circRNA000940
circRNA000944	circRNA000944
circRNA000945	circRNA000945
circRNA000950	circRNA000950
circRNA000955	circRNA000955
circRNA000957	circRNA000957
circRNA000959	circRNA000959
circRNA000960	circRNA000960
circRNA000961	circRNA000961
circRNA000970	circRNA000970
circRNA000973	circRNA000973
circRNA000982	circRNA000982
circRNA000987	circRNA000987
circRNA000988	circRNA000988
circRNA000993	circRNA000993
circRNA000994	circRNA000994
circRNA000998	circRNA000998
circRNA000999	circRNA000999
circRNA001002	circRNA001002
circRNA001020	circRNA001020
circRNA001030	circRNA001030
circRNA001035	circRNA001035
circRNA001039	circRNA001039
circRNA001044	circRNA001044
circRNA001048	circRNA001048
circRNA001049	circRNA001049
circRNA001053	circRNA001053
circRNA001054	circRNA001054
circRNA001062	circRNA001062
circRNA001073	circRNA001073
circRNA001074	circRNA001074
circRNA001076	circRNA001076
circRNA001078	circRNA001078
circRNA001082	circRNA001082
circRNA001084	circRNA001084
circRNA001085	circRNA001085
circRNA001086	circRNA001086
circRNA001087	circRNA001087
circRNA001088	circRNA001088
circRNA001091	circRNA001091
circRNA001099	circRNA001099
circRNA001100	circRNA001100
circRNA001103	circRNA001103
circRNA001106	circRNA001106
circRNA001123	circRNA001123
circRNA001137	circRNA001137
circRNA001146	circRNA001146
circRNA001149	circRNA001149
circRNA001150	circRNA001150
circRNA001154	circRNA001154
circRNA001155	circRNA001155
circRNA001156	circRNA001156
circRNA001160	circRNA001160
circRNA001162	circRNA001162
circRNA001166	circRNA001166
circRNA001171	circRNA001171
circRNA001173	circRNA001173
circRNA001181	circRNA001181
circRNA001185	circRNA001185
circRNA001189	circRNA001189
circRNA001195	circRNA001195
circRNA001197	circRNA001197
circRNA001203	circRNA001203
circRNA001204	circRNA001204
circRNA001207	circRNA001207
circRNA001213	circRNA001213
circRNA001215	circRNA001215
circRNA001218	circRNA001218
circRNA001226	circRNA001226
circRNA001234	circRNA001234
circRNA001237	circRNA001237
circRNA001238	circRNA001238
circRNA001239	circRNA001239
circRNA001250	circRNA001250
circRNA001251	circRNA001251
circRNA001255	circRNA001255
circRNA001257	circRNA001257
circRNA001264	circRNA001264
circRNA001267	circRNA001267
circRNA001271	circRNA001271
circRNA001280	circRNA001280
circRNA001283	circRNA001283
circRNA001289	circRNA001289
circRNA001290	circRNA001290
circRNA001292	circRNA001292
circRNA001294	circRNA001294
circRNA001295	circRNA001295
circRNA001296	circRNA001296
circRNA001299	circRNA001299
circRNA001301	circRNA001301
circRNA001302	circRNA001302
circRNA001306	circRNA001306
circRNA001310	circRNA001310
circRNA001311	circRNA001311
circRNA001312	circRNA001312
circRNA001314	circRNA001314
circRNA001316	circRNA001316
circRNA001317	circRNA001317
circRNA001320	circRNA001320
circRNA001322	circRNA001322
circRNA001323	circRNA001323
circRNA001326	circRNA001326
circRNA001328	circRNA001328
circRNA001329	circRNA001329
circRNA001332	circRNA001332
circRNA001333	circRNA001333
circRNA001336	circRNA001336
circRNA001338	circRNA001338
circRNA001340	circRNA001340
circRNA001342	circRNA001342
circRNA001343	circRNA001343
circRNA001344	circRNA001344
circRNA001345	circRNA001345
circRNA001349	circRNA001349
circRNA001357	circRNA001357
circRNA001359	circRNA001359
circRNA001362	circRNA001362
circRNA001368	circRNA001368
circRNA001372	circRNA001372
circRNA001373	circRNA001373
circRNA001374	circRNA001374
circRNA001375	circRNA001375
circRNA001376	circRNA001376
circRNA001377	circRNA001377
circRNA001378	circRNA001378
circRNA001379	circRNA001379
circRNA001380	circRNA001380
circRNA001384	circRNA001384
circRNA001391	circRNA001391
circRNA001392	circRNA001392
circRNA001398	circRNA001398
circRNA001403	circRNA001403
circRNA001413	circRNA001413
circRNA001416	circRNA001416
circRNA001421	circRNA001421
circRNA001425	circRNA001425
circRNA001429	circRNA001429
circRNA001431	circRNA001431
circRNA001436	circRNA001436
circRNA001443	circRNA001443
circRNA001445	circRNA001445
circRNA001446	circRNA001446
circRNA001449	circRNA001449
circRNA001457	circRNA001457
circRNA001461	circRNA001461
circRNA001462	circRNA001462
circRNA001467	circRNA001467
circRNA001468	circRNA001468
circRNA001472	circRNA001472
circRNA001473	circRNA001473
circRNA001479	circRNA001479
circRNA001480	circRNA001480
circRNA001485	circRNA001485
circRNA001489	circRNA001489
circRNA001491	circRNA001491
circRNA001495	circRNA001495
circRNA001504	circRNA001504
circRNA001520	circRNA001520
circRNA001522	circRNA001522
circRNA001525	circRNA001525
circRNA001527	circRNA001527
circRNA001531	circRNA001531
circRNA001545	circRNA001545
circRNA001548	circRNA001548
circRNA001554	circRNA001554
circRNA001560	circRNA001560
circRNA001576	circRNA001576
circRNA001580	circRNA001580
circRNA001581	circRNA001581
circRNA001582	circRNA001582
circRNA001586	circRNA001586
circRNA001588	circRNA001588
circRNA001591	circRNA001591
circRNA001605	circRNA001605
circRNA001609	circRNA001609
circRNA001611	circRNA001611
circRNA001612	circRNA001612
circRNA001614	circRNA001614
circRNA001617	circRNA001617
circRNA001621	circRNA001621
circRNA001622	circRNA001622
circRNA001623	circRNA001623
circRNA001633	circRNA001633
circRNA001634	circRNA001634
circRNA001636	circRNA001636
circRNA001646	circRNA001646
circRNA001648	circRNA001648
circRNA001649	circRNA001649
circRNA001651	circRNA001651
circRNA001659	circRNA001659
circRNA001665	circRNA001665
circRNA001669	circRNA001669
circRNA001675	circRNA001675
circRNA001682	circRNA001682
circRNA001685	circRNA001685
circRNA001687	circRNA001687
circRNA001689	circRNA001689
circRNA001693	circRNA001693
circRNA001700	circRNA001700
circRNA001710	circRNA001710
circRNA001714	circRNA001714
circRNA001717	circRNA001717
circRNA001721	circRNA001721
circRNA001722	circRNA001722
circRNA001724	circRNA001724
circRNA001746	circRNA001746
circRNA001752	circRNA001752
circRNA001757	circRNA001757
circRNA001758	circRNA001758
circRNA001761	circRNA001761
circRNA001762	circRNA001762
circRNA001765	circRNA001765
circRNA001773	circRNA001773
circRNA001778	circRNA001778
circRNA001782	circRNA001782
circRNA001784	circRNA001784
circRNA001788	circRNA001788
circRNA001794	circRNA001794
circRNA001798	circRNA001798
circRNA001802	circRNA001802
circRNA001803	circRNA001803
circRNA001830	circRNA001830
circRNA001832	circRNA001832
circRNA001833	circRNA001833
circRNA001834	circRNA001834
circRNA001835	circRNA001835
circRNA001836	circRNA001836
circRNA001837	circRNA001837
circRNA001841	circRNA001841
circRNA001842	circRNA001842
circRNA001865	circRNA001865
circRNA001867	circRNA001867
circRNA001869	circRNA001869
circRNA001870	circRNA001870
circRNA001872	circRNA001872
circRNA001873	circRNA001873
circRNA001879	circRNA001879
circRNA001881	circRNA001881
circRNA001882	circRNA001882
circRNA001893	circRNA001893
circRNA001895	circRNA001895
circRNA001896	circRNA001896
circRNA001898	circRNA001898
circRNA001900	circRNA001900
circRNA001901	circRNA001901
circRNA001907	circRNA001907
circRNA001908	circRNA001908
circRNA001910	circRNA001910
circRNA001911	circRNA001911
circRNA001912	circRNA001912
circRNA001914	circRNA001914
circRNA001915	circRNA001915
circRNA001919	circRNA001919
circRNA001921	circRNA001921
circRNA001922	circRNA001922
circRNA001938	circRNA001938
circRNA001943	circRNA001943
circRNA001954	circRNA001954
circRNA001967	circRNA001967
circRNA001971	circRNA001971
circRNA001972	circRNA001972
circRNA001975	circRNA001975
circRNA002000	circRNA002000
circRNA002006	circRNA002006
circRNA002024	circRNA002024
circRNA002028	circRNA002028
circRNA002032	circRNA002032
circRNA002036	circRNA002036
circRNA002043	circRNA002043
circRNA002060	circRNA002060
circRNA002064	circRNA002064
circRNA002066	circRNA002066
circRNA002068	circRNA002068
circRNA002070	circRNA002070
circRNA002092	circRNA002092
circRNA002096	circRNA002096
circRNA002097	circRNA002097
circRNA002098	circRNA002098
circRNA002117	circRNA002117
circRNA002131	circRNA002131
circRNA002140	circRNA002140
circRNA002145	circRNA002145
circRNA002151	circRNA002151
circRNA002164	circRNA002164
circRNA002168	circRNA002168
circRNA002170	circRNA002170
circRNA002179	circRNA002179
circRNA002188	circRNA002188
circRNA002204	circRNA002204
circRNA002205	circRNA002205
circRNA002211	circRNA002211
circRNA002213	circRNA002213
circRNA002222	circRNA002222
circRNA002226	circRNA002226
circRNA002227	circRNA002227
circRNA002236	circRNA002236
circRNA002237	circRNA002237
circRNA002238	circRNA002238
circRNA002248	circRNA002248
circRNA002251	circRNA002251
circRNA002253	circRNA002253
circRNA002254	circRNA002254
circRNA002259	circRNA002259
circRNA002265	circRNA002265
circRNA002270	circRNA002270
circRNA002279	circRNA002279
circRNA002282	circRNA002282
circRNA002283	circRNA002283
circRNA002285	circRNA002285
circRNA002289	circRNA002289
circRNA002290	circRNA002290
circRNA002292	circRNA002292
circRNA002298	circRNA002298
circRNA002303	circRNA002303
circRNA002307	circRNA002307
circRNA002309	circRNA002309
circRNA002311	circRNA002311
circRNA002313	circRNA002313
circRNA002314	circRNA002314
circRNA002320	circRNA002320
circRNA002323	circRNA002323
circRNA002324	circRNA002324
circRNA002325	circRNA002325
circRNA002326	circRNA002326
circRNA002327	circRNA002327
circRNA002333	circRNA002333
circRNA002335	circRNA002335
circRNA002336	circRNA002336
circRNA002338	circRNA002338
circRNA002340	circRNA002340
circRNA002344	circRNA002344
circRNA002353	circRNA002353
circRNA002365	circRNA002365
circRNA002366	circRNA002366
circRNA002367	circRNA002367
circRNA002370	circRNA002370
circRNA002372	circRNA002372
circRNA002373	circRNA002373
circRNA002375	circRNA002375
circRNA002376	circRNA002376
circRNA002378	circRNA002378
circRNA002379	circRNA002379
circRNA002387	circRNA002387
circRNA002392	circRNA002392
circRNA002412	circRNA002412
circRNA002413	circRNA002413
circRNA002415	circRNA002415
circRNA002416	circRNA002416
circRNA002419	circRNA002419
circRNA002420	circRNA002420
circRNA002421	circRNA002421
circRNA002423	circRNA002423
circRNA002425	circRNA002425
circRNA002426	circRNA002426
circRNA002427	circRNA002427
circRNA002428	circRNA002428
circRNA002435	circRNA002435
circRNA002446	circRNA002446
circRNA002448	circRNA002448
circRNA002449	circRNA002449
circRNA002453	circRNA002453
circRNA002461	circRNA002461
circRNA002469	circRNA002469
circRNA002472	circRNA002472
circRNA002473	circRNA002473
circRNA002474	circRNA002474
circRNA002476	circRNA002476
circRNA002477	circRNA002477
circRNA002478	circRNA002478
circRNA002479	circRNA002479
circRNA002482	circRNA002482
circRNA002483	circRNA002483
circRNA002484	circRNA002484
circRNA002492	circRNA002492
circRNA002493	circRNA002493
circRNA002494	circRNA002494
circRNA002498	circRNA002498
circRNA002503	circRNA002503
circRNA002504	circRNA002504
circRNA002510	circRNA002510
circRNA002513	circRNA002513
circRNA002515	circRNA002515
circRNA002522	circRNA002522
circRNA002523	circRNA002523
circRNA002524	circRNA002524
circRNA002535	circRNA002535
circRNA002539	circRNA002539
circRNA002540	circRNA002540
circRNA002542	circRNA002542
circRNA002543	circRNA002543
circRNA002546	circRNA002546
circRNA002549	circRNA002549
circRNA002555	circRNA002555
circRNA002557	circRNA002557
circRNA002566	circRNA002566
circRNA002571	circRNA002571
circRNA002572	circRNA002572
circRNA002575	circRNA002575
circRNA002576	circRNA002576
circRNA002580	circRNA002580
circRNA002583	circRNA002583
circRNA002586	circRNA002586
circRNA002587	circRNA002587
circRNA002591	circRNA002591
circRNA002606	circRNA002606
circRNA002616	circRNA002616
circRNA002622	circRNA002622
circRNA002623	circRNA002623
circRNA002624	circRNA002624
circRNA002626	circRNA002626
circRNA002639	circRNA002639
circRNA002641	circRNA002641
circRNA002646	circRNA002646
circRNA002649	circRNA002649
circRNA002653	circRNA002653
circRNA002668	circRNA002668
circRNA002671	circRNA002671
circRNA002674	circRNA002674
circRNA002678	circRNA002678
circRNA002679	circRNA002679
circRNA002693	circRNA002693
circRNA002694	circRNA002694
circRNA002704	circRNA002704
circRNA002712	circRNA002712
circRNA002715	circRNA002715
circRNA002719	circRNA002719
circRNA002720	circRNA002720
circRNA002721	circRNA002721
circRNA002730	circRNA002730
circRNA002733	circRNA002733
circRNA002735	circRNA002735
circRNA002741	circRNA002741
circRNA002742	circRNA002742
circRNA002749	circRNA002749
circRNA002755	circRNA002755
circRNA002763	circRNA002763
circRNA002764	circRNA002764
circRNA002765	circRNA002765
circRNA002769	circRNA002769
circRNA002778	circRNA002778
circRNA002782	circRNA002782
circRNA002784	circRNA002784
circRNA002786	circRNA002786
circRNA002787	circRNA002787
circRNA002808	circRNA002808
circRNA002809	circRNA002809
circRNA002810	circRNA002810
circRNA002813	circRNA002813
circRNA002822	circRNA002822
circRNA002824	circRNA002824
circRNA002827	circRNA002827
circRNA002832	circRNA002832
circRNA002833	circRNA002833
circRNA002834	circRNA002834
circRNA002847	circRNA002847
circRNA002848	circRNA002848
circRNA002850	circRNA002850
circRNA002853	circRNA002853
circRNA002854	circRNA002854
circRNA002868	circRNA002868
circRNA002869	circRNA002869
circRNA002870	circRNA002870
circRNA002871	circRNA002871
circRNA002875	circRNA002875
circRNA002876	circRNA002876
circRNA002877	circRNA002877
circRNA002882	circRNA002882
circRNA002887	circRNA002887
circRNA002889	circRNA002889
circRNA002893	circRNA002893
circRNA002895	circRNA002895
circRNA002897	circRNA002897
circRNA002903	circRNA002903
circRNA002905	circRNA002905
circRNA002911	circRNA002911
circRNA002912	circRNA002912
circRNA002937	circRNA002937
circRNA002938	circRNA002938
circRNA002944	circRNA002944
circRNA002948	circRNA002948
circRNA002956	circRNA002956
circRNA002979	circRNA002979
circRNA002984	circRNA002984
circRNA002987	circRNA002987
circRNA002991	circRNA002991
circRNA002992	circRNA002992
circRNA002993	circRNA002993
circRNA002999	circRNA002999
circRNA003000	circRNA003000
circRNA003001	circRNA003001
circRNA003006	circRNA003006
circRNA003017	circRNA003017
circRNA003018	circRNA003018
circRNA003020	circRNA003020
circRNA003021	circRNA003021
circRNA003022	circRNA003022
circRNA003024	circRNA003024
circRNA003026	circRNA003026
circRNA003038	circRNA003038
circRNA003048	circRNA003048
circRNA003052	circRNA003052
circRNA003053	circRNA003053
circRNA003054	circRNA003054
circRNA003057	circRNA003057
circRNA003058	circRNA003058
circRNA003066	circRNA003066
circRNA003071	circRNA003071
circRNA003075	circRNA003075
circRNA003076	circRNA003076
circRNA003079	circRNA003079
circRNA003080	circRNA003080
circRNA003081	circRNA003081
circRNA003083	circRNA003083
circRNA003084	circRNA003084
circRNA003085	circRNA003085
circRNA003086	circRNA003086
circRNA003088	circRNA003088
circRNA003090	circRNA003090
circRNA003098	circRNA003098
circRNA003099	circRNA003099
circRNA003105	circRNA003105
circRNA003106	circRNA003106
circRNA003117	circRNA003117
circRNA003121	circRNA003121
circRNA003122	circRNA003122
circRNA003123	circRNA003123
circRNA003130	circRNA003130
circRNA003146	circRNA003146
circRNA003148	circRNA003148
circRNA003168	circRNA003168
circRNA003179	circRNA003179
circRNA003183	circRNA003183
circRNA003184	circRNA003184
circRNA003185	circRNA003185
circRNA003186	circRNA003186
circRNA003187	circRNA003187
circRNA003188	circRNA003188
circRNA003189	circRNA003189
circRNA003193	circRNA003193
circRNA003196	circRNA003196
circRNA003203	circRNA003203
circRNA003206	circRNA003206
circRNA003208	circRNA003208
circRNA003218	circRNA003218
circRNA003229	circRNA003229
circRNA003231	circRNA003231
circRNA003232	circRNA003232
circRNA003233	circRNA003233
circRNA003235	circRNA003235
circRNA003240	circRNA003240
circRNA003241	circRNA003241
circRNA003249	circRNA003249
circRNA003252	circRNA003252
circRNA003255	circRNA003255
circRNA003257	circRNA003257
circRNA003259	circRNA003259
circRNA003271	circRNA003271
circRNA003280	circRNA003280
circRNA003281	circRNA003281
circRNA003283	circRNA003283
circRNA003284	circRNA003284
circRNA003285	circRNA003285
circRNA003292	circRNA003292
circRNA003294	circRNA003294
circRNA003300	circRNA003300
circRNA003301	circRNA003301
circRNA003311	circRNA003311
circRNA003314	circRNA003314
circRNA003319	circRNA003319
circRNA003320	circRNA003320
circRNA003321	circRNA003321
circRNA003322	circRNA003322
circRNA003324	circRNA003324
circRNA003326	circRNA003326
circRNA003331	circRNA003331
circRNA003337	circRNA003337
circRNA003340	circRNA003340
circRNA003341	circRNA003341
circRNA003342	circRNA003342
circRNA003344	circRNA003344
circRNA003347	circRNA003347
circRNA003349	circRNA003349
circRNA003354	circRNA003354
circRNA003371	circRNA003371
circRNA003372	circRNA003372
circRNA003374	circRNA003374
circRNA003375	circRNA003375
circRNA003377	circRNA003377
circRNA003382	circRNA003382
circRNA003383	circRNA003383
circRNA003385	circRNA003385
circRNA003388	circRNA003388
circRNA003390	circRNA003390
circRNA003392	circRNA003392
circRNA003393	circRNA003393
circRNA003410	circRNA003410
circRNA003423	circRNA003423
circRNA003426	circRNA003426
circRNA003427	circRNA003427
circRNA003431	circRNA003431
circRNA003432	circRNA003432
circRNA003434	circRNA003434
circRNA003436	circRNA003436
circRNA003442	circRNA003442
circRNA003445	circRNA003445
circRNA003447	circRNA003447
circRNA003463	circRNA003463
circRNA003472	circRNA003472
circRNA003473	circRNA003473
circRNA003479	circRNA003479
circRNA003481	circRNA003481
circRNA003484	circRNA003484
circRNA003487	circRNA003487
circRNA003490	circRNA003490
circRNA003491	circRNA003491
circRNA003503	circRNA003503
circRNA003506	circRNA003506
circRNA003508	circRNA003508
circRNA003512	circRNA003512
circRNA003519	circRNA003519
circRNA003523	circRNA003523
circRNA003526	circRNA003526
circRNA003529	circRNA003529
circRNA003540	circRNA003540
circRNA003544	circRNA003544
circRNA003545	circRNA003545
circRNA003549	circRNA003549
circRNA003550	circRNA003550
circRNA003551	circRNA003551
circRNA003553	circRNA003553
circRNA003554	circRNA003554
circRNA003555	circRNA003555
circRNA003556	circRNA003556
circRNA003557	circRNA003557
circRNA003558	circRNA003558
circRNA003559	circRNA003559
circRNA003561	circRNA003561
circRNA003565	circRNA003565
circRNA003569	circRNA003569
circRNA003571	circRNA003571
circRNA003574	circRNA003574
circRNA003575	circRNA003575
circRNA003581	circRNA003581
circRNA003583	circRNA003583
circRNA003584	circRNA003584
circRNA003585	circRNA003585
circRNA003601	circRNA003601
circRNA003606	circRNA003606
circRNA003609	circRNA003609
circRNA003610	circRNA003610
circRNA003611	circRNA003611
circRNA003626	circRNA003626
circRNA003630	circRNA003630
circRNA003632	circRNA003632
circRNA003634	circRNA003634
circRNA003635	circRNA003635
circRNA003641	circRNA003641
circRNA003642	circRNA003642
circRNA003645	circRNA003645
circRNA003646	circRNA003646
circRNA003647	circRNA003647
circRNA003648	circRNA003648
circRNA003649	circRNA003649
circRNA003650	circRNA003650
circRNA003651	circRNA003651
circRNA003653	circRNA003653
circRNA003655	circRNA003655
circRNA003658	circRNA003658
circRNA003660	circRNA003660
circRNA003661	circRNA003661
circRNA003662	circRNA003662
circRNA003665	circRNA003665
circRNA003668	circRNA003668
circRNA003677	circRNA003677
circRNA003680	circRNA003680
circRNA003683	circRNA003683
circRNA003691	circRNA003691
circRNA003699	circRNA003699
circRNA003709	circRNA003709
circRNA003713	circRNA003713
circRNA003715	circRNA003715
circRNA003718	circRNA003718
circRNA003730	circRNA003730
circRNA003738	circRNA003738
circRNA003740	circRNA003740
circRNA003744	circRNA003744
circRNA003764	circRNA003764
circRNA003765	circRNA003765
circRNA003768	circRNA003768
circRNA003769	circRNA003769
circRNA003779	circRNA003779
circRNA003780	circRNA003780
circRNA003783	circRNA003783
circRNA003784	circRNA003784
circRNA003785	circRNA003785
circRNA003787	circRNA003787
circRNA003803	circRNA003803
circRNA003807	circRNA003807
circRNA003816	circRNA003816
circRNA003821	circRNA003821
circRNA003823	circRNA003823
circRNA003828	circRNA003828
circRNA003834	circRNA003834
circRNA003844	circRNA003844
circRNA003850	circRNA003850
circRNA003851	circRNA003851
circRNA003853	circRNA003853
circRNA003855	circRNA003855
circRNA003857	circRNA003857
circRNA003860	circRNA003860
circRNA003861	circRNA003861
circRNA003866	circRNA003866
circRNA003878	circRNA003878
circRNA003879	circRNA003879
circRNA003880	circRNA003880
circRNA003886	circRNA003886
circRNA003891	circRNA003891
circRNA003893	circRNA003893
circRNA003896	circRNA003896
circRNA003898	circRNA003898
circRNA003903	circRNA003903
circRNA003909	circRNA003909
circRNA003914	circRNA003914
circRNA003920	circRNA003920
circRNA003929	circRNA003929
circRNA003930	circRNA003930
circRNA003933	circRNA003933
circRNA003935	circRNA003935
circRNA003936	circRNA003936
circRNA003940	circRNA003940
circRNA003957	circRNA003957
circRNA003958	circRNA003958
circRNA003961	circRNA003961
circRNA003964	circRNA003964
circRNA003965	circRNA003965
circRNA003966	circRNA003966
circRNA003967	circRNA003967
circRNA003968	circRNA003968
circRNA003984	circRNA003984
circRNA004000	circRNA004000
circRNA004009	circRNA004009
circRNA004011	circRNA004011
circRNA004020	circRNA004020
circRNA004024	circRNA004024
circRNA004032	circRNA004032
circRNA004033	circRNA004033
circRNA004035	circRNA004035
circRNA004039	circRNA004039
circRNA004040	circRNA004040
circRNA004044	circRNA004044
circRNA004046	circRNA004046
circRNA004049	circRNA004049
circRNA004054	circRNA004054
circRNA004055	circRNA004055
circRNA004056	circRNA004056
circRNA004057	circRNA004057
circRNA004062	circRNA004062
circRNA004067	circRNA004067
circRNA004074	circRNA004074
circRNA004076	circRNA004076
circRNA004077	circRNA004077
circRNA004083	circRNA004083
circRNA004086	circRNA004086
circRNA004089	circRNA004089
circRNA004090	circRNA004090
circRNA004091	circRNA004091
circRNA004092	circRNA004092
circRNA004093	circRNA004093
circRNA004094	circRNA004094
circRNA004096	circRNA004096
circRNA004097	circRNA004097
circRNA004107	circRNA004107
circRNA004110	circRNA004110
circRNA004112	circRNA004112
circRNA004121	circRNA004121
circRNA004123	circRNA004123
circRNA004126	circRNA004126
circRNA004127	circRNA004127
circRNA004130	circRNA004130
circRNA004134	circRNA004134
circRNA004137	circRNA004137
circRNA004141	circRNA004141
circRNA004143	circRNA004143
circRNA004144	circRNA004144
circRNA004145	circRNA004145
circRNA004146	circRNA004146
circRNA004149	circRNA004149
circRNA004160	circRNA004160
circRNA004161	circRNA004161
circRNA004162	circRNA004162
circRNA004163	circRNA004163
circRNA004169	circRNA004169
circRNA004171	circRNA004171
circRNA004173	circRNA004173
circRNA004187	circRNA004187
circRNA004197	circRNA004197
circRNA004204	circRNA004204
circRNA004205	circRNA004205
circRNA004207	circRNA004207
circRNA004211	circRNA004211
circRNA004213	circRNA004213
circRNA004222	circRNA004222
circRNA004238	circRNA004238
circRNA004239	circRNA004239
circRNA004240	circRNA004240
circRNA004242	circRNA004242
circRNA004247	circRNA004247
circRNA004259	circRNA004259
circRNA004264	circRNA004264
circRNA004267	circRNA004267
circRNA004279	circRNA004279
circRNA004285	circRNA004285
circRNA004289	circRNA004289
circRNA004293	circRNA004293
circRNA004300	circRNA004300
circRNA004309	circRNA004309
circRNA004311	circRNA004311
circRNA004313	circRNA004313
circRNA004314	circRNA004314
circRNA004315	circRNA004315
circRNA004316	circRNA004316
circRNA004319	circRNA004319
circRNA004320	circRNA004320
circRNA004321	circRNA004321
circRNA004323	circRNA004323
circRNA004324	circRNA004324
circRNA004325	circRNA004325
circRNA004326	circRNA004326
circRNA004341	circRNA004341
circRNA004350	circRNA004350
circRNA004353	circRNA004353
circRNA004356	circRNA004356
circRNA004358	circRNA004358
circRNA004362	circRNA004362
circRNA004367	circRNA004367
circRNA004377	circRNA004377
circRNA004380	circRNA004380
circRNA004385	circRNA004385
circRNA004387	circRNA004387
circRNA004388	circRNA004388
circRNA004389	circRNA004389
circRNA004393	circRNA004393
circRNA004397	circRNA004397
circRNA004404	circRNA004404
circRNA004412	circRNA004412
circRNA004413	circRNA004413
circRNA004416	circRNA004416
circRNA004418	circRNA004418
circRNA004420	circRNA004420
circRNA004446	circRNA004446
circRNA004449	circRNA004449
circRNA004454	circRNA004454
circRNA004463	circRNA004463
circRNA004464	circRNA004464
circRNA004475	circRNA004475
circRNA004476	circRNA004476
circRNA004480	circRNA004480
circRNA004482	circRNA004482
circRNA004485	circRNA004485
circRNA004494	circRNA004494
circRNA004504	circRNA004504
circRNA004505	circRNA004505
circRNA004509	circRNA004509
circRNA004515	circRNA004515
circRNA004518	circRNA004518
circRNA004519	circRNA004519
circRNA004521	circRNA004521
circRNA004526	circRNA004526
circRNA004528	circRNA004528
circRNA004529	circRNA004529
circRNA004534	circRNA004534
circRNA004536	circRNA004536
circRNA004537	circRNA004537
circRNA004538	circRNA004538
circRNA004539	circRNA004539
circRNA004540	circRNA004540
circRNA004542	circRNA004542
circRNA004548	circRNA004548
circRNA004553	circRNA004553
circRNA004555	circRNA004555
circRNA004556	circRNA004556
circRNA004557	circRNA004557
circRNA004560	circRNA004560
circRNA004563	circRNA004563
circRNA004564	circRNA004564
circRNA004565	circRNA004565
circRNA004567	circRNA004567
circRNA004571	circRNA004571
circRNA004573	circRNA004573
circRNA004589	circRNA004589
circRNA004596	circRNA004596
circRNA004602	circRNA004602
circRNA004604	circRNA004604
circRNA004607	circRNA004607
circRNA004608	circRNA004608
circRNA004609	circRNA004609
circRNA004613	circRNA004613
circRNA004617	circRNA004617
circRNA004618	circRNA004618
circRNA004619	circRNA004619
circRNA004620	circRNA004620
circRNA004622	circRNA004622
circRNA004623	circRNA004623
circRNA004624	circRNA004624
circRNA004625	circRNA004625
circRNA004628	circRNA004628
circRNA004632	circRNA004632
circRNA004633	circRNA004633
circRNA004638	circRNA004638
circRNA004639	circRNA004639
circRNA004645	circRNA004645
circRNA004646	circRNA004646
circRNA004651	circRNA004651
circRNA004653	circRNA004653
circRNA004654	circRNA004654
circRNA004657	circRNA004657
circRNA004664	circRNA004664
circRNA004666	circRNA004666
circRNA004674	circRNA004674
circRNA004692	circRNA004692
circRNA004700	circRNA004700
circRNA004711	circRNA004711
circRNA004718	circRNA004718
circRNA004719	circRNA004719
circRNA004720	circRNA004720
circRNA004722	circRNA004722
circRNA004724	circRNA004724
circRNA004728	circRNA004728
circRNA004733	circRNA004733
circRNA004734	circRNA004734
circRNA004735	circRNA004735
circRNA004736	circRNA004736
circRNA004746	circRNA004746
circRNA004747	circRNA004747
circRNA004749	circRNA004749
circRNA004754	circRNA004754
circRNA004758	circRNA004758
circRNA004760	circRNA004760
circRNA004765	circRNA004765
circRNA004769	circRNA004769
circRNA004771	circRNA004771
circRNA004773	circRNA004773
circRNA004774	circRNA004774
circRNA004777	circRNA004777
circRNA004785	circRNA004785
circRNA004789	circRNA004789
circRNA004790	circRNA004790
circRNA004791	circRNA004791
circRNA004792	circRNA004792
circRNA004795	circRNA004795
circRNA004796	circRNA004796
circRNA004797	circRNA004797
circRNA004798	circRNA004798
circRNA004800	circRNA004800
circRNA004803	circRNA004803
circRNA004805	circRNA004805
circRNA004808	circRNA004808
circRNA004809	circRNA004809
circRNA004812	circRNA004812
circRNA004815	circRNA004815
circRNA004818	circRNA004818
circRNA004821	circRNA004821
circRNA004822	circRNA004822
circRNA004824	circRNA004824
circRNA004832	circRNA004832
circRNA004834	circRNA004834
circRNA004839	circRNA004839
circRNA004846	circRNA004846
circRNA004854	circRNA004854
circRNA004857	circRNA004857
circRNA004859	circRNA004859
circRNA004863	circRNA004863
circRNA004865	circRNA004865
circRNA004868	circRNA004868
circRNA004872	circRNA004872
circRNA004873	circRNA004873
circRNA004881	circRNA004881
circRNA004889	circRNA004889
circRNA004894	circRNA004894
circRNA004898	circRNA004898
circRNA004899	circRNA004899
circRNA004908	circRNA004908
circRNA004911	circRNA004911
circRNA004936	circRNA004936
circRNA004971	circRNA004971
circRNA004983	circRNA004983
circRNA004992	circRNA004992
circRNA005003	circRNA005003
circRNA005009	circRNA005009
circRNA005010	circRNA005010
circRNA005011	circRNA005011
circRNA005013	circRNA005013
circRNA005014	circRNA005014
circRNA005021	circRNA005021
circRNA005026	circRNA005026
circRNA005036	circRNA005036
circRNA005037	circRNA005037
circRNA005040	circRNA005040
circRNA005043	circRNA005043
circRNA005044	circRNA005044
circRNA005045	circRNA005045
circRNA005046	circRNA005046
circRNA005047	circRNA005047
circRNA005048	circRNA005048
circRNA005049	circRNA005049
circRNA005051	circRNA005051
circRNA005055	circRNA005055
circRNA005056	circRNA005056
circRNA005060	circRNA005060
circRNA005074	circRNA005074
circRNA005075	circRNA005075
circRNA005076	circRNA005076
circRNA005080	circRNA005080
circRNA005085	circRNA005085
circRNA005086	circRNA005086
circRNA005089	circRNA005089
circRNA005090	circRNA005090
circRNA005091	circRNA005091
circRNA005093	circRNA005093
circRNA005096	circRNA005096
circRNA005100	circRNA005100
circRNA005106	circRNA005106
circRNA005107	circRNA005107
circRNA005109	circRNA005109
circRNA005113	circRNA005113
circRNA005114	circRNA005114
circRNA005119	circRNA005119
circRNA005120	circRNA005120
circRNA005125	circRNA005125
circRNA005126	circRNA005126
circRNA005127	circRNA005127
circRNA005132	circRNA005132
circRNA005136	circRNA005136
circRNA005137	circRNA005137
circRNA005139	circRNA005139
circRNA005167	circRNA005167
circRNA005168	circRNA005168
circRNA005170	circRNA005170
circRNA005171	circRNA005171
circRNA005172	circRNA005172
circRNA005173	circRNA005173
circRNA005176	circRNA005176
circRNA005191	circRNA005191
circRNA005192	circRNA005192
circRNA005196	circRNA005196
circRNA005200	circRNA005200
circRNA005205	circRNA005205
circRNA005208	circRNA005208
circRNA005209	circRNA005209
circRNA005210	circRNA005210
circRNA005214	circRNA005214
circRNA005218	circRNA005218
circRNA005226	circRNA005226
circRNA005229	circRNA005229
circRNA005232	circRNA005232
circRNA005234	circRNA005234
circRNA005236	circRNA005236
circRNA005238	circRNA005238
circRNA005246	circRNA005246
circRNA005247	circRNA005247
circRNA005248	circRNA005248
circRNA005251	circRNA005251
circRNA005256	circRNA005256
circRNA005261	circRNA005261
circRNA005264	circRNA005264
circRNA005265	circRNA005265
circRNA005267	circRNA005267
circRNA005268	circRNA005268
circRNA005273	circRNA005273
circRNA005280	circRNA005280
circRNA005293	circRNA005293
circRNA005303	circRNA005303
circRNA005306	circRNA005306
circRNA005307	circRNA005307
circRNA005309	circRNA005309
circRNA005339	circRNA005339
circRNA005344	circRNA005344
circRNA005345	circRNA005345
circRNA005353	circRNA005353
circRNA005354	circRNA005354
circRNA005356	circRNA005356
circRNA005358	circRNA005358
circRNA005360	circRNA005360
circRNA005361	circRNA005361
circRNA005362	circRNA005362
circRNA005364	circRNA005364
circRNA005371	circRNA005371
circRNA005381	circRNA005381
circRNA005384	circRNA005384
circRNA005393	circRNA005393
circRNA005394	circRNA005394
circRNA005395	circRNA005395
circRNA005396	circRNA005396
circRNA005397	circRNA005397
circRNA005399	circRNA005399
circRNA005405	circRNA005405
circRNA005411	circRNA005411
circRNA005412	circRNA005412
circRNA005422	circRNA005422
circRNA005426	circRNA005426
circRNA005433	circRNA005433
circRNA005443	circRNA005443
circRNA005450	circRNA005450
circRNA005458	circRNA005458
circRNA005468	circRNA005468
circRNA005480	circRNA005480
circRNA005481	circRNA005481
circRNA005493	circRNA005493
circRNA005499	circRNA005499
circRNA005501	circRNA005501
circRNA005502	circRNA005502
circRNA005513	circRNA005513
circRNA005515	circRNA005515
circRNA005517	circRNA005517
circRNA005523	circRNA005523
circRNA005528	circRNA005528
circRNA005529	circRNA005529
circRNA005531	circRNA005531
circRNA005532	circRNA005532
circRNA005537	circRNA005537
circRNA005538	circRNA005538
circRNA005551	circRNA005551
circRNA005553	circRNA005553
circRNA005554	circRNA005554
circRNA005556	circRNA005556
circRNA005562	circRNA005562
circRNA005573	circRNA005573
circRNA005574	circRNA005574
circRNA005575	circRNA005575
circRNA005579	circRNA005579
circRNA005581	circRNA005581
circRNA005586	circRNA005586
circRNA005594	circRNA005594
circRNA005598	circRNA005598
circRNA005599	circRNA005599
circRNA005600	circRNA005600
circRNA005603	circRNA005603
circRNA005605	circRNA005605
circRNA005614	circRNA005614
circRNA005624	circRNA005624
circRNA005627	circRNA005627
circRNA005630	circRNA005630
circRNA005632	circRNA005632
circRNA005633	circRNA005633
circRNA005634	circRNA005634
circRNA005641	circRNA005641
circRNA005643	circRNA005643
circRNA005646	circRNA005646
circRNA005647	circRNA005647
circRNA005650	circRNA005650
circRNA005651	circRNA005651
circRNA005656	circRNA005656
circRNA005659	circRNA005659
circRNA005660	circRNA005660
circRNA005661	circRNA005661
circRNA005665	circRNA005665
circRNA005672	circRNA005672
circRNA005675	circRNA005675
circRNA005676	circRNA005676
circRNA005688	circRNA005688
circRNA005691	circRNA005691
circRNA005703	circRNA005703
circRNA005707	circRNA005707
circRNA005708	circRNA005708
circRNA005719	circRNA005719
circRNA005722	circRNA005722
circRNA005735	circRNA005735
circRNA005740	circRNA005740
circRNA005741	circRNA005741
circRNA005745	circRNA005745
circRNA005746	circRNA005746
circRNA005748	circRNA005748
circRNA005749	circRNA005749
circRNA005754	circRNA005754
circRNA005757	circRNA005757
circRNA005760	circRNA005760
circRNA005761	circRNA005761
circRNA005763	circRNA005763
circRNA005766	circRNA005766
circRNA005772	circRNA005772
circRNA005780	circRNA005780
circRNA005783	circRNA005783
circRNA005785	circRNA005785
circRNA005794	circRNA005794
circRNA005807	circRNA005807
circRNA005808	circRNA005808
circRNA005809	circRNA005809
circRNA005810	circRNA005810
circRNA005811	circRNA005811
circRNA005814	circRNA005814
circRNA005816	circRNA005816
circRNA005817	circRNA005817
circRNA005818	circRNA005818
circRNA005822	circRNA005822
circRNA005823	circRNA005823
circRNA005828	circRNA005828
circRNA005835	circRNA005835
circRNA005842	circRNA005842
circRNA005843	circRNA005843
circRNA005844	circRNA005844
circRNA005848	circRNA005848
circRNA005851	circRNA005851
circRNA005852	circRNA005852
circRNA005853	circRNA005853
circRNA005856	circRNA005856
circRNA005857	circRNA005857
circRNA005858	circRNA005858
circRNA005859	circRNA005859
circRNA005860	circRNA005860
circRNA005873	circRNA005873
circRNA005874	circRNA005874
circRNA005880	circRNA005880
circRNA005883	circRNA005883
circRNA005898	circRNA005898
circRNA005901	circRNA005901
circRNA005910	circRNA005910
circRNA005915	circRNA005915
circRNA005919	circRNA005919
circRNA005924	circRNA005924
circRNA005925	circRNA005925
circRNA005926	circRNA005926
circRNA005930	circRNA005930
circRNA005932	circRNA005932
circRNA005941	circRNA005941
circRNA005943	circRNA005943
circRNA005950	circRNA005950
circRNA005977	circRNA005977
circRNA005978	circRNA005978
circRNA005981	circRNA005981
circRNA005982	circRNA005982
circRNA005994	circRNA005994
circRNA006001	circRNA006001
circRNA006004	circRNA006004
circRNA006005	circRNA006005
circRNA006007	circRNA006007
circRNA006016	circRNA006016
circRNA006029	circRNA006029
circRNA006035	circRNA006035
circRNA006040	circRNA006040
circRNA006041	circRNA006041
circRNA006048	circRNA006048
circRNA006056	circRNA006056
circRNA006068	circRNA006068
circRNA006071	circRNA006071
circRNA006075	circRNA006075
circRNA006077	circRNA006077
circRNA006088	circRNA006088
circRNA006090	circRNA006090
circRNA006091	circRNA006091
circRNA006094	circRNA006094
circRNA006107	circRNA006107
circRNA006109	circRNA006109
circRNA006116	circRNA006116
circRNA006118	circRNA006118
circRNA006120	circRNA006120
circRNA006127	circRNA006127
circRNA006142	circRNA006142
circRNA006154	circRNA006154
circRNA006155	circRNA006155
circRNA006160	circRNA006160
circRNA006173	circRNA006173
circRNA006175	circRNA006175
circRNA006180	circRNA006180
circRNA006187	circRNA006187
circRNA006189	circRNA006189
circRNA006194	circRNA006194
circRNA006195	circRNA006195
circRNA006196	circRNA006196
circRNA006200	circRNA006200
circRNA006201	circRNA006201
circRNA006204	circRNA006204
circRNA006205	circRNA006205
circRNA006206	circRNA006206
circRNA006207	circRNA006207
circRNA006211	circRNA006211
circRNA006212	circRNA006212
circRNA006215	circRNA006215
circRNA006219	circRNA006219
circRNA006231	circRNA006231
circRNA006234	circRNA006234
circRNA006239	circRNA006239
circRNA006244	circRNA006244
circRNA006263	circRNA006263
circRNA006274	circRNA006274
circRNA006280	circRNA006280
circRNA006284	circRNA006284
circRNA006285	circRNA006285
circRNA006286	circRNA006286
circRNA006287	circRNA006287
circRNA006288	circRNA006288
circRNA006289	circRNA006289
circRNA006297	circRNA006297
circRNA006305	circRNA006305
circRNA006312	circRNA006312
circRNA006316	circRNA006316
circRNA006323	circRNA006323
circRNA006326	circRNA006326
circRNA006327	circRNA006327
circRNA006330	circRNA006330
circRNA006333	circRNA006333
circRNA006334	circRNA006334
circRNA006342	circRNA006342
circRNA006354	circRNA006354
circRNA006365	circRNA006365
circRNA006376	circRNA006376
circRNA006377	circRNA006377
circRNA006393	circRNA006393
circRNA006396	circRNA006396
circRNA006398	circRNA006398
circRNA006404	circRNA006404
circRNA006410	circRNA006410
circRNA006413	circRNA006413
circRNA006428	circRNA006428
circRNA006429	circRNA006429
circRNA006431	circRNA006431
circRNA006435	circRNA006435
circRNA006444	circRNA006444
circRNA006445	circRNA006445
circRNA006446	circRNA006446
circRNA006447	circRNA006447
circRNA006448	circRNA006448
circRNA006450	circRNA006450
circRNA006451	circRNA006451
circRNA006454	circRNA006454
circRNA006455	circRNA006455
circRNA006456	circRNA006456
circRNA006458	circRNA006458
circRNA006459	circRNA006459
circRNA006463	circRNA006463
circRNA006474	circRNA006474
circRNA006478	circRNA006478
circRNA006485	circRNA006485
circRNA006487	circRNA006487
circRNA006489	circRNA006489
circRNA006492	circRNA006492
circRNA006501	circRNA006501
circRNA006511	circRNA006511
circRNA006512	circRNA006512
circRNA006513	circRNA006513
circRNA006519	circRNA006519
circRNA006525	circRNA006525
circRNA006527	circRNA006527
circRNA006529	circRNA006529
circRNA006554	circRNA006554
circRNA006559	circRNA006559
circRNA006561	circRNA006561
circRNA006563	circRNA006563
circRNA006570	circRNA006570
circRNA006575	circRNA006575
circRNA006576	circRNA006576
circRNA006581	circRNA006581
circRNA006584	circRNA006584
circRNA006590	circRNA006590
circRNA006595	circRNA006595
circRNA006602	circRNA006602
circRNA006614	circRNA006614
circRNA006620	circRNA006620
circRNA006622	circRNA006622
circRNA006624	circRNA006624
circRNA006627	circRNA006627
circRNA006630	circRNA006630
circRNA006631	circRNA006631
circRNA006634	circRNA006634
circRNA006644	circRNA006644
circRNA006645	circRNA006645
circRNA006649	circRNA006649
circRNA006652	circRNA006652
circRNA006657	circRNA006657
circRNA006658	circRNA006658
circRNA006659	circRNA006659
circRNA006660	circRNA006660
circRNA006661	circRNA006661
circRNA006687	circRNA006687
circRNA006689	circRNA006689
circRNA006698	circRNA006698
circRNA006701	circRNA006701
circRNA006709	circRNA006709
circRNA006713	circRNA006713
circRNA006714	circRNA006714
circRNA006715	circRNA006715
circRNA006716	circRNA006716
circRNA006725	circRNA006725
circRNA006730	circRNA006730
circRNA006732	circRNA006732
circRNA006737	circRNA006737
circRNA006742	circRNA006742
circRNA006745	circRNA006745
circRNA006750	circRNA006750
circRNA006752	circRNA006752
circRNA006756	circRNA006756
circRNA006759	circRNA006759
circRNA006764	circRNA006764
circRNA006774	circRNA006774
circRNA006777	circRNA006777
circRNA006781	circRNA006781
circRNA006782	circRNA006782
circRNA006794	circRNA006794
circRNA006795	circRNA006795
circRNA006796	circRNA006796
circRNA006797	circRNA006797
circRNA006800	circRNA006800
circRNA006802	circRNA006802
circRNA006805	circRNA006805
circRNA006806	circRNA006806
circRNA006812	circRNA006812
circRNA006818	circRNA006818
circRNA006819	circRNA006819
circRNA006820	circRNA006820
circRNA006821	circRNA006821
circRNA006822	circRNA006822
circRNA006823	circRNA006823
circRNA006824	circRNA006824
circRNA006827	circRNA006827
circRNA006829	circRNA006829
circRNA006830	circRNA006830
circRNA006832	circRNA006832
circRNA006839	circRNA006839
circRNA006840	circRNA006840
circRNA006841	circRNA006841
circRNA006871	circRNA006871
circRNA006874	circRNA006874
circRNA006879	circRNA006879
circRNA006880	circRNA006880
circRNA006887	circRNA006887
circRNA006888	circRNA006888
circRNA006891	circRNA006891
circRNA006895	circRNA006895
circRNA006897	circRNA006897
circRNA006902	circRNA006902
circRNA006904	circRNA006904
circRNA006909	circRNA006909
circRNA006913	circRNA006913
circRNA006922	circRNA006922
circRNA006925	circRNA006925
circRNA006930	circRNA006930
circRNA006932	circRNA006932
circRNA006937	circRNA006937
circRNA006940	circRNA006940
circRNA006942	circRNA006942
circRNA006945	circRNA006945
circRNA006949	circRNA006949
circRNA006954	circRNA006954
circRNA006960	circRNA006960
circRNA006964	circRNA006964
circRNA006965	circRNA006965
circRNA006967	circRNA006967
circRNA006973	circRNA006973
circRNA006974	circRNA006974
circRNA006986	circRNA006986
circRNA006996	circRNA006996
circRNA007000	circRNA007000
circRNA007005	circRNA007005
circRNA007007	circRNA007007
circRNA007012	circRNA007012
circRNA007016	circRNA007016
circRNA007022	circRNA007022
circRNA007026	circRNA007026
circRNA007030	circRNA007030
circRNA007035	circRNA007035
circRNA007042	circRNA007042
circRNA007044	circRNA007044
circRNA007048	circRNA007048
circRNA007052	circRNA007052
circRNA007054	circRNA007054
circRNA007056	circRNA007056
circRNA007060	circRNA007060
circRNA007061	circRNA007061
circRNA007065	circRNA007065
circRNA007066	circRNA007066
circRNA007067	circRNA007067
circRNA007069	circRNA007069
circRNA007070	circRNA007070
circRNA007071	circRNA007071
circRNA007074	circRNA007074
circRNA007075	circRNA007075
circRNA007078	circRNA007078
circRNA007084	circRNA007084
circRNA007091	circRNA007091
circRNA007093	circRNA007093
circRNA007098	circRNA007098
circRNA007107	circRNA007107
circRNA007109	circRNA007109
circRNA007112	circRNA007112
circRNA007114	circRNA007114
circRNA007117	circRNA007117
circRNA007119	circRNA007119
circRNA007120	circRNA007120
circRNA007127	circRNA007127
circRNA007135	circRNA007135
circRNA007136	circRNA007136
circRNA007146	circRNA007146
circRNA007149	circRNA007149
circRNA007151	circRNA007151
circRNA007163	circRNA007163
circRNA007169	circRNA007169
circRNA007175	circRNA007175
circRNA007191	circRNA007191
circRNA007194	circRNA007194
circRNA007206	circRNA007206
circRNA007209	circRNA007209
circRNA007216	circRNA007216
circRNA007223	circRNA007223
circRNA007224	circRNA007224
circRNA007231	circRNA007231
circRNA007232	circRNA007232
circRNA007235	circRNA007235
circRNA007237	circRNA007237
circRNA007238	circRNA007238
circRNA007239	circRNA007239
circRNA007243	circRNA007243
circRNA007244	circRNA007244
circRNA007245	circRNA007245
circRNA007246	circRNA007246
circRNA007247	circRNA007247
circRNA007248	circRNA007248
circRNA007250	circRNA007250
circRNA007251	circRNA007251
circRNA007252	circRNA007252
circRNA007257	circRNA007257
circRNA007273	circRNA007273
circRNA007277	circRNA007277
circRNA007278	circRNA007278
circRNA007284	circRNA007284
circRNA007285	circRNA007285
circRNA007287	circRNA007287
circRNA007288	circRNA007288
circRNA007291	circRNA007291
circRNA007294	circRNA007294
circRNA007301	circRNA007301
circRNA007303	circRNA007303
circRNA007304	circRNA007304
circRNA007314	circRNA007314
circRNA007316	circRNA007316
circRNA007317	circRNA007317
circRNA007319	circRNA007319
circRNA007322	circRNA007322
circRNA007329	circRNA007329
circRNA007331	circRNA007331
circRNA007333	circRNA007333
circRNA007334	circRNA007334
circRNA007336	circRNA007336
circRNA007340	circRNA007340
circRNA007342	circRNA007342
circRNA007346	circRNA007346
circRNA007347	circRNA007347
circRNA007348	circRNA007348
circRNA007354	circRNA007354
circRNA007356	circRNA007356
circRNA007368	circRNA007368
circRNA007375	circRNA007375
circRNA007376	circRNA007376
circRNA007378	circRNA007378
circRNA007381	circRNA007381
circRNA007398	circRNA007398
circRNA007399	circRNA007399
circRNA007400	circRNA007400
circRNA007402	circRNA007402
circRNA007403	circRNA007403
circRNA007406	circRNA007406
circRNA007411	circRNA007411
circRNA007415	circRNA007415
circRNA007418	circRNA007418
circRNA007428	circRNA007428
circRNA007453	circRNA007453
circRNA007455	circRNA007455
circRNA007458	circRNA007458
circRNA007459	circRNA007459
circRNA007460	circRNA007460
circRNA007461	circRNA007461
circRNA007462	circRNA007462
circRNA007464	circRNA007464
circRNA007465	circRNA007465
circRNA007466	circRNA007466
circRNA007467	circRNA007467
circRNA007468	circRNA007468
circRNA007469	circRNA007469
circRNA007470	circRNA007470
circRNA007471	circRNA007471
circRNA007472	circRNA007472
circRNA007473	circRNA007473
circRNA007474	circRNA007474
circRNA007476	circRNA007476
circRNA007477	circRNA007477
circRNA007478	circRNA007478
circRNA007479	circRNA007479
circRNA007480	circRNA007480
circRNA007483	circRNA007483
circRNA007485	circRNA007485
circRNA007489	circRNA007489
circRNA007492	circRNA007492
circRNA007494	circRNA007494
circRNA007502	circRNA007502
circRNA007504	circRNA007504
circRNA007505	circRNA007505
circRNA007507	circRNA007507
circRNA007509	circRNA007509
circRNA007512	circRNA007512
circRNA007513	circRNA007513
circRNA007528	circRNA007528
circRNA007529	circRNA007529
circRNA007530	circRNA007530
circRNA007538	circRNA007538
circRNA007544	circRNA007544
circRNA007547	circRNA007547
circRNA007551	circRNA007551
circRNA007552	circRNA007552
circRNA007553	circRNA007553
circRNA007557	circRNA007557
circRNA007559	circRNA007559
circRNA007560	circRNA007560
circRNA007569	circRNA007569
circRNA007576	circRNA007576
circRNA007577	circRNA007577
circRNA007580	circRNA007580
circRNA007583	circRNA007583
circRNA007590	circRNA007590
circRNA007606	circRNA007606
circRNA007612	circRNA007612
circRNA007618	circRNA007618
circRNA007619	circRNA007619
circRNA007621	circRNA007621
circRNA007622	circRNA007622
circRNA007626	circRNA007626
circRNA007658	circRNA007658
circRNA007659	circRNA007659
circRNA007663	circRNA007663
circRNA007668	circRNA007668
circRNA007670	circRNA007670
circRNA007673	circRNA007673
circRNA007689	circRNA007689
circRNA007696	circRNA007696
circRNA007709	circRNA007709
circRNA007718	circRNA007718
circRNA007720	circRNA007720
circRNA007721	circRNA007721
circRNA007732	circRNA007732
circRNA007733	circRNA007733
circRNA007736	circRNA007736
circRNA007743	circRNA007743
circRNA007744	circRNA007744
circRNA007745	circRNA007745
circRNA007746	circRNA007746
circRNA007753	circRNA007753
circRNA007757	circRNA007757
circRNA007758	circRNA007758
circRNA007759	circRNA007759
circRNA007763	circRNA007763
circRNA007766	circRNA007766
circRNA007771	circRNA007771
circRNA007772	circRNA007772
circRNA007777	circRNA007777
circRNA007779	circRNA007779
circRNA007780	circRNA007780
circRNA007783	circRNA007783
circRNA007791	circRNA007791
circRNA007793	circRNA007793
circRNA007796	circRNA007796
circRNA007797	circRNA007797
circRNA007798	circRNA007798
circRNA007806	circRNA007806
circRNA007807	circRNA007807
circRNA007808	circRNA007808
circRNA007812	circRNA007812
circRNA007815	circRNA007815
circRNA007821	circRNA007821
circRNA007840	circRNA007840
circRNA007843	circRNA007843
circRNA007848	circRNA007848
circRNA007850	circRNA007850
circRNA007858	circRNA007858
circRNA007859	circRNA007859
circRNA007860	circRNA007860
circRNA007864	circRNA007864
circRNA007872	circRNA007872
circRNA007873	circRNA007873
circRNA007881	circRNA007881
circRNA007887	circRNA007887
circRNA007899	circRNA007899
circRNA007901	circRNA007901
circRNA007902	circRNA007902
circRNA007903	circRNA007903
circRNA007905	circRNA007905
circRNA007912	circRNA007912
circRNA007913	circRNA007913
circRNA007917	circRNA007917
circRNA007918	circRNA007918
circRNA007919	circRNA007919
circRNA007922	circRNA007922
circRNA007923	circRNA007923
circRNA007929	circRNA007929
circRNA007934	circRNA007934
circRNA007936	circRNA007936
circRNA007937	circRNA007937
circRNA007950	circRNA007950
circRNA007951	circRNA007951
circRNA007959	circRNA007959
circRNA007961	circRNA007961
circRNA007962	circRNA007962
circRNA007966	circRNA007966
circRNA007973	circRNA007973
circRNA007976	circRNA007976
circRNA007978	circRNA007978
circRNA007979	circRNA007979
circRNA007981	circRNA007981
circRNA007983	circRNA007983
circRNA008004	circRNA008004
circRNA008005	circRNA008005
circRNA008006	circRNA008006
circRNA008012	circRNA008012
circRNA008019	circRNA008019
circRNA008023	circRNA008023
circRNA008034	circRNA008034
circRNA008035	circRNA008035
circRNA008042	circRNA008042
circRNA008043	circRNA008043
circRNA008044	circRNA008044
circRNA008045	circRNA008045
circRNA008047	circRNA008047
circRNA008049	circRNA008049
circRNA008052	circRNA008052
circRNA008058	circRNA008058
circRNA008062	circRNA008062
circRNA008067	circRNA008067
circRNA008068	circRNA008068
circRNA008070	circRNA008070
circRNA008072	circRNA008072
circRNA008078	circRNA008078
circRNA008089	circRNA008089
circRNA008099	circRNA008099
circRNA008106	circRNA008106
circRNA008109	circRNA008109
circRNA008111	circRNA008111
circRNA008118	circRNA008118
circRNA008120	circRNA008120
circRNA008121	circRNA008121
circRNA008128	circRNA008128
circRNA008131	circRNA008131
circRNA008135	circRNA008135
circRNA008136	circRNA008136
circRNA008145	circRNA008145
circRNA008149	circRNA008149
circRNA008152	circRNA008152
circRNA008155	circRNA008155
circRNA008157	circRNA008157
circRNA008162	circRNA008162
circRNA008166	circRNA008166
circRNA008177	circRNA008177
circRNA008186	circRNA008186
circRNA008187	circRNA008187
circRNA008189	circRNA008189
circRNA008190	circRNA008190
circRNA008191	circRNA008191
circRNA008193	circRNA008193
circRNA008197	circRNA008197
circRNA008199	circRNA008199
circRNA008200	circRNA008200
circRNA008202	circRNA008202
circRNA008203	circRNA008203
circRNA008204	circRNA008204
circRNA008219	circRNA008219
circRNA008222	circRNA008222
circRNA008224	circRNA008224
circRNA008227	circRNA008227
circRNA008228	circRNA008228
circRNA008229	circRNA008229
circRNA008252	circRNA008252
circRNA008256	circRNA008256
circRNA008261	circRNA008261
circRNA008263	circRNA008263
circRNA008266	circRNA008266
circRNA008271	circRNA008271
circRNA008272	circRNA008272
circRNA008273	circRNA008273
circRNA008274	circRNA008274
circRNA008275	circRNA008275
circRNA008277	circRNA008277
circRNA008278	circRNA008278
circRNA008285	circRNA008285
circRNA008288	circRNA008288
circRNA008290	circRNA008290
circRNA008296	circRNA008296
circRNA008303	circRNA008303
circRNA008305	circRNA008305
circRNA008306	circRNA008306
circRNA008308	circRNA008308
[truncated: 3,103 more rows]
