# Supplementary material for: Comprehensive transcriptional landscape of porcine cardiac and skeletal muscles reveals differences of aging
Source: Oncotarget. 2017 Dec 15;9(2):1524–41. doi: 10.18632/oncotarget.23290 (PMC5788579; doi:10.18632/oncotarget.23290)
Supplement: Supplementary file 4 [file oncotarget-09-1524-s004.xlsx]

## Sheet: Sheet1
mRNA in Cluster 1	mRNA in Cluster 2	lncRNA in Cluster 3	lncRNA in Cluster 4	miRNA in Cluster 5	miRNA in Cluster 6
ENSSSCG00000024954	ENSSSCG00000000866	MSTRG.175992	MSTRG.201513	ssc-miR-490-3p	ssc-miR-885-5p
ENSSSCG00000011806	ENSSSCG00000010304	MSTRG.74487			novel:X_31616
ENSSSCG00000029481	ENSSSCG00000004231	MSTRG.58060			miR-10b-3p
ENSSSCG00000028124	ENSSSCG00000016157	MSTRG.3723			miR-196a-3p
ENSSSCG00000024533	ENSSSCG00000021650	MSTRG.71895			novel:3_17525
ENSSSCG00000002013	ENSSSCG00000006141	MSTRG.215177			ssc-miR-10b
ENSSSCG00000010230	ENSSSCG00000003218				miR-200a-3p
ENSSSCG00000015797	ENSSSCG00000002961				novel:15_11873
ENSSSCG00000030999	ENSSSCG00000023496
ENSSSCG00000009867	ENSSSCG00000029471
ENSSSCG00000010570	ENSSSCG00000021703
ENSSSCG00000008948	ENSSSCG00000000298
ENSSSCG00000023695	ENSSSCG00000018003
ENSSSCG00000000727	ENSSSCG00000016397
ENSSSCG00000024586	ENSSSCG00000015720
ENSSSCG00000003325	ENSSSCG00000030134
ENSSSCG00000027332	ENSSSCG00000030681
ENSSSCG00000012700	ENSSSCG00000006754
ENSSSCG00000004890	ENSSSCG00000007805
ENSSSCG00000016662	ENSSSCG00000030087
ENSSSCG00000004280	ENSSSCG00000016398
ENSSSCG00000028662	ENSSSCG00000011286
ENSSSCG00000024683	ENSSSCG00000006390
ENSSSCG00000004510	ENSSSCG00000017271
ENSSSCG00000000573	ENSSSCG00000011508
ENSSSCG00000015069	ENSSSCG00000024416
ENSSSCG00000000644	ENSSSCG00000025136
ENSSSCG00000015123	ENSSSCG00000006631
ENSSSCG00000012667	ENSSSCG00000026533
ENSSSCG00000009110	ENSSSCG00000029651
ENSSSCG00000000643	ENSSSCG00000024061
ENSSSCG00000008205	ENSSSCG00000022748
ENSSSCG00000027658	ENSSSCG00000007231
ENSSSCG00000024230	ENSSSCG00000010947
ENSSSCG00000002801
ENSSSCG00000022402
ENSSSCG00000012873
ENSSSCG00000006928
ENSSSCG00000008528
ENSSSCG00000027636
ENSSSCG00000021573
ENSSSCG00000004598
ENSSSCG00000004248
ENSSSCG00000002553
ENSSSCG00000010253
ENSSSCG00000001025
ENSSSCG00000002825
ENSSSCG00000009859
ENSSSCG00000003687
ENSSSCG00000021911
ENSSSCG00000028510
ENSSSCG00000008623
ENSSSCG00000010517
ENSSSCG00000031053
ENSSSCG00000014229
ENSSSCG00000016672
ENSSSCG00000027976
ENSSSCG00000010493
ENSSSCG00000023779
ENSSSCG00000020750
ENSSSCG00000023396
ENSSSCG00000017647
ENSSSCG00000008813
ENSSSCG00000001716
ENSSSCG00000022081
ENSSSCG00000000175
ENSSSCG00000028994
ENSSSCG00000014184
ENSSSCG00000016620
ENSSSCG00000002029
ENSSSCG00000023670
ENSSSCG00000026314
ENSSSCG00000024305
ENSSSCG00000000645
ENSSSCG00000011755
ENSSSCG00000010800
ENSSSCG00000024681
ENSSSCG00000010651
ENSSSCG00000011470
ENSSSCG00000009830
ENSSSCG00000016002
ENSSSCG00000014725
ENSSSCG00000000528
ENSSSCG00000010853
ENSSSCG00000022846
ENSSSCG00000000939
ENSSSCG00000013171
ENSSSCG00000027311
ENSSSCG00000022569
ENSSSCG00000009703
ENSSSCG00000003368
ENSSSCG00000015290
ENSSSCG00000022345
ENSSSCG00000004241
ENSSSCG00000016859
ENSSSCG00000022893
ENSSSCG00000001039
ENSSSCG00000025465
ENSSSCG00000000576
ENSSSCG00000030512
ENSSSCG00000009323
ENSSSCG00000022156
ENSSSCG00000003431
ENSSSCG00000012409
ENSSSCG00000011325
