# Supplementary material for: Comprehensive transcriptional landscape of porcine cardiac and skeletal muscles reveals differences of aging
Source: Oncotarget. 2017 Dec 15;9(2):1524–41. doi: 10.18632/oncotarget.23290 (PMC5788579; doi:10.18632/oncotarget.23290)
Supplement: Supplementary file 5 [file oncotarget-09-1524-s005.xlsx]

## Sheet: DEGs
Up regulated mRNAs of old cardiac muscle vs young cardaic muscle
id	Type	logFC	logCPM	p-value	q-value
ENSSSCG00000001565	protein_coding	9.12015	0.392749	2.36164e-05	0.0257664
ENSSSCG00000007688	protein_coding	5.46844	3.47128	1.08449e-07	0.0007863
ENSSSCG00000007978	protein_coding	5.34686	8.70103	7.41293e-09	0.000101098
ENSSSCG00000010348	protein_coding	10.6063	1.82877	5.19481e-07	0.00177117
ENSSSCG00000012839	protein_coding	4.87028	4.93309	3.41747e-07	0.00155358
ENSSSCG00000012841	protein_coding	3.0339	4.26753	4.49218e-05	0.0408429
ENSSSCG00000014102	protein_coding	8.96734	0.24844	5.296e-05	0.0450642
ENSSSCG00000021433	protein_coding	4.52397	2.53015	1.35545e-06	0.00336101
ENSSSCG00000021886	protein_coding	6.13315	1.80703	7.00043e-07	0.0021216
ENSSSCG00000024482	protein_coding	3.00203	7.44767	3.30212e-05	0.0322163
ENSSSCG00000024771	protein_coding	5.16529	0.867499	6.06706e-05	0.0479779
ENSSSCG00000024883	protein_coding	4.5219	2.38981	5.47497e-06	0.00746677
ENSSSCG00000028103	protein_coding	4.25741	3.20891	1.86705e-06	0.00363755
ENSSSCG00000028568	protein_coding	3.00203	7.44767	3.30714e-05	0.0322163
ENSSSCG00000028999	protein_coding	9.5227	0.776619	1.79205e-06	0.00363755
ENSSSCG00000029773	protein_coding	10.2807	1.51064	4.19014e-07	0.00163272
ENSSSCG00000030984	protein_coding	3.94605	3.57598	8.87772e-06	0.0114935
Down regulated mRNAs of old cardiac muscle vs young cardiac muscle
id	Type	logFC	logCPM	p-value	q-value
ENSSSCG00000000239	protein_coding	-11.974	3.17863	2.02e-06	0.00366433
ENSSSCG00000000249	protein_coding	-13.2791	4.47747	4.81e-06	0.00728176
ENSSSCG00000006114	protein_coding	-9.05136	0.326923	2.58e-05	0.0271099
ENSSSCG00000006399	protein_coding	-7.44583	2.36232	9.27e-06	0.0114935
ENSSSCG00000017450	protein_coding	-13.5498	4.74735	4.31e-06	0.00716857
ENSSSCG00000017464	protein_coding	-9.12907	4.01028	4.47e-06	0.00716857
ENSSSCG00000020845	protein_coding	-9.03497	0.312394	5.21e-05	0.0450642
ENSSSCG00000024080	protein_coding	-6.47554	3.80539	5.91e-11	1.61e-06
ENSSSCG00000028522	protein_coding	-5.63623	3.4047	6.42e-05	0.0486468
Up regulated mRNAs of old skeletal muscle vs young skeletal muscle
id	Type	logFC	logCPM	p-value	q-value
ENSSSCG00000002274	protein_coding	3.31144	7.99327	1.71234e-05	0.00993642
ENSSSCG00000002383	protein_coding	2.906	8.13991	3.70315e-05	0.0162046
ENSSSCG00000002483	protein_coding	6.52214	0.153027	1.26129e-05	0.00782969
ENSSSCG00000002831	protein_coding	2.76899	3.58682	0.000157926	0.0458208
ENSSSCG00000006455	protein_coding	3.1236	2.34435	0.000150074	0.0450104
ENSSSCG00000007056	protein_coding	2.27221	4.36938	0.000156967	0.0458208
ENSSSCG00000008648	protein_coding	6.00553	5.83262	7.25875e-06	0.00606108
ENSSSCG00000008959	protein_coding	3.22648	2.8737	4.78845e-05	0.0196643
ENSSSCG00000008976	protein_coding	2.49707	5.06685	2.52095e-05	0.0122349
ENSSSCG00000008997	protein_coding	8.95421	0.310844	6.90737e-07	0.00153649
ENSSSCG00000009240	protein_coding	8.33088	3.26449	1.16059e-05	0.00755598
ENSSSCG00000009379	protein_coding	3.35039	1.93236	6.10643e-05	0.0229576
ENSSSCG00000009642	protein_coding	4.3266	1.56514	5.82763e-06	0.00598296
ENSSSCG00000009871	protein_coding	3.88486	2.76092	4.74146e-06	0.00506255
ENSSSCG00000009954	protein_coding	7.73958	-0.815549	0.000171202	0.0491385
ENSSSCG00000010452	protein_coding	5.3743	5.70867	0.000114302	0.0358949
ENSSSCG00000010453	protein_coding	5.05205	5.93731	1.34043e-05	0.00795114
ENSSSCG00000010708	protein_coding	2.59913	4.712	1.21481e-05	0.00772071
ENSSSCG00000011133	protein_coding	3.31442	4.96448	1.50322e-06	0.00222919
ENSSSCG00000011171	protein_coding	2.3591	6.75251	0.000130079	0.0399103
ENSSSCG00000012946	protein_coding	9.0393	0.38204	1.15465e-07	0.000308211
ENSSSCG00000013784	protein_coding	3.06847	6.36387	7.26612e-06	0.00606108
ENSSSCG00000013893	protein_coding	2.7452	5.90626	6.45743e-06	0.00606108
ENSSSCG00000014336	protein_coding	2.65213	5.48776	2.91446e-05	0.013413
ENSSSCG00000015069	protein_coding	5.18769	0.58559	1.86922e-05	0.0103948
ENSSSCG00000015267	protein_coding	3.77635	2.1296	2.23679e-05	0.0110568
ENSSSCG00000015568	protein_coding	2.69248	4.78464	3.26537e-06	0.00378968
ENSSSCG00000017887	protein_coding	4.3266	3.70666	8.51064e-05	0.0294358
ENSSSCG00000017959	protein_coding	8.40019	-0.198064	4.0198e-05	0.0173065
ENSSSCG00000021164	protein_coding	7.81547	2.74442	2.6567e-05	0.0124413
ENSSSCG00000021903	protein_coding	3.80563	4.4509	0.000175809	0.049924
ENSSSCG00000022256	protein_coding	2.80241	3.25719	5.5755e-05	0.0218863
ENSSSCG00000022420	protein_coding	8.02294	-0.564519	5.47355e-05	0.0218068
ENSSSCG00000022689	protein_coding	3.64865	4.80226	3.12277e-06	0.00378892
ENSSSCG00000022925	protein_coding	3.30774	5.13765	1.09776e-05	0.00755598
ENSSSCG00000024072	protein_coding	2.69679	3.18294	1.12904e-05	0.00755598
ENSSSCG00000024080	protein_coding	7.99348	3.29413	2.1116e-05	0.0108306
ENSSSCG00000024107	protein_coding	2.23776	7.49951	0.000148814	0.0450104
ENSSSCG00000024314	protein_coding	7.8997	-0.661301	8.65654e-05	0.0294358
ENSSSCG00000024464	protein_coding	2.88541	2.16223	3.5053e-05	0.0155945
ENSSSCG00000025949	protein_coding	10.0947	1.40009	1.25399e-11	1.11576e-07
ENSSSCG00000026043	protein_coding	6.83327	3.54362	0.000100612	0.0327518
ENSSSCG00000027640	protein_coding	10.0248	1.34461	0.000103418	0.0332594
ENSSSCG00000027673	protein_coding	9.33897	0.669715	9.04293e-09	6.01582e-05
ENSSSCG00000027750	protein_coding	7.92344	-0.654192	8.71174e-05	0.0294358
ENSSSCG00000027982	protein_coding	6.71814	6.94368	2.05055e-05	0.0108306
ENSSSCG00000028251	protein_coding	5.06515	0.112765	7.48533e-05	0.0273707
ENSSSCG00000028736	protein_coding	4.22593	5.03765	1.31514e-05	0.00795114
ENSSSCG00000028739	protein_coding	10.8327	2.13092	1.2548e-06	0.0020934
ENSSSCG00000029488	protein_coding	2.83271	2.87793	8.65528e-05	0.0294358
ENSSSCG00000030368	protein_coding	3.55826	11.0573	1.43143e-06	0.00222919
Dowm regulated mRNAs of old skeletal muscle vs young skeletal muscle
id	Type	logFC	logCPM	p-value	q-value
ENSSSCG00000000978	protein_coding	-5.59117	0.152786	8.87509e-05	0.0296128
ENSSSCG00000009856	protein_coding	-2.42124	5.43955	7.70867e-05	0.0275372
ENSSSCG00000010678	protein_coding	-2.45962	4.48393	2.15045e-05	0.0108306
ENSSSCG00000011700	protein_coding	-2.44278	4.53395	2.13088e-05	0.0108306
ENSSSCG00000012834	protein_coding	-8.29026	-0.293046	2.5847e-05	0.0123203
ENSSSCG00000013092	protein_coding	-4.41674	3.917	5.13779e-08	0.000152381
ENSSSCG00000013113	protein_coding	-2.55552	2.69765	0.000155739	0.0458208
ENSSSCG00000013934	protein_coding	-11.739	3.02329	2.84872e-06	0.00373916
ENSSSCG00000014011	protein_coding	-3.58765	1.09307	7.73719e-05	0.0275372
ENSSSCG00000014099	protein_coding	-8.54488	-0.0604007	2.94169e-06	0.00373916
ENSSSCG00000016700	protein_coding	-3.32288	3.05147	1.20372e-06	0.0020934
ENSSSCG00000017579	protein_coding	-3.75228	6.34376	1.75908e-05	0.00999045
ENSSSCG00000021015	protein_coding	-3.79826	6.61105	1.13768e-05	0.00755598
ENSSSCG00000021357	protein_coding	-3.56752	2.81095	1.93113e-06	0.00271304
ENSSSCG00000021825	protein_coding	-10.7917	2.08995	5.77014e-05	0.0223221
ENSSSCG00000022049	protein_coding	-2.52145	4.06088	6.93499e-05	0.0257105
ENSSSCG00000023239	protein_coding	-8.56265	-0.0432576	7.99e-06	0.00646294
ENSSSCG00000023805	protein_coding	-4.81906	3.09033	4.81054e-12	6.42039e-08
ENSSSCG00000024320	protein_coding	-10.3224	1.63014	3.75812e-06	0.00417981
ENSSSCG00000025339	protein_coding	-9.28682	0.633186	4.91831e-08	0.000152381
ENSSSCG00000026009	protein_coding	-6.72885	4.28463	9.81613e-19	2.62022e-14
ENSSSCG00000026770	protein_coding	-8.94616	0.312513	4.07011e-07	0.000987669
ENSSSCG00000028262	protein_coding	-9.21357	0.56313	2.04095e-05	0.0108306
ENSSSCG00000028997	protein_coding	-9.96364	1.28194	3.08698e-08	0.000117715
ENSSSCG00000029074	protein_coding	-2.96951	4.33109	9.15309e-05	0.0301634
ENSSSCG00000029144	protein_coding	-4.2161	1.66579	1.0289e-05	0.00742283
ENSSSCG00000029264	protein_coding	-3.12317	1.93625	0.000120626	0.0374403
ENSSSCG00000029891	protein_coding	-10.5294	1.83219	9.81864e-07	0.00187206
ENSSSCG00000029995	protein_coding	-9.30626	0.651928	1.12685e-08	6.01582e-05
ENSSSCG00000030313	protein_coding	-5.30259	5.84766	8.97745e-07	0.00184335

## Sheet: DELs
Up regulated lncRNAs of old cardiac muscle vs young cardiac muscle
id	Type	logFC	logCPM	p-value	q-value
MSTRG.143042	lincRNA	4.0719	6.29071	1.1531e-07	0.0007863
MSTRG.199724	lincRNA	4.49525	3.19953	1.11706e-05	0.0132474
MSTRG.51934	lincRNA	8.97352	0.254671	5.45211e-05	0.0450642
MSTRG.86430	lincRNA	4.45	4.83113	6.15642e-05	0.0479779
Up regulated lncRNAs of old skeletal muscle vs young skeletal muscle
id	Type	logFC	logCPM	p-value	q-value
MSTRG.212099	lincRNA	7.94483	-0.626264	5.87442e-05	0.0224008
MSTRG.49389	lincRNA	4.23564	3.12332	4.51035e-05	0.0191103
Down regulated lncRNAs of old skeletal muscle vs young skeletal muscle
id	Type	logFC	logCPM	p-value	q-value
MSTRG.82735	antisense	-2.6738	2.8552	3.10353e-05	0.0140411
MSTRG.59589	lincRNA	-4.39955	0.860236	7.15877e-06	0.00606108
MSTRG.8641	lincRNA	-2.45833	5.56759	4.61032e-05	0.0192286

## Sheet: DEMs
Up regulated miRNAs of old cardiac muscle vs young cardiac muscle
id	logFC	logCPM	p-value	q-value
ssc-miR-7136-5p	5.01248	4.9709	5.59256e-06	0.00519265
ssc-miR-7136-3p	6.02599	3.24502	6.16338e-06	0.00519265
miR-144-5p	6.68055	4.37413	2.85761e-05	0.0105513
ssc-miR-545-3p	7.63674	5.92263	3.13094e-05	0.0105513
novel:3_18386	7.72964	-0.372022	5.70029e-05	0.0160083
miR-590-3p	6.32677	4.67968	7.76835e-05	0.0186995
miR-33b-5p	6.82664	3.45379	0.000132029	0.0235563
miR-153-3p	5.33546	1.61743	0.000133988	0.0235563
ssc-miR-144	5.32659	7.81563	0.000155795	0.0235563
ssc-miR-216	4.66291	0.982419	0.00016776	0.0235563
ssc-miR-1	4.57849	15.2432	0.000227132	0.0286832
miR-1-3p	4.55639	16.2201	0.000238317	0.0286832
ssc-miR-374b-3p	4.77966	2.24987	0.000292342	0.0322493
ssc-miR-190a	4.76293	6.95095	0.000314731	0.0322493
ssc-miR-545-5p	4.38337	5.22131	0.000395748	0.0346134
ssc-miR-208b	5.25098	9.33261	0.00040269	0.0346134
miR-216a-5p	4.59691	0.0398713	0.000431614	0.0346319
miR-33a-5p	6.2522	4.37435	0.000510923	0.0391321
ssc-miR-153	5.27146	0.650544	0.000589705	0.0402322
ssc-miR-126-5p	3.37967	10.5954	0.000620119	0.0402322
miR-29b-3p	3.42178	9.53554	0.000644671	0.0402322
Down regulated miRNAs of old cardiac muscle vs young cardiac muscle
id	logFC	logCPM	p-value	q-value
novel:GL892983.1_34817	-6.54896	2.73836	1.73653e-05	0.00975353
Up regulated miRNAs of old skeletal muscle vs young skeletal muscle
id	logFC	logCPM	p-value	q-value
ssc-miR-29c	3.00867	12.3869	1.45776e-09	2.91552e-07
miR-29b-3p	2.63809	10.5573	6.45997e-09	1.0336e-06
ssc-miR-204	3.1914	6.02702	1.36654e-08	1.68189e-06
novel:3_18386	8.20638	-0.598706	1.88735e-07	1.43798e-05
ssc-miR-885-5p	2.85125	6.77659	2.1154e-07	1.52217e-05
ssc-miR-365-3p	2.45937	8.11761	2.47404e-07	1.64936e-05
ssc-miR-29a	1.90494	11.8709	1.02537e-05	0.00033325
miR-29a-3p	1.90479	11.865	1.04141e-05	0.00033325
novel:3_17830	3.87963	2.38235	8.06365e-05	0.00222446
novel:17_13714	2.93224	5.23959	0.000109646	0.00287597
miR-204-3p	2.95481	1.69288	0.000178278	0.0042574
novel:JH118931.1_33546	3.75394	0.857831	0.000265043	0.0059728
ssc-miR-664-3p	3.30195	-0.0831296	0.000290526	0.00645614
novel:2_15905	5.00725	-1.28897	0.000366008	0.00762202
ssc-miR-9-2	3.2154	7.44865	0.000371573	0.00762202
novel:14_8237	2.48107	5.43022	0.000417115	0.0082393
ssc-miR-124a	4.87151	3.78901	0.000601504	0.0115952
ssc-miR-1249	2.76075	2.37089	0.000835958	0.015923
miR-9-3p	3.28383	4.80542	0.00090409	0.0170182
ssc-miR-935	2.41414	2.64445	0.00105046	0.0190859
miR-4787-5p	4.02631	-1.43878	0.00111654	0.0198495
ssc-miR-1249	2.73852	1.39033	0.00129924	0.0225955
miR-4792	1.98416	5.43961	0.00133134	0.0229047
ssc-miR-137	4.2578	2.19198	0.00141714	0.0238846
novel:15_12033	4.30692	-1.96347	0.00197727	0.0319558
novel:11_3849	2.82502	0.735317	0.00277914	0.0431712
miR-211-5p	5.80487	-2.51483	0.00307513	0.0472675
Down regulated miRNAs of old skeletal muscle vs young skeletal muscle
id	logFC	logCPM	p-value	q-value
ssc-miR-369	-4.55249	5.83744	2.04773e-11	3.27637e-08
ssc-miR-136	-3.58109	7.02395	5.15233e-11	4.12187e-08
ssc-miR-127	-3.48213	7.17742	1.87491e-10	5.9997e-08
miR-369-5p	-3.86021	-0.673677	0.000101185	0.00269825
ssc-miR-196b-5p	-3.43629	8.3139	1.15585e-08	1.68123e-06
miR-431-5p	-5.91	2.32164	2.01247e-08	2.29996e-06
ssc-miR-370	-4.81957	2.7018	3.95077e-08	3.71838e-06
miR-1197	-5.32576	0.931925	5.52067e-08	4.90726e-06
ssc-miR-758	-3.93234	3.49644	1.84679e-07	1.43798e-05
miR-136-3p	-3.66546	3.83713	3.09764e-07	1.98249e-05
ssc-miR-382	-4.25386	2.46554	3.73279e-07	2.176e-05
miR-376b-3p	-3.69489	3.70835	3.80801e-07	2.176e-05
miR-329-5p	-8.04493	-0.738362	4.19231e-07	2.313e-05
miR-409-3p	-3.7318	3.18019	5.14744e-07	2.7453e-05
miR-495-3p	-5.64003	0.0768135	8.5992e-07	4.4383e-05
miR-412-5p	-4.77015	2.03953	1.22282e-06	5.80592e-05
miR-409-5p	-3.98902	1.64346	1.6572e-06	7.40542e-05
miR-323b-3p	-4.48444	0.797779	1.66622e-06	7.40542e-05
ssc-miR-432-5p	-4.15499	2.42706	2.0732e-06	8.72927e-05
miR-376c-3p	-3.0621	4.71508	2.16487e-06	8.88153e-05
miR-382-3p	-4.03339	1.12758	2.29929e-06	9.19714e-05
ssc-miR-194b-5p	-7.05781	2.31613	3.11067e-06	0.000121392
ssc-miR-323	-4.08889	1.83153	3.4914e-06	0.000129913
novel:GL894231.1_34489	-3.79527	1.88336	4.09828e-06	0.000149028
miR-493-5p	-4.97787	0.892621	8.56335e-06	0.000304475
miR-127-5p	-3.18588	3.18028	9.63876e-06	0.000328128
miR-487b-3p	-3.65438	1.85887	1.02842e-05	0.00033325
ssc-miR-215	-6.63376	3.25491	1.27742e-05	0.000397822
miR-377-3p	-3.63424	1.27666	2.82695e-05	0.000853418
miR-380-3p	-3.60338	1.50267	3.92526e-05	0.00116304
miR-494-3p	-3.28181	1.25483	5.19181e-05	0.00151035
ssc-miR-493-3p	-3.90735	0.105912	5.4507e-05	0.00155734
miR-660-5p	-2.11524	6.35619	9.27508e-05	0.00251528
miR-369-5p	-3.86021	-0.673677	0.000101185	0.00269825
miR-541-5p	-5.13167	-1.13275	0.000112125	0.00289356
ssc-miR-532-5p	-2.03635	6.31203	0.000149348	0.00375372
miR-411-5p	-2.36983	4.71425	0.000150149	0.00375372
miR-379-5p	-2.74373	3.36707	0.000164947	0.00399871
miR-431-3p	-4.16569	-1.21891	0.000188379	0.00443245
ssc-miR-362	-1.98477	6.11476	0.000231736	0.00537358
miR-802	-7.14757	-1.44791	0.00035395	0.00762202
ssc-miR-376a-5p	-3.72699	-0.820802	0.000395196	0.00795533
miR-656-3p	-2.84897	0.51574	0.000928152	0.0172679
miR-485-5p	-2.93118	0.358593	0.00104476	0.0190859
novel:GL894231.1_34508	-2.83146	1.44407	0.00118657	0.0208628
miR-543	-3.17905	-1.54654	0.00158499	0.0264165
miR-329-3p	-2.38338	1.40465	0.00182383	0.0300837
miR-500b-5p	-1.6217	6.05337	0.00196959	0.0319558
miR-500a-5p	-1.62005	6.1252	0.00201897	0.0323035
novel:GL893425.2_32991	-7.36407	-1.4412	0.00250076	0.0396159
miR-410-3p	-3.19811	-1.20436	0.00270149	0.0423763
miR-539-5p	-3.32055	-1.86913	0.00310193	0.0472675

## Sheet: DECs
Up regulated circRNAs of old cardiac muscle vs young cardiac muscle
id	logFC	logCPM	p-value	q-value
circRNA004555	8.70092	-0.00212119	0.000264925	0.133751
circRNA010340	8.60431	-0.0918369	0.000361925	0.149121
circRNA019799	7.95144	-0.684962	0.00372043	0.519741
circRNA003185	9.04584	0.321767	0.00437737	0.554537
circRNA000535	7.72203	-0.886687	0.00783875	0.769996
circRNA003476	7.64928	-0.950419	0.00995473	0.861724
circRNA001786	8.39693	-0.281936	0.0140667	1
circRNA017141	8.34587	-0.328581	0.0154442	1
circRNA005698	7.43451	-1.1346	0.0181528	1
circRNA016360	8.21919	-0.443674	0.0192098	1
circRNA010351	7.326	-1.22579	0.0218293	1
circRNA017140	8.05931	-0.587544	0.0253325	1
circRNA000688	7.9722	-0.665247	0.0295339	1
circRNA020853	7.12063	-1.39485	0.0362164	1
circRNA015634	7.80582	-0.812199	0.0374685	1
circRNA009291	4.60532	-0.82972	0.0393241	1
circRNA010618	7.04456	-1.45729	0.0398741	1
circRNA000691	7.72819	-0.880073	0.0428227	1
circRNA000285	7.26409	-1.27576	0.0442299	1
circRNA000948	7.64613	-0.951302	0.048719	1
Down regulated circRNAs of old cardiac muscle vs young cardiac muscle
id	logFC	logCPM	p-value	q-value
circRNA014716	-8.12209	-0.533755	0.00217631	0.3939
circRNA005658	-8.27897	-0.395795	0.0178167	1
circRNA013512	-7.41374	-1.15586	0.0195856	1
circRNA020877	-7.28132	-1.26102	0.0304363	1
circRNA006152	-7.1286	-1.39263	0.034301	1
circRNA010179	-4.61706	-0.802772	0.0414749	1
Up regulated circRNAs of old skeletal muscle vs young skeletal muscle
id	logFC	logCPM	p-value	q-value
circRNA020859	8.83023	0.181591	8.83592e-07	0.00200686
circRNA005918	7.45112	-1.07082	0.000710435	0.135523
circRNA020603	8.80859	0.187698	0.0009225	0.157606
circRNA003902	7.16268	-1.32114	0.00241609	0.291726
circRNA000443	4.56548	-0.811829	0.0024914	0.294752
circRNA003899	7.19296	-1.30069	0.00276143	0.311101
circRNA010796	6.90594	-1.50539	0.00353653	0.351105
circRNA012044	6.8173	-1.59608	0.00515626	0.41844
circRNA003597	2.14149	2.60194	0.00592939	0.451155
circRNA008077	6.69337	-1.70413	0.0105977	0.6125
circRNA002276	2.88259	-0.394957	0.0111143	0.629283
circRNA008751	6.54398	-1.81652	0.0132491	0.674251
circRNA014530	3.80062	-0.987995	0.0146955	0.713587
circRNA010411	6.30034	-1.97925	0.0181716	0.770601
circRNA005242	6.30034	-1.97925	0.0181805	0.770601
circRNA005190	6.24741	-2.00719	0.0184098	0.770601
circRNA001771	6.5358	-1.8358	0.0203983	0.803592
circRNA021022	6.22031	-2.02121	0.0211	0.807086
circRNA019179	3.08482	-0.393531	0.0211583	0.807816
circRNA003230	6.34087	-1.97361	0.0243175	0.851565
circRNA003600	6.19032	-2.06889	0.0258692	0.868235
circRNA009659	3.28241	-0.797554	0.0273104	0.886693
circRNA000909	6.21891	-2.05432	0.0277466	0.886693
circRNA007041	6.07321	-2.12756	0.0305421	0.924208
circRNA014704	6.11737	-2.12384	0.032947	0.943327
circRNA019591	5.99355	-2.18404	0.0357615	0.969385
circRNA016325	5.96148	-2.19918	0.0367783	0.975641
circRNA004588	5.96148	-2.19918	0.0367865	0.975641
circRNA020056	5.90912	-2.24297	0.0375131	0.977939
circRNA002261	5.90912	-2.24297	0.0375294	0.977939
circRNA018089	5.9424	-2.22746	0.0376406	0.978517
circRNA006755	5.9424	-2.22746	0.037662	0.978517
circRNA005258	5.92865	-2.21435	0.038558	0.986768
circRNA013141	5.97527	-2.21199	0.0388815	0.990157
circRNA009799	2.83743	-0.756697	0.041314	1
circRNA002391	5.81936	-2.30459	0.0454745	1
circRNA010446	6.4995	-1.7763	0.0457569	1
circRNA005658	6.49949	-1.7763	0.0457815	1
circRNA007446	5.89463	-2.22956	0.0479885	1
circRNA003596	1.27698	2.55699	0.0497223	1
Down regulated circRNAs of old skeletal muscle vs young skeletal muscle
id	logFC	logCPM	p-value	q-value
circRNA020856	-7.60756	-0.89526	0.000404399	0.0931436
circRNA020833	-2.32435	2.43486	0.00111117	0.179951
circRNA020839	-2.56112	1.26947	0.00152943	0.221844
circRNA010216	-6.52694	-1.76555	0.0115849	0.638691
circRNA020853	-3.24414	0.0899599	0.0120982	0.646796
circRNA014161	-6.34504	-1.90045	0.0145258	0.710444
circRNA003760	-6.27273	-1.95183	0.0175938	0.762637
circRNA008207	-6.20822	-1.99892	0.0218397	0.815787
circRNA001965	-6.19659	-2.00509	0.0229918	0.834195
circRNA014844	-6.21017	-1.99789	0.0232298	0.837681
circRNA020877	-3.29859	-0.768515	0.0240542	0.847865
circRNA012791	-6.042	-2.11244	0.030235	0.920627
circRNA011598	-6.042	-2.11244	0.0302368	0.920627
circRNA003335	-6.042	-2.11244	0.0302592	0.920627
circRNA020432	-4.11166	0.29464	0.0334005	0.949528
circRNA006133	-6.29149	-1.9418	0.0341232	0.953586
circRNA002058	-1.63729	1.31625	0.0356548	0.967409
circRNA017388	-6.05496	-2.10595	0.03701	0.977939
circRNA011308	-6.05496	-2.10595	0.0370299	0.977939
circRNA014176	-5.95457	-2.17103	0.0371928	0.977939
circRNA018401	-6.7241	-1.62112	0.0397056	0.998804
circRNA018303	-5.86151	-2.23211	0.0448575	1
