# Supplementary material for: Comprehensive transcriptional landscape of porcine cardiac and skeletal muscles reveals differences of aging
Source: Oncotarget. 2017 Dec 15;9(2):1524–41. doi: 10.18632/oncotarget.23290 (PMC5788579; doi:10.18632/oncotarget.23290)
Supplement: Supplementary file 6 [file oncotarget-09-1524-s006.xlsx]

## Sheet: cluster 1 GO anlysis
mRNAs in cluster 1 GO anlysis
category	over_represented_pvalue	q-value	numDEInCat	numInCat	term	ontology	DE_id	Gene_symbol
GO:0055010	1.89872e-08	1.46961e-05	5	18	ventricular cardiac muscle tissue morphogenesis	BP	ENSSSCG00000000528,ENSSSCG00000011325,ENSSSCG00000009830,ENSSSCG00000030999,ENSSSCG00000002029	PKP2,MYL3,MYL2,MYH6,MYH7
GO:0002026	1.0308e-07	3.98921e-05	4	10	the regulation force of heart contraction	BP	ENSSSCG00000011325,ENSSSCG00000004248,ENSSSCG00000030999,ENSSSCG00000002029	MYL3,PLN,MYH6,MYH7
GO:0007512	2.43886e-07	6.29226e-05	4	12	adult heart development	BP	ENSSSCG00000004241,ENSSSCG00000009703,ENSSSCG00000030999,ENSSSCG00000002029	GJA1,HAND2,MYH6,MYH7
GO:0008016	4.88697e-07	9.45628e-05	4	14	regulation of heart contraction	BP	ENSSSCG00000004241,ENSSSCG00000004248,ENSSSCG00000031053,ENSSSCG00000030999	GJA1,PLN,S100A1,MYH6
GO:0030016	3.48794e-06	0.000539933	4	22	myofibril	CC	ENSSSCG00000000573,ENSSSCG00000009830,ENSSSCG00000030999,ENSSSCG00000002029	KCNJ8,MYL2,MYH6,MYH7
GO:0060048	6.96885e-06	0.000898982	4	26	cardiac muscle contraction	BP	ENSSSCG00000011325,ENSSSCG00000009830,ENSSSCG00000030999,ENSSSCG00000002029	MYL3,MYL2,MYH6,MYH7
GO:0001725	1.27167e-05	0.0014061	4	30	stress fiber	CC	ENSSSCG00000010651,ENSSSCG00000024230,ENSSSCG00000030999,ENSSSCG00000002029	ABLIM1,MYL9,MYH6,MYH7
GO:0019752	9.90267e-05	0.00913126	3	19	carboxylic acid metabolic process	BP	ENSSSCG00000023670,ENSSSCG00000000576,ENSSSCG00000013171	--,--,LDHB
GO:0030018	0.000106681	0.00913126	4	51	Z disc	CC	ENSSSCG00000009110,ENSSSCG00000024230,ENSSSCG00000030999,ENSSSCG00000002029	--,MYL9,MYH6,MYH7
GO:0007507	0.000117975	0.00913126	6	158	heart development	BP	ENSSSCG00000000528,ENSSSCG00000000573,ENSSSCG00000004241,ENSSSCG00000009830,ENSSSCG00000009867,ENSSSCG00000009703	PKP2,KCNJ8,GJA1,MYL2,TBX5,HAND2
GO:0030049	0.000224804	0.0136371	2	5	muscle filament sliding	BP	ENSSSCG00000030999,ENSSSCG00000002029	MYH6,MYH7
GO:0016714	0.000225231	0.0136371	2	5	oxidoreductase activity, acting on paired donors, with incorporation or reduction of molecular oxygen, reduced pteridine as one donor, and incorporation of one atom of oxygen	MF	ENSSSCG00000026314,ENSSSCG00000022156	--,--
GO:0086073	0.000229047	0.0136371	2	5	bundle of His cell-Purkinje myocyte adhesion involved in cell communication	BP	ENSSSCG00000001025,ENSSSCG00000000528	DSP,PKP2
GO:0006936	0.000326544	0.0158368	3	28	muscle contraction	BP	ENSSSCG00000016662,ENSSSCG00000030999,ENSSSCG00000002029	TBX20,MYH6,MYH7
GO:0014704	0.00032667	0.0158368	3	28	intercalated disc	CC	ENSSSCG00000001025,ENSSSCG00000000528,ENSSSCG00000004241	DSP,PKP2,GJA1
GO:0004459	0.000339715	0.0158368	2	6	L-lactate dehydrogenase activity	MF	ENSSSCG00000000576,ENSSSCG00000013171	--,LDHB
GO:0002377	0.000347836	0.0158368	3	29	immunoglobulin production	BP	ENSSSCG00000020750,ENSSSCG00000008205,ENSSSCG00000027332	--,--,IGKV-11
GO:0006096	0.000398273	0.0171257	3	30	glycolytic process	BP	ENSSSCG00000010517,ENSSSCG00000027658,ENSSSCG00000010253	PGAM1,--,HK1
GO:0004396	0.000474771	0.0184974	2	7	hexokinase activity	MF	ENSSSCG00000027658,ENSSSCG00000010253	--,HK1
GO:0098911	0.000477969	0.0184974	2	7	regulation of ventricular cardiac muscle cell action potential	BP	ENSSSCG00000001025,ENSSSCG00000000528	DSP,PKP2
GO:0003824	0.000571516	0.0195506	9	486	catalytic activity	MF	ENSSSCG00000023670,ENSSSCG00000017647,ENSSSCG00000000939,ENSSSCG00000010853,ENSSSCG00000000576,ENSSSCG00000013171,ENSSSCG00000010517,ENSSSCG00000004510,ENSSSCG00000014184	--,PPM1E,ACSS3,EPHX1,--,LDHB,PGAM1,ACAA2,PAM
GO:0006941	0.000628285	0.0195506	2	8	striated muscle contraction	BP	ENSSSCG00000030999,ENSSSCG00000002029	MYH6,MYH7
GO:0030898	0.000629133	0.0195506	2	8	actin-dependent ATPase activity	MF	ENSSSCG00000030999,ENSSSCG00000002029	MYH6,MYH7
GO:0050811	0.000629642	0.0195506	2	8	GABA receptor binding	MF	ENSSSCG00000000644,ENSSSCG00000000645	--,GABARAPL1
GO:0005536	0.000631478	0.0195506	2	8	glucose binding	MF	ENSSSCG00000027658,ENSSSCG00000010253	--,HK1
GO:0001947	0.000814629	0.0242509	3	38	heart looping	BP	ENSSSCG00000016662,ENSSSCG00000004241,ENSSSCG00000009703	TBX20,GJA1,HAND2
GO:0009072	0.00100403	0.0287821	2	10	aromatic amino acid family metabolic process	BP	ENSSSCG00000026314,ENSSSCG00000022156	--,--
GO:0001934	0.00106556	0.0294552	4	93	positive regulation of protein phosphorylation	BP	ENSSSCG00000024954,ENSSSCG00000012873,ENSSSCG00000024305,ENSSSCG00000000727	FGF1,--,MT3,--
GO:0060413	0.00123453	0.0321449	2	11	atrial septum morphogenesis	BP	ENSSSCG00000016662,ENSSSCG00000009867	TBX20,TBX5
GO:0016616	0.00124593	0.0321449	3	44	oxidoreductase activity, acting on the CH-OH group of donors, NAD or NADP as acceptor	MF	ENSSSCG00000023670,ENSSSCG00000000576,ENSSSCG00000013171	--,--,LDHB
GO:0014898	0.001469	0.0345056	2	12	cardiac muscle hypertrophy in response to stress	BP	ENSSSCG00000030999,ENSSSCG00000002029	MYH6,MYH7
GO:0000146	0.00146918	0.0345056	2	12	microfilament motor activity	MF	ENSSSCG00000030999,ENSSSCG00000002029	MYH6,MYH7
GO:0001678	0.00147117	0.0345056	2	12	cellular glucose homeostasis	BP	ENSSSCG00000027658,ENSSSCG00000010253	--,HK1
GO:0032148	0.00172152	0.0363091	2	13	activation of protein kinase B activity	BP	ENSSSCG00000024954,ENSSSCG00000024305	FGF1,MT3
GO:0000421	0.00172932	0.0363091	2	13	autophagosome membrane	CC	ENSSSCG00000000644,ENSSSCG00000000645	--,GABARAPL1
GO:0035050	0.00173925	0.0363091	2	13	embryonic heart tube development	BP	ENSSSCG00000016662,ENSSSCG00000004241	TBX20,GJA1
GO:0060045	0.00174087	0.0363091	2	13	positive regulation of cardiac muscle cell proliferation	BP	ENSSSCG00000016662,ENSSSCG00000009867	TBX20,TBX5
GO:0006914	0.00191188	0.0363091	3	51	autophagy	BP	ENSSSCG00000000644,ENSSSCG00000000645,ENSSSCG00000023396	--,GABARAPL1,LIX1
GO:0005975	0.00193966	0.0363091	5	183	carbohydrate metabolic process	BP	ENSSSCG00000023670,ENSSSCG00000000576,ENSSSCG00000013171,ENSSSCG00000027658,ENSSSCG00000010253	--,--,LDHB,--,HK1
GO:0045893	0.00221462	0.0363091	7	373	positive regulation of transcription, DNA-templated	BP	ENSSSCG00000016662,ENSSSCG00000009859,ENSSSCG00000008528,ENSSSCG00000009867,ENSSSCG00000009703,ENSSSCG00000024305,ENSSSCG00000012409	TBX20,TESC,LBH,TBX5,HAND2,MT3,CITED1
GO:0005911	0.00241615	0.0363091	4	116	cell-cell junction	CC	ENSSSCG00000001025,ENSSSCG00000003687,ENSSSCG00000000528,ENSSSCG00000004241	DSP,EPB41L3,PKP2,GJA1
GO:0016459	0.0026278	0.0363091	3	57	myosin complex	CC	ENSSSCG00000024230,ENSSSCG00000030999,ENSSSCG00000002029	MYL9,MYH6,MYH7
GO:0000307	0.00262913	0.0363091	2	16	cyclin-dependent protein kinase holoenzyme complex	CC	ENSSSCG00000012873,ENSSSCG00000000727	--,--
GO:0030057	0.00265243	0.0363091	2	16	desmosome	CC	ENSSSCG00000001025,ENSSSCG00000000528	DSP,PKP2
GO:0008134	0.00279582	0.0363091	5	199	transcription factor binding	MF	ENSSSCG00000006928,ENSSSCG00000012873,ENSSSCG00000009867,ENSSSCG00000009703,ENSSSCG00000028510	LMO4,--,TBX5,HAND2,--
GO:0005242	0.00298308	0.0363091	2	17	inward rectifier potassium channel activity	MF	ENSSSCG00000000573,ENSSSCG00000021573	KCNJ8,KCNJ5
GO:0045737	0.00333133	0.0363091	2	18	positive regulation of cyclin-dependent protein serine/threonine kinase activity	BP	ENSSSCG00000012873,ENSSSCG00000000727	--,--
GO:0010628	0.00365846	0.0363091	5	212	positive regulation of gene expression	BP	ENSSSCG00000004241,ENSSSCG00000009859,ENSSSCG00000024305,ENSSSCG00000012409,ENSSSCG00000003368	GJA1,TESC,MT3,CITED1,RNF207
GO:0046835	0.00413327	0.0363091	2	20	carbohydrate phosphorylation	BP	ENSSSCG00000027658,ENSSSCG00000010253	--,HK1
GO:0003281	0.00413913	0.0363091	2	20	ventricular septum development	BP	ENSSSCG00000006928,ENSSSCG00000009867	LMO4,TBX5
GO:0046034	0.00414043	0.0363091	2	20	ATP metabolic process	BP	ENSSSCG00000030999,ENSSSCG00000002029	MYH6,MYH7
GO:0032281	0.0045358	0.0363091	2	21	AMPA glutamate receptor complex	CC	ENSSSCG00000022569,ENSSSCG00000011470	--,ABHD6
GO:0002027	0.00455081	0.0363091	2	21	regulation of heart rate	BP	ENSSSCG00000030999,ENSSSCG00000002029	MYH6,MYH7
GO:0006875	0.0047353	0.0363091	1	1	cellular metal ion homeostasis	BP	ENSSSCG00000024305	MT3
GO:0046870	0.0047353	0.0363091	1	1	cadmium ion binding	MF	ENSSSCG00000024305	MT3
GO:0055073	0.0047353	0.0363091	1	1	cadmium ion homeostasis	BP	ENSSSCG00000024305	MT3
GO:0060049	0.0047353	0.0363091	1	1	regulation of protein glycosylation	BP	ENSSSCG00000024305	MT3
GO:0097214	0.0047353	0.0363091	1	1	positive regulation of lysosomal membrane permeability	BP	ENSSSCG00000024305	MT3
GO:2000376	0.0047353	0.0363091	1	1	positive regulation of oxygen metabolic process	BP	ENSSSCG00000024305	MT3
GO:0070141	0.00473744	0.0363091	1	1	response to UV-A	BP	ENSSSCG00000012873	--
GO:0010987	0.00475863	0.0363091	1	1	negative regulation of high-density lipoprotein particle clearance	BP	ENSSSCG00000015069	APOC3
GO:0045833	0.00475863	0.0363091	1	1	negative regulation of lipid metabolic process	BP	ENSSSCG00000015069	APOC3
GO:0014728	0.00476229	0.0363091	1	1	regulation of the force of skeletal muscle contraction	BP	ENSSSCG00000002029	MYH7
GO:0031449	0.00476229	0.0363091	1	1	regulation of slow-twitch skeletal muscle fiber contraction	BP	ENSSSCG00000002029	MYH7
GO:0032982	0.00476229	0.0363091	1	1	myosin filament	CC	ENSSSCG00000002029	MYH7
GO:0042694	0.00477216	0.0363091	1	1	muscle cell fate specification	BP	ENSSSCG00000009830	MYL2
GO:0086023	0.00477938	0.0363091	1	1	adrenergic receptor signaling pathway involved in heart process	BP	ENSSSCG00000004248	PLN
GO:0090534	0.00477938	0.0363091	1	1	calcium ion-transporting ATPase complex	CC	ENSSSCG00000004248	PLN
GO:1901877	0.00477938	0.0363091	1	1	negative regulation of calcium ion binding	BP	ENSSSCG00000004248	PLN
GO:1901894	0.00477938	0.0363091	1	1	regulation of calcium-transporting ATPase activity	BP	ENSSSCG00000004248	PLN
GO:1901895	0.00477938	0.0363091	1	1	negative regulation of calcium-transporting ATPase activity	BP	ENSSSCG00000004248	PLN
GO:0070669	0.00481677	0.0363091	1	1	response to interleukin-2	BP	ENSSSCG00000012409	CITED1
GO:0071104	0.00481677	0.0363091	1	1	response to interleukin-9	BP	ENSSSCG00000012409	CITED1
GO:0071105	0.00481677	0.0363091	1	1	response to interleukin-11	BP	ENSSSCG00000012409	CITED1
GO:0050865	0.0048183	0.0363091	1	1	regulation of cell activation	BP	ENSSSCG00000006928	LMO4
GO:2000124	0.00482117	0.0363091	1	1	regulation of endocannabinoid signaling pathway	BP	ENSSSCG00000011470	ABHD6
GO:0003175	0.00482374	0.0363091	1	1	tricuspid valve development	BP	ENSSSCG00000016662	TBX20
GO:0003176	0.00482374	0.0363091	1	1	aortic valve development	BP	ENSSSCG00000016662	TBX20
GO:0003207	0.00482374	0.0363091	1	1	cardiac chamber formation	BP	ENSSSCG00000016662	TBX20
GO:0036306	0.00482374	0.0363091	1	1	embryonic heart tube elongation	BP	ENSSSCG00000016662	TBX20
GO:0061032	0.00483097	0.0363091	1	1	visceral serous pericardium development	BP	ENSSSCG00000009703	HAND2
GO:2000763	0.00483097	0.0363091	1	1	positive regulation of transcription from RNA polymerase II promoter involved in norepinephrine biosynthetic process	BP	ENSSSCG00000009703	HAND2
GO:2000764	0.00483097	0.0363091	1	1	positive regulation of semaphorin-plexin signaling pathway involved in outflow tract morphogenesis	BP	ENSSSCG00000009703	HAND2
GO:0033961	0.00483118	0.0363091	1	1	cis-stilbene-oxide hydrolase activity	MF	ENSSSCG00000010853	EPHX1
GO:1903762	0.00483176	0.0363091	1	1	positive regulation of voltage-gated potassium channel activity involved in ventricular cardiac muscle cell action potential repolarization	BP	ENSSSCG00000003368	RNF207
GO:0001519	0.00483183	0.0363091	1	1	peptide amidation	BP	ENSSSCG00000014184	PAM
GO:0003050	0.00483183	0.0363091	1	1	regulation of systemic arterial blood pressure by atrial natriuretic peptide	BP	ENSSSCG00000008813	CORIN
GO:0004504	0.00483183	0.0363091	1	1	peptidylglycine monooxygenase activity	MF	ENSSSCG00000014184	PAM
GO:0004598	0.00483183	0.0363091	1	1	peptidylamidoglycolate lyase activity	MF	ENSSSCG00000014184	PAM
GO:0007522	0.00483183	0.0363091	1	1	visceral muscle development	BP	ENSSSCG00000030999	MYH6
GO:0008109	0.00483183	0.0363091	1	1	N-acetyllactosaminide beta-1,6-N-acetylglucosaminyltransferase activity	MF	ENSSSCG00000001039	GCNT2
GO:0010643	0.00483183	0.0363091	1	1	cell communication by chemical coupling	BP	ENSSSCG00000004241	GJA1
GO:0010644	0.00483183	0.0363091	1	1	cell communication by electrical coupling	BP	ENSSSCG00000004241	GJA1
GO:0019836	0.00483183	0.0363091	1	1	hemolysis by symbiont of host erythrocytes	BP	ENSSSCG00000008948	ALB
GO:0035813	0.00483183	0.0363091	1	1	regulation of renal sodium excretion	BP	ENSSSCG00000008813	CORIN
GO:0043217	0.00483183	0.0363091	1	1	myelin maintenance	BP	ENSSSCG00000003687	EPB41L3
GO:0045163	0.00483183	0.0363091	1	1	clustering of voltage-gated potassium channels	BP	ENSSSCG00000010570	KCNIP2
GO:0045844	0.00483183	0.0363091	1	1	positive regulation of striated muscle tissue development	BP	ENSSSCG00000004241	GJA1
GO:0060156	0.00483183	0.0363091	1	1	milk ejection	BP	ENSSSCG00000004241	GJA1
GO:0060681	0.00483183	0.0363091	1	1	branch elongation involved in ureteric bud branching	BP	ENSSSCG00000024954	FGF1
GO:0072163	0.00483183	0.0363091	1	1	mesonephric epithelium development	BP	ENSSSCG00000024954	FGF1
GO:0086019	0.00483183	0.0363091	1	1	cell-cell signaling involved in cardiac conduction	BP	ENSSSCG00000000528	PKP2
GO:1903763	0.00483183	0.0363091	1	1	gap junction channel activity involved in cell communication by electrical coupling	MF	ENSSSCG00000004241	GJA1
GO:0061025	0.00494895	0.0368316	2	22	membrane fusion	BP	ENSSSCG00000000644,ENSSSCG00000000645	--,GABARAPL1
GO:0030308	0.00510141	0.0376047	3	72	negative regulation of cell growth	BP	ENSSSCG00000004241,ENSSSCG00000009830,ENSSSCG00000024305	GJA1,MYL2,MT3
GO:0086091	0.00545284	0.0394578	2	23	regulation of heart rate by cardiac conduction	BP	ENSSSCG00000001025,ENSSSCG00000000528	DSP,PKP2
GO:0005080	0.00545476	0.0394578	2	23	protein kinase C binding	MF	ENSSSCG00000001025,ENSSSCG00000000528	DSP,PKP2
GO:0044804	0.00591154	0.0423661	2	24	nucleophagy	BP	ENSSSCG00000000644,ENSSSCG00000000645	--,GABARAPL1
GO:0003785	0.00685078	0.0452228	2	26	actin monomer binding	MF	ENSSSCG00000011325,ENSSSCG00000009830	MYL3,MYL2
GO:0097110	0.00695067	0.0452228	2	26	scaffold protein binding	MF	ENSSSCG00000001025,ENSSSCG00000004241	DSP,GJA1
GO:0045668	0.00745584	0.0452228	2	27	negative regulation of osteoblast differentiation	BP	ENSSSCG00000009703,ENSSSCG00000012409	HAND2,CITED1
GO:0005882	0.00755428	0.0452228	3	83	intermediate filament	CC	ENSSSCG00000001025,ENSSSCG00000000528,ENSSSCG00000004241	DSP,PKP2,GJA1
GO:0030054	0.00891103	0.0452228	4	168	cell junction	CC	ENSSSCG00000001025,ENSSSCG00000000528,ENSSSCG00000022569,ENSSSCG00000004241	DSP,PKP2,--,GJA1
GO:0005912	0.00913649	0.0452228	2	30	adherens junction	CC	ENSSSCG00000000528,ENSSSCG00000010230	PKP2,--
GO:0004497	0.0091528	0.0452228	3	89	monooxygenase activity	MF	ENSSSCG00000026314,ENSSSCG00000022156,ENSSSCG00000014184	--,--,PAM
GO:0008217	0.00915912	0.0452228	2	30	regulation of blood pressure	BP	ENSSSCG00000008813,ENSSSCG00000030999	CORIN,MYH6
GO:0060621	0.00948468	0.0452228	1	2	negative regulation of cholesterol import	BP	ENSSSCG00000015069	APOC3
GO:0051354	0.00950115	0.0452228	1	2	negative regulation of oxidoreductase activity	BP	ENSSSCG00000024305	MT3
GO:0010940	0.00953134	0.0452228	1	2	positive regulation of necrotic cell death	BP	ENSSSCG00000024305	MT3
GO:0042030	0.00953275	0.0452228	1	2	ATPase inhibitor activity	MF	ENSSSCG00000004248	PLN
GO:0055069	0.00953918	0.0452228	1	2	zinc ion homeostasis	BP	ENSSSCG00000024305	MT3
GO:2000117	0.00954196	0.0452228	1	2	negative regulation of cysteine-type endopeptidase activity	BP	ENSSSCG00000024305	MT3
GO:0005326	0.00954236	0.0452228	1	2	neurotransmitter transporter activity	MF	ENSSSCG00000029481	CPLX1
GO:0060547	0.00954446	0.0452228	1	2	negative regulation of necrotic cell death	BP	ENSSSCG00000024305	MT3
GO:0034363	0.00954757	0.0452228	1	2	intermediate-density lipoprotein particle	CC	ENSSSCG00000015069	APOC3
GO:0004619	0.00954805	0.0452228	1	2	phosphoglycerate mutase activity	MF	ENSSSCG00000010517	PGAM1
GO:0046538	0.00954805	0.0452228	1	2	2,3-bisphosphoglycerate-dependent phosphoglycerate mutase activity	MF	ENSSSCG00000010517	PGAM1
GO:1902261	0.00955567	0.0452228	1	2	positive regulation of delayed rectifier potassium channel activity	BP	ENSSSCG00000003368	RNF207
GO:0010916	0.00956427	0.0452228	1	2	negative regulation of very-low-density lipoprotein particle clearance	BP	ENSSSCG00000015069	APOC3
GO:0010897	0.00956759	0.0452228	1	2	negative regulation of triglyceride catabolic process	BP	ENSSSCG00000015069	APOC3
GO:0048261	0.00956768	0.0452228	1	2	negative regulation of receptor-mediated endocytosis	BP	ENSSSCG00000015069	APOC3
GO:0070670	0.00957484	0.0452228	1	2	response to interleukin-4	BP	ENSSSCG00000012409	CITED1
GO:2000544	0.0095756	0.0452228	1	2	regulation of endothelial cell chemotaxis to fibroblast growth factor	BP	ENSSSCG00000024954	FGF1
GO:0006942	0.00957828	0.0452228	1	2	regulation of striated muscle contraction	BP	ENSSSCG00000011325	MYL3
GO:1901020	0.00958039	0.0452228	1	2	negative regulation of calcium ion transmembrane transporter activity	BP	ENSSSCG00000004248	PLN
GO:1901077	0.00958517	0.0452228	1	2	regulation of relaxation of muscle	BP	ENSSSCG00000004248	PLN
GO:0070741	0.0095861	0.0452228	1	2	response to interleukin-6	BP	ENSSSCG00000012409	CITED1
GO:0086092	0.00958833	0.0452228	1	2	regulation of the force of heart contraction by cardiac conduction	BP	ENSSSCG00000004248	PLN
GO:0003223	0.00959532	0.0452228	1	2	ventricular compact myocardium morphogenesis	BP	ENSSSCG00000001025	DSP
GO:0032417	0.00960088	0.0452228	1	2	positive regulation of sodium:proton antiporter activity	BP	ENSSSCG00000009859	TESC
GO:0060420	0.00960972	0.0452228	1	2	regulation of heart growth	BP	ENSSSCG00000030999	MYH6
GO:0021524	0.00961133	0.0452228	1	2	visceral motor neuron differentiation	BP	ENSSSCG00000016662	TBX20
GO:0000253	0.00962295	0.0452228	1	2	3-keto sterol reductase activity	MF	ENSSSCG00000002013	DHRS4
GO:0071107	0.00962389	0.0452228	1	2	response to parathyroid hormone	BP	ENSSSCG00000012409	CITED1
GO:0003218	0.00962673	0.0452228	1	2	cardiac left ventricle formation	BP	ENSSSCG00000009867	TBX5
GO:0021514	0.00962707	0.0452228	1	2	ventral spinal cord interneuron differentiation	BP	ENSSSCG00000006928	LMO4
GO:0034711	0.00963166	0.0452228	1	2	inhibin binding	MF	ENSSSCG00000012667	IGSF1
GO:0003272	0.00963248	0.0452228	1	2	endocardial cushion formation	BP	ENSSSCG00000016662	TBX20
GO:0060577	0.00963248	0.0452228	1	2	pulmonary vein morphogenesis	BP	ENSSSCG00000016662	TBX20
GO:0003193	0.00963248	0.0452228	1	2	pulmonary valve formation	BP	ENSSSCG00000016662	TBX20
GO:0035922	0.00963248	0.0452228	1	2	foramen ovale closure	BP	ENSSSCG00000016662	TBX20
GO:0060973	0.00963321	0.0452228	1	2	cell migration involved in heart development	BP	ENSSSCG00000002801	NDRG4
GO:0019439	0.00963557	0.0452228	1	2	aromatic compound catabolic process	BP	ENSSSCG00000010853	EPHX1
GO:0003229	0.00963566	0.0452228	1	2	ventricular cardiac muscle tissue development	BP	ENSSSCG00000009867	TBX5
GO:0072513	0.00963785	0.0452228	1	2	positive regulation of secondary heart field cardioblast proliferation	BP	ENSSSCG00000009867	TBX5
GO:0036438	0.00963853	0.0452228	1	2	maintenance of lens transparency	BP	ENSSSCG00000001039	GCNT2
GO:0061325	0.00963968	0.0452228	1	2	cell proliferation involved in outflow tract morphogenesis	BP	ENSSSCG00000009703	HAND2
GO:0006725	0.00963989	0.0452228	1	2	cellular aromatic compound metabolic process	BP	ENSSSCG00000010853	EPHX1
GO:0048496	0.00964048	0.0452228	1	2	maintenance of organ identity	BP	ENSSSCG00000000528	PKP2
GO:0003294	0.00964053	0.0452228	1	2	atrial ventricular junction remodeling	BP	ENSSSCG00000004241	GJA1
GO:0006518	0.00964053	0.0452228	1	2	peptide metabolic process	BP	ENSSSCG00000014184	PAM
GO:0045542	0.00964053	0.0452228	1	2	positive regulation of cholesterol biosynthetic process	BP	ENSSSCG00000024954	FGF1
GO:0051659	0.00964053	0.0452228	1	2	maintenance of mitochondrion location	BP	ENSSSCG00000008948	ALB
GO:0071896	0.00964053	0.0452228	1	2	protein localization to adherens junction	BP	ENSSSCG00000001025	DSP
GO:1902109	0.00964053	0.0452228	1	2	negative regulation of mitochondrial membrane permeability involved in apoptotic process	BP	ENSSSCG00000004510	ACAA2
GO:0005856	0.00986651	0.0460041	4	173	cytoskeleton	CC	ENSSSCG00000001025,ENSSSCG00000003687,ENSSSCG00000009830,ENSSSCG00000010493	DSP,EPB41L3,MYL2,--
GO:0000422	0.0103489	0.0479527	2	32	mitophagy	BP	ENSSSCG00000000644,ENSSSCG00000000645	--,GABARAPL1
GO:0008144	0.0104083	0.0479527	2	32	drug binding	MF	ENSSSCG00000008948,ENSSSCG00000024305	ALB,MT3
GO:0000407	0.0110006	0.0502876	2	33	pre-autophagosomal structure	CC	ENSSSCG00000000644,ENSSSCG00000000645	--,GABARAPL1
GO:0048538	0.0110451	0.0502876	2	33	thymus development	BP	ENSSSCG00000006928,ENSSSCG00000009703	LMO4,HAND2
GO:0019898	0.0114883	0.0519997	3	97	extrinsic component of membrane	CC	ENSSSCG00000003687,ENSSSCG00000000644,ENSSSCG00000000645	EPB41L3,--,GABARAPL1
GO:0003007	0.0117142	0.0521771	2	34	heart morphogenesis	BP	ENSSSCG00000009830,ENSSSCG00000009703	MYL2,HAND2
GO:0019825	0.0122894	0.0521771	2	35	oxygen binding	MF	ENSSSCG00000008948,ENSSSCG00000014725	ALB,HBB
GO:0035690	0.0123179	0.0521771	2	35	cellular response to drug	BP	ENSSSCG00000017647,ENSSSCG00000024305	PPM1E,MT3
GO:0010107	0.0123547	0.0521771	2	35	potassium ion import	BP	ENSSSCG00000000573,ENSSSCG00000021573	KCNJ8,KCNJ5
GO:0055114	0.0138067	0.0521771	8	655	oxidation-reduction process	BP	ENSSSCG00000023670,ENSSSCG00000024681,ENSSSCG00000000576,ENSSSCG00000013171,ENSSSCG00000026314,ENSSSCG00000022156,ENSSSCG00000002013,ENSSSCG00000014184	--,TECRL,--,LDHB,--,--,DHRS4,PAM
GO:0010903	0.0142411	0.0521771	1	3	negative regulation of very-low-density lipoprotein particle remodeling	BP	ENSSSCG00000015069	APOC3
GO:0070653	0.0142411	0.0521771	1	3	high-density lipoprotein particle receptor binding	MF	ENSSSCG00000015069	APOC3
GO:0032095	0.014251	0.0521771	1	3	regulation of response to food	BP	ENSSSCG00000024305	MT3
GO:0055102	0.0142711	0.0521771	1	3	lipase inhibitor activity	MF	ENSSSCG00000015069	APOC3
GO:0031433	0.0142857	0.0521771	1	3	telethonin binding	MF	ENSSSCG00000009110	--
GO:0032489	0.0143037	0.0521771	1	3	regulation of Cdc42 protein signal transduction	BP	ENSSSCG00000015069	APOC3
GO:0034382	0.014313	0.0521771	1	3	chylomicron remnant clearance	BP	ENSSSCG00000015069	APOC3
GO:0071276	0.0143137	0.0521771	1	3	cellular response to cadmium ion	BP	ENSSSCG00000024305	MT3
GO:0000320	0.014314	0.0521771	1	3	re-entry into mitotic cell cycle	BP	ENSSSCG00000012873	--
GO:0003680	0.0143222	0.0521771	1	3	AT DNA binding	MF	ENSSSCG00000009703	HAND2
GO:0043462	0.0143268	0.0521771	1	3	regulation of ATPase activity	BP	ENSSSCG00000030999	MYH6
GO:0071732	0.0143305	0.0521771	1	3	cellular response to nitric oxide	BP	ENSSSCG00000024305	MT3
GO:0097421	0.0143327	0.0521771	1	3	liver regeneration	BP	ENSSSCG00000012873	--
GO:0043456	0.0143342	0.0521771	1	3	regulation of pentose-phosphate shunt	BP	ENSSSCG00000010517	PGAM1
GO:0002934	0.0143343	0.0521771	1	3	desmosome organization	BP	ENSSSCG00000001025	DSP
GO:0003253	0.0143401	0.0521771	1	3	cardiac neural crest cell migration involved in outflow tract morphogenesis	BP	ENSSSCG00000009703	HAND2
GO:0010989	0.0143537	0.0521771	1	3	negative regulation of low-density lipoprotein particle clearance	BP	ENSSSCG00000015069	APOC3
GO:0008597	0.0143707	0.0521771	1	3	calcium-dependent protein serine/threonine phosphatase regulator activity	MF	ENSSSCG00000001716	RCAN2
GO:0045822	0.0143743	0.0521771	1	3	negative regulation of heart contraction	BP	ENSSSCG00000004248	PLN
GO:0030060	0.0143771	0.0521771	1	3	L-malate dehydrogenase activity	MF	ENSSSCG00000023670	--
GO:0045730	0.0143785	0.0521771	1	3	respiratory burst	BP	ENSSSCG00000010517	PGAM1
GO:0017171	0.0143804	0.0521771	1	3	serine hydrolase activity	MF	ENSSSCG00000011755	NCEH1
GO:1901029	0.0143857	0.0521771	1	3	negative regulation of mitochondrial outer membrane permeabilization involved in apoptotic signaling pathway	BP	ENSSSCG00000004510	ACAA2
GO:0001867	0.0143875	0.0521771	1	3	complement activation, lectin pathway	BP	ENSSSCG00000011806	MASP1
GO:1901509	0.0143899	0.0521771	1	3	regulation of endothelial tube morphogenesis	BP	ENSSSCG00000024954	FGF1
GO:1903672	0.0144	0.0521771	1	3	positive regulation of sprouting angiogenesis	BP	ENSSSCG00000024954	FGF1
GO:0004090	0.0144014	0.0521771	1	3	carbonyl reductase (NADPH) activity	MF	ENSSSCG00000002013	DHRS4
GO:0046464	0.0144095	0.0521771	1	3	acylglycerol catabolic process	BP	ENSSSCG00000011470	ABHD6
GO:0050693	0.0144113	0.0521771	1	3	LBD domain binding	MF	ENSSSCG00000012409	CITED1
GO:0003219	0.0144119	0.0521771	1	3	cardiac right ventricle formation	BP	ENSSSCG00000009703	HAND2
GO:0060485	0.014414	0.0521771	1	3	mesenchyme development	BP	ENSSSCG00000009703	HAND2
GO:0003166	0.0144153	0.0521771	1	3	bundle of His development	BP	ENSSSCG00000009867	TBX5
GO:0002159	0.0144193	0.0521771	1	3	desmosome assembly	BP	ENSSSCG00000000528	PKP2
GO:0060044	0.0144229	0.0521771	1	3	negative regulation of cardiac muscle cell proliferation	BP	ENSSSCG00000009867	TBX5
GO:0003278	0.0144229	0.0521771	1	3	apoptotic process involved in heart morphogenesis	BP	ENSSSCG00000009703	HAND2
GO:0060982	0.0144254	0.0521771	1	3	coronary artery morphogenesis	BP	ENSSSCG00000009703	HAND2
GO:0002175	0.0144262	0.0521771	1	3	protein localization to paranode region of axon	BP	ENSSSCG00000003687	EPB41L3
GO:0060373	0.0144262	0.0521771	1	3	regulation of ventricular cardiac muscle cell membrane depolarization	BP	ENSSSCG00000004241	GJA1
GO:0070374	0.0164282	0.057567	3	111	positive regulation of ERK1 and ERK2 cascade	BP	ENSSSCG00000001039,ENSSSCG00000021911,ENSSSCG00000024305	GCNT2,--,MT3
GO:0006813	0.0165507	0.057567	3	111	potassium ion transport	BP	ENSSSCG00000000573,ENSSSCG00000010570,ENSSSCG00000021573	KCNJ8,KCNIP2,KCNJ5
GO:0007179	0.0167091	0.057567	2	41	transforming growth factor beta receptor signaling pathway	BP	ENSSSCG00000001039,ENSSSCG00000012409	GCNT2,CITED1
GO:0005737	0.0186207	0.057567	25	3410	cytoplasm	CC	ENSSSCG00000003687,ENSSSCG00000028124,ENSSSCG00000008948,ENSSSCG00000016662,ENSSSCG00000000644,ENSSSCG00000001716,ENSSSCG00000024681,ENSSSCG00000016002,ENSSSCG00000000645,ENSSSCG00000000576,ENSSSCG00000013171,ENSSSCG00000004241,ENSSSCG00000010517,ENSSSCG00000010570,ENSSSCG00000012873,ENSSSCG00000023396,ENSSSCG00000012700,ENSSSCG00000009859,ENSSSCG00000008528,ENSSSCG00000021911,ENSSSCG00000009867,…	EPB41L3,SNRPN,ALB,TBX20,--,RCAN2,TECRL,CCDC141,GABARAPL1,--,LDHB,GJA1,PGAM1,KCNIP2,--,LIX1,MAP7D3,TESC,LBH,--,TBX5,MT3,CITED1,MYH7,NDRG4
GO:0005615	0.0190258	0.057567	9	834	extracellular space	CC	ENSSSCG00000002825,ENSSSCG00000011806,ENSSSCG00000024954,ENSSSCG00000008948,ENSSSCG00000015069,ENSSSCG00000004890,ENSSSCG00000020750,ENSSSCG00000008205,ENSSSCG00000027332	--,MASP1,FGF1,ALB,APOC3,SERPINB2,--,--,IGKV-11
GO:0010459	0.0190308	0.057567	1	4	negative regulation of heart rate	BP	ENSSSCG00000004248	PLN
GO:0086009	0.0190557	0.057567	1	4	membrane repolarization	BP	ENSSSCG00000010570	KCNIP2
GO:0036091	0.0190601	0.057567	1	4	positive regulation of transcription from RNA polymerase II promoter in response to oxidative stress	BP	ENSSSCG00000024305	MT3
GO:0030219	0.0190788	0.057567	1	4	megakaryocyte differentiation	BP	ENSSSCG00000009859	TESC
GO:0061309	0.0190931	0.057567	1	4	cardiac neural crest cell development involved in outflow tract morphogenesis	BP	ENSSSCG00000009703	HAND2
GO:0003180	0.0190944	0.057567	1	4	aortic valve morphogenesis	BP	ENSSSCG00000016662	TBX20
GO:0042301	0.0190953	0.057567	1	4	phosphate ion binding	MF	ENSSSCG00000011755	NCEH1
GO:0010463	0.0191054	0.057567	1	4	mesenchymal cell proliferation	BP	ENSSSCG00000009703	HAND2
GO:0045793	0.0191121	0.057567	1	4	positive regulation of cell size	BP	ENSSSCG00000014229	--
GO:0051005	0.0191144	0.057567	1	4	negative regulation of lipoprotein lipase activity	BP	ENSSSCG00000015069	APOC3
GO:0042733	0.0191198	0.057567	2	44	embryonic digit morphogenesis	BP	ENSSSCG00000004241,ENSSSCG00000009703	GJA1,HAND2
GO:0008499	0.01912	0.057567	1	4	UDP-galactose:beta-N-acetylglucosamine beta-1,3-galactosyltransferase activity	MF	ENSSSCG00000010800	B3GALT2
GO:0015643	0.0191214	0.057567	1	4	toxic substance binding	MF	ENSSSCG00000008948	ALB
GO:0098735	0.0191302	0.057567	1	4	positive regulation of the force of heart contraction	BP	ENSSSCG00000009830	MYL2
GO:0019212	0.019131	0.057567	1	4	phosphatase inhibitor activity	MF	ENSSSCG00000009859	TESC
GO:0005243	0.0191319	0.057567	1	4	gap junction channel activity	MF	ENSSSCG00000004241	GJA1
GO:0070884	0.0191336	0.057567	1	4	regulation of calcineurin-NFAT signaling cascade	BP	ENSSSCG00000001716	RCAN2
GO:0061371	0.0191344	0.057567	1	4	determination of heart left/right asymmetry	BP	ENSSSCG00000009703	HAND2
GO:0015272	0.0191396	0.057567	1	4	ATP-activated inward rectifier potassium channel activity	MF	ENSSSCG00000000573	KCNJ8
GO:0072655	0.019144	0.057567	1	4	establishment of protein localization to mitochondrion	BP	ENSSSCG00000010253	HK1
GO:0072656	0.019144	0.057567	1	4	maintenance of protein location in mitochondrion	BP	ENSSSCG00000010253	HK1
GO:0014070	0.019144	0.057567	1	4	response to organic cyclic compound	BP	ENSSSCG00000010853	EPHX1
GO:0061337	0.0191551	0.057567	1	4	cardiac conduction	BP	ENSSSCG00000004241	GJA1
GO:0015467	0.01916	0.057567	1	4	G-protein activated inward rectifier potassium channel activity	MF	ENSSSCG00000021573	KCNJ5
GO:0004999	0.0191617	0.057567	1	4	vasoactive intestinal polypeptide receptor activity	MF	ENSSSCG00000016672	ADCYAP1R1
GO:0032036	0.0191627	0.057567	1	4	myosin heavy chain binding	MF	ENSSSCG00000024230	MYL9
GO:0003266	0.019164	0.057567	1	4	regulation of secondary heart field cardioblast proliferation	BP	ENSSSCG00000009703	HAND2
GO:1902533	0.0191696	0.057567	1	4	positive regulation of intracellular signal transduction	BP	ENSSSCG00000024954	FGF1
GO:0071559	0.0191742	0.057567	1	4	response to transforming growth factor beta	BP	ENSSSCG00000012409	CITED1
GO:0007016	0.0191742	0.057567	1	4	cytoskeletal anchoring at plasma membrane	BP	ENSSSCG00000003687	EPB41L3
GO:0051891	0.0191744	0.057567	1	4	positive regulation of cardioblast differentiation	BP	ENSSSCG00000009867	TBX5
GO:0044224	0.0191785	0.057567	1	4	juxtaparanode region of axon	CC	ENSSSCG00000003687	EPB41L3
GO:0003344	0.019181	0.057567	1	4	pericardium morphogenesis	BP	ENSSSCG00000016662	TBX20
GO:2001135	0.0191817	0.057567	1	4	regulation of endocytic recycling	BP	ENSSSCG00000002801	NDRG4
GO:0003181	0.0191863	0.057567	1	4	atrioventricular valve morphogenesis	BP	ENSSSCG00000009867	TBX5
GO:0003283	0.0191863	0.057567	1	4	atrial septum development	BP	ENSSSCG00000009867	TBX5
GO:0004971	0.0191869	0.057567	1	4	AMPA glutamate receptor activity	MF	ENSSSCG00000022569	--
GO:0016715	0.0191888	0.057567	1	4	oxidoreductase activity, acting on paired donors, with incorporation or reduction of molecular oxygen, reduced ascorbate as one donor, and incorporation of one atom of oxygen	MF	ENSSSCG00000014184	PAM
GO:0071205	0.019189	0.057567	1	4	protein localization to juxtaparanode region of axon	BP	ENSSSCG00000003687	EPB41L3
GO:0005507	0.0223769	0.0645325	2	48	copper ion binding	MF	ENSSSCG00000014184,ENSSSCG00000024305	PAM,MT3
GO:0071456	0.0233419	0.0645325	2	49	cellular response to hypoxia	BP	ENSSSCG00000004510,ENSSSCG00000024305	ACAA2,MT3
GO:0051087	0.0233577	0.0645325	2	49	chaperone binding	MF	ENSSSCG00000008948,ENSSSCG00000003368	ALB,RNF207
GO:0044242	0.0235772	0.0645325	1	5	cellular lipid catabolic process	BP	ENSSSCG00000024305	MT3
GO:0034366	0.0236325	0.0645325	1	5	spherical high-density lipoprotein particle	CC	ENSSSCG00000015069	APOC3
GO:0014883	0.0237061	0.0645325	1	5	transition between fast and slow fiber	BP	ENSSSCG00000002029	MYH7
GO:0006707	0.0238145	0.0645325	1	5	cholesterol catabolic process	BP	ENSSSCG00000024305	MT3
GO:0046850	0.0238203	0.0645325	1	5	regulation of bone remodeling	BP	ENSSSCG00000004241	GJA1
GO:0002070	0.0238215	0.0645325	1	5	epithelial cell maturation	BP	ENSSSCG00000004241	GJA1
GO:0071435	0.023825	0.0645325	1	5	potassium ion export	BP	ENSSSCG00000010570	KCNIP2
GO:0034116	0.0238374	0.0645325	1	5	positive regulation of heterotypic cell-cell adhesion	BP	ENSSSCG00000001039	GCNT2
GO:0008865	0.023845	0.0645325	1	5	fructokinase activity	MF	ENSSSCG00000010253	HK1
GO:0019158	0.023845	0.0645325	1	5	mannokinase activity	MF	ENSSSCG00000010253	HK1
GO:0005250	0.0238476	0.0645325	1	5	A-type (transient outward) potassium channel activity	MF	ENSSSCG00000010570	KCNIP2
GO:0006110	0.023854	0.0645325	1	5	regulation of glycolytic process	BP	ENSSSCG00000010517	PGAM1
GO:0034379	0.0238551	0.0645325	1	5	very-low-density lipoprotein particle assembly	BP	ENSSSCG00000015069	APOC3
GO:0030913	0.0238681	0.0645325	1	5	paranodal junction assembly	BP	ENSSSCG00000003687	EPB41L3
GO:0051926	0.0238697	0.0645325	1	5	negative regulation of calcium ion transport	BP	ENSSSCG00000004248	PLN
GO:0090279	0.0238727	0.0645325	1	5	regulation of calcium ion import	BP	ENSSSCG00000004248	PLN
GO:0003197	0.0238785	0.0645325	1	5	endocardial cushion development	BP	ENSSSCG00000009867	TBX5
GO:0010991	0.0239041	0.0645325	1	5	negative regulation of SMAD protein complex assembly	BP	ENSSSCG00000016662	TBX20
GO:0043403	0.0239063	0.0645325	1	5	skeletal muscle tissue regeneration	BP	ENSSSCG00000004241	GJA1
GO:0047372	0.0239125	0.0645325	1	5	acylglycerol lipase activity	MF	ENSSSCG00000011470	ABHD6
GO:0060536	0.0239142	0.0645325	1	5	cartilage morphogenesis	BP	ENSSSCG00000009703	HAND2
GO:0042659	0.0239157	0.0645325	1	5	regulation of cell fate specification	BP	ENSSSCG00000006928	LMO4
GO:0045110	0.0239214	0.0645325	1	5	intermediate filament bundle assembly	BP	ENSSSCG00000000528	PKP2
GO:0005579	0.0239215	0.0645325	1	5	membrane attack complex	CC	ENSSSCG00000016859	C7
GO:0055009	0.0239236	0.0645325	1	5	atrial cardiac muscle tissue morphogenesis	BP	ENSSSCG00000030999	MYH6
GO:0030673	0.0239287	0.0645325	1	5	axolemma	CC	ENSSSCG00000003687	EPB41L3
GO:0000045	0.024216	0.065018	2	50	autophagosome assembly	BP	ENSSSCG00000000644,ENSSSCG00000000645	--,GABARAPL1
GO:0060395	0.0242768	0.065018	2	50	SMAD protein signal transduction	BP	ENSSSCG00000011755,ENSSSCG00000012409	NCEH1,CITED1
GO:0015629	0.0245626	0.0655567	3	129	actin cytoskeleton	CC	ENSSSCG00000009110,ENSSSCG00000009830,ENSSSCG00000012700	--,MYL2,MAP7D3
GO:0043234	0.0260425	0.0692676	4	232	protein complex	CC	ENSSSCG00000017647,ENSSSCG00000008948,ENSSSCG00000003431,ENSSSCG00000009703	PPM1E,ALB,NPPB,HAND2
GO:0019901	0.0263961	0.069421	4	233	protein kinase binding	MF	ENSSSCG00000010517,ENSSSCG00000012873,ENSSSCG00000030999,ENSSSCG00000000727	PGAM1,--,MYH6,--
GO:0003774	0.0279472	0.069421	2	54	motor activity	MF	ENSSSCG00000030999,ENSSSCG00000002029	MYH6,MYH7
GO:0030336	0.0280476	0.069421	2	54	negative regulation of cell migration	BP	ENSSSCG00000009867,ENSSSCG00000011470	TBX5,ABHD6
GO:0005833	0.0282225	0.069421	1	6	hemoglobin complex	CC	ENSSSCG00000014725	HBB
GO:0046785	0.0284807	0.069421	1	6	microtubule polymerization	BP	ENSSSCG00000012700	MAP7D3
GO:0010881	0.0285122	0.069421	1	6	regulation of cardiac muscle contraction by regulation of the release of sequestered calcium ion	BP	ENSSSCG00000004248	PLN
GO:0060314	0.0285122	0.069421	1	6	regulation of ryanodine-sensitive calcium-release channel activity	BP	ENSSSCG00000004248	PLN
GO:0086004	0.028517	0.069421	1	6	regulation of cardiac muscle cell contraction	BP	ENSSSCG00000004248	PLN
GO:0045294	0.0285364	0.069421	1	6	alpha-catenin binding	MF	ENSSSCG00000000528	PKP2
GO:0005916	0.0285419	0.069421	1	6	fascia adherens	CC	ENSSSCG00000004241	GJA1
GO:0006112	0.0285504	0.069421	1	6	energy reserve metabolic process	BP	ENSSSCG00000024305	MT3
GO:0014912	0.028553	0.069421	1	6	negative regulation of smooth muscle cell migration	BP	ENSSSCG00000021911	--
GO:0044321	0.0285541	0.069421	1	6	response to leptin	BP	ENSSSCG00000012873	--
GO:0033601	0.0285541	0.069421	1	6	positive regulation of mammary gland epithelial cell proliferation	BP	ENSSSCG00000012873	--
GO:0010642	0.0285625	0.069421	1	6	negative regulation of platelet-derived growth factor receptor signaling pathway	BP	ENSSSCG00000021911	--
GO:0004340	0.0285627	0.069421	1	6	glucokinase activity	MF	ENSSSCG00000010253	HK1
GO:0005504	0.0285774	0.069421	1	6	fatty acid binding	MF	ENSSSCG00000008948	ALB
GO:0004771	0.0286023	0.069421	1	6	sterol esterase activity	MF	ENSSSCG00000002825	--
GO:0034332	0.0286045	0.069421	1	6	adherens junction organization	BP	ENSSSCG00000001025	DSP
GO:0043586	0.0286179	0.069421	1	6	tongue development	BP	ENSSSCG00000009703	HAND2
GO:0030854	0.0286179	0.069421	1	6	positive regulation of granulocyte differentiation	BP	ENSSSCG00000009859	TESC
GO:0042574	0.0286202	0.069421	1	6	retinal metabolic process	BP	ENSSSCG00000002013	DHRS4
GO:0016460	0.0286233	0.069421	1	6	myosin II complex	CC	ENSSSCG00000024230	MYL9
GO:0010812	0.0286265	0.069421	1	6	negative regulation of cell-substrate adhesion	BP	ENSSSCG00000001039	GCNT2
GO:0060371	0.0286285	0.069421	1	6	regulation of atrial cardiac muscle cell membrane depolarization	BP	ENSSSCG00000004241	GJA1
GO:0060292	0.0286297	0.069421	1	6	long term synaptic depression	BP	ENSSSCG00000011470	ABHD6
GO:0010667	0.028643	0.069421	1	6	negative regulation of cardiac muscle cell apoptotic process	BP	ENSSSCG00000009703	HAND2
GO:0019215	0.0286463	0.069421	1	6	intermediate filament binding	MF	ENSSSCG00000000528	PKP2
GO:0005509	0.0287012	0.069421	7	613	calcium ion binding	MF	ENSSSCG00000011806,ENSSSCG00000011325,ENSSSCG00000009830,ENSSSCG00000010570,ENSSSCG00000009859,ENSSSCG00000024230,ENSSSCG00000031053	MASP1,MYL3,MYL2,KCNIP2,TESC,MYL9,S100A1
GO:0007049	0.0288811	0.0696385	2	55	cell cycle	BP	ENSSSCG00000012873,ENSSSCG00000000727	--,--
GO:0005829	0.0303111	0.0728597	8	759	cytosol	CC	ENSSSCG00000024954,ENSSSCG00000000644,ENSSSCG00000000645,ENSSSCG00000004241,ENSSSCG00000010517,ENSSSCG00000010253,ENSSSCG00000012409,ENSSSCG00000000727	FGF1,--,GABARAPL1,GJA1,PGAM1,HK1,CITED1,--
GO:0016042	0.0318755	0.0761074	2	58	lipid catabolic process	BP	ENSSSCG00000002825,ENSSSCG00000015069	--,APOC3
GO:0042627	0.0330568	0.0761074	1	7	chylomicron	CC	ENSSSCG00000015069	APOC3
GO:0016615	0.0331083	0.0761074	1	7	malate dehydrogenase activity	MF	ENSSSCG00000023670	--
GO:0032780	0.033155	0.0761074	1	7	negative regulation of ATPase activity	BP	ENSSSCG00000004248	PLN
GO:0033210	0.0331738	0.0761074	1	7	leptin-mediated signaling pathway	BP	ENSSSCG00000024305	MT3
GO:0086002	0.0332158	0.0761074	1	7	cardiac muscle cell action potential involved in contraction	BP	ENSSSCG00000000528	PKP2
GO:0033598	0.0332225	0.0761074	1	7	mammary gland epithelial cell proliferation	BP	ENSSSCG00000012873	--
GO:0048935	0.0332277	0.0761074	1	7	peripheral nervous system neuron development	BP	ENSSSCG00000009703	HAND2
GO:0051591	0.0332513	0.0761074	1	7	response to cAMP	BP	ENSSSCG00000012409	CITED1
GO:0045717	0.033269	0.0761074	1	7	negative regulation of fatty acid biosynthetic process	BP	ENSSSCG00000015069	APOC3
GO:0043292	0.0332953	0.0761074	1	7	contractile fiber	CC	ENSSSCG00000004241	GJA1
GO:0045654	0.0332988	0.0761074	1	7	positive regulation of megakaryocyte differentiation	BP	ENSSSCG00000009859	TESC
GO:0060039	0.0333062	0.0761074	1	7	pericardium development	BP	ENSSSCG00000009867	TBX5
GO:0035970	0.0333131	0.0761074	1	7	peptidyl-threonine dephosphorylation	BP	ENSSSCG00000017647	PPM1E
GO:0048739	0.0333213	0.0761074	1	7	cardiac muscle fiber development	BP	ENSSSCG00000030999	MYH6
GO:0060712	0.033323	0.0761074	1	7	spongiotrophoblast layer development	BP	ENSSSCG00000012409	CITED1
GO:0031253	0.0333339	0.0761074	1	7	cell projection membrane	CC	ENSSSCG00000002801	NDRG4
GO:0005506	0.0341769	0.0778026	3	147	iron ion binding	MF	ENSSSCG00000014725,ENSSSCG00000026314,ENSSSCG00000022156	HBB,--,--
GO:0044325	0.0349873	0.0794139	2	61	ion channel binding	MF	ENSSSCG00000010570,ENSSSCG00000003368	KCNIP2,RNF207
GO:0006955	0.0353791	0.0800686	4	257	immune response	BP	ENSSSCG00000016859,ENSSSCG00000020750,ENSSSCG00000008205,ENSSSCG00000027332	C7,--,--,IGKV-11
GO:0001701	0.0367245	0.0805924	3	151	in utero embryonic development	BP	ENSSSCG00000004241,ENSSSCG00000009703,ENSSSCG00000030999	GJA1,HAND2,MYH6
GO:0030324	0.0371633	0.0805924	2	63	lung development	BP	ENSSSCG00000024954,ENSSSCG00000009867	FGF1,TBX5
GO:0005344	0.0375424	0.0805924	1	8	oxygen transporter activity	MF	ENSSSCG00000014725	HBB
GO:0015671	0.0375424	0.0805924	1	8	oxygen transport	BP	ENSSSCG00000014725	HBB
GO:0016570	0.0377143	0.0805924	1	8	histone modification	BP	ENSSSCG00000024305	MT3
GO:0051604	0.0378166	0.0805924	1	8	protein maturation	BP	ENSSSCG00000009859	TESC
GO:0007565	0.0378318	0.0805924	1	8	female pregnancy	BP	ENSSSCG00000008813	CORIN
GO:0050880	0.037859	0.0805924	1	8	regulation of blood vessel size	BP	ENSSSCG00000003431	NPPB
GO:0044548	0.0378599	0.0805924	1	8	S100 protein binding	MF	ENSSSCG00000024954	FGF1
GO:0046889	0.0378789	0.0805924	1	8	positive regulation of lipid biosynthetic process	BP	ENSSSCG00000011470	ABHD6
GO:0003203	0.0378922	0.0805924	1	8	endocardial cushion morphogenesis	BP	ENSSSCG00000016662	TBX20
GO:0008015	0.0378937	0.0805924	1	8	blood circulation	BP	ENSSSCG00000016662	TBX20
GO:0055003	0.0378973	0.0805924	1	8	cardiac myofibril assembly	BP	ENSSSCG00000009830	MYL2
GO:0001759	0.0379019	0.0805924	1	8	organ induction	BP	ENSSSCG00000024954	FGF1
GO:0030949	0.037914	0.0805924	1	8	positive regulation of vascular endothelial growth factor receptor signaling pathway	BP	ENSSSCG00000024305	MT3
GO:0006956	0.0379344	0.0805924	1	8	complement activation	BP	ENSSSCG00000011806	MASP1
GO:0008017	0.0379352	0.0805924	3	153	microtubule binding	MF	ENSSSCG00000000644,ENSSSCG00000000645,ENSSSCG00000012700	--,GABARAPL1,MAP7D3
GO:0001967	0.037957	0.0805924	1	8	suckling behavior	BP	ENSSSCG00000009703	HAND2
GO:0016486	0.03796	0.0805924	1	8	peptide hormone processing	BP	ENSSSCG00000008813	CORIN
GO:0055008	0.037976	0.0805924	1	8	cardiac muscle tissue morphogenesis	BP	ENSSSCG00000016662	TBX20
GO:0033270	0.0379796	0.0805924	1	8	paranode region of axon	CC	ENSSSCG00000003687	EPB41L3
GO:0060711	0.0379852	0.0805924	1	8	labyrinthine layer development	BP	ENSSSCG00000012409	CITED1
GO:0003279	0.0380054	0.0805924	1	8	cardiac septum development	BP	ENSSSCG00000016662	TBX20
GO:0016337	0.0393259	0.0831647	2	65	single organismal cell-cell adhesion	BP	ENSSSCG00000001025,ENSSSCG00000000528	DSP,PKP2
GO:0007168	0.0424678	0.0850885	1	9	receptor guanylyl cyclase signaling pathway	BP	ENSSSCG00000003431	NPPB
GO:0016868	0.0424728	0.0850885	1	9	intramolecular transferase activity, phosphotransferases	MF	ENSSSCG00000010517	PGAM1
GO:0031672	0.0424852	0.0850885	1	9	A band	CC	ENSSSCG00000011325	MYL3
GO:0050995	0.0424986	0.0850885	1	9	negative regulation of lipid catabolic process	BP	ENSSSCG00000015069	APOC3
GO:0021527	0.0425099	0.0850885	1	9	spinal cord association neuron differentiation	BP	ENSSSCG00000006928	LMO4
GO:0030857	0.0425111	0.0850885	1	9	negative regulation of epithelial cell differentiation	BP	ENSSSCG00000012873	--
GO:0001758	0.0425125	0.0850885	1	9	retinal dehydrogenase activity	MF	ENSSSCG00000002013	DHRS4
GO:0031571	0.0425163	0.0850885	1	9	mitotic G1 DNA damage checkpoint	BP	ENSSSCG00000012873	--
GO:0019433	0.0425271	0.0850885	1	9	triglyceride catabolic process	BP	ENSSSCG00000015069	APOC3
GO:0070410	0.0425483	0.0850885	1	9	co-SMAD binding	MF	ENSSSCG00000012409	CITED1
GO:0086005	0.0425605	0.0850885	1	9	ventricular cardiac muscle cell action potential	BP	ENSSSCG00000000528	PKP2
GO:0042438	0.0425726	0.0850885	1	9	melanin biosynthetic process	BP	ENSSSCG00000012409	CITED1
GO:0009312	0.0425827	0.0850885	1	9	oligosaccharide biosynthetic process	BP	ENSSSCG00000010800	B3GALT2
GO:0003215	0.0425868	0.0850885	1	9	cardiac right ventricle morphogenesis	BP	ENSSSCG00000016662	TBX20
GO:0035136	0.0426046	0.0850885	1	9	forelimb morphogenesis	BP	ENSSSCG00000009867	TBX5
GO:0021799	0.0426068	0.0850885	1	9	cerebral cortex radially oriented cell migration	BP	ENSSSCG00000016002	CCDC141
GO:0003143	0.0426298	0.0850885	1	9	embryonic heart tube morphogenesis	BP	ENSSSCG00000016662	TBX20
GO:0033628	0.0426391	0.0850885	1	9	regulation of cell adhesion mediated by integrin	BP	ENSSSCG00000009859	TESC
GO:0045104	0.0426409	0.0850885	1	9	intermediate filament cytoskeleton organization	BP	ENSSSCG00000001025	DSP
GO:0043066	0.0426427	0.0850885	4	272	negative regulation of apoptotic process	BP	ENSSSCG00000008948,ENSSSCG00000004890,ENSSSCG00000009703,ENSSSCG00000024305	ALB,SERPINB2,HAND2,MT3
GO:0030239	0.0426457	0.0850885	1	9	myofibril assembly	BP	ENSSSCG00000030999	MYH6
GO:0001764	0.0426542	0.0850885	2	68	neuron migration	BP	ENSSSCG00000016662,ENSSSCG00000004241	TBX20,GJA1
GO:0060070	0.0449961	0.0895295	2	70	canonical Wnt signaling pathway	BP	ENSSSCG00000012873,ENSSSCG00000030999	--,MYH6
GO:0001533	0.0468759	0.0909548	1	10	cornified envelope	CC	ENSSSCG00000001025	DSP
GO:0005687	0.0469475	0.0909548	1	10	U4 snRNP	CC	ENSSSCG00000028124	SNRPN
GO:0034361	0.0469514	0.0909548	1	10	very-low-density lipoprotein particle	CC	ENSSSCG00000015069	APOC3
GO:0006882	0.046988	0.0909548	1	10	cellular zinc ion homeostasis	BP	ENSSSCG00000024305	MT3
GO:0019430	0.0469978	0.0909548	1	10	removal of superoxide radicals	BP	ENSSSCG00000024305	MT3
GO:0003009	0.0470334	0.0909548	1	10	skeletal muscle contraction	BP	ENSSSCG00000002029	MYH7
GO:0006108	0.0470606	0.0909548	1	10	malate metabolic process	BP	ENSSSCG00000023670	--
GO:0030517	0.0471226	0.0909548	1	10	negative regulation of axon extension	BP	ENSSSCG00000024305	MT3
GO:0050768	0.0471692	0.0909548	1	10	negative regulation of neurogenesis	BP	ENSSSCG00000024305	MT3
GO:0060307	0.0471711	0.0909548	1	10	regulation of ventricular cardiac muscle cell membrane repolarization	BP	ENSSSCG00000004241	GJA1
GO:0033674	0.0472074	0.0909548	1	10	positive regulation of kinase activity	BP	ENSSSCG00000006928	LMO4
GO:0003148	0.0472102	0.0909548	1	10	outflow tract septum morphogenesis	BP	ENSSSCG00000016662	TBX20
GO:0014032	0.0472612	0.0909548	1	10	neural crest cell development	BP	ENSSSCG00000009703	HAND2
GO:0016773	0.0473576	0.0909548	2	72	phosphotransferase activity, alcohol group as acceptor	MF	ENSSSCG00000027658,ENSSSCG00000010253	--,HK1
GO:0034375	0.0515617	0.096757	1	11	high-density lipoprotein particle remodeling	BP	ENSSSCG00000015069	APOC3
GO:0010880	0.0517176	0.096757	1	11	regulation of release of sequestered calcium ion into cytosol by sarcoplasmic reticulum	BP	ENSSSCG00000004248	PLN
GO:0030193	0.0517504	0.096757	1	11	regulation of blood coagulation	BP	ENSSSCG00000008528	LBH
GO:0016234	0.0517532	0.096757	1	11	inclusion body	CC	ENSSSCG00000024305	MT3
GO:0004620	0.0517624	0.096757	1	11	phospholipase activity	MF	ENSSSCG00000011470	ABHD6
GO:0070064	0.0517691	0.096757	1	11	proline-rich region binding	MF	ENSSSCG00000012873	--
GO:0034341	0.0517694	0.096757	1	11	response to interferon-gamma	BP	ENSSSCG00000012409	CITED1
GO:0048485	0.0518449	0.096757	1	11	sympathetic nervous system development	BP	ENSSSCG00000009703	HAND2
GO:0072661	0.0518601	0.096757	1	11	protein targeting to plasma membrane	BP	ENSSSCG00000009859	TESC
GO:1903861	0.0518651	0.096757	1	11	positive regulation of dendrite extension	BP	ENSSSCG00000004280	RIMS1
GO:0045109	0.0518739	0.096757	1	11	intermediate filament organization	BP	ENSSSCG00000001025	DSP
GO:0030048	0.0518787	0.096757	1	11	actin filament-based movement	BP	ENSSSCG00000030999	MYH6
GO:0051726	0.0544432	0.101296	2	78	regulation of cell cycle	BP	ENSSSCG00000012873,ENSSSCG00000000727	--,--
GO:0007010	0.0558263	0.101523	2	79	cytoskeleton organization	BP	ENSSSCG00000003687,ENSSSCG00000010651	EPB41L3,ABLIM1
GO:0030295	0.0561695	0.101523	1	12	protein kinase activator activity	MF	ENSSSCG00000024305	MT3
GO:2000679	0.0561705	0.101523	1	12	positive regulation of transcription regulatory region DNA binding	BP	ENSSSCG00000009703	HAND2
GO:0006829	0.0561733	0.101523	1	12	zinc II ion transport	BP	ENSSSCG00000024305	MT3
GO:0071157	0.0561848	0.101523	1	12	negative regulation of cell cycle arrest	BP	ENSSSCG00000012873	--
GO:0060749	0.056233	0.101523	1	12	mammary gland alveolus development	BP	ENSSSCG00000012873	--
GO:2000045	0.0562925	0.101523	1	12	regulation of G1/S transition of mitotic cell cycle	BP	ENSSSCG00000012873	--
GO:0021522	0.0563234	0.101523	1	12	spinal cord motor neuron differentiation	BP	ENSSSCG00000006928	LMO4
GO:0010942	0.0563267	0.101523	1	12	positive regulation of cell death	BP	ENSSSCG00000024305	MT3
GO:0051642	0.0563267	0.101523	1	12	centrosome localization	BP	ENSSSCG00000016002	CCDC141
GO:0031674	0.0563677	0.101523	1	12	I band	CC	ENSSSCG00000011325	MYL3
GO:0010842	0.0563924	0.101523	1	12	retina layer formation	BP	ENSSSCG00000016620	TSPAN12
GO:0010608	0.0564007	0.101523	1	12	posttranscriptional regulation of gene expression	BP	ENSSSCG00000001039	GCNT2
GO:0097352	0.0564019	0.101523	1	12	autophagosome maturation	BP	ENSSSCG00000023396	LIX1
GO:0043524	0.0569619	0.10216	2	80	negative regulation of neuron apoptotic process	BP	ENSSSCG00000024305,ENSSSCG00000012409	MT3,CITED1
GO:0016323	0.0570194	0.10216	2	80	basolateral plasma membrane	CC	ENSSSCG00000001025,ENSSSCG00000021911	DSP,--
GO:0007267	0.0580291	0.103729	2	81	cell-cell signaling	BP	ENSSSCG00000004241,ENSSSCG00000009867	GJA1,TBX5
GO:0030027	0.0595458	0.106195	2	82	lamellipodium	CC	ENSSSCG00000010651,ENSSSCG00000009859	ABLIM1,TESC
GO:0031333	0.0606497	0.10637	1	13	negative regulation of protein complex assembly	BP	ENSSSCG00000006928	LMO4
GO:0014002	0.0607499	0.10637	1	13	astrocyte development	BP	ENSSSCG00000024305	MT3
GO:0005922	0.0607523	0.10637	1	13	connexon complex	CC	ENSSSCG00000004241	GJA1
GO:0033700	0.0607584	0.10637	1	13	phospholipid efflux	BP	ENSSSCG00000015069	APOC3
GO:0050821	0.0607855	0.10637	2	83	protein stabilization	BP	ENSSSCG00000009859,ENSSSCG00000024305	TESC,MT3
GO:0070555	0.0608086	0.10637	1	13	response to interleukin-1	BP	ENSSSCG00000012409	CITED1
GO:0048747	0.0608357	0.10637	1	13	muscle fiber development	BP	ENSSSCG00000009830	MYL2
GO:0010971	0.0608561	0.10637	1	13	positive regulation of G2/M transition of mitotic cell cycle	BP	ENSSSCG00000012873	--
GO:0004016	0.0608808	0.10637	1	13	adenylate cyclase activity	MF	ENSSSCG00000000175	--
GO:0008509	0.0610242	0.10638	1	13	anion transmembrane transporter activity	MF	ENSSSCG00000022846	SLC4A3
GO:0000977	0.0619034	0.10767	3	187	RNA polymerase II regulatory region sequence-specific DNA binding	MF	ENSSSCG00000016662,ENSSSCG00000009867,ENSSSCG00000009703	TBX20,TBX5,HAND2
GO:0033017	0.0653322	0.112608	1	14	sarcoplasmic reticulum membrane	CC	ENSSSCG00000004248	PLN
GO:0030500	0.065343	0.112608	1	14	regulation of bone mineralization	BP	ENSSSCG00000004241	GJA1
GO:0070328	0.0653932	0.112608	1	14	triglyceride homeostasis	BP	ENSSSCG00000015069	APOC3
GO:0030234	0.0654267	0.112608	1	14	enzyme regulator activity	MF	ENSSSCG00000015069	APOC3
GO:0015301	0.0654699	0.112608	1	14	anion:anion antiporter activity	MF	ENSSSCG00000022846	SLC4A3
GO:0060047	0.0694564	0.118171	1	15	heart contraction	BP	ENSSSCG00000009830	MYL2
GO:0070371	0.0698171	0.118171	1	15	ERK1 and ERK2 cascade	BP	ENSSSCG00000024305	MT3
GO:0005682	0.0698201	0.118171	1	15	U5 snRNP	CC	ENSSSCG00000028124	SNRPN
GO:0016538	0.0698233	0.118171	1	15	cyclin-dependent protein serine/threonine kinase regulator activity	MF	ENSSSCG00000012873	--
GO:0009395	0.0699058	0.118171	1	15	phospholipid catabolic process	BP	ENSSSCG00000011470	ABHD6
GO:0006094	0.0699155	0.118171	1	15	gluconeogenesis	BP	ENSSSCG00000010517	PGAM1
GO:0071004	0.0699358	0.118171	1	15	U2-type prespliceosome	CC	ENSSSCG00000028124	SNRPN
GO:0005686	0.0699489	0.118171	1	15	U2 snRNP	CC	ENSSSCG00000028124	SNRPN
GO:0031090	0.0700782	0.118171	1	15	organelle membrane	CC	ENSSSCG00000010853	EPHX1
GO:0032496	0.0711866	0.11957	2	91	response to lipopolysaccharide	BP	ENSSSCG00000000573,ENSSSCG00000012409	KCNJ8,CITED1
GO:0005244	0.0714197	0.11957	2	91	voltage-gated ion channel activity	MF	ENSSSCG00000000573,ENSSSCG00000021573	KCNJ8,KCNJ5
GO:0006486	0.0714313	0.11957	2	91	protein glycosylation	BP	ENSSSCG00000010800,ENSSSCG00000001039	B3GALT2,GCNT2
GO:0007420	0.0715255	0.11957	2	91	brain development	BP	ENSSSCG00000021911,ENSSSCG00000012409	--,CITED1
GO:0034765	0.0727872	0.121417	2	92	regulation of ion transmembrane transport	BP	ENSSSCG00000000573,ENSSSCG00000021573	KCNJ8,KCNJ5
GO:0003779	0.0732274	0.121493	3	201	actin binding	MF	ENSSSCG00000010651,ENSSSCG00000009110,ENSSSCG00000002029	ABLIM1,--,MYH7
GO:0048662	0.0741891	0.121493	1	16	negative regulation of smooth muscle cell proliferation	BP	ENSSSCG00000021911	--
GO:0042157	0.074209	0.121493	1	16	lipoprotein metabolic process	BP	ENSSSCG00000015069	APOC3
GO:0006182	0.0743062	0.121493	1	16	cGMP biosynthetic process	BP	ENSSSCG00000003431	NPPB
GO:0051924	0.0743317	0.121493	1	16	regulation of calcium ion transport	BP	ENSSSCG00000004248	PLN
GO:0030544	0.0743573	0.121493	1	16	Hsp70 protein binding	MF	ENSSSCG00000003368	RNF207
GO:0004806	0.0743599	0.121493	1	16	triglyceride lipase activity	MF	ENSSSCG00000002825	--
GO:0097228	0.0743775	0.121493	1	16	sperm principal piece	CC	ENSSSCG00000010253	HK1
GO:0001158	0.0744725	0.121493	1	16	enhancer sequence-specific DNA binding	MF	ENSSSCG00000006928	LMO4
GO:0008045	0.074514	0.121493	1	16	motor neuron axon guidance	BP	ENSSSCG00000022345	--
GO:0045216	0.0745599	0.121493	1	16	cell-cell junction organization	BP	ENSSSCG00000004241	GJA1
GO:0010507	0.0786875	0.126459	1	17	negative regulation of autophagy	BP	ENSSSCG00000024305	MT3
GO:0046875	0.0787105	0.126459	1	17	ephrin receptor binding	MF	ENSSSCG00000022345	--
GO:0005685	0.0787297	0.126459	1	17	U1 snRNP	CC	ENSSSCG00000028124	SNRPN
GO:0007595	0.0788119	0.126459	1	17	lactation	BP	ENSSSCG00000012873	--
GO:0006171	0.0788366	0.126459	1	17	cAMP biosynthetic process	BP	ENSSSCG00000000175	--
GO:0005246	0.0788635	0.126459	1	17	calcium channel regulator activity	MF	ENSSSCG00000004248	PLN
GO:0015075	0.0789013	0.126459	1	17	ion transmembrane transporter activity	MF	ENSSSCG00000004241	GJA1
GO:0001895	0.0789146	0.126459	1	17	retina homeostasis	BP	ENSSSCG00000008948	ALB
GO:2000378	0.0833028	0.13259	1	18	negative regulation of reactive oxygen species metabolic process	BP	ENSSSCG00000024305	MT3
GO:0048278	0.0833298	0.13259	1	18	vesicle docking	BP	ENSSSCG00000002801	NDRG4
GO:0048786	0.0833511	0.13259	1	18	presynaptic active zone	CC	ENSSSCG00000004280	RIMS1
GO:0006641	0.0834254	0.13259	1	18	triglyceride metabolic process	BP	ENSSSCG00000015069	APOC3
GO:0005515	0.0839449	0.133142	50	8838	protein binding	MF	ENSSSCG00000016859,ENSSSCG00000011806,ENSSSCG00000027311,ENSSSCG00000016620,ENSSSCG00000001025,ENSSSCG00000003687,ENSSSCG00000017647,ENSSSCG00000028124,ENSSSCG00000024954,ENSSSCG00000010651,ENSSSCG00000008948,ENSSSCG00000000528,ENSSSCG00000006928,ENSSSCG00000022345,ENSSSCG00000016002,ENSSSCG00000014229,ENSSSCG00000004598,ENSSSCG00000008813,ENSSSCG00000009110,ENSSSCG00000004241,ENSSSCG00000009830,…	C7,MASP1,--,TSPAN12,DSP,EPB41L3,PPM1E,SNRPN,FGF1,ABLIM1,ALB,PKP2,LMO4,--,CCDC141,--,MYZAP,CORIN,--,GJA1,MYL2,PGAM1,KCNIP2,PLN,--,--,HK1,--,TESC,KCNJ5,NPPB,ACAA2,PAM,--,--,--,RIMS1,TBX5,HAND2,MT3,IGSF1,IGKV-11,CITED1,MYH6,--,MYH7,--,--,NDRG4,RNF207
GO:0071310	0.0875487	0.136653	1	19	cellular response to organic substance	BP	ENSSSCG00000012873	--
GO:0043392	0.087558	0.136653	1	19	negative regulation of DNA binding	BP	ENSSSCG00000009703	HAND2
GO:0005921	0.0876346	0.136653	1	19	gap junction	CC	ENSSSCG00000004241	GJA1
GO:0018149	0.0876364	0.136653	1	19	peptide cross-linking	BP	ENSSSCG00000001025	DSP
GO:0034605	0.0877191	0.136653	1	19	cellular response to heat	BP	ENSSSCG00000024954	FGF1
GO:0002009	0.0877975	0.136653	1	19	morphogenesis of an epithelium	BP	ENSSSCG00000009867	TBX5
GO:0048514	0.0877995	0.136653	1	19	blood vessel morphogenesis	BP	ENSSSCG00000004241	GJA1
GO:0008375	0.0878124	0.136653	1	19	acetylglucosaminyltransferase activity	MF	ENSSSCG00000001039	GCNT2
GO:0048487	0.0878415	0.136653	1	19	beta-tubulin binding	MF	ENSSSCG00000004241	GJA1
GO:0045214	0.0879238	0.136653	1	19	sarcomere organization	BP	ENSSSCG00000030999	MYH6
GO:0043027	0.0920026	0.140861	1	20	cysteine-type endopeptidase inhibitor activity involved in apoptotic process	MF	ENSSSCG00000024305	MT3
GO:0030318	0.0920106	0.140861	1	20	melanocyte differentiation	BP	ENSSSCG00000012409	CITED1
GO:0030073	0.0920273	0.140861	1	20	insulin secretion	BP	ENSSSCG00000029481	CPLX1
GO:0002088	0.0920401	0.140861	1	20	lens development in camera-type eye	BP	ENSSSCG00000004241	GJA1
GO:0043627	0.0921309	0.140861	1	20	response to estrogen	BP	ENSSSCG00000012409	CITED1
GO:0030866	0.0922236	0.140861	1	20	cortical actin cytoskeleton organization	BP	ENSSSCG00000003687	EPB41L3
GO:0050770	0.0922237	0.140861	1	20	regulation of axonogenesis	BP	ENSSSCG00000022345	--
GO:0005234	0.0922439	0.140861	1	20	extracellular-glutamate-gated ion channel activity	MF	ENSSSCG00000022569	--
GO:0055007	0.0922692	0.140861	1	20	cardiac muscle cell differentiation	BP	ENSSSCG00000009867	TBX5
GO:0048738	0.0962815	0.145567	1	21	cardiac muscle tissue development	BP	ENSSSCG00000004248	PLN
GO:0070888	0.0963938	0.145567	1	21	E-box binding	MF	ENSSSCG00000009703	HAND2
GO:0016529	0.096421	0.145567	1	21	sarcoplasmic reticulum	CC	ENSSSCG00000004248	PLN
GO:0010718	0.0965412	0.145567	1	21	positive regulation of epithelial to mesenchymal transition	BP	ENSSSCG00000001039	GCNT2
GO:0015701	0.0966313	0.145567	1	21	bicarbonate transport	BP	ENSSSCG00000022846	SLC4A3
GO:0004970	0.096634	0.145567	1	21	ionotropic glutamate receptor activity	MF	ENSSSCG00000022569	--
GO:0005452	0.0966682	0.145567	1	21	inorganic anion exchanger activity	MF	ENSSSCG00000022846	SLC4A3
GO:0046540	0.100516	0.150638	1	22	U4/U6 x U5 tri-snRNP complex	CC	ENSSSCG00000028124	SNRPN
GO:0045765	0.100569	0.150638	1	22	regulation of angiogenesis	BP	ENSSSCG00000016620	TSPAN12
GO:0015459	0.10069	0.150638	1	22	potassium channel regulator activity	MF	ENSSSCG00000010570	KCNIP2
GO:0008378	0.100814	0.150638	1	22	galactosyltransferase activity	MF	ENSSSCG00000010800	B3GALT2
GO:0004872	0.101683	0.151643	2	112	receptor activity	MF	ENSSSCG00000022569,ENSSSCG00000012667	--,IGSF1
GO:0045296	0.105005	0.154729	1	23	cadherin binding	MF	ENSSSCG00000010230	--
GO:0051496	0.105134	0.154729	1	23	positive regulation of stress fiber assembly	BP	ENSSSCG00000017647	PPM1E
GO:0033344	0.105148	0.154729	1	23	cholesterol efflux	BP	ENSSSCG00000015069	APOC3
GO:0006099	0.105184	0.154729	1	23	tricarboxylic acid cycle	BP	ENSSSCG00000023670	--
GO:0045786	0.105185	0.154729	1	23	negative regulation of cell cycle	BP	ENSSSCG00000028510	--
GO:0000060	0.105198	0.154729	1	23	protein import into nucleus, translocation	BP	ENSSSCG00000024305	MT3
GO:0030032	0.105321	0.154729	1	23	lamellipodium assembly	BP	ENSSSCG00000010651	ABLIM1
GO:0035235	0.105351	0.154729	1	23	ionotropic glutamate receptor signaling pathway	BP	ENSSSCG00000022569	--
GO:0006811	0.108262	0.158499	4	376	ion transport	BP	ENSSSCG00000022846,ENSSSCG00000000573,ENSSSCG00000022569,ENSSSCG00000021573	SLC4A3,KCNJ8,--,KCNJ5
GO:0052689	0.10946	0.158499	1	24	carboxylic ester hydrolase activity	MF	ENSSSCG00000011755	NCEH1
GO:0035115	0.109533	0.158499	1	24	embryonic forelimb morphogenesis	BP	ENSSSCG00000009867	TBX5
GO:0070527	0.109562	0.158499	1	24	platelet aggregation	BP	ENSSSCG00000024230	MYL9
GO:0019933	0.109581	0.158499	1	24	cAMP-mediated signaling	BP	ENSSSCG00000000175	--
GO:0001569	0.109587	0.158499	1	24	patterning of blood vessels	BP	ENSSSCG00000016662	TBX20
GO:0032868	0.109621	0.158499	1	24	response to insulin	BP	ENSSSCG00000012409	CITED1
GO:0006820	0.109643	0.158499	1	24	anion transport	BP	ENSSSCG00000022846	SLC4A3
GO:0006461	0.109762	0.158499	1	24	protein complex assembly	BP	ENSSSCG00000004280	RIMS1
GO:0030335	0.110917	0.15987	2	118	positive regulation of cell migration	BP	ENSSSCG00000024954,ENSSSCG00000001039	FGF1,GCNT2
GO:0019722	0.113647	0.162524	1	25	calcium-mediated signaling	BP	ENSSSCG00000001716	RCAN2
GO:0043491	0.113738	0.162524	1	25	protein kinase B signaling	BP	ENSSSCG00000024305	MT3
GO:0051781	0.113761	0.162524	1	25	positive regulation of cell division	BP	ENSSSCG00000024954	FGF1
GO:0043169	0.113815	0.162524	1	25	cation binding	MF	ENSSSCG00000017647	PPM1E
GO:0009190	0.113918	0.162524	1	25	cyclic nucleotide biosynthetic process	BP	ENSSSCG00000000175	--
GO:0032947	0.114019	0.162524	1	25	protein complex scaffold	MF	ENSSSCG00000000528	PKP2
GO:0006810	0.114936	0.16353	7	848	transport	BP	ENSSSCG00000022846,ENSSSCG00000008948,ENSSSCG00000014725,ENSSSCG00000015069,ENSSSCG00000000573,ENSSSCG00000022569,ENSSSCG00000021573	SLC4A3,ALB,HBB,APOC3,KCNJ8,--,KCNJ5
GO:0001105	0.117856	0.166421	1	26	RNA polymerase II transcription coactivator activity	MF	ENSSSCG00000016662	TBX20
GO:0001890	0.118012	0.166421	1	26	placenta development	BP	ENSSSCG00000012409	CITED1
GO:0001102	0.118164	0.166421	1	26	RNA polymerase II activating transcription factor binding	MF	ENSSSCG00000016662	TBX20
GO:0016849	0.118203	0.166421	1	26	phosphorus-oxygen lyase activity	MF	ENSSSCG00000000175	--
GO:0051453	0.118214	0.166421	1	26	regulation of intracellular pH	BP	ENSSSCG00000022846	SLC4A3
GO:0071300	0.118258	0.166421	1	26	cellular response to retinoic acid	BP	ENSSSCG00000009859	TESC
GO:0007154	0.122336	0.171482	1	27	cell communication	BP	ENSSSCG00000004241	GJA1
GO:0090002	0.12237	0.171482	1	27	establishment of protein localization to plasma membrane	BP	ENSSSCG00000000528	PKP2
GO:0035249	0.122519	0.171482	1	27	synaptic transmission, glutamatergic	BP	ENSSSCG00000022569	--
GO:0005102	0.123812	0.17298	3	254	receptor binding	MF	ENSSSCG00000024954,ENSSSCG00000004241,ENSSSCG00000003431	FGF1,GJA1,NPPB
GO:0005104	0.125891	0.175567	1	28	fibroblast growth factor receptor binding	MF	ENSSSCG00000024954	FGF1
GO:0043473	0.126548	0.175888	1	28	pigmentation	BP	ENSSSCG00000012409	CITED1
GO:0008542	0.126645	0.175888	1	28	visual learning	BP	ENSSSCG00000002801	NDRG4
GO:0031252	0.126803	0.175888	1	28	cell leading edge	CC	ENSSSCG00000006928	LMO4
GO:0043209	0.128348	0.177712	2	129	myelin sheath	CC	ENSSSCG00000008948,ENSSSCG00000010517	ALB,PGAM1
GO:0016747	0.130748	0.180414	1	29	transferase activity, transferring acyl groups other than amino-acyl groups	MF	ENSSSCG00000004510	ACAA2
GO:0048013	0.130765	0.180414	1	29	ephrin receptor signaling pathway	BP	ENSSSCG00000022345	--
GO:0006836	0.134905	0.18547	1	30	neurotransmitter transport	BP	ENSSSCG00000029481	CPLX1
GO:0009953	0.135099	0.18547	1	30	dorsal/ventral pattern formation	BP	ENSSSCG00000016662	TBX20
GO:0016328	0.135149	0.18547	1	30	lateral plasma membrane	CC	ENSSSCG00000004241	GJA1
GO:0000790	0.136132	0.186489	2	134	nuclear chromatin	CC	ENSSSCG00000027976,ENSSSCG00000009703	--,HAND2
GO:0006325	0.137736	0.187599	1	31	chromatin organization	BP	ENSSSCG00000027976	--
GO:0005575	0.138679	0.187599	1	31	cellular_component	CC	ENSSSCG00000023695	--
GO:0045727	0.138978	0.187599	1	31	positive regulation of translation	BP	ENSSSCG00000014229	--
GO:0009636	0.139056	0.187599	1	31	response to toxic substance	BP	ENSSSCG00000010853	EPHX1
GO:0034599	0.139065	0.187599	1	31	cellular response to oxidative stress	BP	ENSSSCG00000024305	MT3
GO:0048306	0.139086	0.187599	1	31	calcium-dependent protein binding	MF	ENSSSCG00000011806	MASP1
GO:0030216	0.13909	0.187599	1	31	keratinocyte differentiation	BP	ENSSSCG00000001025	DSP
GO:0010595	0.139224	0.187599	1	31	positive regulation of endothelial cell migration	BP	ENSSSCG00000024954	FGF1
GO:0097481	0.139322	0.187599	1	31	neuronal postsynaptic density	CC	ENSSSCG00000003687	EPB41L3
GO:0003151	0.139366	0.187599	1	31	outflow tract morphogenesis	BP	ENSSSCG00000016662	TBX20
GO:0006342	0.141874	0.190644	1	32	chromatin silencing	BP	ENSSSCG00000027976	--
GO:0043588	0.143454	0.192432	1	32	skin development	BP	ENSSSCG00000001025	DSP
GO:0006629	0.146319	0.195935	2	140	lipid metabolic process	BP	ENSSSCG00000015069,ENSSSCG00000024681	APOC3,TECRL
GO:0043085	0.151028	0.200827	1	34	positive regulation of catalytic activity	BP	ENSSSCG00000024305	MT3
GO:0050679	0.151412	0.200827	1	34	positive regulation of epithelial cell proliferation	BP	ENSSSCG00000024954	FGF1
GO:0043406	0.151419	0.200827	1	34	positive regulation of MAP kinase activity	BP	ENSSSCG00000024954	FGF1
GO:0007193	0.151513	0.200827	1	34	adenylate cyclase-inhibiting G-protein coupled receptor signaling pathway	BP	ENSSSCG00000000175	--
GO:0001558	0.151577	0.200827	1	34	regulation of cell growth	BP	ENSSSCG00000003687	EPB41L3
GO:0000082	0.151672	0.200827	1	34	G1/S transition of mitotic cell cycle	BP	ENSSSCG00000012873	--
GO:0001085	0.151788	0.200827	1	34	RNA polymerase II transcription factor binding	MF	ENSSSCG00000016662	TBX20
GO:0003674	0.155031	0.204104	1	35	molecular_function	MF	ENSSSCG00000023695	--
GO:0030968	0.15553	0.204104	1	35	endoplasmic reticulum unfolded protein response	BP	ENSSSCG00000012873	--
GO:0016627	0.155558	0.204104	1	35	oxidoreductase activity, acting on the CH-CH group of donors	MF	ENSSSCG00000024681	TECRL
GO:0045669	0.155656	0.204104	1	35	positive regulation of osteoblast differentiation	BP	ENSSSCG00000004241	GJA1
GO:0042475	0.155762	0.204104	1	35	odontogenesis of dentin-containing tooth	BP	ENSSSCG00000009703	HAND2
GO:0042632	0.155847	0.204104	1	35	cholesterol homeostasis	BP	ENSSSCG00000015069	APOC3
GO:0005667	0.158383	0.207075	2	147	transcription factor complex	CC	ENSSSCG00000006928,ENSSSCG00000009703	LMO4,HAND2
GO:0006470	0.159584	0.208104	2	148	protein dephosphorylation	BP	ENSSSCG00000017647,ENSSSCG00000011755	PPM1E,NCEH1
GO:0006805	0.159707	0.208104	1	36	xenobiotic metabolic process	BP	ENSSSCG00000011755	NCEH1
GO:0042803	0.162088	0.21085	4	439	protein homodimerization activity	MF	ENSSSCG00000011806,ENSSSCG00000009859,ENSSSCG00000009703,ENSSSCG00000012409	MASP1,TESC,HAND2,CITED1
GO:0015631	0.163623	0.21249	1	37	tubulin binding	MF	ENSSSCG00000012700	MAP7D3
GO:0030674	0.164014	0.212641	1	37	protein binding, bridging	MF	ENSSSCG00000001025	DSP
GO:0008543	0.167109	0.216057	1	38	fibroblast growth factor receptor signaling pathway	BP	ENSSSCG00000024954	FGF1
GO:0008150	0.167207	0.216057	1	38	biological_process	BP	ENSSSCG00000023695	--
GO:0034097	0.167675	0.216301	1	38	response to cytokine	BP	ENSSSCG00000012409	CITED1
GO:0008092	0.168165	0.216572	1	38	cytoskeletal protein binding	MF	ENSSSCG00000003687	EPB41L3
GO:0034220	0.171098	0.219983	2	155	ion transmembrane transport	BP	ENSSSCG00000022569,ENSSSCG00000004241	--,GJA1
GO:0030178	0.171415	0.220025	1	39	negative regulation of Wnt signaling pathway	BP	ENSSSCG00000012873	--
GO:0017053	0.171832	0.220195	1	39	transcriptional repressor complex	CC	ENSSSCG00000012873	--
GO:0016491	0.173257	0.221654	4	451	oxidoreductase activity	MF	ENSSSCG00000023670,ENSSSCG00000000576,ENSSSCG00000013171,ENSSSCG00000002013	--,--,LDHB,DHRS4
GO:0044212	0.175638	0.223821	2	157	transcription regulatory region DNA binding	MF	ENSSSCG00000009703,ENSSSCG00000012409	HAND2,CITED1
GO:0016079	0.175829	0.223821	1	40	synaptic vesicle exocytosis	BP	ENSSSCG00000029481	CPLX1
GO:0004722	0.175931	0.223821	1	40	protein serine/threonine phosphatase activity	MF	ENSSSCG00000017647	PPM1E
GO:0007389	0.176107	0.223821	1	40	pattern specification process	BP	ENSSSCG00000009867	TBX5
GO:0001077	0.178623	0.226646	2	159	transcriptional activator activity, RNA polymerase II core promoter proximal region sequence-specific binding	MF	ENSSSCG00000016662,ENSSSCG00000009703	TBX20,HAND2
GO:0008152	0.179471	0.226881	8	1133	metabolic process	BP	ENSSSCG00000002825,ENSSSCG00000000939,ENSSSCG00000001039,ENSSSCG00000010517,ENSSSCG00000011755,ENSSSCG00000002013,ENSSSCG00000004510,ENSSSCG00000030999	--,ACSS3,GCNT2,PGAM1,NCEH1,DHRS4,ACAA2,MYH6
GO:0030326	0.179865	0.226881	1	41	embryonic limb morphogenesis	BP	ENSSSCG00000009867	TBX5
GO:0043433	0.179946	0.226881	1	41	negative regulation of sequence-specific DNA binding transcription factor activity	BP	ENSSSCG00000009703	HAND2
GO:0001570	0.17998	0.226881	1	41	vasculogenesis	BP	ENSSSCG00000012409	CITED1
GO:0009267	0.183811	0.231175	1	42	cellular response to starvation	BP	ENSSSCG00000008948	ALB
GO:0048812	0.183984	0.231175	1	42	neuron projection morphogenesis	BP	ENSSSCG00000003687	EPB41L3
GO:0004252	0.185105	0.232206	2	163	serine-type endopeptidase activity	MF	ENSSSCG00000011806,ENSSSCG00000008813	MASP1,CORIN
GO:0043154	0.187278	0.234552	1	43	negative regulation of cysteine-type endopeptidase activity involved in apoptotic process	BP	ENSSSCG00000024305	MT3
GO:0050839	0.191729	0.239739	1	44	cell adhesion molecule binding	MF	ENSSSCG00000001025	DSP
GO:0016301	0.193536	0.241608	3	314	kinase activity	MF	ENSSSCG00000027658,ENSSSCG00000012873,ENSSSCG00000010253	--,--,HK1
GO:0006469	0.195212	0.242805	1	45	negative regulation of protein kinase activity	BP	ENSSSCG00000017647	PPM1E
GO:0007189	0.195417	0.242805	1	45	adenylate cyclase-activating G-protein coupled receptor signaling pathway	BP	ENSSSCG00000000175	--
GO:0051897	0.195452	0.242805	1	45	positive regulation of protein kinase B signaling	BP	ENSSSCG00000001039	GCNT2
GO:0005198	0.19575	0.242805	2	169	structural molecule activity	MF	ENSSSCG00000001025,ENSSSCG00000012700	DSP,MAP7D3
GO:0072659	0.199087	0.246491	1	46	protein localization to plasma membrane	BP	ENSSSCG00000003687	EPB41L3
GO:0001726	0.199359	0.246491	1	46	ruffle	CC	ENSSSCG00000009859	TESC
GO:0008584	0.203194	0.250617	1	47	male gonad development	BP	ENSSSCG00000009859	TESC
GO:0045444	0.203343	0.250617	1	47	fat cell differentiation	BP	ENSSSCG00000012873	--
GO:0031966	0.206737	0.254394	1	48	mitochondrial membrane	CC	ENSSSCG00000004248	PLN
GO:0043330	0.209236	0.257062	1	49	response to exogenous dsRNA	BP	ENSSSCG00000000573	KCNJ8
GO:0050790	0.210784	0.258553	1	49	regulation of catalytic activity	BP	ENSSSCG00000001716	RCAN2
GO:0030509	0.211159	0.258603	1	49	BMP signaling pathway	BP	ENSSSCG00000030999	MYH6
GO:0035556	0.218051	0.266622	3	334	intracellular signal transduction	BP	ENSSSCG00000004598,ENSSSCG00000000175,ENSSSCG00000023779	MYZAP,--,--
GO:0030170	0.21875	0.267055	1	51	pyridoxal phosphate binding	MF	ENSSSCG00000008948	ALB
GO:0047485	0.222477	0.271177	1	52	protein N-terminus binding	MF	ENSSSCG00000010570	KCNIP2
GO:0005576	0.224402	0.272785	5	676	extracellular region	CC	ENSSSCG00000011806,ENSSSCG00000024954,ENSSSCG00000008948,ENSSSCG00000015069,ENSSSCG00000003431	MASP1,FGF1,ALB,APOC3,NPPB
GO:0045892	0.224502	0.272785	3	339	negative regulation of transcription, DNA-templated	BP	ENSSSCG00000016662,ENSSSCG00000024305,ENSSSCG00000012409	TBX20,MT3,CITED1
GO:0031201	0.225436	0.273491	1	53	SNARE complex	CC	ENSSSCG00000029481	CPLX1
GO:0001666	0.226239	0.274036	1	53	response to hypoxia	BP	ENSSSCG00000024305	MT3
GO:0060021	0.229998	0.278153	1	54	palate development	BP	ENSSSCG00000009703	HAND2
GO:0007166	0.232524	0.280554	2	190	cell surface receptor signaling pathway	BP	ENSSSCG00000016620,ENSSSCG00000016672	TSPAN12,ADCYAP1R1
GO:0006869	0.233308	0.280554	1	55	lipid transport	BP	ENSSSCG00000015069	APOC3
GO:0030334	0.233604	0.280554	1	55	regulation of cell migration	BP	ENSSSCG00000006928	LMO4
GO:0009791	0.233679	0.280554	1	55	post-embryonic development	BP	ENSSSCG00000009830	MYL2
GO:0000226	0.233795	0.280554	1	55	microtubule cytoskeleton organization	BP	ENSSSCG00000012700	MAP7D3
GO:0008021	0.237073	0.284047	1	56	synaptic vesicle	CC	ENSSSCG00000024305	MT3
GO:0045944	0.241499	0.288903	5	692	positive regulation of transcription from RNA polymerase II promoter	BP	ENSSSCG00000024954,ENSSSCG00000016662,ENSSSCG00000006928,ENSSSCG00000009867,ENSSSCG00000009703	FGF1,TBX20,LMO4,TBX5,HAND2
GO:0000187	0.244011	0.291458	1	58	activation of MAPK activity	BP	ENSSSCG00000024954	FGF1
GO:0022857	0.248447	0.295902	1	59	transmembrane transporter activity	MF	ENSSSCG00000004241	GJA1
GO:0001843	0.248497	0.295902	1	59	neural tube closure	BP	ENSSSCG00000006928	LMO4
GO:0016887	0.250947	0.298361	2	200	ATPase activity	MF	ENSSSCG00000030999,ENSSSCG00000002029	MYH6,MYH7
GO:0019905	0.251712	0.298773	1	60	syntaxin binding	MF	ENSSSCG00000029481	CPLX1
GO:0016829	0.252065	0.298773	1	60	lyase activity	MF	ENSSSCG00000000175	--
GO:0005178	0.255595	0.302493	1	61	integrin binding	MF	ENSSSCG00000024954	FGF1
GO:0008285	0.263436	0.311297	2	207	negative regulation of cell proliferation	BP	ENSSSCG00000009859,ENSSSCG00000009867	TESC,TBX5
GO:0005789	0.264831	0.312468	2	208	endoplasmic reticulum membrane	CC	ENSSSCG00000010853,ENSSSCG00000004248	EPHX1,PLN
GO:0007219	0.266148	0.312662	1	64	Notch signaling pathway	BP	ENSSSCG00000004248	PLN
GO:0072562	0.266364	0.312662	1	64	blood microparticle	CC	ENSSSCG00000008948	ALB
GO:0042493	0.266368	0.312662	1	64	response to drug	BP	ENSSSCG00000012873	--
GO:0043087	0.266611	0.312662	1	64	regulation of GTPase activity	BP	ENSSSCG00000022345	--
GO:0006874	0.269628	0.315492	1	65	cellular calcium ion homeostasis	BP	ENSSSCG00000004248	PLN
GO:0042826	0.269991	0.315492	1	65	histone deacetylase binding	MF	ENSSSCG00000012873	--
GO:0045211	0.270247	0.315492	1	65	postsynaptic membrane	CC	ENSSSCG00000022569	--
GO:0005543	0.27294	0.318156	1	66	phospholipid binding	MF	ENSSSCG00000015069	APOC3
GO:0045766	0.273485	0.318312	1	66	positive regulation of angiogenesis	BP	ENSSSCG00000024954	FGF1
GO:0005777	0.277066	0.321537	1	67	peroxisome	CC	ENSSSCG00000002013	DHRS4
GO:0001649	0.277087	0.321537	1	67	osteoblast differentiation	BP	ENSSSCG00000004241	GJA1
GO:0006351	0.279798	0.322606	3	382	transcription, DNA-templated	BP	ENSSSCG00000016662,ENSSSCG00000008528,ENSSSCG00000009867	TBX20,LBH,TBX5
GO:0016853	0.279846	0.322606	1	68	isomerase activity	MF	ENSSSCG00000010517	PGAM1
GO:0008076	0.280108	0.322606	1	68	voltage-gated potassium channel complex	CC	ENSSSCG00000010570	KCNIP2
GO:0005923	0.280143	0.322606	1	68	bicellular tight junction	CC	ENSSSCG00000012873	--
GO:0005739	0.280201	0.322606	7	1102	mitochondrion	CC	ENSSSCG00000000939,ENSSSCG00000004241,ENSSSCG00000004248,ENSSSCG00000010253,ENSSSCG00000002013,ENSSSCG00000004510,ENSSSCG00000011470	ACSS3,GJA1,PLN,HK1,DHRS4,ACAA2,ABHD6
GO:0006913	0.280509	0.322606	1	68	nucleocytoplasmic transport	BP	ENSSSCG00000012409	CITED1
GO:0006887	0.28682	0.329171	1	70	exocytosis	BP	ENSSSCG00000004280	RIMS1
GO:0016746	0.287399	0.329171	1	70	transferase activity, transferring acyl groups	MF	ENSSSCG00000004510	ACAA2
GO:0017137	0.287493	0.329171	1	70	Rab GTPase binding	MF	ENSSSCG00000004280	RIMS1
GO:0000785	0.293843	0.335489	1	72	chromatin	CC	ENSSSCG00000000727	--
GO:0006979	0.293878	0.335489	1	72	response to oxidative stress	BP	ENSSSCG00000024305	MT3
GO:0005623	0.296151	0.337586	1	73	cell	CC	ENSSSCG00000027658	--
GO:0005179	0.298577	0.339851	1	74	hormone activity	MF	ENSSSCG00000003431	NPPB
GO:0071013	0.300829	0.341842	1	74	catalytic step 2 spliceosome	CC	ENSSSCG00000028124	SNRPN
GO:1902476	0.301209	0.341842	1	74	chloride transmembrane transport	BP	ENSSSCG00000022846	SLC4A3
GO:0016740	0.302343	0.342626	4	576	transferase activity	MF	ENSSSCG00000010800,ENSSSCG00000027658,ENSSSCG00000010253,ENSSSCG00000004510	B3GALT2,--,HK1,ACAA2
GO:0001228	0.307876	0.348386	1	76	transcriptional activator activity, RNA polymerase II transcription regulatory region sequence-specific binding	MF	ENSSSCG00000009867	TBX5
GO:0004867	0.310267	0.350579	1	77	serine-type endopeptidase inhibitor activity	MF	ENSSSCG00000004890	SERPINB2
GO:0000786	0.31104	0.35094	1	78	nucleosome	CC	ENSSSCG00000027976	--
GO:0008201	0.320899	0.361537	1	80	heparin binding	MF	ENSSSCG00000024954	FGF1
GO:0004721	0.324218	0.364745	1	81	phosphoprotein phosphatase activity	MF	ENSSSCG00000017647	PPM1E
GO:0008289	0.326749	0.367059	1	82	lipid binding	MF	ENSSSCG00000015069	APOC3
GO:0046872	0.330206	0.370405	10	1742	metal ion binding	MF	ENSSSCG00000017647,ENSSSCG00000010651,ENSSSCG00000014725,ENSSSCG00000006928,ENSSSCG00000010570,ENSSSCG00000024230,ENSSSCG00000004280,ENSSSCG00000024305,ENSSSCG00000010493,ENSSSCG00000003368	PPM1E,ABLIM1,HBB,LMO4,KCNIP2,MYL9,RIMS1,MT3,--,RNF207
GO:0006816	0.33384	0.373276	1	84	calcium ion transport	BP	ENSSSCG00000004248	PLN
GO:0005929	0.334145	0.373276	1	84	cilium	CC	ENSSSCG00000010253	HK1
GO:0016055	0.334212	0.373276	1	84	Wnt signaling pathway	BP	ENSSSCG00000012873	--
GO:0008284	0.337556	0.376468	2	249	positive regulation of cell proliferation	BP	ENSSSCG00000024954,ENSSSCG00000001039	FGF1,GCNT2
GO:0008270	0.345572	0.384852	6	993	zinc ion binding	MF	ENSSSCG00000010651,ENSSSCG00000006928,ENSSSCG00000014184,ENSSSCG00000024305,ENSSSCG00000010493,ENSSSCG00000003368	ABLIM1,LMO4,PAM,MT3,--,RNF207
GO:0000398	0.349737	0.388932	1	89	mRNA splicing, via spliceosome	BP	ENSSSCG00000028124	SNRPN
GO:0003714	0.350346	0.38905	1	89	transcription corepressor activity	MF	ENSSSCG00000012873	--
GO:0016787	0.353019	0.391457	5	811	hydrolase activity	MF	ENSSSCG00000002825,ENSSSCG00000011806,ENSSSCG00000017647,ENSSSCG00000010853,ENSSSCG00000011755	--,MASP1,PPM1E,EPHX1,NCEH1
GO:0008360	0.356496	0.394747	1	91	regulation of cell shape	BP	ENSSSCG00000003687	EPB41L3
GO:0045121	0.359394	0.397387	1	92	membrane raft	CC	ENSSSCG00000010253	HK1
GO:0042384	0.368941	0.407362	1	95	cilium assembly	BP	ENSSSCG00000010651	ABLIM1
GO:0048471	0.371116	0.409179	2	268	perinuclear region of cytoplasm	CC	ENSSSCG00000024305,ENSSSCG00000003368	MT3,RNF207
GO:0008022	0.378222	0.416421	1	98	protein C-terminus binding	MF	ENSSSCG00000012409	CITED1
GO:0051015	0.386656	0.424697	1	101	actin filament binding	MF	ENSSSCG00000010230	--
GO:0043123	0.386836	0.424697	1	101	positive regulation of I-kappaB kinase/NF-kappaB signaling	BP	ENSSSCG00000004241	GJA1
GO:0051607	0.388327	0.425729	1	102	defense response to virus	BP	ENSSSCG00000000573	KCNJ8
GO:0031965	0.392922	0.430158	1	103	nuclear membrane	CC	ENSSSCG00000000727	--
GO:0010951	0.394509	0.431285	1	104	negative regulation of endopeptidase activity	BP	ENSSSCG00000004890	SERPINB2
GO:0071805	0.39543	0.431682	1	104	potassium ion transmembrane transport	BP	ENSSSCG00000010570	KCNIP2
GO:0010629	0.398784	0.434731	1	105	negative regulation of gene expression	BP	ENSSSCG00000004241	GJA1
GO:0015630	0.407415	0.443515	1	108	microtubule cytoskeleton	CC	ENSSSCG00000012700	MAP7D3
GO:0046982	0.408635	0.444218	2	291	protein heterodimerization activity	MF	ENSSSCG00000027976,ENSSSCG00000009703	--,HAND2
GO:0006915	0.410033	0.445113	1	109	apoptotic process	BP	ENSSSCG00000028510	--
GO:0008083	0.423008	0.458555	1	114	growth factor activity	MF	ENSSSCG00000024954	FGF1
GO:0006366	0.426702	0.461165	1	115	transcription from RNA polymerase II promoter	BP	ENSSSCG00000006928	LMO4
GO:0008236	0.426929	0.461165	1	115	serine-type peptidase activity	MF	ENSSSCG00000011806	MASP1
GO:0005694	0.427203	0.461165	1	116	chromosome	CC	ENSSSCG00000027976	--
GO:0030425	0.438396	0.472588	1	119	dendrite	CC	ENSSSCG00000022569	--
GO:0016324	0.446151	0.480279	1	122	apical plasma membrane	CC	ENSSSCG00000004241	GJA1
GO:0008283	0.448868	0.482534	1	123	cell proliferation	BP	ENSSSCG00000016662	TBX20
GO:0005783	0.451959	0.485182	3	514	endoplasmic reticulum	CC	ENSSSCG00000008948,ENSSSCG00000010853,ENSSSCG00000004248	ALB,EPHX1,PLN
GO:0005813	0.453587	0.486255	2	317	centrosome	CC	ENSSSCG00000016002,ENSSSCG00000012700	CCDC141,MAP7D3
GO:0003713	0.459531	0.491946	1	127	transcription coactivator activity	MF	ENSSSCG00000012409	CITED1
GO:0016757	0.462332	0.494261	1	128	transferase activity, transferring glycosyl groups	MF	ENSSSCG00000010800	B3GALT2
GO:0016310	0.469462	0.501191	2	327	phosphorylation	BP	ENSSSCG00000027658,ENSSSCG00000010253	--,HK1
GO:0004672	0.477013	0.508551	3	534	protein kinase activity	MF	ENSSSCG00000025465,ENSSSCG00000012873,ENSSSCG00000015290	--,--,--
GO:0005622	0.482414	0.513602	6	1154	intracellular	CC	ENSSSCG00000004598,ENSSSCG00000012873,ENSSSCG00000000175,ENSSSCG00000023779,ENSSSCG00000024305,ENSSSCG00000003368	MYZAP,--,--,--,MT3,RNF207
GO:0070062	0.489258	0.520088	9	1778	extracellular exosome	CC	ENSSSCG00000016859,ENSSSCG00000001025,ENSSSCG00000008948,ENSSSCG00000015069,ENSSSCG00000004241,ENSSSCG00000010517,ENSSSCG00000004510,ENSSSCG00000014184,ENSSSCG00000011470	C7,DSP,ALB,APOC3,GJA1,PGAM1,ACAA2,PAM,ABHD6
GO:0006355	0.489851	0.520088	6	1161	regulation of transcription, DNA-templated	BP	ENSSSCG00000016662,ENSSSCG00000008528,ENSSSCG00000009867,ENSSSCG00000009703,ENSSSCG00000012409,ENSSSCG00000012667	TBX20,LBH,TBX5,HAND2,CITED1,IGSF1
GO:0020037	0.494599	0.524181	1	141	heme binding	MF	ENSSSCG00000014725	HBB
GO:0010468	0.49506	0.524181	1	141	regulation of gene expression	BP	ENSSSCG00000008528	LBH
GO:0006974	0.512145	0.54153	1	148	cellular response to DNA damage stimulus	BP	ENSSSCG00000012873	--
GO:0046983	0.516071	0.544937	1	150	protein dimerization activity	MF	ENSSSCG00000009703	HAND2
GO:0005794	0.518463	0.546717	3	568	Golgi apparatus	CC	ENSSSCG00000008948,ENSSSCG00000010800,ENSSSCG00000004241	ALB,B3GALT2,GJA1
GO:0045202	0.542068	0.570831	1	161	synapse	CC	ENSSSCG00000022569	--
GO:0000287	0.543767	0.571842	1	162	magnesium ion binding	MF	ENSSSCG00000009859	TESC
GO:0030529	0.549101	0.576668	1	165	ribonucleoprotein complex	CC	ENSSSCG00000028124	SNRPN
GO:0006468	0.556471	0.583616	3	601	protein phosphorylation	BP	ENSSSCG00000025465,ENSSSCG00000012873,ENSSSCG00000015290	--,--,--
GO:0005578	0.584336	0.612011	1	181	proteinaceous extracellular matrix	CC	ENSSSCG00000024954	FGF1
GO:0044822	0.594047	0.621341	4	855	poly(A) RNA binding	MF	ENSSSCG00000001025,ENSSSCG00000028124,ENSSSCG00000004510,ENSSSCG00000004280	DSP,SNRPN,ACAA2,RIMS1
GO:0005743	0.616681	0.644145	1	198	mitochondrial inner membrane	CC	ENSSSCG00000004510	ACAA2
GO:0019899	0.621367	0.648165	1	200	enzyme binding	MF	ENSSSCG00000012873	--
GO:0005216	0.626365	0.652499	1	203	ion channel activity	MF	ENSSSCG00000022569	--
GO:0005215	0.627817	0.653132	1	204	transporter activity	MF	ENSSSCG00000022846	SLC4A3
GO:0000166	0.628909	0.65339	6	1335	nucleotide binding	MF	ENSSSCG00000001716,ENSSSCG00000027658,ENSSSCG00000010253,ENSSSCG00000015290,ENSSSCG00000000175,ENSSSCG00000002029	RCAN2,--,HK1,--,--,MYH7
GO:0000978	0.667989	0.693061	1	227	RNA polymerase II core promoter proximal region sequence-specific DNA binding	MF	ENSSSCG00000016662	TBX20
GO:0043565	0.674939	0.699334	2	479	sequence-specific DNA binding	MF	ENSSSCG00000009867,ENSSSCG00000009703	TBX5,HAND2
GO:0000122	0.678583	0.70217	2	482	negative regulation of transcription from RNA polymerase II promoter	BP	ENSSSCG00000016662,ENSSSCG00000012873	TBX20,--
GO:0005730	0.707433	0.731046	2	509	nucleolus	CC	ENSSSCG00000017647,ENSSSCG00000000727	PPM1E,--
GO:0005925	0.710379	0.733111	1	255	focal adhesion	CC	ENSSSCG00000004241	GJA1
GO:0005654	0.724717	0.746912	5	1246	nucleoplasm	CC	ENSSSCG00000024954,ENSSSCG00000000528,ENSSSCG00000012873,ENSSSCG00000012700,ENSSSCG00000000727	FGF1,PKP2,--,MAP7D3,--
GO:0007155	0.726931	0.748198	1	267	cell adhesion	BP	ENSSSCG00000010230	--
GO:0006508	0.748365	0.768577	2	552	proteolysis	BP	ENSSSCG00000011806,ENSSSCG00000008813	MASP1,CORIN
GO:0005887	0.748717	0.768577	4	1048	integral component of plasma membrane	CC	ENSSSCG00000016620,ENSSSCG00000022846,ENSSSCG00000000573,ENSSSCG00000021573	TSPAN12,SLC4A3,KCNJ8,KCNJ5
GO:0003682	0.751313	0.77022	1	286	chromatin binding	MF	ENSSSCG00000012409	CITED1
GO:0008233	0.753431	0.77137	1	288	peptidase activity	MF	ENSSSCG00000011806	MASP1
GO:0005634	0.754699	0.771648	14	3342	nucleus	CC	ENSSSCG00000001025,ENSSSCG00000017647,ENSSSCG00000028124,ENSSSCG00000008948,ENSSSCG00000016662,ENSSSCG00000027976,ENSSSCG00000012873,ENSSSCG00000012700,ENSSSCG00000009859,ENSSSCG00000008528,ENSSSCG00000009867,ENSSSCG00000009703,ENSSSCG00000012409,ENSSSCG00000000727	DSP,PPM1E,SNRPN,ALB,TBX20,--,--,MAP7D3,TESC,LBH,TBX5,HAND2,CITED1,--
GO:0005524	0.773896	0.790232	5	1327	ATP binding	MF	ENSSSCG00000025465,ENSSSCG00000027658,ENSSSCG00000010253,ENSSSCG00000015290,ENSSSCG00000002029	--,--,HK1,--,MYH7
GO:0003677	0.794434	0.810134	4	1121	DNA binding	MF	ENSSSCG00000008948,ENSSSCG00000016662,ENSSSCG00000027976,ENSSSCG00000009867	ALB,TBX20,--,TBX5
GO:0009986	0.798197	0.812901	1	329	cell surface	CC	ENSSSCG00000008813	CORIN
GO:0004888	0.805252	0.819008	1	337	transmembrane signaling receptor activity	MF	ENSSSCG00000016672	ADCYAP1R1
GO:0016021	0.827452	0.839381	23	5551	integral component of membrane	CC	ENSSSCG00000016620,ENSSSCG00000022846,ENSSSCG00000010800,ENSSSCG00000022402,ENSSSCG00000001039,ENSSSCG00000016672,ENSSSCG00000024681,ENSSSCG00000028994,ENSSSCG00000000573,ENSSSCG00000010853,ENSSSCG00000008813,ENSSSCG00000022569,ENSSSCG00000027636,ENSSSCG00000004241,ENSSSCG00000004248,ENSSSCG00000011755,ENSSSCG00000021573,ENSSSCG00000028662,ENSSSCG00000000175,ENSSSCG00000014184,ENSSSCG00000015123,…	TSPAN12,SLC4A3,B3GALT2,GRAMD3,GCNT2,ADCYAP1R1,TECRL,--,KCNJ8,EPHX1,CORIN,--,--,GJA1,PLN,NCEH1,KCNJ5,--,--,PAM,--,IGSF1,ABHD6
GO:0005488	0.84785	0.85822	1	386	binding	MF	ENSSSCG00000000528	PKP2
GO:0003723	0.84824	0.85822	1	387	RNA binding	MF	ENSSSCG00000028124	SNRPN
GO:0042802	0.850705	0.859589	1	390	identical protein binding	MF	ENSSSCG00000008948	ALB
GO:0003700	0.882237	0.890288	2	753	transcription factor activity, sequence-specific DNA binding	MF	ENSSSCG00000016662,ENSSSCG00000009867	TBX20,TBX5
GO:0043231	0.894336	0.901323	1	460	intracellular membrane-bounded organelle	CC	ENSSSCG00000010853	EPHX1
GO:0016020	0.917576	0.923542	26	6640	membrane	CC	ENSSSCG00000016620,ENSSSCG00000022846,ENSSSCG00000010800,ENSSSCG00000022402,ENSSSCG00000001039,ENSSSCG00000016672,ENSSSCG00000024681,ENSSSCG00000028994,ENSSSCG00000000573,ENSSSCG00000010853,ENSSSCG00000008813,ENSSSCG00000022569,ENSSSCG00000027636,ENSSSCG00000004241,ENSSSCG00000010517,ENSSSCG00000004248,ENSSSCG00000011755,ENSSSCG00000012700,ENSSSCG00000021573,ENSSSCG00000028662,ENSSSCG00000000175,…	TSPAN12,SLC4A3,B3GALT2,GRAMD3,GCNT2,ADCYAP1R1,TECRL,--,KCNJ8,EPHX1,CORIN,--,--,GJA1,PGAM1,PLN,NCEH1,MAP7D3,KCNJ5,--,--,PAM,--,RIMS1,IGSF1,ABHD6
GO:0005886	0.956965	0.961936	8	2703	plasma membrane	CC	ENSSSCG00000001025,ENSSSCG00000003687,ENSSSCG00000022846,ENSSSCG00000000528,ENSSSCG00000022569,ENSSSCG00000004241,ENSSSCG00000009859,ENSSSCG00000000175	DSP,EPB41L3,SLC4A3,PKP2,--,GJA1,TESC,--
GO:0007165	0.974571	0.978363	5	2059	signal transduction	BP	ENSSSCG00000016672,ENSSSCG00000022345,ENSSSCG00000004241,ENSSSCG00000021911,ENSSSCG00000012667	ADCYAP1R1,--,GJA1,--,IGSF1
GO:0004871	0.995252	0.99783	2	1508	signal transducer activity	MF	ENSSSCG00000016672,ENSSSCG00000004241	ADCYAP1R1,GJA1
GO:0007186	0.997046	0.998336	2	1612	G-protein coupled receptor signaling pathway	BP	ENSSSCG00000015069,ENSSSCG00000016672	APOC3,ADCYAP1R1
GO:0004930	0.999416	0.999416	1	1492	G-protein coupled receptor activity	MF	ENSSSCG00000016672	ADCYAP1R1

## Sheet: cluster 2 GO nalysis
mRNAs in cluster 2 GO anlysis
category	over_represented_pvalue	q-value	numDEInCat	numInCat	term	ontology	DE_id	Gene_symbol
GO:0006936	1.2988e-11	2.29888e-09	6	28	muscle contraction	BP	ENSSSCG00000016157,ENSSSCG00000000866,ENSSSCG00000003218,ENSSSCG00000002961,ENSSSCG00000011508,ENSSSCG00000006631	MYL1,MYBPC1,--,RYR1,LMOD3,TMOD4
GO:0016529	4.50196e-09	3.98424e-07	5	21	sarcoplasmic reticulum	CC	ENSSSCG00000004231,ENSSSCG00000007805,ENSSSCG00000029651,ENSSSCG00000002961,ENSSSCG00000006390	--,ATP2A1,SLN,RYR1,CASQ1
GO:0030016	1.65056e-07	7.32419e-06	4	22	myofibril	CC	ENSSSCG00000016157,ENSSSCG00000024416,ENSSSCG00000011508,ENSSSCG00000006631	MYL1,MYH13,LMOD3,TMOD4
GO:0003779	1.65518e-07	7.32419e-06	7	201	actin binding	MF	ENSSSCG00000016398,ENSSSCG00000024416,ENSSSCG00000016397,ENSSSCG00000025136,ENSSSCG00000018003,ENSSSCG00000030087,ENSSSCG00000011508	--,MYH13,--,--,MYH2,--,LMOD3
GO:0048741	4.09429e-06	0.000144938	3	15	skeletal muscle fiber development	BP	ENSSSCG00000011286,ENSSSCG00000029471,ENSSSCG00000002961	KLHL40,STAC3,RYR1
GO:0051694	3.60785e-05	0.00106432	2	6	pointed-end actin filament capping	BP	ENSSSCG00000011508,ENSSSCG00000006631	LMOD3,TMOD4
GO:0004865	4.81569e-05	0.00121768	2	8	protein serine/threonine phosphatase inhibitor activity	MF	ENSSSCG00000000298,ENSSSCG00000022748	--,--
GO:0031672	8.40873e-05	0.00177399	2	9	A band	CC	ENSSSCG00000011286,ENSSSCG00000011508	KLHL40,LMOD3
GO:0005865	9.75661e-05	0.00177399	2	9	striated muscle thin filament	CC	ENSSSCG00000011508,ENSSSCG00000006631	LMOD3,TMOD4
GO:0005523	0.000111416	0.00177399	2	11	tropomyosin binding	MF	ENSSSCG00000011508,ENSSSCG00000006631	LMOD3,TMOD4
GO:0003009	0.000118841	0.00177399	2	10	skeletal muscle contraction	BP	ENSSSCG00000029471,ENSSSCG00000024061	STAC3,TNNI1
GO:0030239	0.000120271	0.00177399	2	9	myofibril assembly	BP	ENSSSCG00000011508,ENSSSCG00000006631	LMOD3,TMOD4
GO:0031674	0.000348161	0.00474034	2	12	I band	CC	ENSSSCG00000011286,ENSSSCG00000002961	KLHL40,RYR1
GO:0004864	0.000508932	0.00643436	2	22	protein phosphatase inhibitor activity	MF	ENSSSCG00000000298,ENSSSCG00000022748	--,--
GO:0033017	0.000606463	0.00715626	2	14	sarcoplasmic reticulum membrane	CC	ENSSSCG00000007805,ENSSSCG00000002961	ATP2A1,RYR1
GO:0006816	0.000655827	0.00725509	3	84	calcium ion transport	BP	ENSSSCG00000017271,ENSSSCG00000007805,ENSSSCG00000002961	CACNG1,ATP2A1,RYR1
GO:0007274	0.000875474	0.00911523	2	28	neuromuscular synaptic transmission	BP	ENSSSCG00000007231,ENSSSCG00000029471	MYLK2,STAC3
GO:0070296	0.00128304	0.0109807	1	1	sarcoplasmic reticulum calcium ion transport	BP	ENSSSCG00000017271	CACNG1
GO:0014809	0.00148812	0.0109807	1	1	regulation of skeletal muscle contraction by regulation of release of sequestered calcium ion	BP	ENSSSCG00000006390	CASQ1
GO:0016151	0.00149562	0.0109807	1	1	nickel cation binding	MF	ENSSSCG00000006141	CA3
GO:0014816	0.00149908	0.0109807	1	1	skeletal muscle satellite cell differentiation	BP	ENSSSCG00000007231	MYLK2
GO:0032971	0.00149908	0.0109807	1	1	regulation of muscle filament sliding	BP	ENSSSCG00000007231	MYLK2
GO:0070588	0.00151704	0.0109807	3	121	calcium ion transmembrane transport	BP	ENSSSCG00000017271,ENSSSCG00000007805,ENSSSCG00000002961	CACNG1,ATP2A1,RYR1
GO:0060987	0.00151754	0.0109807	1	1	lipid tube	CC	ENSSSCG00000015720	BIN1
GO:0035914	0.00155095	0.0109807	2	34	skeletal muscle cell differentiation	BP	ENSSSCG00000026533,ENSSSCG00000007231	MYF6,MYLK2
GO:0031448	0.00199326	0.0130669	1	1	positive regulation of fast-twitch skeletal muscle fiber contraction	BP	ENSSSCG00000007805	ATP2A1
GO:0032470	0.00199326	0.0130669	1	1	positive regulation of endoplasmic reticulum calcium ion concentration	BP	ENSSSCG00000007805	ATP2A1
GO:0006469	0.00266324	0.0163392	2	45	negative regulation of protein kinase activity	BP	ENSSSCG00000000298,ENSSSCG00000022748	--,--
GO:0051647	0.00276928	0.0163392	1	2	nucleus localization	BP	ENSSSCG00000015720	BIN1
GO:0042132	0.00284939	0.0163392	1	2	fructose 1,6-bisphosphate 1-phosphatase activity	MF	ENSSSCG00000010947	FBP2
GO:0004687	0.00286167	0.0163392	1	2	myosin light chain kinase activity	MF	ENSSSCG00000007231	MYLK2
GO:0060988	0.00309912	0.017142	1	2	lipid tube assembly	BP	ENSSSCG00000015720	BIN1
GO:0003876	0.00325632	0.017162	1	2	AMP deaminase activity	MF	ENSSSCG00000006754	AMPD1
GO:0090076	0.00329666	0.017162	1	2	relaxation of skeletal muscle	BP	ENSSSCG00000007805	ATP2A1
GO:0051659	0.00353953	0.0178999	1	2	maintenance of mitochondrion location	BP	ENSSSCG00000007805	ATP2A1
GO:0060415	0.00381504	0.0187573	1	3	muscle tissue morphogenesis	BP	ENSSSCG00000026533	MYF6
GO:0033018	0.00443459	0.0199395	1	3	sarcoplasmic reticulum lumen	CC	ENSSSCG00000006390	CASQ1
GO:0005245	0.00449595	0.0199395	2	58	voltage-gated calcium channel activity	MF	ENSSSCG00000017271,ENSSSCG00000002961	CACNG1,RYR1
GO:0007015	0.00457328	0.0199395	2	59	actin filament organization	BP	ENSSSCG00000011508,ENSSSCG00000006631	LMOD3,TMOD4
GO:0009168	0.00461542	0.0199395	1	3	purine ribonucleoside monophosphate biosynthetic process	BP	ENSSSCG00000006754	AMPD1
GO:0005509	0.00462969	0.0199395	5	613	calcium ion binding	MF	ENSSSCG00000016157,ENSSSCG00000007805,ENSSSCG00000025136,ENSSSCG00000006390,ENSSSCG00000030087	MYL1,ATP2A1,--,CASQ1,--
GO:0032264	0.0047314	0.0199395	1	3	IMP salvage	BP	ENSSSCG00000006754	AMPD1
GO:0051373	0.00510449	0.0210115	1	3	FATZ binding	MF	ENSSSCG00000010304	MYOZ1
GO:0003774	0.00562198	0.0226157	2	54	motor activity	MF	ENSSSCG00000024416,ENSSSCG00000018003	MYH13,MYH2
GO:0016459	0.00602254	0.0236887	2	57	myosin complex	CC	ENSSSCG00000024416,ENSSSCG00000018003	MYH13,MYH2
GO:0014883	0.00664225	0.0253991	1	5	transition between fast and slow fiber	BP	ENSSSCG00000024061	TNNI1
GO:0006874	0.00674441	0.0253991	2	65	cellular calcium ion homeostasis	BP	ENSSSCG00000007805,ENSSSCG00000002961	ATP2A1,RYR1
GO:0005861	0.00703216	0.0259311	1	6	troponin complex	CC	ENSSSCG00000024061	TNNI1
GO:0048156	0.00726439	0.0262408	1	4	tau protein binding	MF	ENSSSCG00000015720	BIN1
GO:0048743	0.00760704	0.0269289	1	6	positive regulation of skeletal muscle fiber development	BP	ENSSSCG00000026533	MYF6
GO:0071156	0.0077664	0.026954	1	5	regulation of cell cycle arrest	BP	ENSSSCG00000015720	BIN1
GO:0005262	0.00807576	0.0274887	2	61	calcium channel activity	MF	ENSSSCG00000017271,ENSSSCG00000002961	CACNG1,RYR1
GO:0032471	0.0115394	0.0385374	1	7	negative regulation of endoplasmic reticulum calcium ion concentration	BP	ENSSSCG00000007805	ATP2A1
GO:0048711	0.0118304	0.0387774	1	8	positive regulation of astrocyte differentiation	BP	ENSSSCG00000015720	BIN1
GO:0055008	0.0129645	0.0417221	1	8	cardiac muscle tissue morphogenesis	BP	ENSSSCG00000007231	MYLK2
GO:0019239	0.0132284	0.0418112	1	9	deaminase activity	MF	ENSSSCG00000006754	AMPD1
GO:0006941	0.0143661	0.0444784	1	8	striated muscle contraction	BP	ENSSSCG00000007231	MYLK2
GO:0051561	0.0148708	0.0444784	1	9	positive regulation of mitochondrial calcium ion concentration	BP	ENSSSCG00000007805	ATP2A1
GO:0030314	0.0149911	0.0444784	1	4	junctional membrane complex	CC	ENSSSCG00000002961	RYR1
GO:0042692	0.0152292	0.0444784	1	9	muscle cell differentiation	BP	ENSSSCG00000015720	BIN1
GO:0031143	0.0153287	0.0444784	1	10	pseudopodium	CC	ENSSSCG00000010304	MYOZ1
GO:0006997	0.0158928	0.0451077	1	11	nucleus organization	BP	ENSSSCG00000015720	BIN1
GO:0005515	0.0165987	0.0451077	22	8838	protein binding	MF	ENSSSCG00000010304,ENSSSCG00000017271,ENSSSCG00000030681,ENSSSCG00000007231,ENSSSCG00000023496,ENSSSCG00000010947,ENSSSCG00000000866,ENSSSCG00000011286,ENSSSCG00000024416,ENSSSCG00000029471,ENSSSCG00000024061,ENSSSCG00000015720,ENSSSCG00000007805,ENSSSCG00000003218,ENSSSCG00000016397,ENSSSCG00000030134,ENSSSCG00000021650,ENSSSCG00000025136,ENSSSCG00000002961,ENSSSCG00000018003,ENSSSCG00000030087,…	MYOZ1,CACNG1,MYBPH,MYLK2,--,FBP2,MYBPC1,KLHL40,MYH13,STAC3,TNNI1,BIN1,ATP2A1,--,--,--,--,--,RYR1,MYH2,--,LMOD3
GO:0051015	0.0167265	0.0451077	2	101	actin filament binding	MF	ENSSSCG00000015720,ENSSSCG00000006631	BIN1,TMOD4
GO:0004089	0.0167646	0.0451077	1	12	carbonate dehydratase activity	MF	ENSSSCG00000006141	CA3
GO:0070063	0.0168198	0.0451077	1	8	RNA polymerase binding	MF	ENSSSCG00000015720	BIN1
GO:0005219	0.017924	0.0473516	1	2	ryanodine-sensitive calcium-release channel activity	MF	ENSSSCG00000002961	RYR1
GO:0045663	0.0188775	0.0487776	1	13	positive regulation of myoblast differentiation	BP	ENSSSCG00000026533	MYF6
GO:0071313	0.0193417	0.0487776	1	3	cellular response to caffeine	BP	ENSSSCG00000002961	RYR1
GO:0045664	0.019459	0.0487776	1	13	regulation of neuron differentiation	BP	ENSSSCG00000015720	BIN1
GO:0043931	0.0195662	0.0487776	1	5	ossification involved in bone maturation	BP	ENSSSCG00000002961	RYR1
GO:0010880	0.0207964	0.0511245	1	11	regulation of release of sequestered calcium ion into cytosol by sarcoplasmic reticulum	BP	ENSSSCG00000006390	CASQ1
GO:0042578	0.0211482	0.0512771	1	12	phosphoric ester hydrolase activity	MF	ENSSSCG00000010947	FBP2
GO:1901741	0.0221537	0.0524243	1	15	positive regulation of myoblast fusion	BP	ENSSSCG00000026533	MYF6
GO:0007029	0.0223916	0.0524243	1	13	endoplasmic reticulum organization	BP	ENSSSCG00000006390	CASQ1
GO:0030234	0.0225099	0.0524243	1	14	enzyme regulator activity	MF	ENSSSCG00000029651	SLN
GO:0035556	0.0235507	0.0541361	3	334	intracellular signal transduction	BP	ENSSSCG00000000298,ENSSSCG00000022748,ENSSSCG00000029471	--,--,STAC3
GO:0014808	0.0245417	0.0556908	1	6	release of sequestered calcium ion into cytosol by sarcoplasmic reticulum	BP	ENSSSCG00000002961	RYR1
GO:0008637	0.0248795	0.0557426	1	17	apoptotic mitochondrial changes	BP	ENSSSCG00000007805	ATP2A1
GO:0005388	0.0253592	0.0561073	1	14	calcium-transporting ATPase activity	MF	ENSSSCG00000007805	ATP2A1
GO:0055010	0.0267043	0.0583538	1	18	ventricular cardiac muscle tissue morphogenesis	BP	ENSSSCG00000024061	TNNI1
GO:0006811	0.0273624	0.0590627	3	376	ion transport	BP	ENSSSCG00000017271,ENSSSCG00000007805,ENSSSCG00000002961	CACNG1,ATP2A1,RYR1
GO:0070059	0.0298193	0.0635906	1	18	intrinsic apoptotic signaling pathway in response to endoplasmic reticulum stress	BP	ENSSSCG00000007805	ATP2A1
GO:0051924	0.0306794	0.0644255	1	16	regulation of calcium ion transport	BP	ENSSSCG00000029651	SLN
GO:0005790	0.0311147	0.0644255	1	9	smooth endoplasmic reticulum	CC	ENSSSCG00000002961	RYR1
GO:0030100	0.0313028	0.0644255	1	20	regulation of endocytosis	BP	ENSSSCG00000015720	BIN1
GO:0030315	0.0331264	0.0659182	1	12	T-tubule	CC	ENSSSCG00000002961	RYR1
GO:0032435	0.0331384	0.0659182	1	17	negative regulation of proteasomal ubiquitin-dependent protein catabolic process	BP	ENSSSCG00000011286	KLHL40
GO:0007517	0.0331453	0.0659182	1	21	muscle organ development	BP	ENSSSCG00000026533	MYF6
GO:0003785	0.0358997	0.0706028	1	26	actin monomer binding	MF	ENSSSCG00000011508	LMOD3
GO:0045214	0.0364284	0.0708553	1	19	sarcomere organization	BP	ENSSSCG00000006390	CASQ1
GO:0009408	0.0396106	0.0762073	1	24	response to heat	BP	ENSSSCG00000006390	CASQ1
GO:0006730	0.0424074	0.0807109	1	27	one-carbon metabolic process	BP	ENSSSCG00000006141	CA3
GO:0051209	0.0442426	0.0833079	1	18	release of sequestered calcium ion into cytosol	BP	ENSSSCG00000002961	RYR1
GO:0005856	0.0451172	0.0840605	2	173	cytoskeleton	CC	ENSSSCG00000011508,ENSSSCG00000006631	LMOD3,TMOD4
GO:0051258	0.0467482	0.0861921	1	33	protein polymerization	BP	ENSSSCG00000006390	CASQ1
GO:0060048	0.047637	0.0869253	1	26	cardiac muscle contraction	BP	ENSSSCG00000024061	TNNI1
GO:0031397	0.0520009	0.09392	1	32	negative regulation of protein ubiquitination	BP	ENSSSCG00000011286	KLHL40
GO:0005891	0.0531194	0.0944953	1	29	voltage-gated calcium channel complex	CC	ENSSSCG00000017271	CACNG1
GO:0042995	0.0533872	0.0944953	1	31	cell projection	CC	ENSSSCG00000010304	MYOZ1
GO:0018107	0.0547352	0.0959222	1	27	peptidyl-threonine phosphorylation	BP	ENSSSCG00000007231	MYLK2
GO:0003705	0.0563355	0.0977587	1	35	transcription factor activity, RNA polymerase II distal enhancer sequence-specific binding	MF	ENSSSCG00000026533	MYF6
GO:0007519	0.0595072	0.10226	1	31	skeletal muscle tissue development	BP	ENSSSCG00000026533	MYF6
GO:0070509	0.0618737	0.105304	1	37	calcium ion import	BP	ENSSSCG00000007805	ATP2A1
GO:0003151	0.0631031	0.106374	1	31	outflow tract morphogenesis	BP	ENSSSCG00000002961	RYR1
GO:0001756	0.0679202	0.113414	1	35	somitogenesis	BP	ENSSSCG00000026533	MYF6
GO:0050790	0.0731058	0.120932	1	49	regulation of catalytic activity	BP	ENSSSCG00000029651	SLN
GO:0043588	0.0738637	0.121054	1	32	skin development	BP	ENSSSCG00000002961	RYR1
GO:0046854	0.0758288	0.122879	1	41	phosphatidylinositol phosphorylation	BP	ENSSSCG00000010947	FBP2
GO:0009267	0.0763652	0.122879	1	42	cellular response to starvation	BP	ENSSSCG00000024416	MYH13
GO:0034976	0.0820577	0.130849	1	48	response to endoplasmic reticulum stress	BP	ENSSSCG00000007805	ATP2A1
GO:1903955	0.0856748	0.135397	1	52	positive regulation of protein targeting to mitochondrion	BP	ENSSSCG00000000866	MYBPC1
GO:0031463	0.0945857	0.147559	1	58	Cul3-RING ubiquitin ligase complex	CC	ENSSSCG00000011286	KLHL40
GO:0002020	0.0950382	0.147559	1	56	protease binding	MF	ENSSSCG00000002961	RYR1
GO:0016829	0.100261	0.154315	1	60	lyase activity	MF	ENSSSCG00000006141	CA3
GO:0005938	0.102406	0.156257	1	53	cell cortex	CC	ENSSSCG00000002961	RYR1
GO:0001666	0.107739	0.16299	1	53	response to hypoxia	BP	ENSSSCG00000002961	RYR1
GO:0005759	0.10994	0.16491	1	68	mitochondrial matrix	CC	ENSSSCG00000006390	CASQ1
GO:0001228	0.119358	0.177532	1	76	transcriptional activator activity, RNA polymerase II transcription regulatory region sequence-specific binding	MF	ENSSSCG00000026533	MYF6
GO:0042802	0.141874	0.209264	2	390	identical protein binding	MF	ENSSSCG00000029471,ENSSSCG00000015720	STAC3,BIN1
GO:0005244	0.147601	0.215913	1	91	voltage-gated ion channel activity	MF	ENSSSCG00000017271	CACNG1
GO:0034765	0.150431	0.218249	1	92	regulation of ion transmembrane transport	BP	ENSSSCG00000017271	CACNG1
GO:0005635	0.152696	0.219734	1	84	nuclear envelope	CC	ENSSSCG00000015720	BIN1
GO:0006810	0.16792	0.239693	3	848	transport	BP	ENSSSCG00000017271,ENSSSCG00000007805,ENSSSCG00000002961	CACNG1,ATP2A1,RYR1
GO:0030424	0.196789	0.278654	1	109	axon	CC	ENSSSCG00000015720	BIN1
GO:0046777	0.20774	0.291825	1	123	protein autophosphorylation	BP	ENSSSCG00000007231	MYLK2
GO:0016311	0.210521	0.292367	1	137	dephosphorylation	BP	ENSSSCG00000010947	FBP2
GO:0015629	0.212293	0.292367	1	129	actin cytoskeleton	CC	ENSSSCG00000010304	MYOZ1
GO:0000166	0.213081	0.292367	4	1335	nucleotide binding	MF	ENSSSCG00000007231,ENSSSCG00000024416,ENSSSCG00000007805,ENSSSCG00000018003	MYLK2,MYH13,ATP2A1,MYH2
GO:0046983	0.218567	0.297587	1	150	protein dimerization activity	MF	ENSSSCG00000026533	MYF6
GO:0005524	0.224035	0.302704	4	1327	ATP binding	MF	ENSSSCG00000007231,ENSSSCG00000024416,ENSSSCG00000007805,ENSSSCG00000018003	MYLK2,MYH13,ATP2A1,MYH2
GO:0043065	0.230218	0.308702	1	147	positive regulation of apoptotic process	BP	ENSSSCG00000015720	BIN1
GO:0005840	0.233454	0.310687	1	208	ribosome	CC	ENSSSCG00000018003	MYH2
GO:0003735	0.25114	0.329385	1	228	structural constituent of ribosome	MF	ENSSSCG00000018003	MYH2
GO:0016192	0.251226	0.329385	1	158	vesicle-mediated transport	BP	ENSSSCG00000018003	MYH2
GO:0005975	0.256415	0.333717	1	183	carbohydrate metabolic process	BP	ENSSSCG00000010947	FBP2
GO:0030154	0.263988	0.341064	1	193	cell differentiation	BP	ENSSSCG00000026533	MYF6
GO:0007275	0.266878	0.342301	1	194	multicellular organismal development	BP	ENSSSCG00000026533	MYF6
GO:0008152	0.304303	0.38613	3	1133	metabolic process	BP	ENSSSCG00000024416,ENSSSCG00000007805,ENSSSCG00000018003	MYH13,ATP2A1,MYH2
GO:0006412	0.305414	0.38613	1	272	translation	BP	ENSSSCG00000018003	MYH2
GO:0005216	0.310237	0.386789	1	203	ion channel activity	MF	ENSSSCG00000002961	RYR1
GO:0010628	0.310305	0.386789	1	212	positive regulation of gene expression	BP	ENSSSCG00000007231	MYLK2
GO:0000978	0.322132	0.398723	1	227	RNA polymerase II core promoter proximal region sequence-specific DNA binding	MF	ENSSSCG00000026533	MYF6
GO:0019899	0.32482	0.399258	1	200	enzyme binding	MF	ENSSSCG00000002961	RYR1
GO:0005102	0.328134	0.40055	1	254	receptor binding	MF	ENSSSCG00000004231	--
GO:0043234	0.352126	0.426893	1	232	protein complex	CC	ENSSSCG00000002961	RYR1
GO:0016567	0.373784	0.447231	1	253	protein ubiquitination	BP	ENSSSCG00000011286	KLHL40
GO:0004842	0.373956	0.447231	1	248	ubiquitin-protein transferase activity	MF	ENSSSCG00000011286	KLHL40
GO:0016787	0.40488	0.480965	2	811	hydrolase activity	MF	ENSSSCG00000010947,ENSSSCG00000007805	FBP2,ATP2A1
GO:0004674	0.421688	0.497591	1	291	protein serine/threonine kinase activity	MF	ENSSSCG00000007231	MYLK2
GO:0016301	0.441061	0.517006	1	314	kinase activity	MF	ENSSSCG00000007231	MYLK2
GO:0016310	0.451521	0.525784	1	327	phosphorylation	BP	ENSSSCG00000007231	MYLK2
GO:0045892	0.455064	0.526447	1	339	negative regulation of transcription, DNA-templated	BP	ENSSSCG00000026533	MYF6
GO:0045893	0.490028	0.563214	1	373	positive regulation of transcription, DNA-templated	BP	ENSSSCG00000026533	MYF6
GO:0042803	0.5227	0.59689	1	439	protein homodimerization activity	MF	ENSSSCG00000007805	ATP2A1
GO:0004713	0.534357	0.60629	1	409	protein tyrosine kinase activity	MF	ENSSSCG00000007231	MYLK2
GO:0005622	0.556075	0.626912	2	1154	intracellular	CC	ENSSSCG00000029471,ENSSSCG00000018003	STAC3,MYH2
GO:0005737	0.563057	0.630766	6	3410	cytoplasm	CC	ENSSSCG00000000298,ENSSSCG00000007231,ENSSSCG00000022748,ENSSSCG00000006141,ENSSSCG00000015720,ENSSSCG00000002961	--,MYLK2,--,CA3,BIN1,RYR1
GO:0070062	0.59348	0.660666	3	1778	extracellular exosome	CC	ENSSSCG00000010947,ENSSSCG00000024416,ENSSSCG00000002961	FBP2,MYH13,RYR1
GO:0046872	0.604493	0.66872	3	1742	metal ion binding	MF	ENSSSCG00000006141,ENSSSCG00000029471,ENSSSCG00000007805	CA3,STAC3,ATP2A1
GO:0055085	0.617515	0.676847	1	551	transmembrane transport	BP	ENSSSCG00000002961	RYR1
GO:0004672	0.619488	0.676847	1	534	protein kinase activity	MF	ENSSSCG00000007231	MYLK2
GO:0016740	0.65032	0.706176	1	576	transferase activity	MF	ENSSSCG00000007231	MYLK2
GO:0006468	0.664678	0.717366	1	601	protein phosphorylation	BP	ENSSSCG00000007231	MYLK2
GO:0045944	0.707526	0.758983	1	692	positive regulation of transcription from RNA polymerase II promoter	BP	ENSSSCG00000026533	MYF6
GO:0005829	0.737754	0.786641	1	759	cytosol	CC	ENSSSCG00000006141	CA3
GO:0005887	0.801881	0.849897	1	1048	integral component of plasma membrane	CC	ENSSSCG00000007805	ATP2A1
GO:0007165	0.810764	0.854198	2	2059	signal transduction	BP	ENSSSCG00000000298,ENSSSCG00000022748	--,--
GO:0005739	0.832323	0.871008	1	1102	mitochondrion	CC	ENSSSCG00000006390	CASQ1
GO:0008270	0.836562	0.871008	1	993	zinc ion binding	MF	ENSSSCG00000006141	CA3
GO:0005634	0.844594	0.874229	4	3342	nucleus	CC	ENSSSCG00000010304,ENSSSCG00000026533,ENSSSCG00000007231,ENSSSCG00000015720	MYOZ1,MYF6,MYLK2,BIN1
GO:0003677	0.859324	0.881465	1	1121	DNA binding	MF	ENSSSCG00000026533	MYF6
GO:0006355	0.861545	0.881465	1	1161	regulation of transcription, DNA-templated	BP	ENSSSCG00000026533	MYF6
GO:0016021	0.950105	0.966486	5	5551	integral component of membrane	CC	ENSSSCG00000017271,ENSSSCG00000004231,ENSSSCG00000007805,ENSSSCG00000029651,ENSSSCG00000002961	CACNG1,--,ATP2A1,SLN,RYR1
GO:0016020	0.972868	0.983986	6	6640	membrane	CC	ENSSSCG00000017271,ENSSSCG00000015720,ENSSSCG00000007805,ENSSSCG00000029651,ENSSSCG00000002961,ENSSSCG00000018003	CACNG1,BIN1,ATP2A1,SLN,RYR1,MYH2
GO:0005886	0.9883	0.9883	1	2703	plasma membrane	CC	ENSSSCG00000002961	RYR1

## Sheet: cluster 3 GO anlysis
Targets of lncRNAs in cluster 3 GO anlysis
category	over_represented_pvalue	q-value	numDEInCat	numInCat	term	ontology	DE_id	Gene_symbol
GO:0060048	7.69211e-19	7.93056e-16	12	26	cardiac muscle contraction	BP	ENSSSCG00000028391,ENSSSCG00000016984,ENSSSCG00000024505,ENSSSCG00000011325,ENSSSCG00000009830,ENSSSCG00000009123,ENSSSCG00000010142,ENSSSCG00000006745,ENSSSCG00000013354,ENSSSCG00000030999,ENSSSCG00000002029,ENSSSCG00000011441	--,NKX2-5,TNNI3,MYL3,MYL2,CAMK2D,RYR2,CASQ2,CSRP3,MYH6,MYH7,TNNC1
GO:0055010	3.44496e-17	1.77588e-14	10	18	ventricular cardiac muscle tissue morphogenesis	BP	ENSSSCG00000000528,ENSSSCG00000016975,ENSSSCG00000023031,ENSSSCG00000024505,ENSSSCG00000011325,ENSSSCG00000009830,ENSSSCG00000030999,ENSSSCG00000002029,ENSSSCG00000011441,ENSSSCG00000013236	PKP2,PTCD2,TNNT2,TNNI3,MYL3,MYL2,MYH6,MYH7,TNNC1,MYBPC3
GO:0005739	1.59947e-16	5.49684e-14	41	1102	mitochondrion	CC	ENSSSCG00000025973,ENSSSCG00000016863,ENSSSCG00000002907,ENSSSCG00000016881,ENSSSCG00000023903,ENSSSCG00000027907,ENSSSCG00000022364,ENSSSCG00000016127,ENSSSCG00000011003,ENSSSCG00000016975,ENSSSCG00000016495,ENSSSCG00000010001,ENSSSCG00000017735,ENSSSCG00000015973,ENSSSCG00000024313,ENSSSCG00000003653,ENSSSCG00000024564,ENSSSCG00000000388,ENSSSCG00000004248,ENSSSCG00000016714,ENSSSCG00000030970,…	SLC25A30,OXCT1,--,ATP5H,ATP5I,--,CPT1B,NDUFS1,NDUFB6,PTCD2,NDUFB2,USMG5,RHOT1,ATP5G3,NDUFA4,NDUFS5,IMMT,--,PLN,CYCS,COX7B,ATP5A1,COX5B,DLD,COX7A1,NDUFA1,ATP5O,MRPS6,HADHB,NDUFB5,ATP5B,COX6C,FITM2,TNNC1,--,NDUFA8,COX4I1,MAVS,UQCRQ,APOO,COX1
GO:0005743	2.48844e-15	6.41397e-13	19	198	mitochondrial inner membrane	CC	ENSSSCG00000016881,ENSSSCG00000023903,ENSSSCG00000016495,ENSSSCG00000010001,ENSSSCG00000024313,ENSSSCG00000024564,ENSSSCG00000004499,ENSSSCG00000008195,ENSSSCG00000025533,ENSSSCG00000012042,ENSSSCG00000008569,ENSSSCG00000011764,ENSSSCG00000000405,ENSSSCG00000006070,ENSSSCG00000006166,ENSSSCG00000005528,ENSSSCG00000029034,ENSSSCG00000014289,ENSSSCG00000018075	ATP5H,ATP5I,NDUFB2,USMG5,NDUFA4,IMMT,ATP5A1,COX5B,COX7A1,ATP5O,HADHB,NDUFB5,ATP5B,COX6C,--,NDUFA8,COX4I1,UQCRQ,COX1
GO:0004129	8.30399e-12	1.55869e-09	8	26	cytochrome-c oxidase activity	MF	ENSSSCG00000002907,ENSSSCG00000024313,ENSSSCG00000030970,ENSSSCG00000008195,ENSSSCG00000025533,ENSSSCG00000006070,ENSSSCG00000029034,ENSSSCG00000018075	--,NDUFA4,COX7B,COX5B,COX7A1,COX6C,COX4I1,COX1
GO:0015986	9.07096e-12	1.55869e-09	8	25	ATP synthesis coupled proton transport	BP	ENSSSCG00000016881,ENSSSCG00000023903,ENSSSCG00000015973,ENSSSCG00000023777,ENSSSCG00000004499,ENSSSCG00000012042,ENSSSCG00000025104,ENSSSCG00000000405	ATP5H,ATP5I,ATP5G3,ATP5L,ATP5A1,ATP5O,--,ATP5B
GO:0005747	1.37175e-11	2.0204e-09	9	40	mitochondrial respiratory chain complex I	CC	ENSSSCG00000016127,ENSSSCG00000011003,ENSSSCG00000016495,ENSSSCG00000024313,ENSSSCG00000003653,ENSSSCG00000023277,ENSSSCG00000011764,ENSSSCG00000006166,ENSSSCG00000005528	NDUFS1,NDUFB6,NDUFB2,NDUFA4,NDUFS5,NDUFA1,NDUFB5,--,NDUFA8
GO:0002026	4.54643e-11	5.85921e-09	6	10	regulation of the force of heart contraction	BP	ENSSSCG00000016634,ENSSSCG00000011325,ENSSSCG00000004248,ENSSSCG00000013354,ENSSSCG00000030999,ENSSSCG00000002029	CAV1,MYL3,PLN,CSRP3,MYH6,MYH7
GO:0005753	4.69809e-09	5.38192e-07	5	10	mitochondrial proton-transporting ATP synthase complex	CC	ENSSSCG00000016881,ENSSSCG00000023903,ENSSSCG00000004499,ENSSSCG00000012042,ENSSSCG00000000405	ATP5H,ATP5I,ATP5A1,ATP5O,ATP5B
GO:1902600	5.47276e-09	5.64242e-07	8	52	hydrogen ion transmembrane transport	BP	ENSSSCG00000002907,ENSSSCG00000030970,ENSSSCG00000008195,ENSSSCG00000025533,ENSSSCG00000006070,ENSSSCG00000029034,ENSSSCG00000014289,ENSSSCG00000018075	--,COX7B,COX5B,COX7A1,COX6C,COX4I1,UQCRQ,COX1
GO:0030018	1.4797e-08	1.38689e-06	8	51	Z disc	CC	ENSSSCG00000009110,ENSSSCG00000010142,ENSSSCG00000006745,ENSSSCG00000013354,ENSSSCG00000030999,ENSSSCG00000002029,ENSSSCG00000011090,ENSSSCG00000005243	--,RYR2,CASQ2,CSRP3,MYH6,MYH7,NEBL,PGM5
GO:0031966	1.14859e-07	9.80135e-06	7	48	mitochondrial membrane	CC	ENSSSCG00000025973,ENSSSCG00000011003,ENSSSCG00000004248,ENSSSCG00000023277,ENSSSCG00000000405,ENSSSCG00000029034,ENSSSCG00000007143	SLC25A30,NDUFB6,PLN,NDUFA1,ATP5B,COX4I1,MAVS
GO:0014704	1.23586e-07	9.80135e-06	6	28	intercalated disc	CC	ENSSSCG00000001025,ENSSSCG00000000528,ENSSSCG00000009123,ENSSSCG00000010212,ENSSSCG00000021596,ENSSSCG00000005243	DSP,PKP2,CAMK2D,ANK3,KCNA5,PGM5
GO:0007507	1.39614e-07	1.02816e-05	11	158	heart development	BP	ENSSSCG00000009031,ENSSSCG00000000528,ENSSSCG00000016975,ENSSSCG00000003546,ENSSSCG00000016984,ENSSSCG00000024505,ENSSSCG00000009830,ENSSSCG00000023784,ENSSSCG00000017112,ENSSSCG00000009867,ENSSSCG00000009703	EDNRA,PKP2,PTCD2,--,NKX2-5,TNNI3,MYL2,--,IRX4,TBX5,HAND2
GO:0000276	3.26511e-07	2.20326e-05	4	9	mitochondrial proton-transporting ATP synthase complex, coupling factor F(o)	CC	ENSSSCG00000016881,ENSSSCG00000023903,ENSSSCG00000023777,ENSSSCG00000025104	ATP5H,ATP5I,ATP5L,--
GO:0098911	3.41922e-07	2.20326e-05	4	7	regulation of ventricular cardiac muscle cell action potential	BP	ENSSSCG00000001025,ENSSSCG00000016634,ENSSSCG00000000528,ENSSSCG00000010142	DSP,CAV1,PKP2,RYR2
GO:0006754	4.10122e-07	2.48727e-05	4	9	ATP biosynthetic process	BP	ENSSSCG00000023903,ENSSSCG00000004499,ENSSSCG00000012042,ENSSSCG00000000405	ATP5I,ATP5A1,ATP5O,ATP5B
GO:0046034	6.25869e-07	3.58484e-05	5	20	ATP metabolic process	BP	ENSSSCG00000016127,ENSSSCG00000004499,ENSSSCG00000030999,ENSSSCG00000000405,ENSSSCG00000002029	NDUFS1,ATP5A1,MYH6,ATP5B,MYH7
GO:0086091	1.52019e-06	8.24902e-05	5	23	regulation of heart rate by cardiac conduction	BP	ENSSSCG00000001025,ENSSSCG00000016634,ENSSSCG00000000528,ENSSSCG00000021596,ENSSSCG00000012049	DSP,CAV1,PKP2,KCNA5,--
GO:0007512	2.37839e-06	0.000122606	4	12	adult heart development	BP	ENSSSCG00000016984,ENSSSCG00000009703,ENSSSCG00000030999,ENSSSCG00000002029	NKX2-5,HAND2,MYH6,MYH7
GO:0060047	3.72141e-06	0.000178111	4	15	heart contraction	BP	ENSSSCG00000016984,ENSSSCG00000024505,ENSSSCG00000009830,ENSSSCG00000012049	NKX2-5,TNNI3,MYL2,--
GO:0015078	3.91298e-06	0.000178111	5	31	hydrogen ion transmembrane transporter activity	MF	ENSSSCG00000016881,ENSSSCG00000023903,ENSSSCG00000015973,ENSSSCG00000023777,ENSSSCG00000025104	ATP5H,ATP5I,ATP5G3,ATP5L,--
GO:0030049	3.97339e-06	0.000178111	3	5	muscle filament sliding	BP	ENSSSCG00000023031,ENSSSCG00000030999,ENSSSCG00000002029	TNNT2,MYH6,MYH7
GO:0001725	5.331e-06	0.000229011	5	30	stress fiber	CC	ENSSSCG00000010651,ENSSSCG00000030999,ENSSSCG00000002029,ENSSSCG00000011090,ENSSSCG00000005243	ABLIM1,MYH6,MYH7,NEBL,PGM5
GO:0033017	6.56008e-06	0.000270537	4	14	sarcoplasmic reticulum membrane	CC	ENSSSCG00000027344,ENSSSCG00000009123,ENSSSCG00000004248,ENSSSCG00000010142	--,CAMK2D,PLN,RYR2
GO:0005861	7.31807e-06	0.00029019	3	6	troponin complex	CC	ENSSSCG00000023031,ENSSSCG00000024505,ENSSSCG00000011441	TNNT2,TNNI3,TNNC1
GO:0015992	1.30598e-05	0.000498691	6	65	proton transport	BP	ENSSSCG00000023903,ENSSSCG00000015973,ENSSSCG00000004499,ENSSSCG00000012042,ENSSSCG00000009561,ENSSSCG00000000405	ATP5I,ATP5G3,ATP5A1,ATP5O,ATP4B,ATP5B
GO:0046933	1.54078e-05	0.000567338	3	7	proton-transporting ATP synthase activity, rotational mechanism	MF	ENSSSCG00000004499,ENSSSCG00000012042,ENSSSCG00000000405	ATP5A1,ATP5O,ATP5B
GO:0030017	1.66241e-05	0.000591014	4	18	sarcomere	CC	ENSSSCG00000024505,ENSSSCG00000010142,ENSSSCG00000027935,ENSSSCG00000013236	TNNI3,RYR2,FHOD3,MYBPC3
GO:0032780	1.7539e-05	0.000602758	3	7	negative regulation of ATPase activity	BP	ENSSSCG00000023031,ENSSSCG00000024505,ENSSSCG00000004248	TNNT2,TNNI3,PLN
GO:0010881	1.86373e-05	0.000619842	3	6	regulation of cardiac muscle contraction by regulation of the release of sequestered calcium ion	BP	ENSSSCG00000004248,ENSSSCG00000010142,ENSSSCG00000006745	PLN,RYR2,CASQ2
GO:0045214	2.01631e-05	0.000649631	4	19	sarcomere organization	BP	ENSSSCG00000016984,ENSSSCG00000006745,ENSSSCG00000030999,ENSSSCG00000027935	NKX2-5,CASQ2,MYH6,FHOD3
GO:0006937	2.70286e-05	0.000844438	3	8	regulation of muscle contraction	BP	ENSSSCG00000023031,ENSSSCG00000024505,ENSSSCG00000011441	TNNT2,TNNI3,TNNC1
GO:0006941	2.81682e-05	0.000854159	3	8	striated muscle contraction	BP	ENSSSCG00000024505,ENSSSCG00000030999,ENSSSCG00000002029	TNNI3,MYH6,MYH7
GO:0005751	3.21682e-05	0.00093069	3	9	mitochondrial respiratory chain complex IV	CC	ENSSSCG00000024313,ENSSSCG00000029034,ENSSSCG00000018075	NDUFA4,COX4I1,COX1
GO:0055003	3.24974e-05	0.00093069	3	8	cardiac myofibril assembly	BP	ENSSSCG00000009830,ENSSSCG00000013354,ENSSSCG00000027935	MYL2,CSRP3,FHOD3
GO:0002027	3.37522e-05	0.000940502	4	21	regulation of heart rate	BP	ENSSSCG00000010142,ENSSSCG00000006745,ENSSSCG00000030999,ENSSSCG00000002029	RYR2,CASQ2,MYH6,MYH7
GO:0031672	4.31476e-05	0.00117066	3	9	A band	CC	ENSSSCG00000016752,ENSSSCG00000011325,ENSSSCG00000013236	MYL7,MYL3,MYBPC3
GO:0003215	4.72366e-05	0.00122084	3	9	cardiac right ventricle morphogenesis	BP	ENSSSCG00000028391,ENSSSCG00000016662,ENSSSCG00000023784	--,TBX20,--
GO:0031014	4.73651e-05	0.00122084	2	2	troponin T binding	MF	ENSSSCG00000024505,ENSSSCG00000011441	TNNI3,TNNC1
GO:0030172	5.45502e-05	0.00137174	2	2	troponin C binding	MF	ENSSSCG00000023031,ENSSSCG00000024505	TNNT2,TNNI3
GO:0003229	7.17344e-05	0.00176091	2	2	ventricular cardiac muscle tissue development	BP	ENSSSCG00000028391,ENSSSCG00000009867	--,TBX5
GO:0043194	7.58834e-05	0.00181944	2	2	axon initial segment	CC	ENSSSCG00000009123,ENSSSCG00000010212	CAMK2D,ANK3
GO:0006811	8.21322e-05	0.00192451	12	376	ion transport	BP	ENSSSCG00000023903,ENSSSCG00000015973,ENSSSCG00000010142,ENSSSCG00000021573,ENSSSCG00000004499,ENSSSCG00000021596,ENSSSCG00000015914,ENSSSCG00000012042,ENSSSCG00000012049,ENSSSCG00000009561,ENSSSCG00000000405,ENSSSCG00000011259	ATP5I,ATP5G3,RYR2,KCNJ5,ATP5A1,KCNA5,SCN7A,ATP5O,--,ATP4B,ATP5B,SCN5A
GO:0006936	9.69888e-05	0.00222212	4	28	muscle contraction	BP	ENSSSCG00000016662,ENSSSCG00000015914,ENSSSCG00000030999,ENSSSCG00000002029	TBX20,SCN7A,MYH6,MYH7
GO:0060413	0.000103619	0.00232241	3	11	atrial septum morphogenesis	BP	ENSSSCG00000016662,ENSSSCG00000016984,ENSSSCG00000009867	TBX20,NKX2-5,TBX5
GO:0031433	0.000159236	0.00349302	2	3	telethonin binding	MF	ENSSSCG00000009110,ENSSSCG00000013354	--,CSRP3
GO:0031013	0.000173452	0.0037256	2	3	troponin I binding	MF	ENSSSCG00000023031,ENSSSCG00000011441	TNNT2,TNNC1
GO:0043462	0.000179259	0.00376455	2	3	regulation of ATPase activity	BP	ENSSSCG00000030999,ENSSSCG00000011441	MYH6,TNNC1
GO:0008016	0.000182568	0.00376455	3	14	regulation of heart contraction	BP	ENSSSCG00000023031,ENSSSCG00000004248,ENSSSCG00000030999	TNNT2,PLN,MYH6
GO:0045261	0.00019173	0.00387596	2	3	proton-transporting ATP synthase complex, catalytic core F(1)	CC	ENSSSCG00000004499,ENSSSCG00000000405	ATP5A1,ATP5B
GO:0003166	0.000211525	0.00419388	2	3	bundle of His development	BP	ENSSSCG00000016984,ENSSSCG00000009867	NKX2-5,TBX5
GO:0003278	0.000221041	0.00429988	2	3	apoptotic process involved in heart morphogenesis	BP	ENSSSCG00000016984,ENSSSCG00000009703	NKX2-5,HAND2
GO:0003350	0.000226511	0.00431075	2	3	pulmonary myocardium development	BP	ENSSSCG00000016984,ENSSSCG00000023784	NKX2-5,--
GO:0006874	0.000233727	0.00431075	5	65	cellular calcium ion homeostasis	BP	ENSSSCG00000016634,ENSSSCG00000024505,ENSSSCG00000004248,ENSSSCG00000010142,ENSSSCG00000013354	CAV1,TNNI3,PLN,RYR2,CSRP3
GO:0003007	0.000234144	0.00431075	4	34	heart morphogenesis	BP	ENSSSCG00000016984,ENSSSCG00000009830,ENSSSCG00000009703,ENSSSCG00000013236	NKX2-5,MYL2,HAND2,MYBPC3
GO:0005746	0.0002633	0.0047625	2	4	mitochondrial respiratory chain	CC	ENSSSCG00000030970,ENSSSCG00000025533	COX7B,COX7A1
GO:0045277	0.000312766	0.00555968	2	4	respiratory chain complex IV	CC	ENSSSCG00000030970,ENSSSCG00000018075	COX7B,COX1
GO:0030057	0.000356448	0.00622878	3	16	desmosome	CC	ENSSSCG00000001025,ENSSSCG00000000528,ENSSSCG00000020740	DSP,PKP2,DSG4
GO:0061617	0.000389315	0.00668973	2	4	MICOS complex	CC	ENSSSCG00000024564,ENSSSCG00000012174	IMMT,APOO
GO:0009060	0.000419361	0.00702846	3	18	aerobic respiration	BP	ENSSSCG00000007845,ENSSSCG00000029034,ENSSSCG00000018075	--,COX4I1,COX1
GO:0051891	0.000429313	0.00702846	2	4	positive regulation of cardioblast differentiation	BP	ENSSSCG00000016984,ENSSSCG00000009867	NKX2-5,TBX5
GO:0070469	0.000429479	0.00702846	3	21	respiratory chain	CC	ENSSSCG00000016714,ENSSSCG00000006166,ENSSSCG00000018075	CYCS,--,COX1
GO:0071286	0.000444455	0.00705453	2	4	cellular response to magnesium ion	BP	ENSSSCG00000010212,ENSSSCG00000020783	ANK3,SLC41A1
GO:0031545	0.000444757	0.00705453	2	4	peptidyl-proline 4-dioxygenase activity	MF	ENSSSCG00000007983,ENSSSCG00000001963	PDIA2,EGLN3
GO:0007155	0.000507247	0.00792382	9	267	cell adhesion	BP	ENSSSCG00000015887,ENSSSCG00000010230,ENSSSCG00000029618,ENSSSCG00000020740,ENSSSCG00000015405,ENSSSCG00000002684,ENSSSCG00000026558,ENSSSCG00000009561,ENSSSCG00000015886	--,--,--,DSG4,CD36,--,--,ATP4B,--
GO:0071313	0.000534046	0.00808365	2	3	cellular response to caffeine	BP	ENSSSCG00000010142,ENSSSCG00000006745	RYR2,CASQ2
GO:0042383	0.000534837	0.00808365	4	45	sarcolemma	CC	ENSSSCG00000009123,ENSSSCG00000011894,ENSSSCG00000010212,ENSSSCG00000005243	CAMK2D,POPDC2,ANK3,PGM5
GO:0014883	0.000541001	0.00808365	2	5	transition between fast and slow fiber	BP	ENSSSCG00000002029,ENSSSCG00000011441	MYH7,TNNC1
GO:0098735	0.000602953	0.00888064	2	4	positive regulation of the force of heart contraction	BP	ENSSSCG00000009830,ENSSSCG00000010142	MYL2,RYR2
GO:0016020	0.000615367	0.00893582	75	6640	membrane	CC	ENSSSCG00000025973,ENSSSCG00000009031,ENSSSCG00000010992,ENSSSCG00000023903,ENSSSCG00000016620,ENSSSCG00000016541,ENSSSCG00000027907,ENSSSCG00000015887,ENSSSCG00000016634,ENSSSCG00000022364,ENSSSCG00000008875,ENSSSCG00000006089,ENSSSCG00000004584,ENSSSCG00000011559,ENSSSCG00000016127,ENSSSCG00000008806,ENSSSCG00000001039,ENSSSCG00000024681,ENSSSCG00000028567,ENSSSCG00000011003,ENSSSCG00000028994,…	SLC25A30,EDNRA,--,ATP5I,TSPAN12,SLC35B4,--,--,CAV1,CPT1B,RXFP1,PTDSS1,GCNT3,IL17RC,NDUFS1,YIPF7,GCNT2,TECRL,BTNL9,NDUFB6,--,CAST,MYH7B,USMG5,RHOT1,MR1,ATP5G3,NDUFA4,MGLL,IMMT,DSG4,CAMK2D,--,--,ST6GALNAC2,PLN,CD36,POPDC2,RYR2,ROS1,NCEH1,COX7B,MAP7D3,ANK3,KCNJ5,--,--,--,ATP5A1,KCNA5,COX5B,--,SLC41A1,COX7A1,SCN7A,ATP5O,--,SLC16A7,ATP4B,NDUFB5,ATP5B,TSPAN9,CD300LG,COX6C,FITM2,--,--,COX4I1,PYGB,SCN5A,…
GO:0048738	0.000633272	0.00898871	3	21	cardiac muscle tissue development	BP	ENSSSCG00000016984,ENSSSCG00000004248,ENSSSCG00000013354	NKX2-5,PLN,CSRP3
GO:0071435	0.000636446	0.00898871	2	5	potassium ion export	BP	ENSSSCG00000010570,ENSSSCG00000021596	KCNIP2,KCNA5
GO:0019228	0.000695478	0.0096897	3	21	neuronal action potential	BP	ENSSSCG00000010212,ENSSSCG00000015914,ENSSSCG00000011259	ANK3,SCN7A,SCN5A
GO:0005509	0.000732364	0.0100676	14	613	calcium ion binding	MF	ENSSSCG00000016752,ENSSSCG00000017735,ENSSSCG00000020740,ENSSSCG00000011325,ENSSSCG00000009830,ENSSSCG00000010570,ENSSSCG00000010142,ENSSSCG00000006745,ENSSSCG00000002684,ENSSSCG00000026558,ENSSSCG00000002444,ENSSSCG00000008072,ENSSSCG00000011441,ENSSSCG00000012895	MYL7,RHOT1,DSG4,MYL3,MYL2,KCNIP2,RYR2,CASQ2,--,--,FBLN5,ASPN,TNNC1,--
GO:0043209	0.000751738	0.0101979	6	129	myelin sheath	CC	ENSSSCG00000016127,ENSSSCG00000024564,ENSSSCG00000004499,ENSSSCG00000015443,ENSSSCG00000012042,ENSSSCG00000000405	NDUFS1,IMMT,ATP5A1,DLD,ATP5O,ATP5B
GO:0015629	0.000839625	0.011109	6	129	actin cytoskeleton	CC	ENSSSCG00000008147,ENSSSCG00000009110,ENSSSCG00000009830,ENSSSCG00000022288,ENSSSCG00000012700,ENSSSCG00000011441	FHL2,--,MYL2,STK38L,MAP7D3,TNNC1
GO:0045296	0.000840447	0.011109	3	23	cadherin binding	MF	ENSSSCG00000010230,ENSSSCG00000029618,ENSSSCG00000002684	--,--,--
GO:0086073	0.000853407	0.0111375	2	5	bundle of His cell-Purkinje myocyte adhesion involved in cell communication	BP	ENSSSCG00000001025,ENSSSCG00000000528	DSP,PKP2
GO:0030509	0.000865426	0.0111532	4	49	BMP signaling pathway	BP	ENSSSCG00000016984,ENSSSCG00000020740,ENSSSCG00000010142,ENSSSCG00000030999	NKX2-5,DSG4,RYR2,MYH6
GO:0003300	0.000897066	0.0114182	2	5	cardiac muscle hypertrophy	BP	ENSSSCG00000010142,ENSSSCG00000013354	RYR2,CSRP3
GO:0004459	0.00092946	0.0116442	2	6	L-lactate dehydrogenase activity	MF	ENSSSCG00000000576,ENSSSCG00000013171	--,LDHB
GO:0009055	0.000937407	0.0116442	4	55	electron carrier activity	MF	ENSSSCG00000016127,ENSSSCG00000016714,ENSSSCG00000025533,ENSSSCG00000018075	NDUFS1,CYCS,COX7A1,COX1
GO:0045263	0.000979771	0.0120255	2	7	proton-transporting ATP synthase complex, coupling factor F(o)	CC	ENSSSCG00000023903,ENSSSCG00000015973	ATP5I,ATP5G3
GO:0030016	0.00104874	0.0127206	3	22	myofibril	CC	ENSSSCG00000009830,ENSSSCG00000030999,ENSSSCG00000002029	MYL2,MYH6,MYH7
GO:0016529	0.00111214	0.0132314	3	21	sarcoplasmic reticulum	CC	ENSSSCG00000009123,ENSSSCG00000004248,ENSSSCG00000010142	CAMK2D,PLN,RYR2
GO:0010667	0.00111652	0.0132314	2	6	negative regulation of cardiac muscle cell apoptotic process	BP	ENSSSCG00000016984,ENSSSCG00000009703	NKX2-5,HAND2
GO:0043267	0.00115675	0.0135524	2	6	negative regulation of potassium ion transport	BP	ENSSSCG00000006745,ENSSSCG00000021596	CASQ2,KCNA5
GO:0001666	0.00125366	0.0145227	4	53	response to hypoxia	BP	ENSSSCG00000009031,ENSSSCG00000016634,ENSSSCG00000001963,ENSSSCG00000010142	EDNRA,CAV1,EGLN3,RYR2
GO:0060347	0.00152315	0.0174485	2	7	heart trabecula formation	BP	ENSSSCG00000008147,ENSSSCG00000016984	FHL2,NKX2-5
GO:0006123	0.00160802	0.0182183	2	9	mitochondrial electron transport, cytochrome c to oxygen	BP	ENSSSCG00000016714,ENSSSCG00000029034	CYCS,COX4I1
GO:0008134	0.00169576	0.0190036	7	199	transcription factor binding	MF	ENSSSCG00000028391,ENSSSCG00000008147,ENSSSCG00000016984,ENSSSCG00000012873,ENSSSCG00000009867,ENSSSCG00000009703,ENSSSCG00000028510	--,FHL2,NKX2-5,--,TBX5,HAND2,--
GO:0060306	0.00173973	0.0192866	2	8	regulation of membrane repolarization	BP	ENSSSCG00000006745,ENSSSCG00000012049	CASQ2,--
GO:0030898	0.00183557	0.0199697	2	8	actin-dependent ATPase activity	MF	ENSSSCG00000030999,ENSSSCG00000002029	MYH6,MYH7
GO:0042407	0.00184008	0.0199697	2	8	cristae formation	BP	ENSSSCG00000024564,ENSSSCG00000012174	IMMT,APOO
GO:0005912	0.00195826	0.0205587	3	30	adherens junction	CC	ENSSSCG00000000528,ENSSSCG00000010230,ENSSSCG00000029618	PKP2,--,--
GO:0033178	0.00195856	0.0205587	2	8	proton-transporting two-sector ATPase complex, catalytic domain	CC	ENSSSCG00000004499,ENSSSCG00000000405	ATP5A1,ATP5B
GO:0055008	0.00195944	0.0205587	2	8	cardiac muscle tissue morphogenesis	BP	ENSSSCG00000016662,ENSSSCG00000016984	TBX20,NKX2-5
GO:0044325	0.00197411	0.0205587	4	61	ion channel binding	MF	ENSSSCG00000016634,ENSSSCG00000009123,ENSSSCG00000010570,ENSSSCG00000010212	CAV1,CAMK2D,KCNIP2,ANK3
GO:0003779	0.00200706	0.0206928	7	201	actin binding	MF	ENSSSCG00000010651,ENSSSCG00000007288,ENSSSCG00000004132,ENSSSCG00000009110,ENSSSCG00000023031,ENSSSCG00000024505,ENSSSCG00000002029	ABLIM1,MYH7B,PHACTR2,--,TNNT2,TNNI3,MYH7
GO:0042773	0.00212123	0.0214501	2	10	ATP synthesis coupled electron transport	BP	ENSSSCG00000016127,ENSSSCG00000016714	NDUFS1,CYCS
GO:0048306	0.00212213	0.0214501	3	31	calcium-dependent protein binding	MF	ENSSSCG00000024505,ENSSSCG00000006745,ENSSSCG00000011441	TNNI3,CASQ2,TNNC1
GO:0006813	0.00236957	0.0237187	5	111	potassium ion transport	BP	ENSSSCG00000010570,ENSSSCG00000021573,ENSSSCG00000021596,ENSSSCG00000012049,ENSSSCG00000009561	KCNIP2,KCNJ5,KCNA5,--,ATP4B
GO:0030857	0.0024131	0.0239222	2	9	negative regulation of epithelial cell differentiation	BP	ENSSSCG00000016634,ENSSSCG00000012873	CAV1,--
GO:0005758	0.00250181	0.0244643	3	35	mitochondrial intermembrane space	CC	ENSSSCG00000016127,ENSSSCG00000016714,ENSSSCG00000005528	NDUFS1,CYCS,NDUFA8
GO:0071360	0.00251525	0.0244643	2	9	cellular response to exogenous dsRNA	BP	ENSSSCG00000016634,ENSSSCG00000007143	CAV1,MAVS
GO:0003151	0.0026175	0.025221	3	31	outflow tract morphogenesis	BP	ENSSSCG00000016662,ENSSSCG00000016984,ENSSSCG00000023784	TBX20,NKX2-5,--
GO:0003009	0.00272771	0.0260396	2	10	skeletal muscle contraction	BP	ENSSSCG00000024505,ENSSSCG00000002029	TNNI3,MYH7
GO:0034237	0.00296784	0.0280719	2	9	protein kinase A regulatory subunit binding	MF	ENSSSCG00000010142,ENSSSCG00000016048	RYR2,C2orf88
GO:0003148	0.00303635	0.0284589	2	10	outflow tract septum morphogenesis	BP	ENSSSCG00000016662,ENSSSCG00000016984	TBX20,NKX2-5
GO:0086005	0.00317819	0.0291526	2	9	ventricular cardiac muscle cell action potential	BP	ENSSSCG00000000528,ENSSSCG00000010142	PKP2,RYR2
GO:0014032	0.00318348	0.0291526	2	10	neural crest cell development	BP	ENSSSCG00000009031,ENSSSCG00000009703	EDNRA,HAND2
GO:0060070	0.00319519	0.0291526	4	70	canonical Wnt signaling pathway	BP	ENSSSCG00000016984,ENSSSCG00000010142,ENSSSCG00000012873,ENSSSCG00000030999	NKX2-5,RYR2,--,MYH6
GO:0006120	0.00326661	0.0293433	2	11	mitochondrial electron transport, NADH to ubiquinone	BP	ENSSSCG00000015443,ENSSSCG00000006166	DLD,--
GO:0003143	0.00328524	0.0293433	2	9	embryonic heart tube morphogenesis	BP	ENSSSCG00000016662,ENSSSCG00000010142	TBX20,RYR2
GO:0042288	0.00330148	0.0293433	2	11	MHC class I protein binding	MF	ENSSSCG00000004499,ENSSSCG00000000405	ATP5A1,ATP5B
GO:0005523	0.00337273	0.0297204	2	11	tropomyosin binding	MF	ENSSSCG00000023031,ENSSSCG00000011090	TNNT2,NEBL
GO:0002080	0.00355491	0.0310603	2	11	acrosomal membrane	CC	ENSSSCG00000027907,ENSSSCG00000016634	--,CAV1
GO:0015991	0.00361897	0.0313543	3	37	ATP hydrolysis coupled proton transport	BP	ENSSSCG00000015973,ENSSSCG00000004499,ENSSSCG00000000405	ATP5G3,ATP5A1,ATP5B
GO:0010880	0.00368059	0.0316224	2	11	regulation of release of sequestered calcium ion into cytosol by sarcoplasmic reticulum	BP	ENSSSCG00000004248,ENSSSCG00000006745	PLN,CASQ2
GO:0030193	0.00372865	0.0317706	2	11	regulation of blood coagulation	BP	ENSSSCG00000016634,ENSSSCG00000008528	CAV1,LBH
GO:0006122	0.00392743	0.03319	2	13	mitochondrial electron transport, ubiquinol to cytochrome c	BP	ENSSSCG00000007845,ENSSSCG00000016714	--,CYCS
GO:0016820	0.00402574	0.0337442	2	12	hydrolase activity, acting on acid anhydrides, catalyzing transmembrane movement of substances	MF	ENSSSCG00000004499,ENSSSCG00000000405	ATP5A1,ATP5B
GO:0019901	0.00411976	0.0342539	7	233	protein kinase binding	MF	ENSSSCG00000016634,ENSSSCG00000024505,ENSSSCG00000010142,ENSSSCG00000012873,ENSSSCG00000021596,ENSSSCG00000030999,ENSSSCG00000007143	CAV1,TNNI3,RYR2,--,KCNA5,MYH6,MAVS
GO:0001947	0.00426499	0.0351777	3	38	heart looping	BP	ENSSSCG00000016662,ENSSSCG00000016984,ENSSSCG00000009703	TBX20,NKX2-5,HAND2
GO:0014898	0.00431147	0.0352787	2	12	cardiac muscle hypertrophy in response to stress	BP	ENSSSCG00000030999,ENSSSCG00000002029	MYH6,MYH7
GO:0000146	0.00459637	0.0370463	2	12	microfilament motor activity	MF	ENSSSCG00000030999,ENSSSCG00000002029	MYH6,MYH7
GO:0010608	0.00459935	0.0370463	2	12	posttranscriptional regulation of gene expression	BP	ENSSSCG00000016634,ENSSSCG00000001039	CAV1,GCNT2
GO:0016323	0.00499745	0.0399408	4	80	basolateral plasma membrane	CC	ENSSSCG00000001025,ENSSSCG00000010212,ENSSSCG00000020783,ENSSSCG00000023014	DSP,ANK3,SLC41A1,CD300LG
GO:0006810	0.00505616	0.0400992	15	848	transport	BP	ENSSSCG00000025973,ENSSSCG00000010992,ENSSSCG00000023903,ENSSSCG00000016541,ENSSSCG00000003546,ENSSSCG00000015973,ENSSSCG00000010142,ENSSSCG00000021573,ENSSSCG00000004499,ENSSSCG00000021596,ENSSSCG00000015914,ENSSSCG00000012042,ENSSSCG00000009561,ENSSSCG00000000405,ENSSSCG00000011259	SLC25A30,--,ATP5I,SLC35B4,--,ATP5G3,RYR2,KCNJ5,ATP5A1,KCNA5,SCN7A,ATP5O,ATP4B,ATP5B,SCN5A
GO:0048747	0.00515562	0.0405112	2	13	muscle fiber development	BP	ENSSSCG00000016975,ENSSSCG00000009830	PTCD2,MYL2
GO:0001570	0.00518668	0.0405112	3	41	vasculogenesis	BP	ENSSSCG00000016634,ENSSSCG00000016984,ENSSSCG00000024505	CAV1,NKX2-5,TNNI3
GO:0042310	0.00527481	0.0408897	2	13	vasoconstriction	BP	ENSSSCG00000009031,ENSSSCG00000016634	EDNRA,CAV1
GO:0035050	0.00544049	0.0418593	2	13	embryonic heart tube development	BP	ENSSSCG00000016662,ENSSSCG00000016984	TBX20,NKX2-5
GO:0060045	0.00551503	0.0421185	2	13	positive regulation of cardiac muscle cell proliferation	BP	ENSSSCG00000016662,ENSSSCG00000009867	TBX20,TBX5
GO:0006816	0.00603757	0.0423939	4	84	calcium ion transport	BP	ENSSSCG00000016634,ENSSSCG00000009123,ENSSSCG00000004248,ENSSSCG00000010142	CAV1,CAMK2D,PLN,RYR2
GO:0070141	0.00618965	0.0423939	1	1	response to UV-A	BP	ENSSSCG00000012873	--
GO:0004108	0.00645579	0.0423939	1	1	citrate (Si)-synthase activity	MF	ENSSSCG00000000388	--
GO:0032972	0.00650503	0.0423939	1	1	regulation of muscle filament sliding speed	BP	ENSSSCG00000011441	TNNC1
GO:0008307	0.00673501	0.0423939	2	15	structural constituent of muscle	MF	ENSSSCG00000013354,ENSSSCG00000013236	CSRP3,MYBPC3
GO:0014728	0.00675399	0.0423939	1	1	regulation of the force of skeletal muscle contraction	BP	ENSSSCG00000002029	MYH7
GO:0031449	0.00675399	0.0423939	1	1	regulation of slow-twitch skeletal muscle fiber contraction	BP	ENSSSCG00000002029	MYH7
GO:0032982	0.00675399	0.0423939	1	1	myosin filament	CC	ENSSSCG00000002029	MYH7
GO:0042694	0.00698121	0.0423939	1	1	muscle cell fate specification	BP	ENSSSCG00000009830	MYL2
GO:0021539	0.00699964	0.0423939	1	1	subthalamus development	BP	ENSSSCG00000014289	UQCRQ
GO:0021548	0.00699964	0.0423939	1	1	pons development	BP	ENSSSCG00000014289	UQCRQ
GO:0036020	0.00700489	0.0423939	1	1	endolysosome membrane	CC	ENSSSCG00000026569	--
GO:0086023	0.00714912	0.0423939	1	1	adrenergic receptor signaling pathway involved in heart process	BP	ENSSSCG00000004248	PLN
GO:0090534	0.00714912	0.0423939	1	1	calcium ion-transporting ATPase complex	CC	ENSSSCG00000004248	PLN
GO:1901877	0.00714912	0.0423939	1	1	negative regulation of calcium ion binding	BP	ENSSSCG00000004248	PLN
GO:1901894	0.00714912	0.0423939	1	1	regulation of calcium-transporting ATPase activity	BP	ENSSSCG00000004248	PLN
GO:1901895	0.00714912	0.0423939	1	1	negative regulation of calcium-transporting ATPase activity	BP	ENSSSCG00000004248	PLN
GO:0005244	0.00723006	0.0423939	4	91	voltage-gated ion channel activity	MF	ENSSSCG00000021573,ENSSSCG00000021596,ENSSSCG00000015914,ENSSSCG00000011259	KCNJ5,KCNA5,SCN7A,SCN5A
GO:0002414	0.00727797	0.0423939	1	1	immunoglobulin transcytosis in epithelial cells	BP	ENSSSCG00000023014	CD300LG
GO:0001980	0.00729854	0.0423939	1	1	regulation of systemic arterial blood pressure by ischemic conditions	BP	ENSSSCG00000024505	TNNI3
GO:0055117	0.00749174	0.0423939	2	14	regulation of cardiac muscle contraction	BP	ENSSSCG00000016984,ENSSSCG00000010142	NKX2-5,RYR2
GO:0001518	0.00749835	0.0423939	2	15	voltage-gated sodium channel complex	CC	ENSSSCG00000015914,ENSSSCG00000011259	SCN7A,SCN5A
GO:0034765	0.00753517	0.0423939	4	92	regulation of ion transmembrane transport	BP	ENSSSCG00000021573,ENSSSCG00000021596,ENSSSCG00000015914,ENSSSCG00000011259	KCNJ5,KCNA5,SCN7A,SCN5A
GO:0034704	0.00767283	0.0423939	2	15	calcium channel complex	CC	ENSSSCG00000009123,ENSSSCG00000010142	CAMK2D,RYR2
GO:0005462	0.00771469	0.0423939	1	1	UDP-N-acetylglucosamine transmembrane transporter activity	MF	ENSSSCG00000016541	SLC35B4
GO:0005464	0.00771469	0.0423939	1	1	UDP-xylose transmembrane transporter activity	MF	ENSSSCG00000016541	SLC35B4
GO:0015790	0.00771469	0.0423939	1	1	UDP-xylose transport	BP	ENSSSCG00000016541	SLC35B4
GO:0045907	0.00803367	0.0423939	2	16	positive regulation of vasoconstriction	BP	ENSSSCG00000016634,ENSSSCG00000018075	CAV1,COX1
GO:0002426	0.00825174	0.0423939	1	1	immunoglobulin production in mucosal tissue	BP	ENSSSCG00000004584	GCNT3
GO:0047225	0.00825174	0.0423939	1	1	acetylgalactosaminyl-O-glycosyl-glycoprotein beta-1,6-N-acetylglucosaminyltransferase activity	MF	ENSSSCG00000004584	GCNT3
GO:0003175	0.00828293	0.0423939	1	1	tricuspid valve development	BP	ENSSSCG00000016662	TBX20
GO:0003176	0.00828293	0.0423939	1	1	aortic valve development	BP	ENSSSCG00000016662	TBX20
GO:0003207	0.00828293	0.0423939	1	1	cardiac chamber formation	BP	ENSSSCG00000016662	TBX20
GO:0036306	0.00828293	0.0423939	1	1	embryonic heart tube elongation	BP	ENSSSCG00000016662	TBX20
GO:0003162	0.00849093	0.0423939	1	1	atrioventricular node development	BP	ENSSSCG00000016984	NKX2-5
GO:0003168	0.00849093	0.0423939	1	1	Purkinje myocyte differentiation	BP	ENSSSCG00000016984	NKX2-5
GO:0003285	0.00849093	0.0423939	1	1	septum secundum development	BP	ENSSSCG00000016984	NKX2-5
GO:0060929	0.00849093	0.0423939	1	1	atrioventricular node cell fate commitment	BP	ENSSSCG00000016984	NKX2-5
GO:0048871	0.00850547	0.0423939	1	1	multicellular organismal homeostasis	BP	ENSSSCG00000028391	--
GO:0016887	0.00851328	0.0423939	6	200	ATPase activity	MF	ENSSSCG00000016881,ENSSSCG00000023903,ENSSSCG00000004499,ENSSSCG00000030999,ENSSSCG00000000405,ENSSSCG00000002029	ATP5H,ATP5I,ATP5A1,MYH6,ATP5B,MYH7
GO:0010649	0.00856486	0.0423939	1	1	regulation of cell communication by electrical coupling	BP	ENSSSCG00000006745	CASQ2
GO:0051208	0.00856486	0.0423939	1	1	sequestering of calcium ion	BP	ENSSSCG00000006745	CASQ2
GO:0002367	0.00857076	0.0423939	1	1	cytokine production involved in immune response	BP	ENSSSCG00000015540	MR1
GO:0032620	0.00857076	0.0423939	1	1	interleukin-17 production	BP	ENSSSCG00000015540	MR1
GO:0007595	0.00857215	0.0423939	2	17	lactation	BP	ENSSSCG00000016634,ENSSSCG00000012873	CAV1,--
GO:0061032	0.00858221	0.0423939	1	1	visceral serous pericardium development	BP	ENSSSCG00000009703	HAND2
GO:2000763	0.00858221	0.0423939	1	1	positive regulation of transcription from RNA polymerase II promoter involved in norepinephrine biosynthetic process	BP	ENSSSCG00000009703	HAND2
GO:2000764	0.00858221	0.0423939	1	1	positive regulation of semaphorin-plexin signaling pathway involved in outflow tract morphogenesis	BP	ENSSSCG00000009703	HAND2
GO:0086050	0.0085905	0.0423939	1	1	membrane repolarization during bundle of His cell action potential	BP	ENSSSCG00000021596	KCNA5
GO:0086052	0.0085905	0.0423939	1	1	membrane repolarization during SA node cell action potential	BP	ENSSSCG00000021596	KCNA5
GO:0086087	0.0085905	0.0423939	1	1	voltage-gated potassium channel activity involved in bundle of His cell action potential repolarization	MF	ENSSSCG00000021596	KCNA5
GO:0086089	0.0085905	0.0423939	1	1	voltage-gated potassium channel activity involved in atrial cardiac muscle cell action potential repolarization	MF	ENSSSCG00000021596	KCNA5
GO:0086090	0.0085905	0.0423939	1	1	voltage-gated potassium channel activity involved in SA node cell action potential repolarization	MF	ENSSSCG00000021596	KCNA5
GO:0010866	0.00860587	0.0423939	1	1	regulation of triglyceride biosynthetic process	BP	ENSSSCG00000007372	FITM2
GO:0071709	0.00868055	0.0423939	1	1	membrane assembly	BP	ENSSSCG00000010212	ANK3
GO:0072660	0.00868055	0.0423939	1	1	maintenance of protein location in plasma membrane	BP	ENSSSCG00000010212	ANK3
GO:0071660	0.00870256	0.0423939	1	1	positive regulation of IP-10 production	BP	ENSSSCG00000007143	MAVS
GO:1900063	0.00870256	0.0423939	1	1	regulation of peroxisome organization	BP	ENSSSCG00000007143	MAVS
GO:0071953	0.00875369	0.0423939	1	1	elastic fiber	CC	ENSSSCG00000002444	FBLN5
GO:0045163	0.00875868	0.0423939	1	1	clustering of voltage-gated potassium channels	BP	ENSSSCG00000010570	KCNIP2
GO:0055096	0.00881634	0.0423939	1	1	low-density lipoprotein particle mediated signaling	BP	ENSSSCG00000002684	--
GO:0033484	0.00883143	0.0423939	1	1	nitric oxide homeostasis	BP	ENSSSCG00000016634	CAV1
GO:0052547	0.00883143	0.0423939	1	1	regulation of peptidase activity	BP	ENSSSCG00000016634	CAV1
GO:0070320	0.00883143	0.0423939	1	1	inward rectifier potassium channel inhibitor activity	MF	ENSSSCG00000016634	CAV1
GO:0098903	0.00883143	0.0423939	1	1	regulation of membrane repolarization during action potential	BP	ENSSSCG00000016634	CAV1
GO:1900085	0.00883143	0.0423939	1	1	negative regulation of peptidyl-tyrosine autophosphorylation	BP	ENSSSCG00000016634	CAV1
GO:0086019	0.0088585	0.0423939	1	1	cell-cell signaling involved in cardiac conduction	BP	ENSSSCG00000000528	PKP2
GO:0007522	0.00886679	0.0423939	1	1	visceral muscle development	BP	ENSSSCG00000030999	MYH6
GO:0004148	0.00886873	0.0423939	1	1	dihydrolipoyl dehydrogenase activity	MF	ENSSSCG00000015443	DLD
GO:0060427	0.00887928	0.0423939	1	1	lung connective tissue development	BP	ENSSSCG00000008875	RXFP1
GO:0060658	0.00887928	0.0423939	1	1	nipple morphogenesis	BP	ENSSSCG00000008875	RXFP1
GO:0071691	0.00891689	0.0423939	1	1	cardiac muscle thin filament assembly	BP	ENSSSCG00000011090	NEBL
GO:0005583	0.00893656	0.0423939	1	1	fibrillar collagen trimer	CC	ENSSSCG00000000916	LUM
GO:0045203	0.00893941	0.0423939	1	1	integral component of cell outer membrane	CC	ENSSSCG00000005669	MIGA2
GO:0003988	0.00894025	0.0423939	1	1	acetyl-CoA C-acyltransferase activity	MF	ENSSSCG00000008569	HADHB
GO:0005863	0.00894054	0.0423939	1	1	striated muscle myosin thick filament	CC	ENSSSCG00000013236	MYBPC3
GO:0008109	0.00894092	0.0423939	1	1	N-acetyllactosaminide beta-1,6-N-acetylglucosaminyltransferase activity	MF	ENSSSCG00000001039	GCNT2
GO:0008260	0.00894094	0.0423939	1	1	3-oxoacid CoA-transferase activity	MF	ENSSSCG00000016863	OXCT1
GO:0042182	0.00894094	0.0423939	1	1	ketone catabolic process	BP	ENSSSCG00000016863	OXCT1
GO:0046950	0.00894094	0.0423939	1	1	cellular ketone body metabolic process	BP	ENSSSCG00000016863	OXCT1
GO:0022892	0.00894928	0.0423939	1	1	substrate-specific transporter activity	MF	ENSSSCG00000020783	SLC41A1
GO:0035873	0.008964	0.0423939	1	1	lactate transmembrane transport	BP	ENSSSCG00000000456	SLC16A7
GO:1901475	0.008964	0.0423939	1	1	pyruvate transmembrane transport	BP	ENSSSCG00000000456	SLC16A7
GO:0097512	0.00911614	0.0429166	1	1	cardiac myofibril	CC	ENSSSCG00000007288	MYH7B
GO:0002066	0.00944633	0.0442689	1	1	columnar/cuboidal epithelial cell development	BP	ENSSSCG00000026978	ROS1
GO:0019752	0.0101471	0.0473376	2	19	carboxylic acid metabolic process	BP	ENSSSCG00000000576,ENSSSCG00000013171	--,LDHB
GO:0046961	0.0102287	0.0475034	2	19	proton-transporting ATPase activity, rotational mechanism	MF	ENSSSCG00000004499,ENSSSCG00000000405	ATP5A1,ATP5B
GO:0051015	0.0107792	0.0498355	4	101	actin filament binding	MF	ENSSSCG00000010230,ENSSSCG00000029618,ENSSSCG00000011441,ENSSSCG00000011090	--,--,TNNC1,NEBL
GO:0003774	0.0109155	0.0502406	3	54	motor activity	MF	ENSSSCG00000007288,ENSSSCG00000030999,ENSSSCG00000002029	MYH7B,MYH6,MYH7
GO:0016021	0.0111787	0.0510569	59	5551	integral component of membrane	CC	ENSSSCG00000025973,ENSSSCG00000009031,ENSSSCG00000010992,ENSSSCG00000016620,ENSSSCG00000016541,ENSSSCG00000027907,ENSSSCG00000015887,ENSSSCG00000016634,ENSSSCG00000022364,ENSSSCG00000008875,ENSSSCG00000006089,ENSSSCG00000011559,ENSSSCG00000008806,ENSSSCG00000001039,ENSSSCG00000027344,ENSSSCG00000024681,ENSSSCG00000028567,ENSSSCG00000011003,ENSSSCG00000028994,ENSSSCG00000010001,ENSSSCG00000015540,…	SLC25A30,EDNRA,--,TSPAN12,SLC35B4,--,--,CAV1,CPT1B,RXFP1,PTDSS1,IL17RC,YIPF7,GCNT2,--,TECRL,BTNL9,NDUFB6,--,USMG5,MR1,ATP5G3,NDUFA4,IMMT,DSG4,--,ST6GALNAC2,PLN,CD36,POPDC2,RYR2,ROS1,NCEH1,COX7B,KCNJ5,--,--,--,KCNA5,--,SLC41A1,COX7A1,SCN7A,--,SLC16A7,ATP4B,NDUFB5,TSPAN9,CD300LG,COX6C,FITM2,--,--,COX4I1,SCN5A,ADGRF2,MAVS,UQCRQ,COX1
GO:0018149	0.0112411	0.0510569	2	19	peptide cross-linking	BP	ENSSSCG00000001025,ENSSSCG00000004713	DSP,TGM5
GO:0008375	0.0112414	0.0510569	2	19	acetylglucosaminyltransferase activity	MF	ENSSSCG00000004584,ENSSSCG00000001039	GCNT3,GCNT2
GO:0051592	0.0117322	0.0530524	2	19	response to calcium ion	BP	ENSSSCG00000016634,ENSSSCG00000023031	CAV1,TNNT2
GO:0009791	0.011805	0.0531483	3	55	post-embryonic development	BP	ENSSSCG00000028391,ENSSSCG00000009830,ENSSSCG00000023784	--,MYL2,--
GO:0016459	0.0124686	0.0558919	3	57	myosin complex	CC	ENSSSCG00000007288,ENSSSCG00000030999,ENSSSCG00000002029	MYH7B,MYH6,MYH7
GO:0008137	0.0125494	0.0560105	2	23	NADH dehydrogenase (ubiquinone) activity	MF	ENSSSCG00000016127,ENSSSCG00000006166	NDUFS1,--
GO:0055007	0.012608	0.0560293	2	20	cardiac muscle cell differentiation	BP	ENSSSCG00000016984,ENSSSCG00000009867	NKX2-5,TBX5
GO:0019915	0.0126782	0.0560998	2	20	lipid storage	BP	ENSSSCG00000016634,ENSSSCG00000007372	CAV1,FITM2
GO:0006915	0.0133307	0.0587349	4	109	apoptotic process	BP	ENSSSCG00000028391,ENSSSCG00000001963,ENSSSCG00000016714,ENSSSCG00000028510	--,EGLN3,CYCS,--
GO:0015459	0.0137151	0.0600021	2	22	potassium channel regulator activity	MF	ENSSSCG00000010570,ENSSSCG00000012049	KCNIP2,--
GO:0005248	0.0137347	0.0600021	2	21	voltage-gated sodium channel activity	MF	ENSSSCG00000015914,ENSSSCG00000011259	SCN7A,SCN5A
GO:0042030	0.0141688	0.0600865	1	2	ATPase inhibitor activity	MF	ENSSSCG00000004248	PLN
GO:0005272	0.0145374	0.0600865	2	21	sodium channel activity	MF	ENSSSCG00000015914,ENSSSCG00000011259	SCN7A,SCN5A
GO:0005914	0.0148246	0.0600865	1	2	spot adherens junction	CC	ENSSSCG00000005243	PGM5
GO:0001937	0.0148609	0.0600865	2	22	negative regulation of endothelial cell proliferation	BP	ENSSSCG00000016634,ENSSSCG00000004499	CAV1,ATP5A1
GO:1901979	0.014913	0.0600865	1	2	regulation of inward rectifier potassium channel activity	BP	ENSSSCG00000016634	CAV1
GO:0003220	0.0150082	0.0600865	1	1	left ventricular cardiac muscle tissue morphogenesis	BP	ENSSSCG00000010142	RYR2
GO:0043924	0.0150082	0.0600865	1	1	suramin binding	MF	ENSSSCG00000010142	RYR2
GO:0060401	0.0150082	0.0600865	1	1	cytosolic calcium ion transport	BP	ENSSSCG00000010142	RYR2
GO:0072599	0.0150082	0.0600865	1	1	establishment of protein localization to endoplasmic reticulum	BP	ENSSSCG00000010142	RYR2
GO:0086029	0.0150082	0.0600865	1	1	Purkinje myocyte to ventricular cardiac muscle cell signaling	BP	ENSSSCG00000010142	RYR2
GO:0097050	0.0150082	0.0600865	1	1	type B pancreatic cell apoptotic process	BP	ENSSSCG00000010142	RYR2
GO:0097159	0.0150082	0.0600865	1	1	organic cyclic compound binding	MF	ENSSSCG00000010142	RYR2
GO:0001791	0.0152771	0.0600865	1	2	IgM binding	MF	ENSSSCG00000023014	CD300LG
GO:0015788	0.0153613	0.0600865	1	2	UDP-N-acetylglucosamine transport	BP	ENSSSCG00000016541	SLC35B4
GO:1901020	0.0153765	0.0600865	1	2	negative regulation of calcium ion transmembrane transporter activity	BP	ENSSSCG00000004248	PLN
GO:0035995	0.0154725	0.0600865	1	2	detection of muscle stretch	BP	ENSSSCG00000013354	CSRP3
GO:1901077	0.0155499	0.0600865	1	2	regulation of relaxation of muscle	BP	ENSSSCG00000004248	PLN
GO:0006942	0.0157713	0.0600865	1	2	regulation of striated muscle contraction	BP	ENSSSCG00000011325	MYL3
GO:1901525	0.0157825	0.0600865	1	2	negative regulation of macromitophagy	BP	ENSSSCG00000026569	--
GO:2000286	0.0158623	0.0600865	1	2	receptor internalization involved in canonical Wnt signaling pathway	BP	ENSSSCG00000016634	CAV1
GO:0008305	0.0159313	0.0600865	2	23	integrin complex	CC	ENSSSCG00000015887,ENSSSCG00000015886	--,--
GO:0060355	0.0159377	0.0600865	1	2	positive regulation of cell adhesion molecule production	BP	ENSSSCG00000016634	CAV1
GO:0086092	0.0160884	0.0600865	1	2	regulation of the force of heart contraction by cardiac conduction	BP	ENSSSCG00000004248	PLN
GO:0021524	0.0161262	0.0600865	1	2	visceral motor neuron differentiation	BP	ENSSSCG00000016662	TBX20
GO:0007567	0.0161336	0.0600865	1	2	parturition	BP	ENSSSCG00000008875	RXFP1
GO:0055014	0.0162647	0.0600865	1	2	atrial cardiac muscle cell development	BP	ENSSSCG00000008147	FHL2
GO:0003785	0.016443	0.0600865	2	26	actin monomer binding	MF	ENSSSCG00000011325,ENSSSCG00000009830	MYL3,MYL2
GO:0060420	0.0164621	0.0600865	1	2	regulation of heart growth	BP	ENSSSCG00000030999	MYH6
GO:0030032	0.0165573	0.0600865	2	23	lamellipodium assembly	BP	ENSSSCG00000010651,ENSSSCG00000002684	ABLIM1,--
GO:0003218	0.0166003	0.0600865	1	2	cardiac left ventricle formation	BP	ENSSSCG00000009867	TBX5
GO:0005080	0.0166091	0.0600865	2	23	protein kinase C binding	MF	ENSSSCG00000001025,ENSSSCG00000000528	DSP,PKP2
GO:1903598	0.0166407	0.0600865	1	2	positive regulation of gap junction assembly	BP	ENSSSCG00000016634	CAV1
GO:0006659	0.0167184	0.0600865	1	2	phosphatidylserine biosynthetic process	BP	ENSSSCG00000006089	PTDSS1
GO:0050684	0.0167961	0.0600865	1	2	regulation of mRNA processing	BP	ENSSSCG00000016975	PTCD2
GO:0070171	0.0169252	0.0600865	1	2	negative regulation of tooth mineralization	BP	ENSSSCG00000008072	ASPN
GO:0006933	0.016967	0.0600865	1	2	negative regulation of cell adhesion involved in substrate-bound cell migration	BP	ENSSSCG00000000405	ATP5B
GO:0060577	0.0170047	0.0600865	1	2	pulmonary vein morphogenesis	BP	ENSSSCG00000016662	TBX20
GO:0042524	0.0170337	0.0600865	1	2	negative regulation of tyrosine phosphorylation of Stat5 protein	BP	ENSSSCG00000016634	CAV1
GO:0003221	0.0170938	0.0600865	1	2	right ventricular cardiac muscle tissue morphogenesis	BP	ENSSSCG00000016984	NKX2-5
GO:0006814	0.0171123	0.0600865	3	64	sodium ion transport	BP	ENSSSCG00000015914,ENSSSCG00000009561,ENSSSCG00000011259	SCN7A,ATP4B,SCN5A
GO:0003193	0.0171383	0.0600865	1	2	pulmonary valve formation	BP	ENSSSCG00000016662	TBX20
GO:0035922	0.0171383	0.0600865	1	2	foramen ovale closure	BP	ENSSSCG00000016662	TBX20
GO:0003272	0.0171392	0.0600865	1	2	endocardial cushion formation	BP	ENSSSCG00000016662	TBX20
GO:0046952	0.0171668	0.0600865	1	2	ketone body catabolic process	BP	ENSSSCG00000016863	OXCT1
GO:0072513	0.0172926	0.0600865	1	2	positive regulation of secondary heart field cardioblast proliferation	BP	ENSSSCG00000009867	TBX5
GO:0061325	0.0173014	0.0600865	1	2	cell proliferation involved in outflow tract morphogenesis	BP	ENSSSCG00000009703	HAND2
GO:0051668	0.0173108	0.0600865	1	2	localization within membrane	BP	ENSSSCG00000002684	--
GO:0060341	0.0173109	0.0600865	1	2	regulation of cellular localization	BP	ENSSSCG00000009123	CAMK2D
GO:0055005	0.0173371	0.0600865	1	2	ventricular cardiac myofibril assembly	BP	ENSSSCG00000016984	NKX2-5
GO:0003342	0.0173435	0.0600865	1	2	proepicardium development	BP	ENSSSCG00000016984	NKX2-5
GO:0010736	0.0173557	0.0600865	1	2	serum response element binding	MF	ENSSSCG00000016984	NKX2-5
GO:1902175	0.0173731	0.0600865	1	2	regulation of oxidative stress-induced intrinsic apoptotic signaling pathway	BP	ENSSSCG00000007983	PDIA2
GO:1901897	0.0173758	0.0600865	1	2	regulation of relaxation of cardiac muscle	BP	ENSSSCG00000009123	CAMK2D
GO:0036438	0.0173799	0.0600865	1	2	maintenance of lens transparency	BP	ENSSSCG00000001039	GCNT2
GO:0086098	0.0173865	0.0600865	1	2	angiotensin-activated signaling pathway involved in heart process	BP	ENSSSCG00000016634	CAV1
GO:0050833	0.0174513	0.0600865	1	2	pyruvate transmembrane transporter activity	MF	ENSSSCG00000000456	SLC16A7
GO:0070838	0.0174584	0.0600865	1	2	divalent metal ion transport	BP	ENSSSCG00000020783	SLC41A1
GO:0072509	0.0174584	0.0600865	1	2	divalent inorganic cation transmembrane transporter activity	MF	ENSSSCG00000020783	SLC41A1
GO:0048496	0.0174588	0.0600865	1	2	maintenance of organ identity	BP	ENSSSCG00000000528	PKP2
GO:0043159	0.0174727	0.0600865	1	2	acrosomal matrix	CC	ENSSSCG00000015443	DLD
GO:0004962	0.017503	0.0600865	1	2	endothelin receptor activity	MF	ENSSSCG00000009031	EDNRA
GO:0086100	0.017503	0.0600865	1	2	endothelin receptor signaling pathway	BP	ENSSSCG00000009031	EDNRA
GO:0048550	0.0175192	0.0600865	1	2	negative regulation of pinocytosis	BP	ENSSSCG00000016634	CAV1
GO:0051001	0.0175195	0.0600865	1	2	negative regulation of nitric-oxide synthase activity	BP	ENSSSCG00000016634	CAV1
GO:0060928	0.0175773	0.0600865	1	2	atrioventricular node cell development	BP	ENSSSCG00000016984	NKX2-5
GO:0001569	0.0176005	0.0600865	2	24	patterning of blood vessels	BP	ENSSSCG00000009031,ENSSSCG00000016662	EDNRA,TBX20
GO:0003057	0.0176932	0.0602034	1	2	regulation of the force of heart contraction by chemical signal	BP	ENSSSCG00000016634	CAV1
GO:0003223	0.0181783	0.0616506	1	2	ventricular compact myocardium morphogenesis	BP	ENSSSCG00000001025	DSP
GO:0010966	0.018271	0.0617619	1	2	regulation of phosphate transport	BP	ENSSSCG00000026978	ROS1
GO:0008076	0.01836	0.0618601	3	68	voltage-gated potassium channel complex	CC	ENSSSCG00000010570,ENSSSCG00000021596,ENSSSCG00000012049	KCNIP2,KCNA5,--
GO:0005975	0.0191312	0.0642485	5	183	carbohydrate metabolic process	BP	ENSSSCG00000000576,ENSSSCG00000013171,ENSSSCG00000000388,ENSSSCG00000022815,ENSSSCG00000005243	--,LDHB,--,PYGB,PGM5
GO:0055114	0.0192307	0.0643728	11	655	oxidation-reduction process	BP	ENSSSCG00000016127,ENSSSCG00000024681,ENSSSCG00000000576,ENSSSCG00000013171,ENSSSCG00000001963,ENSSSCG00000004373,ENSSSCG00000017690,ENSSSCG00000016714,ENSSSCG00000015443,ENSSSCG00000006166,ENSSSCG00000018075	NDUFS1,TECRL,--,LDHB,EGLN3,--,DHRS11,CYCS,DLD,--,COX1
GO:0016337	0.019369	0.064626	3	65	single organismal cell-cell adhesion	BP	ENSSSCG00000001025,ENSSSCG00000000528,ENSSSCG00000020740	DSP,PKP2,DSG4
GO:0071896	0.0198017	0.0658567	1	2	protein localization to adherens junction	BP	ENSSSCG00000001025	DSP
GO:0032947	0.0205809	0.0682282	2	25	protein complex scaffold	MF	ENSSSCG00000016634,ENSSSCG00000000528	CAV1,PKP2
GO:0051284	0.0213418	0.0705238	1	2	positive regulation of sequestering of calcium ion	BP	ENSSSCG00000010142	RYR2
GO:0097110	0.0216275	0.0712394	2	26	scaffold protein binding	MF	ENSSSCG00000001025,ENSSSCG00000021596	DSP,KCNA5
GO:0046912	0.0218407	0.0717126	1	3	transferase activity, transferring acyl groups, acyl groups converted into alkyl on transfer	MF	ENSSSCG00000000388	--
GO:0005925	0.0224383	0.0734408	6	255	focal adhesion	CC	ENSSSCG00000027907,ENSSSCG00000016634,ENSSSCG00000008147,ENSSSCG00000002684,ENSSSCG00000000735,ENSSSCG00000005243	--,CAV1,FHL2,--,TSPAN9,PGM5
GO:0000320	0.0229262	0.0746791	1	3	re-entry into mitotic cell cycle	BP	ENSSSCG00000012873	--
GO:0003680	0.0229615	0.0746791	1	3	AT DNA binding	MF	ENSSSCG00000009703	HAND2
GO:0060372	0.0232077	0.0752427	1	3	regulation of atrial cardiac muscle cell membrane repolarization	BP	ENSSSCG00000021596	KCNA5
GO:0031000	0.0234476	0.0753663	1	2	response to caffeine	BP	ENSSSCG00000010142	RYR2
GO:1901098	0.0234642	0.0753663	1	3	positive regulation of autophagosome maturation	BP	ENSSSCG00000026569	--
GO:0097421	0.0235553	0.0753663	1	3	liver regeneration	BP	ENSSSCG00000012873	--
GO:0003253	0.0235686	0.0753663	1	3	cardiac neural crest cell migration involved in outflow tract morphogenesis	BP	ENSSSCG00000009703	HAND2
GO:0098904	0.0238038	0.0753663	1	2	regulation of AV node cell action potential	BP	ENSSSCG00000010142	RYR2
GO:0048763	0.0238084	0.0753663	1	2	calcium-induced calcium release activity	MF	ENSSSCG00000010142	RYR2
GO:0071621	0.0243426	0.0753663	1	3	granulocyte chemotaxis	BP	ENSSSCG00000011559	IL17RC
GO:0017171	0.0243528	0.0753663	1	3	serine hydrolase activity	MF	ENSSSCG00000011755	NCEH1
GO:0060043	0.0244902	0.0753663	1	3	regulation of cardiac muscle cell proliferation	BP	ENSSSCG00000016984	NKX2-5
GO:0071651	0.0246097	0.0753663	1	3	positive regulation of chemokine (C-C motif) ligand 5 production	BP	ENSSSCG00000007143	MAVS
GO:0045822	0.0250388	0.0753663	1	3	negative regulation of heart contraction	BP	ENSSSCG00000004248	PLN
GO:0003219	0.0250548	0.0753663	1	3	cardiac right ventricle formation	BP	ENSSSCG00000009703	HAND2
GO:1902306	0.025104	0.0753663	1	3	negative regulation of sodium ion transmembrane transport	BP	ENSSSCG00000009123	CAMK2D
GO:0008410	0.0251564	0.0753663	1	3	CoA-transferase activity	MF	ENSSSCG00000016863	OXCT1
GO:0060485	0.0251836	0.0753663	1	3	mesenchyme development	BP	ENSSSCG00000009703	HAND2
GO:0006119	0.0252023	0.0753663	1	3	oxidative phosphorylation	BP	ENSSSCG00000018075	COX1
GO:2000675	0.0252593	0.0753663	1	3	negative regulation of type B pancreatic cell apoptotic process	BP	ENSSSCG00000014170	CAST
GO:0055100	0.0253571	0.0753663	1	3	adiponectin binding	MF	ENSSSCG00000002684	--
GO:0035356	0.0254944	0.0753663	1	3	cellular triglyceride homeostasis	BP	ENSSSCG00000007372	FITM2
GO:0039529	0.0255935	0.0753663	1	3	RIG-I signaling pathway	BP	ENSSSCG00000007143	MAVS
GO:2000121	0.0256369	0.0753663	1	3	regulation of removal of superoxide radicals	BP	ENSSSCG00000002444	FBLN5
GO:0033018	0.0256655	0.0753663	1	3	sarcoplasmic reticulum lumen	CC	ENSSSCG00000006745	CASQ2
GO:0032914	0.0256942	0.0753663	1	3	positive regulation of transforming growth factor beta1 production	BP	ENSSSCG00000000916	LUM
GO:0060044	0.025714	0.0753663	1	3	negative regulation of cardiac muscle cell proliferation	BP	ENSSSCG00000009867	TBX5
GO:0042645	0.0257851	0.0753663	2	29	mitochondrial nucleoid	CC	ENSSSCG00000008569,ENSSSCG00000000405	HADHB,ATP5B
GO:0030730	0.0258246	0.0753663	1	3	sequestering of triglyceride	BP	ENSSSCG00000007372	FITM2
GO:1901844	0.025831	0.0753663	1	3	regulation of cell communication by electrical coupling involved in cardiac conduction	BP	ENSSSCG00000016634	CAV1
GO:0015491	0.0258693	0.0753663	1	3	cation:cation antiporter activity	MF	ENSSSCG00000020783	SLC41A1
GO:0001960	0.0258769	0.0753663	1	3	negative regulation of cytokine-mediated signaling pathway	BP	ENSSSCG00000016634	CAV1
GO:0002159	0.0258794	0.0753663	1	3	desmosome assembly	BP	ENSSSCG00000000528	PKP2
GO:0019870	0.0259924	0.0753663	1	3	potassium channel inhibitor activity	MF	ENSSSCG00000021596	KCNA5
GO:0002934	0.0260255	0.0753663	1	3	desmosome organization	BP	ENSSSCG00000001025	DSP
GO:0043266	0.0260477	0.0753663	1	3	regulation of potassium ion transport	BP	ENSSSCG00000021596	KCNA5
GO:0018126	0.0261668	0.0753663	1	3	protein hydroxylation	BP	ENSSSCG00000001963	EGLN3
GO:0060982	0.0261696	0.0753663	1	3	coronary artery morphogenesis	BP	ENSSSCG00000009703	HAND2
GO:0008217	0.0262047	0.0753663	2	30	regulation of blood pressure	BP	ENSSSCG00000009031,ENSSSCG00000030999	EDNRA,MYH6
GO:0016509	0.0262468	0.0753663	1	3	long-chain-3-hydroxyacyl-CoA dehydrogenase activity	MF	ENSSSCG00000008569	HADHB
GO:0050700	0.0262807	0.0753663	1	3	CARD domain binding	MF	ENSSSCG00000007143	MAVS
GO:0097386	0.0262979	0.0753663	1	3	glial cell projection	CC	ENSSSCG00000015914	SCN7A
GO:0004645	0.0263116	0.0753663	1	3	phosphorylase activity	MF	ENSSSCG00000022815	PYGB
GO:0008184	0.0263116	0.0753663	1	3	glycogen phosphorylase activity	MF	ENSSSCG00000022815	PYGB
GO:0018401	0.026409	0.0753663	1	3	peptidyl-proline hydroxylation to 4-hydroxy-L-proline	BP	ENSSSCG00000001963	EGLN3
GO:0070836	0.0264455	0.0753663	1	3	caveola assembly	BP	ENSSSCG00000016634	CAV1
GO:0072584	0.0264623	0.0753663	1	3	caveolin-mediated endocytosis	BP	ENSSSCG00000016634	CAV1
GO:0019065	0.0265593	0.0754281	1	3	receptor-mediated endocytosis of virus by host cell	BP	ENSSSCG00000016634	CAV1
GO:0032596	0.0266303	0.0754281	1	4	protein transport into membrane raft	BP	ENSSSCG00000024989	--
GO:0051128	0.0267509	0.0755621	1	3	regulation of cellular component organization	BP	ENSSSCG00000022288	STK38L
GO:0060666	0.027121	0.0763981	1	3	dichotomous subdivision of terminal units involved in salivary gland branching	BP	ENSSSCG00000023784	--
GO:0030216	0.027892	0.0783561	2	31	keratinocyte differentiation	BP	ENSSSCG00000001025,ENSSSCG00000020740	DSP,DSG4
GO:0098907	0.0282339	0.0791011	1	2	regulation of SA node cell action potential	BP	ENSSSCG00000010142	RYR2
GO:0086011	0.0285665	0.0798158	1	4	membrane repolarization during action potential	BP	ENSSSCG00000012049	--
GO:0010459	0.0296214	0.0825231	1	4	negative regulation of heart rate	BP	ENSSSCG00000004248	PLN
GO:0005783	0.0296955	0.0825231	9	514	endoplasmic reticulum	CC	ENSSSCG00000016541,ENSSSCG00000016634,ENSSSCG00000027344,ENSSSCG00000014170,ENSSSCG00000007983,ENSSSCG00000015540,ENSSSCG00000004248,ENSSSCG00000008569,ENSSSCG00000007372	SLC35B4,CAV1,--,CAST,PDIA2,MR1,PLN,HADHB,FITM2
GO:1901896	0.0301509	0.0835633	1	3	positive regulation of calcium-transporting ATPase activity	BP	ENSSSCG00000010142	RYR2
GO:0006629	0.0302741	0.0836798	4	140	lipid metabolic process	BP	ENSSSCG00000024681,ENSSSCG00000024134,ENSSSCG00000004499,ENSSSCG00000000405	TECRL,MGLL,ATP5A1,ATP5B
GO:0086009	0.0308377	0.0850098	1	4	membrane repolarization	BP	ENSSSCG00000010570	KCNIP2
GO:1903779	0.0313612	0.0859805	1	4	regulation of cardiac conduction	BP	ENSSSCG00000016984	NKX2-5
GO:0061309	0.0313623	0.0859805	1	4	cardiac neural crest cell development involved in outflow tract morphogenesis	BP	ENSSSCG00000009703	HAND2
GO:0005219	0.0314853	0.0859805	1	2	ryanodine-sensitive calcium-release channel activity	MF	ENSSSCG00000010142	RYR2
GO:0042301	0.0315433	0.0859805	1	4	phosphate ion binding	MF	ENSSSCG00000011755	NCEH1
GO:0010463	0.0316068	0.0859805	1	4	mesenchymal cell proliferation	BP	ENSSSCG00000009703	HAND2
GO:0003180	0.0317341	0.0860995	1	4	aortic valve morphogenesis	BP	ENSSSCG00000016662	TBX20
GO:0033160	0.031855	0.0862009	1	4	positive regulation of protein import into nucleus, translocation	BP	ENSSSCG00000007143	MAVS
GO:0051259	0.0320461	0.0864908	2	33	protein oligomerization	BP	ENSSSCG00000016634,ENSSSCG00000009123	CAV1,CAMK2D
GO:0034141	0.0322336	0.0867698	1	4	positive regulation of toll-like receptor 3 signaling pathway	BP	ENSSSCG00000016634	CAV1
GO:0032611	0.0328092	0.0880894	1	4	interleukin-1 beta production	BP	ENSSSCG00000015540	MR1
GO:0060056	0.032926	0.0881732	1	4	mammary gland involution	BP	ENSSSCG00000016634	CAV1
GO:0071813	0.0332122	0.0882061	1	4	lipoprotein particle binding	MF	ENSSSCG00000002684	--
GO:0097197	0.033319	0.0882061	1	4	tetraspanin-enriched microdomain	CC	ENSSSCG00000000735	TSPAN9
GO:0010960	0.0333466	0.0882061	1	4	magnesium ion homeostasis	BP	ENSSSCG00000010212	ANK3
GO:0032036	0.0333797	0.0882061	1	4	myosin heavy chain binding	MF	ENSSSCG00000013236	MYBPC3
GO:0003266	0.0334555	0.0882061	1	4	regulation of secondary heart field cardioblast proliferation	BP	ENSSSCG00000009703	HAND2
GO:0019725	0.0336084	0.0882061	1	4	cellular homeostasis	BP	ENSSSCG00000017735	RHOT1
GO:0046903	0.0336739	0.0882061	1	4	secretion	BP	ENSSSCG00000002444	FBLN5
GO:0042805	0.0338068	0.0882061	1	4	actinin binding	MF	ENSSSCG00000013354	CSRP3
GO:1901017	0.0338274	0.0882061	1	4	negative regulation of potassium ion transmembrane transporter activity	BP	ENSSSCG00000006745	CASQ2
GO:0003161	0.0338341	0.0882061	1	4	cardiac conduction system development	BP	ENSSSCG00000016984	NKX2-5
GO:0000082	0.0339549	0.0882061	2	34	G1/S transition of mitotic cell cycle	BP	ENSSSCG00000009123,ENSSSCG00000012873	CAMK2D,--
GO:0034705	0.0339649	0.0882061	1	4	potassium channel complex	CC	ENSSSCG00000021596	KCNA5
GO:0015467	0.0342514	0.0886497	1	4	G-protein activated inward rectifier potassium channel activity	MF	ENSSSCG00000021573	KCNJ5
GO:2000650	0.0343457	0.0886497	1	4	negative regulation of sodium ion transmembrane transporter activity	BP	ENSSSCG00000009123	CAMK2D
GO:0003181	0.0344606	0.0886497	1	4	atrioventricular valve morphogenesis	BP	ENSSSCG00000009867	TBX5
GO:0048251	0.0344797	0.0886497	1	4	elastic fiber assembly	BP	ENSSSCG00000002444	FBLN5
GO:0019871	0.034893	0.0893112	1	4	sodium channel inhibitor activity	MF	ENSSSCG00000009123	CAMK2D
GO:0010735	0.0349856	0.0893112	1	4	positive regulation of transcription via serum response element binding	BP	ENSSSCG00000016984	NKX2-5
GO:2000535	0.0349968	0.0893112	1	4	regulation of entry of bacterium into host cell	BP	ENSSSCG00000016634	CAV1
GO:0016491	0.0353001	0.0898628	8	451	oxidoreductase activity	MF	ENSSSCG00000016127,ENSSSCG00000000576,ENSSSCG00000013171,ENSSSCG00000001963,ENSSSCG00000004373,ENSSSCG00000017690,ENSSSCG00000015443,ENSSSCG00000018075	NDUFS1,--,LDHB,EGLN3,--,DHRS11,DLD,COX1
GO:0003344	0.036125	0.0914817	1	4	pericardium morphogenesis	BP	ENSSSCG00000016662	TBX20
GO:0033177	0.0361672	0.0914817	1	5	proton-transporting two-sector ATPase complex, proton-transporting domain	CC	ENSSSCG00000015973	ATP5G3
GO:0060402	0.0362332	0.0914817	1	3	calcium ion transport into cytosol	BP	ENSSSCG00000010142	RYR2
GO:0008121	0.036291	0.0914817	1	5	ubiquinol-cytochrome-c reductase activity	MF	ENSSSCG00000014289	UQCRQ
GO:0050851	0.036542	0.0918897	1	5	antigen receptor-mediated signaling pathway	BP	ENSSSCG00000024989	--
GO:0098910	0.0369121	0.0925116	1	3	regulation of atrial cardiac muscle cell action potential	BP	ENSSSCG00000010142	RYR2
GO:1902260	0.0369687	0.0925116	1	5	negative regulation of delayed rectifier potassium channel activity	BP	ENSSSCG00000010212	ANK3
GO:0061371	0.0373969	0.0933565	1	4	determination of heart left/right asymmetry	BP	ENSSSCG00000009703	HAND2
GO:0060971	0.037718	0.0939306	1	4	embryonic heart tube left/right pattern formation	BP	ENSSSCG00000016984	NKX2-5
GO:0005901	0.0382807	0.094899	2	35	caveola	CC	ENSSSCG00000016634,ENSSSCG00000002684	CAV1,--
GO:0060261	0.038291	0.094899	1	5	positive regulation of transcription initiation from RNA polymerase II promoter	BP	ENSSSCG00000016984	NKX2-5
GO:0086014	0.0387952	0.095918	1	4	atrial cardiac muscle cell action potential	BP	ENSSSCG00000021596	KCNA5
GO:0003283	0.0389331	0.0960289	1	4	atrial septum development	BP	ENSSSCG00000009867	TBX5
GO:0030512	0.0397016	0.0976906	2	36	negative regulation of transforming growth factor beta receptor signaling pathway	BP	ENSSSCG00000016634,ENSSSCG00000008072	CAV1,ASPN
GO:0010890	0.039927	0.0978136	1	5	positive regulation of sequestering of triglyceride	BP	ENSSSCG00000007372	FITM2
GO:0034116	0.0400721	0.0978136	1	5	positive regulation of heterotypic cell-cell adhesion	BP	ENSSSCG00000001039	GCNT2
GO:0030368	0.040083	0.0978136	1	5	interleukin-17 receptor activity	MF	ENSSSCG00000011559	IL17RC
GO:0070295	0.0401912	0.0978136	1	5	renal water absorption	BP	ENSSSCG00000010992	--
GO:0005250	0.0402884	0.0978136	1	5	A-type (transient outward) potassium channel activity	MF	ENSSSCG00000010570	KCNIP2
GO:0071872	0.0403869	0.0978136	1	4	cellular response to epinephrine stimulus	BP	ENSSSCG00000010142	RYR2
GO:0060315	0.0404157	0.0978136	1	5	negative regulation of ryanodine-sensitive calcium-release channel activity	BP	ENSSSCG00000006745	CASQ2
GO:0002070	0.0407022	0.0979644	1	5	epithelial cell maturation	BP	ENSSSCG00000012049	--
GO:0021860	0.0407025	0.0979644	1	5	pyramidal neuron development	BP	ENSSSCG00000014289	UQCRQ
GO:0030674	0.0407631	0.0979644	2	37	protein binding, bridging	MF	ENSSSCG00000001025,ENSSSCG00000016634	DSP,CAV1
GO:0032727	0.0410548	0.0982837	1	5	positive regulation of interferon-alpha production	BP	ENSSSCG00000007143	MAVS
GO:0003211	0.0411687	0.0982837	1	5	cardiac ventricle formation	BP	ENSSSCG00000016984	NKX2-5
GO:0003197	0.0411887	0.0982837	1	5	endocardial cushion development	BP	ENSSSCG00000009867	TBX5
GO:0045823	0.0414925	0.0982837	1	5	positive regulation of heart contraction	BP	ENSSSCG00000016984	NKX2-5
GO:0045019	0.0415575	0.0982837	1	5	negative regulation of nitric oxide biosynthetic process	BP	ENSSSCG00000016634	CAV1
GO:0090279	0.0416405	0.0982837	1	5	regulation of calcium ion import	BP	ENSSSCG00000004248	PLN
GO:0060536	0.0418518	0.0982837	1	5	cartilage morphogenesis	BP	ENSSSCG00000009703	HAND2
GO:0051926	0.0419914	0.0982837	1	5	negative regulation of calcium ion transport	BP	ENSSSCG00000004248	PLN
GO:0010991	0.0420272	0.0982837	1	5	negative regulation of SMAD protein complex assembly	BP	ENSSSCG00000016662	TBX20
GO:0003254	0.0420579	0.0982837	1	5	regulation of membrane depolarization	BP	ENSSSCG00000009123	CAMK2D
GO:0034604	0.0420696	0.0982837	1	5	pyruvate dehydrogenase (NAD+) activity	MF	ENSSSCG00000015443	DLD
GO:0045254	0.0420696	0.0982837	1	5	pyruvate dehydrogenase complex	CC	ENSSSCG00000015443	DLD
GO:0047372	0.0421675	0.0982837	1	5	acylglycerol lipase activity	MF	ENSSSCG00000024134	MGLL
GO:0042340	0.0422886	0.0982837	1	5	keratan sulfate catabolic process	BP	ENSSSCG00000000916	LUM
GO:0033268	0.0424131	0.0982837	1	5	node of Ranvier	CC	ENSSSCG00000010212	ANK3
GO:0030314	0.0424212	0.0982837	1	4	junctional membrane complex	CC	ENSSSCG00000006745	CASQ2
GO:0045110	0.0425543	0.0983711	1	5	intermediate filament bundle assembly	BP	ENSSSCG00000000528	PKP2
GO:0016668	0.0427775	0.0984178	1	5	oxidoreductase activity, acting on a sulfur group of donors, NAD(P) as acceptor	MF	ENSSSCG00000015443	DLD
GO:0019511	0.0428345	0.0984178	1	5	peptidyl-proline hydroxylation	BP	ENSSSCG00000007983	PDIA2
GO:0050998	0.0429222	0.0984178	1	5	nitric-oxide synthase binding	MF	ENSSSCG00000016634	CAV1
GO:0007005	0.0431106	0.0984178	2	38	mitochondrion organization	BP	ENSSSCG00000016975,ENSSSCG00000017735	PTCD2,RHOT1
GO:0050927	0.0431395	0.0984178	1	5	positive regulation of positive chemotaxis	BP	ENSSSCG00000002684	--
GO:0055009	0.0431473	0.0984178	1	5	atrial cardiac muscle tissue morphogenesis	BP	ENSSSCG00000030999	MYH6
GO:0045121	0.0433235	0.0986015	3	92	membrane raft	CC	ENSSSCG00000016634,ENSSSCG00000024989,ENSSSCG00000021596	CAV1,--,KCNA5
GO:0071455	0.0435012	0.0987193	1	5	cellular response to hyperoxia	BP	ENSSSCG00000016634	CAV1
GO:0014824	0.0435667	0.0987193	1	5	artery smooth muscle contraction	BP	ENSSSCG00000009031	EDNRA
GO:0010961	0.0442194	0.0999785	1	5	cellular magnesium ion homeostasis	BP	ENSSSCG00000020783	SLC41A1
GO:0031012	0.0445865	0.100406	4	154	extracellular matrix	CC	ENSSSCG00000006297,ENSSSCG00000002444,ENSSSCG00000008072,ENSSSCG00000000916	DPT,FBLN5,ASPN,LUM
GO:0005518	0.0446033	0.100406	2	40	collagen binding	MF	ENSSSCG00000008072,ENSSSCG00000000916	ASPN,LUM
GO:0015278	0.0447346	0.100482	1	4	calcium-release channel activity	MF	ENSSSCG00000010142	RYR2
GO:0005750	0.0462468	0.103653	1	6	mitochondrial respiratory chain complex III	CC	ENSSSCG00000007845	--
GO:0006111	0.0466006	0.10422	1	6	regulation of gluconeogenesis	BP	ENSSSCG00000016541	SLC35B4
GO:0046785	0.0467197	0.10426	1	6	microtubule polymerization	BP	ENSSSCG00000012700	MAP7D3
GO:0035727	0.0477223	0.106123	1	7	lysophosphatidic acid binding	MF	ENSSSCG00000003546	--
GO:0060314	0.0479632	0.106123	1	6	regulation of ryanodine-sensitive calcium-release channel activity	BP	ENSSSCG00000004248	PLN
GO:1900027	0.0479879	0.106123	1	6	regulation of ruffle assembly	BP	ENSSSCG00000016634	CAV1
GO:0042633	0.0480442	0.106123	1	6	hair cycle	BP	ENSSSCG00000028391	--
GO:0015271	0.0480691	0.106123	1	6	outward rectifier potassium channel activity	MF	ENSSSCG00000021596	KCNA5
GO:0060038	0.0487232	0.10706	1	6	cardiac muscle cell proliferation	BP	ENSSSCG00000016984	NKX2-5
GO:0045294	0.04878	0.10706	1	6	alpha-catenin binding	MF	ENSSSCG00000000528	PKP2
GO:0060081	0.0488054	0.10706	1	6	membrane hyperpolarization	BP	ENSSSCG00000021596	KCNA5
GO:0010524	0.0491909	0.10761	1	6	positive regulation of calcium ion transport into cytosol	BP	ENSSSCG00000016634	CAV1
GO:0044321	0.0492649	0.10761	1	6	response to leptin	BP	ENSSSCG00000012873	--
GO:0042058	0.0496933	0.108317	1	6	regulation of epidermal growth factor receptor signaling pathway	BP	ENSSSCG00000002684	--
GO:0015204	0.0499506	0.108419	1	6	urea transmembrane transporter activity	MF	ENSSSCG00000010992	--
GO:0071918	0.0499506	0.108419	1	6	urea transmembrane transport	BP	ENSSSCG00000010992	--
GO:1901380	0.0501318	0.108584	1	6	negative regulation of potassium ion transmembrane transport	BP	ENSSSCG00000016634	CAV1
GO:0033601	0.0504264	0.108704	1	6	positive regulation of mammary gland epithelial cell proliferation	BP	ENSSSCG00000012873	--
GO:0043234	0.050735	0.108704	5	232	protein complex	CC	ENSSSCG00000016634,ENSSSCG00000010142,ENSSSCG00000003431,ENSSSCG00000020783,ENSSSCG00000009703	CAV1,RYR2,NPPB,SLC41A1,HAND2
GO:0043586	0.0507661	0.108704	1	6	tongue development	BP	ENSSSCG00000009703	HAND2
GO:0048729	0.0508174	0.108704	1	6	tissue morphogenesis	BP	ENSSSCG00000004584	GCNT3
GO:0032570	0.0508728	0.108704	1	6	response to progesterone	BP	ENSSSCG00000016634	CAV1
GO:0055078	0.0508993	0.108704	1	6	sodium ion homeostasis	BP	ENSSSCG00000015914	SCN7A
GO:0034098	0.0510313	0.108704	1	6	VCP-NPL4-UFD1 AAA ATPase complex	CC	ENSSSCG00000016634	CAV1
GO:0010812	0.0513338	0.108704	1	6	negative regulation of cell-substrate adhesion	BP	ENSSSCG00000001039	GCNT2
GO:0060546	0.0513464	0.108704	1	6	negative regulation of necroptotic process	BP	ENSSSCG00000016634	CAV1
GO:0019217	0.051347	0.108704	1	6	regulation of fatty acid metabolic process	BP	ENSSSCG00000016634	CAV1
GO:0016616	0.0513471	0.108704	2	44	oxidoreductase activity, acting on the CH-OH group of donors, NAD or NADP as acceptor	MF	ENSSSCG00000000576,ENSSSCG00000013171	--,LDHB
GO:0071704	0.0516727	0.109169	1	6	organic substance metabolic process	BP	ENSSSCG00000005243	PGM5
GO:0003208	0.0519072	0.109268	1	6	cardiac ventricle morphogenesis	BP	ENSSSCG00000016984	NKX2-5
GO:0005980	0.0519313	0.109268	1	6	glycogen catabolic process	BP	ENSSSCG00000022815	PYGB
GO:0005513	0.0521047	0.109409	1	6	detection of calcium ion	BP	ENSSSCG00000010142	RYR2
GO:0034332	0.0522906	0.109576	1	6	adherens junction organization	BP	ENSSSCG00000001025	DSP
GO:0086004	0.0525026	0.109648	1	6	regulation of cardiac muscle cell contraction	BP	ENSSSCG00000004248	PLN
GO:0019855	0.0525377	0.109648	1	7	calcium channel inhibitor activity	MF	ENSSSCG00000024505	TNNI3
GO:0019215	0.0526619	0.109686	1	6	intermediate filament binding	MF	ENSSSCG00000000528	PKP2
GO:0021854	0.0531152	0.110407	1	7	hypothalamus development	BP	ENSSSCG00000014289	UQCRQ
GO:1900017	0.0543697	0.112727	1	7	positive regulation of cytokine production involved in inflammatory response	BP	ENSSSCG00000011559	IL17RC
GO:0008175	0.05445	0.112727	1	7	tRNA methyltransferase activity	MF	ENSSSCG00000006969	KIAA1456
GO:0010882	0.0548351	0.113297	1	5	regulation of cardiac muscle contraction by calcium ion signaling	BP	ENSSSCG00000010142	RYR2
GO:0071805	0.0551123	0.113641	3	104	potassium ion transmembrane transport	BP	ENSSSCG00000010570,ENSSSCG00000021596,ENSSSCG00000012049	KCNIP2,KCNA5,--
GO:0048935	0.0555202	0.114072	1	7	peripheral nervous system neuron development	BP	ENSSSCG00000009703	HAND2
GO:0047497	0.0555425	0.114072	1	6	mitochondrion transport along microtubule	BP	ENSSSCG00000017735	RHOT1
GO:0086002	0.0565349	0.11588	1	7	cardiac muscle cell action potential involved in contraction	BP	ENSSSCG00000000528	PKP2
GO:0033598	0.0568419	0.116147	1	7	mammary gland epithelial cell proliferation	BP	ENSSSCG00000012873	--
GO:0051639	0.0569317	0.116147	1	7	actin filament network formation	BP	ENSSSCG00000027935	FHOD3
GO:0060340	0.0570032	0.116147	1	7	positive regulation of type I interferon-mediated signaling pathway	BP	ENSSSCG00000007143	MAVS
GO:0050892	0.0575551	0.11704	1	7	intestinal absorption	BP	ENSSSCG00000004584	GCNT3
GO:0002218	0.057786	0.117278	1	7	activation of innate immune response	BP	ENSSSCG00000007143	MAVS
GO:0010613	0.0584399	0.11831	1	7	positive regulation of cardiac muscle hypertrophy	BP	ENSSSCG00000009123	CAMK2D
GO:0070181	0.0586163	0.11831	1	8	small ribosomal subunit rRNA binding	MF	ENSSSCG00000026981	MRPS6
GO:0097345	0.0586385	0.11831	1	7	mitochondrial outer membrane permeabilization	BP	ENSSSCG00000017735	RHOT1
GO:0003954	0.0588559	0.118516	1	8	NADH dehydrogenase activity	MF	ENSSSCG00000006166	--
GO:0086010	0.0589708	0.118516	2	50	membrane depolarization during action potential	BP	ENSSSCG00000015914,ENSSSCG00000011259	SCN7A,SCN5A
GO:0035879	0.0591876	0.118721	1	7	plasma membrane lactate transport	BP	ENSSSCG00000000456	SLC16A7
GO:0060039	0.0597716	0.119538	1	7	pericardium development	BP	ENSSSCG00000009867	TBX5
GO:0061099	0.0598271	0.119538	1	7	negative regulation of protein tyrosine kinase activity	BP	ENSSSCG00000016634	CAV1
GO:0031005	0.0600848	0.119821	1	7	filamin binding	MF	ENSSSCG00000011090	NEBL
GO:0048739	0.0606668	0.120748	1	7	cardiac muscle fiber development	BP	ENSSSCG00000030999	MYH6
GO:0007229	0.0612368	0.121648	2	48	integrin-mediated signaling pathway	BP	ENSSSCG00000015887,ENSSSCG00000015886	--,--
GO:0014808	0.0618675	0.122664	1	6	release of sequestered calcium ion into cytosol by sarcoplasmic reticulum	BP	ENSSSCG00000010142	RYR2
GO:0051775	0.0624098	0.123502	1	7	response to redox state	BP	ENSSSCG00000010142	RYR2
GO:0016010	0.0626098	0.12366	1	8	dystrophin-associated glycoprotein complex	CC	ENSSSCG00000005243	PGM5
GO:0006940	0.0627538	0.123708	1	8	regulation of smooth muscle contraction	BP	ENSSSCG00000016634	CAV1
GO:0050880	0.0635041	0.124948	1	8	regulation of blood vessel size	BP	ENSSSCG00000003431	NPPB
GO:0014850	0.0643887	0.126242	1	7	response to muscle activity	BP	ENSSSCG00000010142	RYR2
GO:0003203	0.0644068	0.126242	1	8	endocardial cushion morphogenesis	BP	ENSSSCG00000016662	TBX20
GO:0051899	0.0646784	0.126534	1	8	membrane depolarization	BP	ENSSSCG00000016634	CAV1
GO:0021794	0.065541	0.127979	1	8	thalamus development	BP	ENSSSCG00000014289	UQCRQ
GO:0035994	0.0657712	0.128185	1	7	response to muscle stretch	BP	ENSSSCG00000010142	RYR2
GO:0001967	0.0658969	0.128188	1	8	suckling behavior	BP	ENSSSCG00000009703	HAND2
GO:0048484	0.0661842	0.128234	1	8	enteric nervous system development	BP	ENSSSCG00000009031	EDNRA
GO:0055015	0.0662791	0.128234	1	8	ventricular cardiac muscle cell development	BP	ENSSSCG00000008147	FHL2
GO:0008015	0.066436	0.128234	1	8	blood circulation	BP	ENSSSCG00000016662	TBX20
GO:0060174	0.0665236	0.128234	1	8	limb bud formation	BP	ENSSSCG00000023784	--
GO:0016339	0.0665422	0.128234	1	8	calcium-dependent cell-cell adhesion via plasma membrane cell adhesion molecules	BP	ENSSSCG00000002684	--
GO:0051560	0.0667094	0.128316	1	8	mitochondrial calcium ion homeostasis	BP	ENSSSCG00000024564	IMMT
GO:0042562	0.0670923	0.128812	1	8	hormone binding	MF	ENSSSCG00000008875	RXFP1
GO:0060322	0.0672552	0.128885	1	8	head development	BP	ENSSSCG00000009031	EDNRA
GO:0015129	0.0676297	0.129348	1	8	lactate transmembrane transporter activity	MF	ENSSSCG00000000456	SLC16A7
GO:0033270	0.0677875	0.129348	1	8	paranode region of axon	CC	ENSSSCG00000010212	ANK3
GO:0003810	0.0678735	0.129348	1	8	protein-glutamine gamma-glutamyltransferase activity	MF	ENSSSCG00000004713	TGM5
GO:0050832	0.068448	0.129971	1	9	defense response to fungus	BP	ENSSSCG00000011559	IL17RC
GO:0005890	0.0684524	0.129971	1	9	sodium:potassium-exchanging ATPase complex	CC	ENSSSCG00000009561	ATP4B
GO:0003279	0.069934	0.13254	1	8	cardiac septum development	BP	ENSSSCG00000016662	TBX20
GO:0031305	0.0707011	0.133748	1	9	integral component of mitochondrial inner membrane	CC	ENSSSCG00000012174	APOO
GO:0016868	0.0710439	0.133955	1	9	intramolecular transferase activity, phosphotransferases	MF	ENSSSCG00000005243	PGM5
GO:0007168	0.0710701	0.133955	1	9	receptor guanylyl cyclase signaling pathway	BP	ENSSSCG00000003431	NPPB
GO:0010460	0.0715938	0.134477	1	8	positive regulation of heart rate	BP	ENSSSCG00000010142	RYR2
GO:0010832	0.0716079	0.134477	1	9	negative regulation of myotube differentiation	BP	ENSSSCG00000016984	NKX2-5
GO:0031571	0.0719211	0.134819	1	9	mitotic G1 DNA damage checkpoint	BP	ENSSSCG00000012873	--
GO:0060993	0.0724329	0.135532	1	9	kidney morphogenesis	BP	ENSSSCG00000004584	GCNT3
GO:0008631	0.0736268	0.137404	1	9	intrinsic apoptotic signaling pathway in response to oxidative stress	BP	ENSSSCG00000026041	--
GO:0043034	0.0738121	0.137404	1	9	costamere	CC	ENSSSCG00000005243	PGM5
GO:0005865	0.0738331	0.137404	1	9	striated muscle thin filament	CC	ENSSSCG00000023031	TNNT2
GO:0030818	0.0741404	0.137714	1	9	negative regulation of cAMP biosynthetic process	BP	ENSSSCG00000009031	EDNRA
GO:0021799	0.0742667	0.137714	1	9	cerebral cortex radially oriented cell migration	BP	ENSSSCG00000016002	CCDC141
GO:0042993	0.0744821	0.137814	1	9	positive regulation of transcription factor import into nucleus	BP	ENSSSCG00000007143	MAVS
GO:0045333	0.0745882	0.137814	1	9	cellular respiration	BP	ENSSSCG00000016127	NDUFS1
GO:0035136	0.075102	0.13849	1	9	forelimb morphogenesis	BP	ENSSSCG00000009867	TBX5
GO:0072358	0.0752986	0.13849	1	9	cardiovascular system development	BP	ENSSSCG00000016984	NKX2-5
GO:0001533	0.075357	0.13849	1	10	cornified envelope	CC	ENSSSCG00000001025	DSP
GO:0005740	0.0759408	0.139085	1	10	mitochondrial envelope	CC	ENSSSCG00000008195	COX5B
GO:0030239	0.0759506	0.139085	1	9	myofibril assembly	BP	ENSSSCG00000030999	MYH6
GO:0051393	0.0769897	0.140108	1	9	alpha-actinin binding	MF	ENSSSCG00000021596	KCNA5
GO:0045104	0.0769899	0.140108	1	9	intermediate filament cytoskeleton organization	BP	ENSSSCG00000001025	DSP
GO:0042803	0.0771065	0.140108	7	439	protein homodimerization activity	MF	ENSSSCG00000005669,ENSSSCG00000016984,ENSSSCG00000009123,ENSSSCG00000002684,ENSSSCG00000002444,ENSSSCG00000009703,ENSSSCG00000011441	MIGA2,NKX2-5,CAMK2D,--,FBLN5,HAND2,TNNC1
GO:0002474	0.0771885	0.140108	1	10	antigen processing and presentation of peptide antigen via MHC class I	BP	ENSSSCG00000015540	MR1
GO:0042612	0.0771885	0.140108	1	10	MHC class I protein complex	CC	ENSSSCG00000015540	MR1
GO:0016504	0.0780277	0.141382	1	9	peptidase activator activity	MF	ENSSSCG00000016634	CAV1
GO:0045454	0.0803129	0.144775	2	58	cell redox homeostasis	BP	ENSSSCG00000007983,ENSSSCG00000015443	PDIA2,DLD
GO:2000811	0.0803635	0.144775	1	10	negative regulation of anoikis	BP	ENSSSCG00000016634	CAV1
GO:0030335	0.0804275	0.144775	3	118	positive regulation of cell migration	BP	ENSSSCG00000001039,ENSSSCG00000023784,ENSSSCG00000002684	GCNT2,--,--
GO:0031432	0.0804619	0.144775	1	10	titin binding	MF	ENSSSCG00000009123	CAMK2D
GO:0034236	0.0806664	0.14489	1	9	protein kinase A catalytic subunit binding	MF	ENSSSCG00000010142	RYR2
GO:0071375	0.0819609	0.146959	1	10	cellular response to peptide hormone stimulus	BP	ENSSSCG00000016634	CAV1
GO:0007009	0.0825749	0.147803	1	10	plasma membrane organization	BP	ENSSSCG00000010212	ANK3
GO:0021680	0.0831352	0.148548	1	10	cerebellar Purkinje cell layer development	BP	ENSSSCG00000014289	UQCRQ
GO:0030169	0.0846999	0.151082	1	10	low-density lipoprotein particle binding	MF	ENSSSCG00000002684	--
GO:0031076	0.0850198	0.151391	1	10	embryonic camera-type eye development	BP	ENSSSCG00000028391	--
GO:0007156	0.0853167	0.15142	3	118	homophilic cell adhesion via plasma membrane adhesion molecules	BP	ENSSSCG00000020740,ENSSSCG00000002684,ENSSSCG00000026558	DSG4,--,--
GO:0003222	0.08533	0.15142	1	10	ventricular trabecula myocardium morphogenesis	BP	ENSSSCG00000016984	NKX2-5
GO:0046426	0.0861388	0.152593	1	11	negative regulation of JAK-STAT cascade	BP	ENSSSCG00000016634	CAV1
GO:0002028	0.0866497	0.153235	1	11	regulation of sodium ion transport	BP	ENSSSCG00000009123	CAMK2D
GO:0033365	0.0869491	0.153501	1	10	protein localization to organelle	BP	ENSSSCG00000013354	CSRP3
GO:0005790	0.087273	0.153809	1	9	smooth endoplasmic reticulum	CC	ENSSSCG00000010142	RYR2
GO:0008053	0.0888057	0.156064	1	11	mitochondrial fusion	BP	ENSSSCG00000005669	MIGA2
GO:0006839	0.088855	0.156064	1	11	mitochondrial transport	BP	ENSSSCG00000025973	SLC25A30
GO:0007160	0.0890209	0.156089	2	58	cell-matrix adhesion	BP	ENSSSCG00000015887,ENSSSCG00000015886	--,--
GO:0015693	0.0894244	0.156466	1	11	magnesium ion transport	BP	ENSSSCG00000020783	SLC41A1
GO:0043616	0.0896059	0.156466	1	11	keratinocyte proliferation	BP	ENSSSCG00000002684	--
GO:0032481	0.089691	0.156466	1	11	positive regulation of type I interferon production	BP	ENSSSCG00000007143	MAVS
GO:0060037	0.0900506	0.156576	1	11	pharyngeal system development	BP	ENSSSCG00000016984	NKX2-5
GO:0032006	0.0900576	0.156576	1	11	regulation of TOR signaling	BP	ENSSSCG00000026978	ROS1
GO:0070064	0.0903169	0.156762	1	11	proline-rich region binding	MF	ENSSSCG00000012873	--
GO:0000139	0.0907771	0.157036	3	126	Golgi membrane	CC	ENSSSCG00000016634,ENSSSCG00000017177,ENSSSCG00000012174	CAV1,ST6GALNAC2,APOO
GO:0030837	0.0908275	0.157036	1	11	negative regulation of actin filament polymerization	BP	ENSSSCG00000027935	FHOD3
GO:0015758	0.0910129	0.157036	1	11	glucose transport	BP	ENSSSCG00000009031	EDNRA
GO:2000679	0.0911921	0.157036	1	12	positive regulation of transcription regulatory region DNA binding	BP	ENSSSCG00000009703	HAND2
GO:0019229	0.0912361	0.157036	1	11	regulation of vasoconstriction	BP	ENSSSCG00000021596	KCNA5
GO:0001574	0.0915107	0.157041	1	12	ganglioside biosynthetic process	BP	ENSSSCG00000017177	ST6GALNAC2
GO:0055074	0.0915541	0.157041	1	11	calcium ion homeostasis	BP	ENSSSCG00000016634	CAV1
GO:0001954	0.0916961	0.157041	1	12	positive regulation of cell-matrix adhesion	BP	ENSSSCG00000002684	--
GO:2000778	0.0920714	0.157422	1	12	positive regulation of interleukin-6 secretion	BP	ENSSSCG00000011559	IL17RC
GO:0010765	0.092404	0.157647	1	11	positive regulation of sodium ion transport	BP	ENSSSCG00000016984	NKX2-5
GO:0060749	0.0926384	0.157647	1	12	mammary gland alveolus development	BP	ENSSSCG00000012873	--
GO:0005216	0.0926618	0.157647	4	203	ion channel activity	MF	ENSSSCG00000010142,ENSSSCG00000021596,ENSSSCG00000015914,ENSSSCG00000011259	RYR2,KCNA5,SCN7A,SCN5A
GO:0071157	0.0929522	0.157851	1	12	negative regulation of cell cycle arrest	BP	ENSSSCG00000012873	--
GO:0072661	0.0932368	0.157851	1	11	protein targeting to plasma membrane	BP	ENSSSCG00000010212	ANK3
GO:0045109	0.0933591	0.157851	1	11	intermediate filament organization	BP	ENSSSCG00000001025	DSP
GO:0016601	0.0935872	0.157851	1	12	Rac protein signal transduction	BP	ENSSSCG00000002684	--
GO:0050850	0.093618	0.157851	1	12	positive regulation of calcium-mediated signaling	BP	ENSSSCG00000002684	--
GO:0030198	0.0937594	0.157851	2	59	extracellular matrix organization	BP	ENSSSCG00000008875,ENSSSCG00000002444	RXFP1,FBLN5
GO:0018146	0.0938532	0.157851	1	12	keratan sulfate biosynthetic process	BP	ENSSSCG00000000916	LUM
GO:0005516	0.0943661	0.158316	2	61	calmodulin binding	MF	ENSSSCG00000009123,ENSSSCG00000010142	CAMK2D,RYR2
GO:0030048	0.0944641	0.158316	1	11	actin filament-based movement	BP	ENSSSCG00000030999	MYH6
GO:0048485	0.0945905	0.158316	1	11	sympathetic nervous system development	BP	ENSSSCG00000009703	HAND2
GO:2000045	0.0951198	0.158449	1	12	regulation of G1/S transition of mitotic cell cycle	BP	ENSSSCG00000012873	--
GO:1901379	0.0951212	0.158449	1	12	regulation of potassium ion transmembrane transport	BP	ENSSSCG00000012049	--
GO:0005789	0.0951308	0.158449	4	208	endoplasmic reticulum membrane	CC	ENSSSCG00000006089,ENSSSCG00000004248,ENSSSCG00000007372,ENSSSCG00000012174	PTDSS1,PLN,FITM2,APOO
GO:0043409	0.0958452	0.159381	1	11	negative regulation of MAPK cascade	BP	ENSSSCG00000016634	CAV1
GO:0032981	0.0966396	0.160444	1	13	mitochondrial respiratory chain complex I assembly	BP	ENSSSCG00000003653	NDUFS5
GO:0015254	0.0974637	0.161292	1	13	glycerol channel activity	MF	ENSSSCG00000010992	--
GO:0015793	0.0974637	0.161292	1	13	glycerol transport	BP	ENSSSCG00000010992	--
GO:0009968	0.0977362	0.161484	1	12	negative regulation of signal transduction	BP	ENSSSCG00000016634	CAV1
GO:0010842	0.097994	0.161651	1	12	retina layer formation	BP	ENSSSCG00000016620	TSPAN12
GO:0016651	0.0985481	0.162305	1	13	oxidoreductase activity, acting on NAD(P)H	MF	ENSSSCG00000016127	NDUFS1
GO:0007219	0.099875	0.164228	2	64	Notch signaling pathway	BP	ENSSSCG00000004248,ENSSSCG00000021596	PLN,KCNA5
GO:0035584	0.100266	0.164407	1	12	calcium-mediated signaling using intracellular calcium source	BP	ENSSSCG00000010142	RYR2
GO:0008285	0.100302	0.164407	4	207	negative regulation of cell proliferation	BP	ENSSSCG00000016634,ENSSSCG00000006297,ENSSSCG00000002684,ENSSSCG00000009867	CAV1,DPT,--,TBX5
GO:0017022	0.100532	0.164522	1	12	myosin binding	MF	ENSSSCG00000013236	MYBPC3
GO:1903830	0.103338	0.168845	1	13	magnesium ion transmembrane transport	BP	ENSSSCG00000020783	SLC41A1
GO:0034394	0.103642	0.169074	1	13	protein localization to cell surface	BP	ENSSSCG00000002444	FBLN5
GO:0010971	0.104028	0.169177	1	13	positive regulation of G2/M transition of mitotic cell cycle	BP	ENSSSCG00000012873	--
GO:0002931	0.10405	0.169177	1	13	response to ischemia	BP	ENSSSCG00000016634	CAV1
GO:0031674	0.104208	0.169177	1	12	I band	CC	ENSSSCG00000011325	MYL3
GO:0034389	0.104362	0.169177	1	13	lipid particle organization	BP	ENSSSCG00000007372	FITM2
GO:0038191	0.10459	0.169281	1	14	neuropilin binding	MF	ENSSSCG00000023784	--
GO:0015250	0.105226	0.170044	1	14	water channel activity	MF	ENSSSCG00000010992	--
GO:0004016	0.105404	0.170066	1	13	adenylate cyclase activity	MF	ENSSSCG00000000175	--
GO:0009925	0.106767	0.171723	1	13	basal plasma membrane	CC	ENSSSCG00000010212	ANK3
GO:0090090	0.106789	0.171723	2	65	negative regulation of canonical Wnt signaling pathway	BP	ENSSSCG00000016634,ENSSSCG00000016984	CAV1,NKX2-5
GO:0005741	0.10704	0.171723	2	69	mitochondrial outer membrane	CC	ENSSSCG00000008569,ENSSSCG00000007143	HADHB,MAVS
GO:0016706	0.107098	0.171723	1	13	oxidoreductase activity, acting on paired donors, with incorporation or reduction of molecular oxygen, 2-oxoglutarate as one donor, and incorporation of one atom each of oxygen into both donors	MF	ENSSSCG00000001963	EGLN3
GO:0031295	0.108447	0.173246	1	14	T cell costimulation	BP	ENSSSCG00000016634	CAV1
GO:0042605	0.108623	0.173246	1	14	peptide antigen binding	MF	ENSSSCG00000015540	MR1
GO:0030315	0.108669	0.173246	1	12	T-tubule	CC	ENSSSCG00000009123	CAMK2D
GO:0001190	0.108815	0.173246	1	14	transcriptional activator activity, RNA polymerase II transcription factor binding	MF	ENSSSCG00000016984	NKX2-5
GO:0048240	0.108888	0.173246	1	14	sperm capacitation	BP	ENSSSCG00000015443	DLD
GO:0005923	0.109392	0.17378	2	68	bicellular tight junction	CC	ENSSSCG00000012873,ENSSSCG00000010212	--,ANK3
GO:0070062	0.109588	0.173823	20	1778	extracellular exosome	CC	ENSSSCG00000016881,ENSSSCG00000001025,ENSSSCG00000027907,ENSSSCG00000004584,ENSSSCG00000006297,ENSSSCG00000010001,ENSSSCG00000024313,ENSSSCG00000000388,ENSSSCG00000023784,ENSSSCG00000010142,ENSSSCG00000002684,ENSSSCG00000004499,ENSSSCG00000002444,ENSSSCG00000008569,ENSSSCG00000000405,ENSSSCG00000023014,ENSSSCG00000000916,ENSSSCG00000029034,ENSSSCG00000022815,ENSSSCG00000011090	ATP5H,DSP,--,GCNT3,DPT,USMG5,NDUFA4,--,--,RYR2,--,ATP5A1,FBLN5,HADHB,ATP5B,CD300LG,LUM,COX4I1,PYGB,NEBL
GO:0005388	0.112557	0.178258	1	14	calcium-transporting ATPase activity	MF	ENSSSCG00000027344	--
GO:0050829	0.113118	0.178431	1	14	defense response to Gram-negative bacterium	BP	ENSSSCG00000015540	MR1
GO:0009992	0.113146	0.178431	1	15	cellular water homeostasis	BP	ENSSSCG00000010992	--
GO:0051642	0.113293	0.178431	1	12	centrosome localization	BP	ENSSSCG00000016002	CCDC141
GO:0001649	0.113358	0.178431	2	67	osteoblast differentiation	BP	ENSSSCG00000008147,ENSSSCG00000000405	FHL2,ATP5B
GO:0032728	0.113823	0.17889	1	14	positive regulation of interferon-beta production	BP	ENSSSCG00000007143	MAVS
GO:0042802	0.114889	0.18029	6	390	identical protein binding	MF	ENSSSCG00000006216,ENSSSCG00000028391,ENSSSCG00000016634,ENSSSCG00000008147,ENSSSCG00000010142,ENSSSCG00000013236	TRIM55,--,CAV1,FHL2,RYR2,MYBPC3
GO:0070372	0.115842	0.18151	1	14	regulation of ERK1 and ERK2 cascade	BP	ENSSSCG00000026978	ROS1
GO:0016266	0.116564	0.182364	1	15	O-glycan processing	BP	ENSSSCG00000017177	ST6GALNAC2
GO:0016538	0.116913	0.182632	1	15	cyclin-dependent protein serine/threonine kinase regulator activity	MF	ENSSSCG00000012873	--
GO:0009725	0.11715	0.182725	1	16	response to hormone	BP	ENSSSCG00000008147	FHL2
GO:0043542	0.117711	0.183176	1	15	endothelial cell migration	BP	ENSSSCG00000002684	--
GO:0008324	0.117794	0.183176	1	15	cation transmembrane transporter activity	MF	ENSSSCG00000020783	SLC41A1
GO:0016746	0.118598	0.184149	2	70	transferase activity, transferring acyl groups	MF	ENSSSCG00000022364,ENSSSCG00000008569	CPT1B,HADHB
GO:0000188	0.119254	0.184888	1	16	inactivation of MAPK activity	BP	ENSSSCG00000016634	CAV1
GO:0008028	0.119993	0.185477	1	15	monocarboxylic acid transmembrane transporter activity	MF	ENSSSCG00000000456	SLC16A7
GO:0015718	0.119993	0.185477	1	15	monocarboxylic acid transport	BP	ENSSSCG00000000456	SLC16A7
GO:0022604	0.121381	0.187341	1	15	regulation of cell morphogenesis	BP	ENSSSCG00000007372	FITM2
GO:0000307	0.121865	0.187586	1	16	cyclin-dependent protein kinase holoenzyme complex	CC	ENSSSCG00000012873	--
GO:0030282	0.121903	0.187586	1	15	bone mineralization	BP	ENSSSCG00000008072	ASPN
GO:0009311	0.122385	0.188045	1	16	oligosaccharide metabolic process	BP	ENSSSCG00000017177	ST6GALNAC2
GO:0006182	0.124169	0.190503	1	16	cGMP biosynthetic process	BP	ENSSSCG00000003431	NPPB
GO:0000165	0.125197	0.191795	2	72	MAPK cascade	BP	ENSSSCG00000016634,ENSSSCG00000026041	CAV1,--
GO:0015095	0.125529	0.192018	1	16	magnesium ion transmembrane transporter activity	MF	ENSSSCG00000020783	SLC41A1
GO:0051924	0.128232	0.195862	1	16	regulation of calcium ion transport	BP	ENSSSCG00000004248	PLN
GO:0007369	0.129143	0.196963	1	16	gastrulation	BP	ENSSSCG00000015443	DLD
GO:0060412	0.129949	0.197899	1	16	ventricular septum morphogenesis	BP	ENSSSCG00000016984	NKX2-5
GO:0008637	0.130669	0.198697	1	17	apoptotic mitochondrial changes	BP	ENSSSCG00000016127	NDUFS1
GO:0031418	0.130859	0.198697	1	16	L-ascorbic acid binding	MF	ENSSSCG00000001963	EGLN3
GO:0007162	0.132162	0.200088	1	16	negative regulation of cell adhesion	BP	ENSSSCG00000002684	--
GO:0005242	0.132163	0.200088	1	17	inward rectifier potassium channel activity	MF	ENSSSCG00000021573	KCNJ5
GO:0008654	0.133514	0.201418	1	17	phospholipid biosynthetic process	BP	ENSSSCG00000007372	FITM2
GO:0003756	0.133592	0.201418	1	17	protein disulfide isomerase activity	MF	ENSSSCG00000007983	PDIA2
GO:0006171	0.133696	0.201418	1	17	cAMP biosynthetic process	BP	ENSSSCG00000000175	--
GO:0005246	0.133823	0.201418	1	17	calcium channel regulator activity	MF	ENSSSCG00000004248	PLN
GO:0005249	0.134436	0.202046	2	77	voltage-gated potassium channel activity	MF	ENSSSCG00000021596,ENSSSCG00000012049	KCNA5,--
GO:0007585	0.134877	0.202413	1	17	respiratory gaseous exchange	BP	ENSSSCG00000009031	EDNRA
GO:0031307	0.135076	0.202417	1	18	integral component of mitochondrial outer membrane	CC	ENSSSCG00000017735	RHOT1
GO:0030879	0.135809	0.202974	1	17	mammary gland development	BP	ENSSSCG00000016634	CAV1
GO:0001228	0.135846	0.202974	2	76	transcriptional activator activity, RNA polymerase II transcription regulatory region sequence-specific binding	MF	ENSSSCG00000016984,ENSSSCG00000009867	NKX2-5,TBX5
GO:0032435	0.136127	0.202974	1	17	negative regulation of proteasomal ubiquitin-dependent protein catabolic process	BP	ENSSSCG00000026569	--
GO:0043001	0.136331	0.202974	1	15	Golgi to plasma membrane protein transport	BP	ENSSSCG00000010212	ANK3
GO:0045737	0.136577	0.202974	1	18	positive regulation of cyclin-dependent protein serine/threonine kinase activity	BP	ENSSSCG00000012873	--
GO:0033137	0.136629	0.202974	1	17	negative regulation of peptidyl-serine phosphorylation	BP	ENSSSCG00000016634	CAV1
GO:0045662	0.136975	0.203195	1	18	negative regulation of myoblast differentiation	BP	ENSSSCG00000025409	NMRK2
GO:0032757	0.137269	0.203312	1	17	positive regulation of interleukin-8 production	BP	ENSSSCG00000007143	MAVS
GO:0008289	0.137447	0.203312	2	82	lipid binding	MF	ENSSSCG00000003546,ENSSSCG00000008132	--,STARD7
GO:0048661	0.137964	0.203784	1	18	positive regulation of smooth muscle cell proliferation	BP	ENSSSCG00000002684	--
GO:0035725	0.139528	0.205799	2	77	sodium ion transmembrane transport	BP	ENSSSCG00000015914,ENSSSCG00000011259	SCN7A,SCN5A
GO:0032781	0.140584	0.20706	1	19	positive regulation of ATPase activity	BP	ENSSSCG00000023031	TNNT2
GO:0032403	0.141086	0.207503	2	78	protein complex binding	MF	ENSSSCG00000024313,ENSSSCG00000005528	NDUFA4,NDUFA8
GO:0002040	0.142381	0.20911	1	18	sprouting angiogenesis	BP	ENSSSCG00000002684	--
GO:0090575	0.142962	0.20922	1	18	RNA polymerase II transcription factor complex	CC	ENSSSCG00000016984	NKX2-5
GO:0043392	0.143119	0.20922	1	19	negative regulation of DNA binding	BP	ENSSSCG00000009703	HAND2
GO:0008373	0.143268	0.20922	1	19	sialyltransferase activity	MF	ENSSSCG00000017177	ST6GALNAC2
GO:0097503	0.143268	0.20922	1	19	sialylation	BP	ENSSSCG00000017177	ST6GALNAC2
GO:0001701	0.143569	0.209362	3	151	in utero embryonic development	BP	ENSSSCG00000009031,ENSSSCG00000009703,ENSSSCG00000030999	EDNRA,HAND2,MYH6
GO:0071310	0.144455	0.210357	1	19	cellular response to organic substance	BP	ENSSSCG00000012873	--
GO:0006641	0.144869	0.210663	1	18	triglyceride metabolic process	BP	ENSSSCG00000016634	CAV1
GO:0009617	0.145433	0.211186	1	19	response to bacterium	BP	ENSSSCG00000016634	CAV1
GO:0004709	0.148283	0.21502	1	19	MAP kinase kinase kinase activity	MF	ENSSSCG00000026041	--
GO:2001244	0.149031	0.215802	1	20	positive regulation of intrinsic apoptotic signaling pathway	BP	ENSSSCG00000016634	CAV1
GO:0001077	0.149294	0.21585	3	159	transcriptional activator activity, RNA polymerase II core promoter proximal region sequence-specific binding	MF	ENSSSCG00000016662,ENSSSCG00000016984,ENSSSCG00000009703	TBX20,NKX2-5,HAND2
GO:0005763	0.149483	0.21585	1	20	mitochondrial small ribosomal subunit	CC	ENSSSCG00000026981	MRPS6
GO:0031623	0.15127	0.218125	1	20	receptor internalization	BP	ENSSSCG00000016634	CAV1
GO:0002009	0.152271	0.219015	1	19	morphogenesis of an epithelium	BP	ENSSSCG00000009867	TBX5
GO:0005102	0.152312	0.219015	4	254	receptor binding	MF	ENSSSCG00000016634,ENSSSCG00000011559,ENSSSCG00000029017,ENSSSCG00000003431	CAV1,IL17RC,--,NPPB
GO:0005882	0.152892	0.219543	2	83	intermediate filament	CC	ENSSSCG00000001025,ENSSSCG00000000528	DSP,PKP2
GO:0030100	0.153536	0.220049	1	20	regulation of endocytosis	BP	ENSSSCG00000002684	--
GO:0008152	0.153747	0.220049	13	1133	metabolic process	BP	ENSSSCG00000016863,ENSSSCG00000022364,ENSSSCG00000004584,ENSSSCG00000001039,ENSSSCG00000007983,ENSSSCG00000007288,ENSSSCG00000017735,ENSSSCG00000024134,ENSSSCG00000006969,ENSSSCG00000017690,ENSSSCG00000011755,ENSSSCG00000008569,ENSSSCG00000030999	OXCT1,CPT1B,GCNT3,GCNT2,PDIA2,MYH7B,RHOT1,MGLL,KIAA1456,DHRS11,NCEH1,HADHB,MYH6
GO:0051209	0.153885	0.220049	1	18	release of sequestered calcium ion into cytosol	BP	ENSSSCG00000010142	RYR2
GO:0035556	0.15559	0.222108	5	334	intracellular signal transduction	BP	ENSSSCG00000027499,ENSSSCG00000004598,ENSSSCG00000022288,ENSSSCG00000000175,ENSSSCG00000028317	--,MYZAP,STK38L,--,--
GO:0004864	0.155756	0.222108	1	22	protein phosphatase inhibitor activity	MF	ENSSSCG00000004132	PHACTR2
GO:0004683	0.156499	0.222859	1	21	calmodulin-dependent protein kinase activity	MF	ENSSSCG00000009123	CAMK2D
GO:0045184	0.15771	0.224275	1	20	establishment of protein localization	BP	ENSSSCG00000010212	ANK3
GO:0007010	0.157979	0.224348	2	79	cytoskeleton organization	BP	ENSSSCG00000010651,ENSSSCG00000007372	ABLIM1,FITM2
GO:0070888	0.158279	0.224465	1	21	E-box binding	MF	ENSSSCG00000009703	HAND2
GO:0030878	0.158616	0.224634	1	20	thyroid gland development	BP	ENSSSCG00000016984	NKX2-5
GO:0003281	0.159454	0.22551	1	20	ventricular septum development	BP	ENSSSCG00000009867	TBX5
GO:0005929	0.162425	0.229397	2	84	cilium	CC	ENSSSCG00000016634,ENSSSCG00000015443	CAV1,DLD
GO:0005198	0.164113	0.231228	3	169	structural molecule activity	MF	ENSSSCG00000001025,ENSSSCG00000016634,ENSSSCG00000012700	DSP,CAV1,MAP7D3
GO:0071560	0.16417	0.231228	1	21	cellular response to transforming growth factor beta stimulus	BP	ENSSSCG00000016634	CAV1
GO:0051881	0.164461	0.231323	1	22	regulation of mitochondrial membrane potential	BP	ENSSSCG00000016127	NDUFS1
GO:0010718	0.165889	0.232859	1	21	positive regulation of epithelial to mesenchymal transition	BP	ENSSSCG00000001039	GCNT2
GO:0043627	0.166005	0.232859	1	20	response to estrogen	BP	ENSSSCG00000016634	CAV1
GO:0045765	0.166659	0.233458	1	22	regulation of angiogenesis	BP	ENSSSCG00000016620	TSPAN12
GO:0045071	0.169131	0.2366	1	22	negative regulation of viral genome replication	BP	ENSSSCG00000007143	MAVS
GO:0030054	0.170036	0.237543	3	168	cell junction	CC	ENSSSCG00000028391,ENSSSCG00000001025,ENSSSCG00000000528	--,DSP,PKP2
GO:0009898	0.171399	0.239124	1	22	cytoplasmic side of plasma membrane	CC	ENSSSCG00000005243	PGM5
GO:2001238	0.173681	0.24198	1	23	positive regulation of extrinsic apoptotic signaling pathway	BP	ENSSSCG00000016634	CAV1
GO:0006099	0.174225	0.24241	1	23	tricarboxylic acid cycle	BP	ENSSSCG00000000388	--
GO:0000281	0.175288	0.243561	1	22	mitotic cytokinesis	BP	ENSSSCG00000010212	ANK3
GO:0051480	0.175634	0.243713	1	22	cytosolic calcium ion homeostasis	BP	ENSSSCG00000016634	CAV1
GO:0006486	0.175947	0.243819	2	91	protein glycosylation	BP	ENSSSCG00000001039,ENSSSCG00000017177	GCNT2,ST6GALNAC2
GO:0045786	0.176626	0.244431	1	23	negative regulation of cell cycle	BP	ENSSSCG00000028510	--
GO:0017158	0.177279	0.245006	1	23	regulation of calcium ion-dependent exocytosis	BP	ENSSSCG00000012895	--
GO:0052689	0.179501	0.247746	1	24	carboxylic ester hydrolase activity	MF	ENSSSCG00000011755	NCEH1
GO:0043197	0.181293	0.249884	1	23	dendritic spine	CC	ENSSSCG00000016752	MYL7
GO:0001934	0.181848	0.250315	2	93	positive regulation of protein phosphorylation	BP	ENSSSCG00000012873,ENSSSCG00000007143	--,MAVS
GO:0035115	0.183428	0.252152	1	24	embryonic forelimb morphogenesis	BP	ENSSSCG00000009867	TBX5
GO:0055085	0.184674	0.253298	7	551	transmembrane transport	BP	ENSSSCG00000016541,ENSSSCG00000010142,ENSSSCG00000021596,ENSSSCG00000020783,ENSSSCG00000015914,ENSSSCG00000000456,ENSSSCG00000011259	SLC35B4,RYR2,KCNA5,SLC41A1,SCN7A,SLC16A7,SCN5A
GO:0008180	0.184936	0.253298	1	24	COP9 signalosome	CC	ENSSSCG00000004499	ATP5A1
GO:0007188	0.184999	0.253298	1	25	adenylate cyclase-modulating G-protein coupled receptor signaling pathway	BP	ENSSSCG00000008875	RXFP1
GO:0030199	0.185872	0.254157	1	23	collagen fibril organization	BP	ENSSSCG00000006297	DPT
GO:0043621	0.187087	0.255337	1	23	protein self-association	MF	ENSSSCG00000010142	RYR2
GO:0018105	0.187468	0.255337	2	91	peptidyl-serine phosphorylation	BP	ENSSSCG00000027499,ENSSSCG00000009123	--,CAMK2D
GO:0007411	0.187478	0.255337	2	93	axon guidance	BP	ENSSSCG00000023784,ENSSSCG00000010212	--,ANK3
GO:0001105	0.188686	0.256643	1	26	RNA polymerase II transcription coactivator activity	MF	ENSSSCG00000016662	TBX20
GO:0016049	0.190709	0.259039	1	25	cell growth	BP	ENSSSCG00000026978	ROS1
GO:0030215	0.190951	0.259039	1	26	semaphorin receptor binding	MF	ENSSSCG00000023784	--
GO:0005104	0.192483	0.260465	1	28	fibroblast growth factor receptor binding	MF	ENSSSCG00000029017	--
GO:0005856	0.192506	0.260465	3	173	cytoskeleton	CC	ENSSSCG00000001025,ENSSSCG00000009830,ENSSSCG00000010493	DSP,MYL2,--
GO:0043687	0.193558	0.261544	1	27	post-translational protein modification	BP	ENSSSCG00000017177	ST6GALNAC2
GO:0019933	0.194089	0.261919	1	24	cAMP-mediated signaling	BP	ENSSSCG00000000175	--
GO:0019722	0.194629	0.262073	1	25	calcium-mediated signaling	BP	ENSSSCG00000010142	RYR2
GO:0001974	0.194711	0.262073	1	25	blood vessel remodeling	BP	ENSSSCG00000023784	--
GO:0009190	0.195229	0.262141	1	25	cyclic nucleotide biosynthetic process	BP	ENSSSCG00000000175	--
GO:0048791	0.195517	0.262141	1	26	calcium ion-dependent exocytosis of neurotransmitter	BP	ENSSSCG00000012895	--
GO:0043066	0.195525	0.262141	4	272	negative regulation of apoptotic process	BP	ENSSSCG00000008147,ENSSSCG00000016984,ENSSSCG00000004890,ENSSSCG00000009703	FHL2,NKX2-5,SERPINB2,HAND2
GO:0050808	0.196292	0.262828	1	25	synapse organization	BP	ENSSSCG00000010212	ANK3
GO:0032760	0.200024	0.267478	1	27	positive regulation of tumor necrosis factor production	BP	ENSSSCG00000007143	MAVS
GO:0001102	0.200856	0.268242	1	26	RNA polymerase II activating transcription factor binding	MF	ENSSSCG00000016662	TBX20
GO:0007166	0.201176	0.268322	3	190	cell surface receptor signaling pathway	BP	ENSSSCG00000016620,ENSSSCG00000000735,ENSSSCG00000023591	TSPAN12,TSPAN9,ADGRF2
GO:0016849	0.201671	0.268634	1	26	phosphorus-oxygen lyase activity	MF	ENSSSCG00000000175	--
GO:0072593	0.202186	0.268693	1	27	reactive oxygen species metabolic process	BP	ENSSSCG00000016127	NDUFS1
GO:0046982	0.202284	0.268693	4	291	protein heterodimerization activity	MF	ENSSSCG00000005669,ENSSSCG00000016634,ENSSSCG00000016984,ENSSSCG00000009703	MIGA2,CAV1,NKX2-5,HAND2
GO:0051453	0.202497	0.268693	1	26	regulation of intracellular pH	BP	ENSSSCG00000000405	ATP5B
GO:0045668	0.202964	0.268966	1	27	negative regulation of osteoblast differentiation	BP	ENSSSCG00000009703	HAND2
GO:0090002	0.2043	0.270239	1	27	establishment of protein localization to plasma membrane	BP	ENSSSCG00000000528	PKP2
GO:0000186	0.204449	0.270239	1	27	activation of MAPKK activity	BP	ENSSSCG00000026041	--
GO:0001942	0.206108	0.272084	1	27	hair follicle development	BP	ENSSSCG00000020740	DSG4
GO:0030901	0.20911	0.275482	1	28	midbrain development	BP	ENSSSCG00000014289	UQCRQ
GO:0018107	0.209463	0.275482	1	27	peptidyl-threonine phosphorylation	BP	ENSSSCG00000009123	CAMK2D
GO:0030173	0.209484	0.275482	1	28	integral component of Golgi membrane	CC	ENSSSCG00000017177	ST6GALNAC2
GO:0018279	0.210961	0.276768	1	29	protein N-linked glycosylation via asparagine	BP	ENSSSCG00000017177	ST6GALNAC2
GO:0000977	0.211195	0.276768	3	187	RNA polymerase II regulatory region sequence-specific DNA binding	MF	ENSSSCG00000016662,ENSSSCG00000009867,ENSSSCG00000009703	TBX20,TBX5,HAND2
GO:0030154	0.211267	0.276768	3	193	cell differentiation	BP	ENSSSCG00000008875,ENSSSCG00000016984,ENSSSCG00000026978	RXFP1,NKX2-5,ROS1
GO:0050662	0.212118	0.27739	1	28	coenzyme binding	MF	ENSSSCG00000017690	DHRS11
GO:0019843	0.21228	0.27739	1	30	rRNA binding	MF	ENSSSCG00000026981	MRPS6
GO:0001525	0.212976	0.277909	2	102	angiogenesis	BP	ENSSSCG00000016634,ENSSSCG00000000405	CAV1,ATP5B
GO:0005515	0.213216	0.277909	80	8838	protein binding	MF	ENSSSCG00000006216,ENSSSCG00000009031,ENSSSCG00000028391,ENSSSCG00000027311,ENSSSCG00000005669,ENSSSCG00000016620,ENSSSCG00000001025,ENSSSCG00000016541,ENSSSCG00000027907,ENSSSCG00000010651,ENSSSCG00000016634,ENSSSCG00000022364,ENSSSCG00000008875,ENSSSCG00000026338,ENSSSCG00000000528,ENSSSCG00000011559,ENSSSCG00000016752,ENSSSCG00000016127,ENSSSCG00000028567,ENSSSCG00000016002,ENSSSCG00000014170,…	TRIM55,EDNRA,--,--,MIGA2,TSPAN12,DSP,SLC35B4,--,ABLIM1,CAV1,CPT1B,RXFP1,USHBP1,PKP2,IL17RC,MYL7,NDUFS1,BTNL9,CCDC141,CAST,PDIA2,MYH7B,RHOT1,MYZAP,FHL2,MR1,NDUFA4,EGLN3,--,NKX2-5,--,TNNT2,IMMT,TNNI3,MYL2,CAMK2D,--,--,KCNIP2,PLN,RYR2,CASQ2,STK38L,ROS1,--,ANK3,--,KCNJ5,--,NPPB,ATP5A1,KCNA5,CSRP3,NMRK2,SCN7A,MRPS6,FBLN5,HADHB,TBX5,HAND2,ATP4B,ASPN,MYH6,ATP5B,MYH7,CD300LG,TNNC1,LUM,COX4I1,--,PYGB,FHOD…
GO:0016747	0.215048	0.279942	1	29	transferase activity, transferring acyl groups other than amino-acyl groups	MF	ENSSSCG00000008569	HADHB
GO:0045893	0.215972	0.28079	5	373	positive regulation of transcription, DNA-templated	BP	ENSSSCG00000016662,ENSSSCG00000016984,ENSSSCG00000008528,ENSSSCG00000009867,ENSSSCG00000009703	TBX20,NKX2-5,LBH,TBX5,HAND2
GO:0043280	0.217046	0.281832	1	30	positive regulation of cysteine-type endopeptidase activity involved in apoptotic process	BP	ENSSSCG00000016714	CYCS
GO:0009966	0.218229	0.283011	1	30	regulation of signal transduction	BP	ENSSSCG00000024134	MGLL
GO:0005778	0.225241	0.291248	1	30	peroxisomal membrane	CC	ENSSSCG00000007143	MAVS
GO:0000122	0.225375	0.291248	6	482	negative regulation of transcription from RNA polymerase II promoter	BP	ENSSSCG00000028391,ENSSSCG00000016634,ENSSSCG00000016662,ENSSSCG00000008147,ENSSSCG00000016984,ENSSSCG00000012873	--,CAV1,TBX20,FHL2,NKX2-5,--
GO:0016740	0.225463	0.291248	7	576	transferase activity	MF	ENSSSCG00000022364,ENSSSCG00000009123,ENSSSCG00000000388,ENSSSCG00000017177,ENSSSCG00000022288,ENSSSCG00000008569,ENSSSCG00000022815	CPT1B,CAMK2D,--,ST6GALNAC2,STK38L,HADHB,PYGB
GO:0043407	0.22571	0.291248	1	30	negative regulation of MAP kinase activity	BP	ENSSSCG00000016634	CAV1
GO:0009953	0.226925	0.29245	1	30	dorsal/ventral pattern formation	BP	ENSSSCG00000016662	TBX20
GO:0016328	0.227497	0.292821	1	30	lateral plasma membrane	CC	ENSSSCG00000010212	ANK3
GO:0042391	0.228352	0.293555	2	106	regulation of membrane potential	BP	ENSSSCG00000021596,ENSSSCG00000015443	KCNA5,DLD
GO:0048536	0.229528	0.294699	1	31	spleen development	BP	ENSSSCG00000016984	NKX2-5
GO:0048843	0.232055	0.297573	1	32	negative regulation of axon extension involved in axon guidance	BP	ENSSSCG00000023784	--
GO:0045944	0.232921	0.298312	8	692	positive regulation of transcription from RNA polymerase II promoter	BP	ENSSSCG00000016662,ENSSSCG00000016984,ENSSSCG00000002684,ENSSSCG00000013354,ENSSSCG00000009867,ENSSSCG00000009703,ENSSSCG00000000916,ENSSSCG00000007143	TBX20,NKX2-5,--,CSRP3,TBX5,HAND2,LUM,MAVS
GO:0031397	0.233775	0.299034	1	32	negative regulation of protein ubiquitination	BP	ENSSSCG00000016634	CAV1
GO:0051260	0.234505	0.299597	2	110	protein homooligomerization	BP	ENSSSCG00000016634,ENSSSCG00000021596	CAV1,KCNA5
GO:0043085	0.235281	0.300216	1	34	positive regulation of catalytic activity	BP	ENSSSCG00000016634	CAV1
GO:0045499	0.237141	0.302216	1	33	chemorepellent activity	MF	ENSSSCG00000023784	--
GO:0060348	0.237902	0.302759	1	31	bone development	BP	ENSSSCG00000005669	MIGA2
GO:0007519	0.23818	0.302759	1	31	skeletal muscle tissue development	BP	ENSSSCG00000016634	CAV1
GO:0048365	0.238448	0.302759	1	32	Rac GTPase binding	MF	ENSSSCG00000016634	CAV1
GO:0003674	0.23949	0.303404	1	35	molecular_function	MF	ENSSSCG00000007372	FITM2
GO:0004872	0.239545	0.303404	2	112	receptor activity	MF	ENSSSCG00000015887,ENSSSCG00000015886	--,--
GO:0043086	0.241684	0.305737	1	34	negative regulation of catalytic activity	BP	ENSSSCG00000004132	PHACTR2
GO:0051258	0.243487	0.307432	1	33	protein polymerization	BP	ENSSSCG00000006745	CASQ2
GO:0031594	0.24362	0.307432	1	32	neuromuscular junction	CC	ENSSSCG00000009123	CAMK2D
GO:0048538	0.247001	0.310724	1	33	thymus development	BP	ENSSSCG00000009703	HAND2
GO:0021766	0.247054	0.310724	1	33	hippocampus development	BP	ENSSSCG00000014289	UQCRQ
GO:0007193	0.247133	0.310724	1	34	adenylate cyclase-inhibiting G-protein coupled receptor signaling pathway	BP	ENSSSCG00000000175	--
GO:0019899	0.25062	0.314725	3	200	enzyme binding	MF	ENSSSCG00000016634,ENSSSCG00000010142,ENSSSCG00000012873	CAV1,RYR2,--
GO:0030968	0.251657	0.315643	1	35	endoplasmic reticulum unfolded protein response	BP	ENSSSCG00000012873	--
GO:0016627	0.252689	0.316552	1	35	oxidoreductase activity, acting on the CH-CH group of donors	MF	ENSSSCG00000024681	TECRL
GO:0005251	0.253172	0.316769	1	35	delayed rectifier potassium channel activity	MF	ENSSSCG00000021596	KCNA5
GO:0045171	0.253477	0.316769	1	34	intercellular bridge	CC	ENSSSCG00000028391	--
GO:0043588	0.25381	0.316801	1	32	skin development	BP	ENSSSCG00000001025	DSP
GO:0001104	0.255062	0.317979	1	36	RNA polymerase II transcription cofactor activity	MF	ENSSSCG00000016984	NKX2-5
GO:0001889	0.255537	0.318187	1	33	liver development	BP	ENSSSCG00000016975	PTCD2
GO:0001085	0.256565	0.318725	1	34	RNA polymerase II transcription factor binding	MF	ENSSSCG00000016662	TBX20
GO:0008543	0.256587	0.318725	1	38	fibroblast growth factor receptor signaling pathway	BP	ENSSSCG00000029017	--
GO:0010107	0.257885	0.319279	1	35	potassium ion import	BP	ENSSSCG00000021573	KCNJ5
GO:0003705	0.257924	0.319279	1	35	transcription factor activity, RNA polymerase II distal enhancer sequence-specific binding	MF	ENSSSCG00000016984	NKX2-5
GO:0008150	0.25838	0.319279	1	38	biological_process	BP	ENSSSCG00000016634	CAV1
GO:0007266	0.25839	0.319279	1	36	Rho protein signal transduction	BP	ENSSSCG00000002684	--
GO:0006805	0.258635	0.319279	1	36	xenobiotic metabolic process	BP	ENSSSCG00000011755	NCEH1
GO:0042475	0.258891	0.319279	1	35	odontogenesis of dentin-containing tooth	BP	ENSSSCG00000009703	HAND2
GO:0042632	0.260542	0.320822	1	35	cholesterol homeostasis	BP	ENSSSCG00000016634	CAV1
GO:0051536	0.260765	0.320822	1	36	iron-sulfur cluster binding	MF	ENSSSCG00000016127	NDUFS1
GO:0001756	0.261349	0.321158	1	35	somitogenesis	BP	ENSSSCG00000023784	--
GO:0070588	0.265432	0.325661	2	121	calcium ion transmembrane transport	BP	ENSSSCG00000027344,ENSSSCG00000010142	--,RYR2
GO:0005911	0.265646	0.325661	2	116	cell-cell junction	CC	ENSSSCG00000001025,ENSSSCG00000000528	DSP,PKP2
GO:0031398	0.267472	0.32751	1	36	positive regulation of protein ubiquitination	BP	ENSSSCG00000016634	CAV1
GO:0015631	0.268591	0.328491	1	37	tubulin binding	MF	ENSSSCG00000012700	MAP7D3
GO:0030178	0.271948	0.331896	1	39	negative regulation of Wnt signaling pathway	BP	ENSSSCG00000012873	--
GO:0050919	0.272019	0.331896	1	38	negative chemotaxis	BP	ENSSSCG00000023784	--
GO:0016324	0.272629	0.332246	2	122	apical plasma membrane	CC	ENSSSCG00000012049,ENSSSCG00000023014	--,CD300LG
GO:0032091	0.27466	0.334207	1	38	negative regulation of protein binding	BP	ENSSSCG00000016634	CAV1
GO:0021915	0.274886	0.334207	1	35	neural tube development	BP	ENSSSCG00000023784	--
GO:0001938	0.275924	0.335073	1	38	positive regulation of endothelial cell proliferation	BP	ENSSSCG00000002684	--
GO:0008283	0.279461	0.33897	2	123	cell proliferation	BP	ENSSSCG00000016662,ENSSSCG00000026978	TBX20,ROS1
GO:0017053	0.281544	0.341095	1	39	transcriptional repressor complex	CC	ENSSSCG00000012873	--
GO:0038083	0.284168	0.343871	1	40	peptidyl-tyrosine autophosphorylation	BP	ENSSSCG00000026978	ROS1
GO:0016079	0.286087	0.345787	1	40	synaptic vesicle exocytosis	BP	ENSSSCG00000012895	--
GO:0097190	0.28972	0.349767	1	41	apoptotic signaling pathway	BP	ENSSSCG00000016634	CAV1
GO:0071526	0.291687	0.35173	1	42	semaphorin-plexin signaling pathway	BP	ENSSSCG00000023784	--
GO:0030276	0.293787	0.353817	1	40	clathrin binding	MF	ENSSSCG00000012895	--
GO:0016757	0.294104	0.353817	2	128	transferase activity, transferring glycosyl groups	MF	ENSSSCG00000017177,ENSSSCG00000022815	ST6GALNAC2,PYGB
GO:0030165	0.294698	0.354118	1	40	PDZ domain binding	MF	ENSSSCG00000026338	USHBP1
GO:0007179	0.295531	0.354706	1	41	transforming growth factor beta receptor signaling pathway	BP	ENSSSCG00000001039	GCNT2
GO:0007389	0.295887	0.35472	1	40	pattern specification process	BP	ENSSSCG00000009867	TBX5
GO:0043433	0.297426	0.355962	1	41	negative regulation of sequence-specific DNA binding transcription factor activity	BP	ENSSSCG00000009703	HAND2
GO:0030326	0.297613	0.355962	1	41	embryonic limb morphogenesis	BP	ENSSSCG00000009867	TBX5
GO:0004672	0.298772	0.356459	6	534	protein kinase activity	MF	ENSSSCG00000009123,ENSSSCG00000022288,ENSSSCG00000026978,ENSSSCG00000012873,ENSSSCG00000015290,ENSSSCG00000026041	CAMK2D,STK38L,ROS1,--,--,--
GO:0032092	0.298832	0.356459	1	40	positive regulation of protein binding	BP	ENSSSCG00000016634	CAV1
GO:0008092	0.299066	0.356459	1	38	cytoskeletal protein binding	MF	ENSSSCG00000011090	NEBL
GO:0008104	0.299542	0.356615	1	41	protein localization	BP	ENSSSCG00000016634	CAV1
GO:0045666	0.31059	0.36934	1	44	positive regulation of neuron differentiation	BP	ENSSSCG00000016984	NKX2-5
GO:0007189	0.311439	0.369923	1	45	adenylate cyclase-activating G-protein coupled receptor signaling pathway	BP	ENSSSCG00000000175	--
GO:0051897	0.311878	0.370018	1	45	positive regulation of protein kinase B signaling	BP	ENSSSCG00000001039	GCNT2
GO:0005200	0.31379	0.371859	1	44	structural constituent of cytoskeleton	MF	ENSSSCG00000010212	ANK3
GO:0050839	0.314184	0.371898	1	44	cell adhesion molecule binding	MF	ENSSSCG00000001025	DSP
GO:0019903	0.315808	0.372988	1	44	protein phosphatase binding	MF	ENSSSCG00000026978	ROS1
GO:0001755	0.315828	0.372988	1	46	neural crest cell migration	BP	ENSSSCG00000023784	--
GO:0042733	0.317664	0.374728	1	44	embryonic digit morphogenesis	BP	ENSSSCG00000009703	HAND2
GO:0005544	0.319971	0.376431	1	46	calcium-dependent phospholipid binding	MF	ENSSSCG00000012895	--
GO:0020037	0.32025	0.376431	2	141	heme binding	MF	ENSSSCG00000016714,ENSSSCG00000018075	CYCS,COX1
GO:0072659	0.320458	0.376431	1	46	protein localization to plasma membrane	BP	ENSSSCG00000010212	ANK3
GO:0051117	0.320569	0.376431	1	46	ATPase binding	MF	ENSSSCG00000016634	CAV1
GO:0030176	0.321354	0.376924	1	46	integral component of endoplasmic reticulum membrane	CC	ENSSSCG00000007372	FITM2
GO:0005604	0.326012	0.381953	1	44	basement membrane	CC	ENSSSCG00000015342	COL28A1
GO:0033138	0.33231	0.38889	1	50	positive regulation of peptidyl-serine phosphorylation	BP	ENSSSCG00000016634	CAV1
GO:0045444	0.332797	0.389018	1	47	fat cell differentiation	BP	ENSSSCG00000012873	--
GO:0090263	0.33354	0.389445	1	47	positive regulation of canonical Wnt signaling pathway	BP	ENSSSCG00000016634	CAV1
GO:0034976	0.336238	0.392151	1	48	response to endoplasmic reticulum stress	BP	ENSSSCG00000007983	PDIA2
GO:0010468	0.337436	0.393103	2	141	regulation of gene expression	BP	ENSSSCG00000016975,ENSSSCG00000008528	PTCD2,LBH
GO:0005622	0.338953	0.394425	11	1154	intracellular	CC	ENSSSCG00000006216,ENSSSCG00000016634,ENSSSCG00000027499,ENSSSCG00000017735,ENSSSCG00000004598,ENSSSCG00000006745,ENSSSCG00000012873,ENSSSCG00000000175,ENSSSCG00000026041,ENSSSCG00000025409,ENSSSCG00000028317	TRIM55,CAV1,--,RHOT1,MYZAP,CASQ2,--,--,--,NMRK2,--
GO:0004714	0.340614	0.395911	1	48	transmembrane receptor protein tyrosine kinase activity	MF	ENSSSCG00000026978	ROS1
GO:0008033	0.341815	0.396859	1	50	tRNA processing	BP	ENSSSCG00000015443	DLD
GO:0005506	0.342225	0.396889	2	147	iron ion binding	MF	ENSSSCG00000001963,ENSSSCG00000018075	EGLN3,COX1
GO:0060395	0.346155	0.400995	1	50	SMAD protein signal transduction	BP	ENSSSCG00000011755	NCEH1
GO:0006919	0.352284	0.407638	1	52	activation of cysteine-type endopeptidase activity involved in apoptotic process	BP	ENSSSCG00000001963	EGLN3
GO:0030170	0.352722	0.407687	1	51	pyridoxal phosphate binding	MF	ENSSSCG00000022815	PYGB
GO:0030097	0.354266	0.409012	1	52	hemopoiesis	BP	ENSSSCG00000016984	NKX2-5
GO:1903955	0.355818	0.410345	1	52	positive regulation of protein targeting to mitochondrion	BP	ENSSSCG00000008132	STARD7
GO:0047485	0.359776	0.414446	1	52	protein N-terminus binding	MF	ENSSSCG00000010570	KCNIP2
GO:0005667	0.360617	0.414951	2	147	transcription factor complex	CC	ENSSSCG00000016984,ENSSSCG00000009703	NKX2-5,HAND2
GO:0016485	0.364719	0.419142	1	54	protein processing	BP	ENSSSCG00000007845	--
GO:0007049	0.365072	0.419142	1	55	cell cycle	BP	ENSSSCG00000012873	--
GO:0005267	0.369677	0.423957	1	55	potassium channel activity	MF	ENSSSCG00000021596	KCNA5
GO:0023014	0.372005	0.42533	1	56	signal transduction by protein phosphorylation	BP	ENSSSCG00000026978	ROS1
GO:0060021	0.372024	0.42533	1	54	palate development	BP	ENSSSCG00000009703	HAND2
GO:0005938	0.372112	0.42533	1	53	cell cortex	CC	ENSSSCG00000016634	CAV1
GO:0042742	0.375275	0.42847	1	62	defense response to bacterium	BP	ENSSSCG00000007143	MAVS
GO:0030336	0.3784	0.43156	1	54	negative regulation of cell migration	BP	ENSSSCG00000009867	TBX5
GO:0003824	0.37894	0.431698	5	486	catalytic activity	MF	ENSSSCG00000007845,ENSSSCG00000000576,ENSSSCG00000013171,ENSSSCG00000017690,ENSSSCG00000008569	--,--,LDHB,DHRS11,HADHB
GO:0000226	0.384686	0.43776	1	55	microtubule cytoskeleton organization	BP	ENSSSCG00000012700	MAP7D3
GO:0007015	0.388093	0.440917	1	59	actin filament organization	BP	ENSSSCG00000027935	FHOD3
GO:0000287	0.388315	0.440917	2	162	magnesium ion binding	MF	ENSSSCG00000022288,ENSSSCG00000005243	STK38L,PGM5
GO:0019905	0.393223	0.445999	1	60	syntaxin binding	MF	ENSSSCG00000012895	--
GO:0022857	0.394674	0.447152	1	59	transmembrane transporter activity	MF	ENSSSCG00000000456	SLC16A7
GO:0006468	0.397098	0.449405	6	601	protein phosphorylation	BP	ENSSSCG00000009123,ENSSSCG00000022288,ENSSSCG00000026978,ENSSSCG00000012873,ENSSSCG00000015290,ENSSSCG00000026041	CAMK2D,STK38L,ROS1,--,--,--
GO:0006351	0.398579	0.450586	4	382	transcription, DNA-templated	BP	ENSSSCG00000028391,ENSSSCG00000016662,ENSSSCG00000008528,ENSSSCG00000009867	--,TBX20,LBH,TBX5
GO:0044212	0.401632	0.453513	2	157	transcription regulatory region DNA binding	MF	ENSSSCG00000016984,ENSSSCG00000009703	NKX2-5,HAND2
GO:0016829	0.402047	0.453513	1	60	lyase activity	MF	ENSSSCG00000000175	--
GO:0005178	0.405424	0.456504	1	61	integrin binding	MF	ENSSSCG00000002444	FBLN5
GO:0001822	0.405585	0.456504	1	59	kidney development	BP	ENSSSCG00000016975	PTCD2
GO:0098655	0.407338	0.457978	1	61	cation transmembrane transport	BP	ENSSSCG00000020783	SLC41A1
GO:0005179	0.409112	0.459471	1	74	hormone activity	MF	ENSSSCG00000003431	NPPB
GO:0035264	0.411133	0.461239	1	61	multicellular organism growth	BP	ENSSSCG00000028391	--
GO:0030324	0.415202	0.465297	1	63	lung development	BP	ENSSSCG00000009867	TBX5
GO:0005262	0.416935	0.466731	1	61	calcium channel activity	MF	ENSSSCG00000010142	RYR2
GO:0042493	0.418714	0.468214	1	64	response to drug	BP	ENSSSCG00000012873	--
GO:0016853	0.424439	0.473657	1	68	isomerase activity	MF	ENSSSCG00000007983	PDIA2
GO:0051091	0.424499	0.473657	1	65	positive regulation of sequence-specific DNA binding transcription factor activity	BP	ENSSSCG00000007143	MAVS
GO:0042826	0.4294	0.478607	1	65	histone deacetylase binding	MF	ENSSSCG00000012873	--
GO:0005623	0.429962	0.478715	1	73	cell	CC	ENSSSCG00000020783	SLC41A1
GO:0007409	0.43052	0.47882	1	66	axonogenesis	BP	ENSSSCG00000010212	ANK3
GO:0005759	0.435431	0.48376	1	68	mitochondrial matrix	CC	ENSSSCG00000000388	--
GO:0050660	0.436693	0.48464	1	66	flavin adenine dinucleotide binding	MF	ENSSSCG00000015443	DLD
GO:0005777	0.440092	0.487887	1	67	peroxisome	CC	ENSSSCG00000007143	MAVS
GO:0001764	0.440926	0.488286	1	68	neuron migration	BP	ENSSSCG00000016662	TBX20
GO:0006812	0.453713	0.501908	1	71	cation transport	BP	ENSSSCG00000020783	SLC41A1
GO:0005578	0.454781	0.50255	2	181	proteinaceous extracellular matrix	CC	ENSSSCG00000008072,ENSSSCG00000000916	ASPN,LUM
GO:0002230	0.455545	0.502856	1	72	positive regulation of defense response to virus by host	BP	ENSSSCG00000007143	MAVS
GO:0004674	0.457447	0.504415	3	291	protein serine/threonine kinase activity	MF	ENSSSCG00000027499,ENSSSCG00000009123,ENSSSCG00000022288	--,CAMK2D,STK38L
GO:0030308	0.457997	0.504482	1	72	negative regulation of cell growth	BP	ENSSSCG00000009830	MYL2
GO:0004867	0.461297	0.507574	1	77	serine-type endopeptidase inhibitor activity	MF	ENSSSCG00000004890	SERPINB2
GO:0004713	0.470803	0.517482	4	409	protein tyrosine kinase activity	MF	ENSSSCG00000009123,ENSSSCG00000022288,ENSSSCG00000026978,ENSSSCG00000026041	CAMK2D,STK38L,ROS1,--
GO:0007267	0.477813	0.524627	1	81	cell-cell signaling	BP	ENSSSCG00000009867	TBX5
GO:0051726	0.480493	0.527009	1	78	regulation of cell cycle	BP	ENSSSCG00000012873	--
GO:0005089	0.485428	0.531856	1	76	Rho guanyl-nucleotide exchange factor activity	MF	ENSSSCG00000028317	--
GO:0005215	0.497802	0.544584	2	204	transporter activity	MF	ENSSSCG00000010992,ENSSSCG00000003546	--,--
GO:0005615	0.501425	0.547636	7	834	extracellular space	CC	ENSSSCG00000006297,ENSSSCG00000004890,ENSSSCG00000023784,ENSSSCG00000002684,ENSSSCG00000002444,ENSSSCG00000000916,ENSSSCG00000012174	DPT,SERPINB2,--,--,FBLN5,LUM,APOO
GO:0035023	0.5026	0.548339	1	80	regulation of Rho protein signal transduction	BP	ENSSSCG00000028317	--
GO:0030027	0.505563	0.550989	1	82	lamellipodium	CC	ENSSSCG00000010651	ABLIM1
GO:0016301	0.507669	0.5527	3	314	kinase activity	MF	ENSSSCG00000009123,ENSSSCG00000022288,ENSSSCG00000012873	CAMK2D,STK38L,--
GO:0009986	0.518743	0.56416	3	329	cell surface	CC	ENSSSCG00000011559,ENSSSCG00000026978,ENSSSCG00000000405	IL17RC,ROS1,ATP5B
GO:0016055	0.522374	0.567511	1	84	Wnt signaling pathway	BP	ENSSSCG00000012873	--
GO:0003714	0.538507	0.583926	1	89	transcription corepressor activity	MF	ENSSSCG00000012873	--
GO:0010628	0.538617	0.583926	2	212	positive regulation of gene expression	BP	ENSSSCG00000016634,ENSSSCG00000016984	CAV1,NKX2-5
GO:0031410	0.546383	0.591395	1	90	cytoplasmic vesicle	CC	ENSSSCG00000016634	CAV1
GO:0016705	0.546653	0.591395	1	95	oxidoreductase activity, acting on paired donors, with incorporation or reduction of molecular oxygen	MF	ENSSSCG00000001963	EGLN3
GO:0051607	0.547656	0.591858	1	102	defense response to virus	BP	ENSSSCG00000007143	MAVS
GO:0042384	0.560702	0.605323	1	95	cilium assembly	BP	ENSSSCG00000010651	ABLIM1
GO:0010951	0.56308	0.607254	1	104	negative regulation of endopeptidase activity	BP	ENSSSCG00000004890	SERPINB2
GO:0043565	0.567251	0.611114	4	479	sequence-specific DNA binding	MF	ENSSSCG00000016984,ENSSSCG00000017112,ENSSSCG00000009867,ENSSSCG00000009703	NKX2-5,IRX4,TBX5,HAND2
GO:0007169	0.568767	0.612108	1	100	transmembrane receptor protein tyrosine kinase signaling pathway	BP	ENSSSCG00000026978	ROS1
GO:0000978	0.573169	0.616201	2	227	RNA polymerase II core promoter proximal region sequence-specific DNA binding	MF	ENSSSCG00000016662,ENSSSCG00000016984	TBX20,NKX2-5
GO:0043123	0.57408	0.616538	1	101	positive regulation of I-kappaB kinase/NF-kappaB signaling	BP	ENSSSCG00000007143	MAVS
GO:0008022	0.577151	0.619191	1	98	protein C-terminus binding	MF	ENSSSCG00000002444	FBLN5
GO:0044822	0.580368	0.621995	7	855	poly(A) RNA binding	MF	ENSSSCG00000001025,ENSSSCG00000016975,ENSSSCG00000014170,ENSSSCG00000024564,ENSSSCG00000000388,ENSSSCG00000004499,ENSSSCG00000008569	DSP,PTCD2,CAST,IMMT,--,ATP5A1,HADHB
GO:0043025	0.583762	0.624983	1	103	neuronal cell body	CC	ENSSSCG00000009123	CAMK2D
GO:0032259	0.588178	0.628971	1	103	methylation	BP	ENSSSCG00000006969	KIAA1456
GO:0070374	0.588707	0.628971	1	111	positive regulation of ERK1 and ERK2 cascade	BP	ENSSSCG00000001039	GCNT2
GO:0008083	0.589996	0.629696	1	114	growth factor activity	MF	ENSSSCG00000029017	--
GO:0010629	0.59278	0.632012	1	105	negative regulation of gene expression	BP	ENSSSCG00000026978	ROS1
GO:0015630	0.60402	0.643332	1	108	microtubule cytoskeleton	CC	ENSSSCG00000012700	MAP7D3
GO:0030424	0.614992	0.654011	1	109	axon	CC	ENSSSCG00000010212	ANK3
GO:0008236	0.615316	0.654011	1	115	serine-type peptidase activity	MF	ENSSSCG00000021222	MCT7
GO:0008284	0.616531	0.654627	2	249	positive regulation of cell proliferation	BP	ENSSSCG00000001039,ENSSSCG00000016984	GCNT2,NKX2-5
GO:0005886	0.621062	0.65876	21	2703	plasma membrane	CC	ENSSSCG00000001025,ENSSSCG00000027907,ENSSSCG00000016634,ENSSSCG00000000528,ENSSSCG00000011559,ENSSSCG00000015540,ENSSSCG00000020740,ENSSSCG00000009123,ENSSSCG00000002684,ENSSSCG00000026558,ENSSSCG00000004499,ENSSSCG00000021596,ENSSSCG00000000175,ENSSSCG00000020783,ENSSSCG00000015914,ENSSSCG00000009561,ENSSSCG00000000405,ENSSSCG00000000735,ENSSSCG00000011259,ENSSSCG00000012895,ENSSSCG00000016048	DSP,--,CAV1,PKP2,IL17RC,MR1,DSG4,CAMK2D,--,--,ATP5A1,KCNA5,--,SLC41A1,SCN7A,ATP4B,ATP5B,TSPAN9,SCN5A,--,C2orf88
GO:0005887	0.624228	0.661438	8	1048	integral component of plasma membrane	CC	ENSSSCG00000010992,ENSSSCG00000016620,ENSSSCG00000016634,ENSSSCG00000011559,ENSSSCG00000021573,ENSSSCG00000021596,ENSSSCG00000000456,ENSSSCG00000000735	--,TSPAN12,CAV1,IL17RC,KCNJ5,KCNA5,SLC16A7,TSPAN9
GO:0019221	0.627362	0.664006	1	128	cytokine-mediated signaling pathway	BP	ENSSSCG00000011559	IL17RC
GO:0046872	0.627939	0.664006	14	1742	metal ion binding	MF	ENSSSCG00000006216,ENSSSCG00000007845,ENSSSCG00000010651,ENSSSCG00000004713,ENSSSCG00000008147,ENSSSCG00000010570,ENSSSCG00000016714,ENSSSCG00000008195,ENSSSCG00000013354,ENSSSCG00000028317,ENSSSCG00000011441,ENSSSCG00000010493,ENSSSCG00000005243,ENSSSCG00000018075	TRIM55,--,ABLIM1,TGM5,FHL2,KCNIP2,CYCS,COX5B,CSRP3,--,TNNC1,--,PGM5,COX1
GO:0006457	0.634893	0.670671	1	123	protein folding	BP	ENSSSCG00000007983	PDIA2
GO:0019904	0.643713	0.679292	1	122	protein domain specific binding	MF	ENSSSCG00000024505	TNNI3
GO:0008168	0.645897	0.680899	1	120	methyltransferase activity	MF	ENSSSCG00000006969	KIAA1456
GO:0046777	0.654168	0.688915	1	123	protein autophosphorylation	BP	ENSSSCG00000009123	CAMK2D
GO:0004222	0.655375	0.689482	1	124	metalloendopeptidase activity	MF	ENSSSCG00000007845	--
GO:0048471	0.667242	0.70125	2	268	perinuclear region of cytoplasm	CC	ENSSSCG00000016634,ENSSSCG00000026978	CAV1,ROS1
GO:0000790	0.670045	0.703479	1	134	nuclear chromatin	CC	ENSSSCG00000009703	HAND2
GO:0009897	0.678085	0.711196	1	136	external side of plasma membrane	CC	ENSSSCG00000002684	--
GO:0045087	0.68712	0.71994	1	142	innate immune response	BP	ENSSSCG00000007143	MAVS
GO:0005524	0.698549	0.731172	10	1327	ATP binding	MF	ENSSSCG00000027344,ENSSSCG00000007288,ENSSSCG00000009123,ENSSSCG00000022288,ENSSSCG00000026978,ENSSSCG00000015290,ENSSSCG00000004499,ENSSSCG00000026041,ENSSSCG00000000405,ENSSSCG00000002029	--,MYH7B,CAMK2D,STK38L,ROS1,--,ATP5A1,--,ATP5B,MYH7
GO:0000166	0.707252	0.739128	10	1335	nucleotide binding	MF	ENSSSCG00000027344,ENSSSCG00000007288,ENSSSCG00000009123,ENSSSCG00000022288,ENSSSCG00000015290,ENSSSCG00000004499,ENSSSCG00000000175,ENSSSCG00000026041,ENSSSCG00000000405,ENSSSCG00000002029	--,MYH7B,CAMK2D,STK38L,--,ATP5A1,--,--,ATP5B,MYH7
GO:0007283	0.707584	0.739128	1	148	spermatogenesis	BP	ENSSSCG00000026978	ROS1
GO:0006470	0.709022	0.739426	1	148	protein dephosphorylation	BP	ENSSSCG00000011755	NCEH1
GO:0046983	0.709303	0.739426	1	150	protein dimerization activity	MF	ENSSSCG00000009703	HAND2
GO:0034220	0.716903	0.746593	1	155	ion transmembrane transport	BP	ENSSSCG00000010992	--
GO:0005794	0.718249	0.74724	4	568	Golgi apparatus	CC	ENSSSCG00000016541,ENSSSCG00000016634,ENSSSCG00000017177,ENSSSCG00000021596	SLC35B4,CAV1,ST6GALNAC2,KCNA5
GO:0006974	0.721853	0.750232	1	148	cellular response to DNA damage stimulus	BP	ENSSSCG00000012873	--
GO:0005768	0.733195	0.761253	1	154	endosome	CC	ENSSSCG00000016634	CAV1
GO:0004252	0.736739	0.764163	1	163	serine-type endopeptidase activity	MF	ENSSSCG00000021222	MCT7
GO:0016192	0.739866	0.766635	1	158	vesicle-mediated transport	BP	ENSSSCG00000007288	MYH7B
GO:0008017	0.742495	0.768586	1	153	microtubule binding	MF	ENSSSCG00000012700	MAP7D3
GO:0008270	0.743567	0.768925	7	993	zinc ion binding	MF	ENSSSCG00000006216,ENSSSCG00000007845,ENSSSCG00000010651,ENSSSCG00000008147,ENSSSCG00000004373,ENSSSCG00000013354,ENSSSCG00000010493	TRIM55,--,ABLIM1,FHL2,--,CSRP3,--
GO:0005654	0.746049	0.770718	9	1246	nucleoplasm	CC	ENSSSCG00000016881,ENSSSCG00000000528,ENSSSCG00000011003,ENSSSCG00000012873,ENSSSCG00000012700,ENSSSCG00000015443,ENSSSCG00000011764,ENSSSCG00000011441,ENSSSCG00000016048	ATP5H,PKP2,NDUFB6,--,MAP7D3,DLD,NDUFB5,TNNC1,C2orf88
GO:0045202	0.751301	0.775367	1	161	synapse	CC	ENSSSCG00000010212	ANK3
GO:0005813	0.759742	0.783295	2	317	centrosome	CC	ENSSSCG00000016002,ENSSSCG00000012700	CCDC141,MAP7D3
GO:0043005	0.762916	0.78578	1	169	neuron projection	CC	ENSSSCG00000002684	--
GO:0016310	0.7734	0.795783	2	327	phosphorylation	BP	ENSSSCG00000009123,ENSSSCG00000022288	CAMK2D,STK38L
GO:0005840	0.77859	0.800325	1	208	ribosome	CC	ENSSSCG00000026981	MRPS6
GO:0042127	0.779705	0.800674	1	180	regulation of cell proliferation	BP	ENSSSCG00000001963	EGLN3
GO:0045892	0.785503	0.805825	2	339	negative regulation of transcription, DNA-templated	BP	ENSSSCG00000016662,ENSSSCG00000008147	TBX20,FHL2
GO:0003735	0.808248	0.828334	1	228	structural constituent of ribosome	MF	ENSSSCG00000026981	MRPS6
GO:0006357	0.837826	0.857794	2	393	regulation of transcription from RNA polymerase II promoter	BP	ENSSSCG00000008147,ENSSSCG00000016984	FHL2,NKX2-5
GO:0006508	0.840045	0.859213	3	552	proteolysis	BP	ENSSSCG00000007845,ENSSSCG00000021222,ENSSSCG00000015443	--,MCT7,DLD
GO:0005488	0.858463	0.877181	2	386	binding	MF	ENSSSCG00000000528,ENSSSCG00000027935	PKP2,FHOD3
GO:0003924	0.863272	0.881221	1	239	GTPase activity	MF	ENSSSCG00000017735	RHOT1
GO:0006955	0.865792	0.882919	1	257	immune response	BP	ENSSSCG00000015540	MR1
GO:0007264	0.867321	0.883604	1	242	small GTPase mediated signal transduction	BP	ENSSSCG00000017735	RHOT1
GO:0006412	0.869294	0.884741	1	272	translation	BP	ENSSSCG00000026981	MRPS6
GO:0015031	0.87268	0.887311	1	248	protein transport	BP	ENSSSCG00000017735	RHOT1
GO:0005576	0.896334	0.910464	3	676	extracellular region	CC	ENSSSCG00000029017,ENSSSCG00000003431,ENSSSCG00000012174	--,NPPB,APOO
GO:0008233	0.911429	0.924886	1	288	peptidase activity	MF	ENSSSCG00000021222	MCT7
GO:0003682	0.915822	0.928429	1	286	chromatin binding	MF	ENSSSCG00000016984	NKX2-5
GO:0006355	0.926286	0.938115	6	1161	regulation of transcription, DNA-templated	BP	ENSSSCG00000016662,ENSSSCG00000016984,ENSSSCG00000008528,ENSSSCG00000017112,ENSSSCG00000009867,ENSSSCG00000009703	TBX20,NKX2-5,LBH,IRX4,TBX5,HAND2
GO:0004888	0.931481	0.94245	1	337	transmembrane signaling receptor activity	MF	ENSSSCG00000023591	ADGRF2
GO:0005737	0.936811	0.946914	22	3410	cytoplasm	CC	ENSSSCG00000028391,ENSSSCG00000016881,ENSSSCG00000016662,ENSSSCG00000024989,ENSSSCG00000024681,ENSSSCG00000016002,ENSSSCG00000014170,ENSSSCG00000000576,ENSSSCG00000013171,ENSSSCG00000001963,ENSSSCG00000016984,ENSSSCG00000009123,ENSSSCG00000010570,ENSSSCG00000006745,ENSSSCG00000022288,ENSSSCG00000012873,ENSSSCG00000012700,ENSSSCG00000002684,ENSSSCG00000008528,ENSSSCG00000009867,ENSSSCG00000002029,…	--,ATP5H,TBX20,--,TECRL,CCDC141,CAST,--,LDHB,EGLN3,NKX2-5,CAMK2D,KCNIP2,CASQ2,STK38L,--,MAP7D3,--,LBH,TBX5,MYH7,PYGB
GO:0005525	0.941616	0.950839	1	343	GTP binding	MF	ENSSSCG00000017735	RHOT1
GO:0003700	0.955009	0.963419	3	753	transcription factor activity, sequence-specific DNA binding	MF	ENSSSCG00000016662,ENSSSCG00000016984,ENSSSCG00000009867	TBX20,NKX2-5,TBX5
GO:0016787	0.969662	0.977245	3	811	hydrolase activity	MF	ENSSSCG00000021222,ENSSSCG00000024134,ENSSSCG00000011755	MCT7,MGLL,NCEH1
GO:0043231	0.981237	0.987945	1	460	intracellular membrane-bounded organelle	CC	ENSSSCG00000016048	C2orf88
GO:0003677	0.984888	0.990653	4	1121	DNA binding	MF	ENSSSCG00000016662,ENSSSCG00000016984,ENSSSCG00000017112,ENSSSCG00000009867	TBX20,NKX2-5,IRX4,TBX5
GO:0005829	0.998574	0.999933	1	759	cytosol	CC	ENSSSCG00000014170	CAST
GO:0005634	0.998592	0.999933	15	3342	nucleus	CC	ENSSSCG00000001025,ENSSSCG00000016662,ENSSSCG00000008147,ENSSSCG00000001963,ENSSSCG00000016984,ENSSSCG00000009123,ENSSSCG00000000388,ENSSSCG00000012873,ENSSSCG00000012700,ENSSSCG00000008528,ENSSSCG00000017112,ENSSSCG00000009867,ENSSSCG00000009703,ENSSSCG00000000405,ENSSSCG00000029034	DSP,TBX20,FHL2,EGLN3,NKX2-5,CAMK2D,--,--,MAP7D3,LBH,IRX4,TBX5,HAND2,ATP5B,COX4I1
GO:0004930	0.99947	0.999933	3	1492	G-protein coupled receptor activity	MF	ENSSSCG00000009031,ENSSSCG00000008875,ENSSSCG00000023591	EDNRA,RXFP1,ADGRF2
GO:0007186	0.999772	0.999933	3	1612	G-protein coupled receptor signaling pathway	BP	ENSSSCG00000009031,ENSSSCG00000008875,ENSSSCG00000023591	EDNRA,RXFP1,ADGRF2
GO:0007165	0.99983	0.999933	5	2059	signal transduction	BP	ENSSSCG00000009031,ENSSSCG00000008875,ENSSSCG00000017735,ENSSSCG00000010212,ENSSSCG00000007143	EDNRA,RXFP1,RHOT1,ANK3,MAVS
GO:0004871	0.999933	0.999933	2	1508	signal transducer activity	MF	ENSSSCG00000009031,ENSSSCG00000007143	EDNRA,MAVS

## Sheet: cluster 4 GO anlysis 
Targets of lncRNAs in cluster 4 GO anlysis
category	over_represented_pvalue	q-value	numDEInCat	numInCat	term	ontology	DE_id	Gene_symbol
GO:0006936	2.67806e-09	2.47988e-06	7	28	muscle contraction	BP	ENSSSCG00000016462,ENSSSCG00000024784,ENSSSCG00000000866,ENSSSCG00000003218,ENSSSCG00000030263,ENSSSCG00000002961,ENSSSCG00000011508	CLCN1,CACNA1S,MYBPC1,--,CHRNB1,RYR1,LMOD3
GO:0016529	1.92902e-08	8.93136e-06	6	21	sarcoplasmic reticulum	CC	ENSSSCG00000027613,ENSSSCG00000004231,ENSSSCG00000029651,ENSSSCG00000002961,ENSSSCG00000006390,ENSSSCG00000006174	--,--,SLN,RYR1,CASQ1,JPH1
GO:0003009	6.64183e-07	0.000205011	4	10	skeletal muscle contraction	BP	ENSSSCG00000007424,ENSSSCG00000025353,ENSSSCG00000029471,ENSSSCG00000024061	TNNC2,TNNT1,STAC3,TNNI1
GO:0007274	3.57936e-06	0.000828622	5	28	neuromuscular synaptic transmission	BP	ENSSSCG00000007231,ENSSSCG00000029471,ENSSSCG00000014796,ENSSSCG00000030263,ENSSSCG00000016287	MYLK2,STAC3,CHRNA10,CHRNB1,CHRND
GO:0005861	5.74557e-06	0.000922665	3	6	troponin complex	CC	ENSSSCG00000007424,ENSSSCG00000025353,ENSSSCG00000024061	TNNC2,TNNT1,TNNI1
GO:0007519	5.97839e-06	0.000922665	5	31	skeletal muscle tissue development	BP	ENSSSCG00000009131,ENSSSCG00000005087,ENSSSCG00000005089,ENSSSCG00000024676,ENSSSCG00000007799	PITX2,SIX1,SIX4,SRPK3,MYLPF
GO:0004864	1.56567e-05	0.00207116	4	22	protein phosphatase inhibitor activity	MF	ENSSSCG00000000298,ENSSSCG00000011830,ENSSSCG00000022748,ENSSSCG00000030455	--,--,--,--
GO:0005245	6.9498e-05	0.00640632	5	58	voltage-gated calcium channel activity	MF	ENSSSCG00000017271,ENSSSCG00000024784,ENSSSCG00000026526,ENSSSCG00000017510,ENSSSCG00000002961	CACNG1,CACNA1S,CATSPER4,CACNB1,RYR1
GO:1902725	7.15794e-05	0.00640632	2	2	negative regulation of satellite cell differentiation	BP	ENSSSCG00000005089,ENSSSCG00000016047	SIX4,MSTN
GO:0070315	7.60782e-05	0.00640632	2	2	G1 to G0 transition involved in cell differentiation	BP	ENSSSCG00000004728,ENSSSCG00000010322	CAPN3,ZNF503
GO:0061197	7.6101e-05	0.00640632	2	2	fungiform papilla morphogenesis	BP	ENSSSCG00000005087,ENSSSCG00000005089	SIX1,SIX4
GO:0015629	0.0001049	0.00809481	7	129	actin cytoskeleton	CC	ENSSSCG00000010304,ENSSSCG00000010190,ENSSSCG00000017792,ENSSSCG00000029322,ENSSSCG00000008200,ENSSSCG00000002140,ENSSSCG00000000111	MYOZ1,ACTA1,--,--,ANKRD23,KLHL33,BAIAP2L2
GO:0008307	0.000220401	0.0119973	3	15	structural constituent of muscle	MF	ENSSSCG00000004728,ENSSSCG00000007799,ENSSSCG00000006174	CAPN3,MYLPF,JPH1
GO:0008582	0.000224136	0.0119973	2	3	regulation of synaptic growth at neuromuscular junction	BP	ENSSSCG00000005087,ENSSSCG00000005089	SIX1,SIX4
GO:0072095	0.000226987	0.0119973	2	3	regulation of branch elongation involved in ureteric bud branching	BP	ENSSSCG00000005087,ENSSSCG00000005089	SIX1,SIX4
GO:0030910	0.000226987	0.0119973	2	3	olfactory placode formation	BP	ENSSSCG00000005087,ENSSSCG00000005089	SIX1,SIX4
GO:0072107	0.000226987	0.0119973	2	3	positive regulation of ureteric bud formation	BP	ENSSSCG00000005087,ENSSSCG00000005089	SIX1,SIX4
GO:0061055	0.000233208	0.0119973	2	3	myotome development	BP	ENSSSCG00000005087,ENSSSCG00000005089	SIX1,SIX4
GO:0005216	0.000257848	0.0124753	8	203	ion channel activity	MF	ENSSSCG00000016462,ENSSSCG00000024784,ENSSSCG00000026526,ENSSSCG00000014796,ENSSSCG00000030263,ENSSSCG00000002961,ENSSSCG00000003159,ENSSSCG00000016287	CLCN1,CACNA1S,CATSPER4,CHRNA10,CHRNB1,RYR1,KCNA7,CHRND
GO:0048741	0.000269444	0.0124753	3	15	skeletal muscle fiber development	BP	ENSSSCG00000010190,ENSSSCG00000029471,ENSSSCG00000002961	ACTA1,STAC3,RYR1
GO:0090103	0.000329165	0.0145146	3	16	cochlea morphogenesis	BP	ENSSSCG00000022593,ENSSSCG00000005087,ENSSSCG00000003342	TSHR,SIX1,DVL1
GO:0072075	0.000385064	0.0162077	2	4	metanephric mesenchyme development	BP	ENSSSCG00000005087,ENSSSCG00000005089	SIX1,SIX4
GO:0045741	0.00043803	0.0162777	2	4	positive regulation of epidermal growth factor-activated receptor activity	BP	ENSSSCG00000027559,ENSSSCG00000010603	--,NEURL1
GO:0061551	0.000451359	0.0162777	2	4	trigeminal ganglion development	BP	ENSSSCG00000005087,ENSSSCG00000005089	SIX1,SIX4
GO:0014883	0.00045685	0.0162777	2	5	transition between fast and slow fiber	BP	ENSSSCG00000025353,ENSSSCG00000024061	TNNT1,TNNI1
GO:0005892	0.000457041	0.0162777	3	18	acetylcholine-gated channel complex	CC	ENSSSCG00000014796,ENSSSCG00000030263,ENSSSCG00000016287	CHRNA10,CHRNB1,CHRND
GO:0030314	0.00054387	0.0182863	2	4	junctional membrane complex	CC	ENSSSCG00000002961,ENSSSCG00000006174	RYR1,JPH1
GO:0045214	0.00056652	0.0182863	3	19	sarcomere organization	BP	ENSSSCG00000004728,ENSSSCG00000005089,ENSSSCG00000006390	CAPN3,SIX4,CASQ1
GO:0007528	0.00057268	0.0182863	3	20	neuromuscular junction development	BP	ENSSSCG00000011521,ENSSSCG00000017510,ENSSSCG00000003342	PDZRN3,CACNB1,DVL1
GO:0035094	0.00069623	0.0214903	3	21	response to nicotine	BP	ENSSSCG00000014796,ENSSSCG00000030263,ENSSSCG00000016287	CHRNA10,CHRNB1,CHRND
GO:0004889	0.000835116	0.0244481	3	22	acetylcholine-activated cation-selective channel activity	MF	ENSSSCG00000014796,ENSSSCG00000030263,ENSSSCG00000016287	CHRNA10,CHRNB1,CHRND
GO:0050877	0.000892411	0.0244481	4	51	neurological system process	BP	ENSSSCG00000014796,ENSSSCG00000030263,ENSSSCG00000013379,ENSSSCG00000016287	CHRNA10,CHRNB1,KCNJ11,CHRND
GO:0003956	0.000911327	0.0244481	2	6	NAD(P)+-protein-arginine ADP-ribosyltransferase activity	MF	ENSSSCG00000014795,ENSSSCG00000014798	ART1,ART5
GO:0015464	0.000955575	0.0244481	3	23	acetylcholine receptor activity	MF	ENSSSCG00000014796,ENSSSCG00000030263,ENSSSCG00000016287	CHRNA10,CHRNB1,CHRND
GO:0016814	0.000955646	0.0244481	2	7	hydrolase activity, acting on carbon-nitrogen (but not peptide) bonds, in cyclic amidines	MF	ENSSSCG00000026127,ENSSSCG00000026725	--,--
GO:0042166	0.000957367	0.0244481	3	23	acetylcholine binding	MF	ENSSSCG00000014796,ENSSSCG00000030263,ENSSSCG00000016287	CHRNA10,CHRNB1,CHRND
GO:0006811	0.00102149	0.0244481	10	376	ion transport	BP	ENSSSCG00000017271,ENSSSCG00000024784,ENSSSCG00000012606,ENSSSCG00000026526,ENSSSCG00000014796,ENSSSCG00000030263,ENSSSCG00000002961,ENSSSCG00000003159,ENSSSCG00000013379,ENSSSCG00000016287	CACNG1,CACNA1S,ATP1B4,CATSPER4,CHRNA10,CHRNB1,RYR1,KCNA7,KCNJ11,CHRND
GO:0035176	0.0010234	0.0244481	3	24	social behavior	BP	ENSSSCG00000021585,ENSSSCG00000003342,ENSSSCG00000010300	OXTR,DVL1,MSS51
GO:0043586	0.00106428	0.0244481	2	6	tongue development	BP	ENSSSCG00000005087,ENSSSCG00000005089	SIX1,SIX4
GO:0034504	0.00107701	0.0244481	3	23	protein localization to nucleus	BP	ENSSSCG00000005087,ENSSSCG00000005089,ENSSSCG00000003342	SIX1,SIX4,DVL1
GO:0048701	0.00108248	0.0244481	3	25	embryonic cranial skeleton morphogenesis	BP	ENSSSCG00000005087,ENSSSCG00000005089,ENSSSCG00000008446	SIX1,SIX4,SIX2
GO:0014808	0.00115585	0.0254837	2	6	release of sequestered calcium ion into cytosol by sarcoplasmic reticulum	BP	ENSSSCG00000002961,ENSSSCG00000022457	RYR1,NOL3
GO:0007271	0.00123321	0.026557	3	25	synaptic transmission, cholinergic	BP	ENSSSCG00000014796,ENSSSCG00000030263,ENSSSCG00000016287	CHRNA10,CHRNB1,CHRND
GO:0004865	0.00132461	0.0276856	2	8	protein serine/threonine phosphatase inhibitor activity	MF	ENSSSCG00000000298,ENSSSCG00000022748	--,--
GO:0005891	0.00134541	0.0276856	3	29	voltage-gated calcium channel complex	CC	ENSSSCG00000017271,ENSSSCG00000024784,ENSSSCG00000017510	CACNG1,CACNA1S,CACNB1
GO:0003779	0.00146808	0.0283172	7	201	actin binding	MF	ENSSSCG00000005316,ENSSSCG00000007424,ENSSSCG00000002140,ENSSSCG00000025136,ENSSSCG00000018003,ENSSSCG00000030087,ENSSSCG00000011508	TPM2,TNNC2,KLHL33,--,MYH2,--,LMOD3
GO:0050678	0.00148982	0.0283172	2	7	regulation of epithelial cell proliferation	BP	ENSSSCG00000005087,ENSSSCG00000005089	SIX1,SIX4
GO:0005509	0.00152149	0.0283172	13	613	calcium ion binding	MF	ENSSSCG00000004728,ENSSSCG00000028808,ENSSSCG00000007424,ENSSSCG00000028926,ENSSSCG00000027559,ENSSSCG00000024790,ENSSSCG00000002642,ENSSSCG00000025136,ENSSSCG00000006390,ENSSSCG00000007799,ENSSSCG00000030087,ENSSSCG00000002555,ENSSSCG00000022457	CAPN3,--,TNNC2,CALML6,--,--,CDH15,--,CASQ1,MYLPF,--,JAG2,NOL3
GO:0051451	0.00154986	0.0283172	2	7	myoblast migration	BP	ENSSSCG00000005087,ENSSSCG00000005089	SIX1,SIX4
GO:0006941	0.00158554	0.0283172	2	8	striated muscle contraction	BP	ENSSSCG00000007231,ENSSSCG00000016720	MYLK2,PGAM2
GO:0009966	0.00158761	0.0283172	3	30	regulation of signal transduction	BP	ENSSSCG00000011830,ENSSSCG00000011257,ENSSSCG00000030455	--,ACVR2B,--
GO:0008083	0.00159627	0.0283172	5	114	growth factor activity	MF	ENSSSCG00000027559,ENSSSCG00000000724,ENSSSCG00000002555,ENSSSCG00000016047,ENSSSCG00000013928	--,FGF6,JAG2,MSTN,--
GO:0043666	0.00162074	0.0283172	2	8	regulation of phosphoprotein phosphatase activity	BP	ENSSSCG00000011830,ENSSSCG00000030455	--,--
GO:0098655	0.00180125	0.0308882	4	61	cation transmembrane transport	BP	ENSSSCG00000014796,ENSSSCG00000030263,ENSSSCG00000013864,ENSSSCG00000016287	CHRNA10,CHRNB1,TMEM38A,CHRND
GO:0016868	0.00211066	0.0354507	2	9	intramolecular transferase activity, phosphotransferases	MF	ENSSSCG00000003812,ENSSSCG00000016720	PGM1,PGAM2
GO:0031672	0.00214389	0.0354507	2	9	A band	CC	ENSSSCG00000018005,ENSSSCG00000011508	MYH1,LMOD3
GO:0005865	0.00247957	0.0399841	2	9	striated muscle thin filament	CC	ENSSSCG00000010190,ENSSSCG00000011508	ACTA1,LMOD3
GO:0048705	0.0025075	0.0399841	3	33	skeletal system morphogenesis	BP	ENSSSCG00000021974,ENSSSCG00000005087,ENSSSCG00000011257	--,SIX1,ACVR2B
GO:0070588	0.00254759	0.0399841	5	121	calcium ion transmembrane transport	BP	ENSSSCG00000017271,ENSSSCG00000024784,ENSSSCG00000026526,ENSSSCG00000017510,ENSSSCG00000002961	CACNG1,CACNA1S,CATSPER4,CACNB1,RYR1
GO:0030239	0.00260443	0.040195	2	9	myofibril assembly	BP	ENSSSCG00000004728,ENSSSCG00000011508	CAPN3,LMOD3
GO:0031432	0.00292285	0.0443699	2	10	titin binding	MF	ENSSSCG00000004728,ENSSSCG00000008200	CAPN3,ANKRD23
GO:0048699	0.00317435	0.0468495	2	10	generation of neurons	BP	ENSSSCG00000005087,ENSSSCG00000005089	SIX1,SIX4
GO:0005523	0.00318738	0.0468495	2	11	tropomyosin binding	MF	ENSSSCG00000025353,ENSSSCG00000011508	TNNT1,LMOD3
GO:0000164	0.00335008	0.0484715	2	11	protein phosphatase type 1 complex	CC	ENSSSCG00000011830,ENSSSCG00000030455	--,--
GO:0045445	0.00346301	0.0493345	2	11	myoblast differentiation	BP	ENSSSCG00000002467,ENSSSCG00000000724	ASB2,FGF6
GO:0060037	0.0036368	0.0510254	2	11	pharyngeal system development	BP	ENSSSCG00000005087,ENSSSCG00000005089	SIX1,SIX4
GO:0048557	0.00412836	0.0562858	2	12	embryonic digestive tract morphogenesis	BP	ENSSSCG00000009131,ENSSSCG00000008446	PITX2,SIX2
GO:0090190	0.0041333	0.0562858	2	12	positive regulation of branching involved in ureteric bud morphogenesis	BP	ENSSSCG00000005087,ENSSSCG00000005089	SIX1,SIX4
GO:0031674	0.00461828	0.0607985	2	12	I band	CC	ENSSSCG00000024784,ENSSSCG00000002961	CACNA1S,RYR1
GO:0045664	0.0047872	0.0607985	2	13	regulation of neuron differentiation	BP	ENSSSCG00000005087,ENSSSCG00000015720	SIX1,BIN1
GO:0048704	0.00485695	0.0607985	3	42	embryonic skeletal system morphogenesis	BP	ENSSSCG00000005087,ENSSSCG00000005089,ENSSSCG00000008446	SIX1,SIX4,SIX2
GO:0030315	0.00499168	0.0607985	2	12	T-tubule	CC	ENSSSCG00000024784,ENSSSCG00000002961	CACNA1S,RYR1
GO:0048856	0.00522345	0.0607985	2	13	anatomical structure development	BP	ENSSSCG00000005087,ENSSSCG00000005089	SIX1,SIX4
GO:0006469	0.00534944	0.0607985	3	45	negative regulation of protein kinase activity	BP	ENSSSCG00000000298,ENSSSCG00000022748,ENSSSCG00000003342	--,--,DVL1
GO:0016567	0.00569413	0.0607985	7	253	protein ubiquitination	BP	ENSSSCG00000011521,ENSSSCG00000023616,ENSSSCG00000002467,ENSSSCG00000011582,ENSSSCG00000002140,ENSSSCG00000016722,ENSSSCG00000003379	PDZRN3,CDC34,ASB2,CAND2,KLHL33,UBE2D4,KLHL21
GO:0042472	0.00582139	0.0607985	3	43	inner ear morphogenesis	BP	ENSSSCG00000005087,ENSSSCG00000005089,ENSSSCG00000014796	SIX1,SIX4,CHRNA10
GO:0042474	0.00627051	0.0607985	2	15	middle ear morphogenesis	BP	ENSSSCG00000005087,ENSSSCG00000008446	SIX1,SIX2
GO:0006094	0.00653834	0.0607985	2	15	gluconeogenesis	BP	ENSSSCG00000000214,ENSSSCG00000016720	GPD1,PGAM2
GO:0008331	0.00655173	0.0607985	2	17	high voltage-gated calcium channel activity	MF	ENSSSCG00000024784,ENSSSCG00000017510	CACNA1S,CACNB1
GO:0005244	0.00667468	0.0607985	4	91	voltage-gated ion channel activity	MF	ENSSSCG00000017271,ENSSSCG00000024784,ENSSSCG00000003159,ENSSSCG00000013379	CACNG1,CACNA1S,KCNA7,KCNJ11
GO:0008768	0.00673004	0.0607985	1	1	UDP-sugar diphosphatase activity	MF	ENSSSCG00000002557	NUDT14
GO:0034765	0.00695822	0.0607985	4	92	regulation of ion transmembrane transport	BP	ENSSSCG00000017271,ENSSSCG00000024784,ENSSSCG00000003159,ENSSSCG00000013379	CACNG1,CACNA1S,KCNA7,KCNJ11
GO:0045932	0.0070043	0.0607985	1	1	negative regulation of muscle contraction	BP	ENSSSCG00000025353	TNNT1
GO:0004603	0.00703902	0.0607985	1	1	phenylethanolamine N-methyltransferase activity	MF	ENSSSCG00000017501	PNMT
GO:0042418	0.00703902	0.0607985	1	1	epinephrine biosynthetic process	BP	ENSSSCG00000017501	PNMT
GO:0042423	0.00703902	0.0607985	1	1	catecholamine biosynthetic process	BP	ENSSSCG00000017501	PNMT
GO:0052731	0.00714707	0.0607985	1	1	phosphocholine phosphatase activity	MF	ENSSSCG00000026701	PHOSPHO1
GO:0052732	0.00714707	0.0607985	1	1	phosphoethanolamine phosphatase activity	MF	ENSSSCG00000026701	PHOSPHO1
GO:0072028	0.00722866	0.0607985	1	1	nephron morphogenesis	BP	ENSSSCG00000008446	SIX2
GO:0090189	0.00722866	0.0607985	1	1	regulation of branching involved in ureteric bud morphogenesis	BP	ENSSSCG00000008446	SIX2
GO:0097168	0.00722866	0.0607985	1	1	mesenchymal stem cell proliferation	BP	ENSSSCG00000008446	SIX2
GO:0005230	0.0072355	0.0607985	3	48	extracellular ligand-gated ion channel activity	MF	ENSSSCG00000014796,ENSSSCG00000030263,ENSSSCG00000016287	CHRNA10,CHRNB1,CHRND
GO:0043136	0.00735975	0.0607985	1	1	glycerol-3-phosphatase activity	MF	ENSSSCG00000008046	PGP
GO:0060212	0.00771727	0.0607985	1	1	negative regulation of nuclear-transcribed mRNA poly(A) tail shortening	BP	ENSSSCG00000017558	TOB1
GO:0071796	0.00778656	0.0607985	1	1	K6-linked polyubiquitin binding	MF	ENSSSCG00000023110	UBXN1
GO:0070296	0.00798604	0.0607985	1	1	sarcoplasmic reticulum calcium ion transport	BP	ENSSSCG00000017271	CACNG1
GO:0007595	0.00812095	0.0607985	2	17	lactation	BP	ENSSSCG00000021585,ENSSSCG00000010603	OXTR,NEURL1
GO:0014732	0.00822155	0.0607985	1	1	skeletal muscle atrophy	BP	ENSSSCG00000016047	MSTN
GO:1902723	0.00822155	0.0607985	1	1	negative regulation of skeletal muscle satellite cell proliferation	BP	ENSSSCG00000016047	MSTN
GO:0007624	0.0083037	0.0607985	1	1	ultradian rhythm	BP	ENSSSCG00000012663	ENOX2
GO:0006116	0.00837685	0.0607985	1	1	NADH oxidation	BP	ENSSSCG00000000214	GPD1
GO:0006127	0.00837685	0.0607985	1	1	glycerophosphate shuttle	BP	ENSSSCG00000000214	GPD1
GO:0004111	0.00855369	0.0607985	1	1	creatine kinase activity	MF	ENSSSCG00000025268	CKM
GO:0046314	0.00855369	0.0607985	1	1	phosphocreatine biosynthetic process	BP	ENSSSCG00000025268	CKM
GO:0001941	0.00860031	0.0607985	1	1	postsynaptic membrane organization	BP	ENSSSCG00000030263	CHRNB1
GO:0007056	0.00864026	0.0607985	1	1	spindle assembly involved in female meiosis	BP	ENSSSCG00000007800	2017-09-01
GO:0071439	0.00872329	0.0607985	1	1	clathrin complex	CC	ENSSSCG00000000111	BAIAP2L2
GO:0031867	0.00873655	0.0607985	1	1	EP4 subtype prostaglandin E2 receptor binding	MF	ENSSSCG00000025554	FEM1A
GO:0014809	0.00874104	0.0607985	1	1	regulation of skeletal muscle contraction by regulation of release of sequestered calcium ion	BP	ENSSSCG00000006390	CASQ1
GO:0004990	0.00874319	0.0607985	1	1	oxytocin receptor activity	MF	ENSSSCG00000021585	OXTR
GO:0016151	0.00874387	0.0607985	1	1	nickel cation binding	MF	ENSSSCG00000006141	CA3
GO:0014816	0.00874493	0.0607985	1	1	skeletal muscle satellite cell differentiation	BP	ENSSSCG00000007231	MYLK2
GO:0032971	0.00874493	0.0607985	1	1	regulation of muscle filament sliding	BP	ENSSSCG00000007231	MYLK2
GO:0060987	0.0087484	0.0607985	1	1	lipid tube	CC	ENSSSCG00000015720	BIN1
GO:0060537	0.00874933	0.0607985	1	1	muscle tissue development	BP	ENSSSCG00000024676	SRPK3
GO:0004996	0.00874941	0.0607985	1	1	thyroid-stimulating hormone receptor activity	MF	ENSSSCG00000022593	TSHR
GO:0038194	0.00874941	0.0607985	1	1	thyroid-stimulating hormone signaling pathway	BP	ENSSSCG00000022593	TSHR
GO:0021763	0.00874941	0.0607985	1	1	subthalamic nucleus development	BP	ENSSSCG00000009131	PITX2
GO:0035886	0.00874941	0.0607985	1	1	vascular smooth muscle cell differentiation	BP	ENSSSCG00000009131	PITX2
GO:0060578	0.00874941	0.0607985	1	1	superior vena cava morphogenesis	BP	ENSSSCG00000009131	PITX2
GO:0035853	0.00874941	0.0607985	1	1	chromosome passenger complex localization to spindle midzone	BP	ENSSSCG00000003379	KLHL21
GO:0004092	0.00874941	0.0607985	1	1	carnitine O-acetyltransferase activity	MF	ENSSSCG00000005671	CRAT
GO:0072172	0.00874941	0.0607985	1	1	mesonephric tubule formation	BP	ENSSSCG00000005087	SIX1
GO:1902311	0.00874941	0.0607985	1	1	regulation of copper ion transmembrane transport	BP	ENSSSCG00000023714	SLC31A2
GO:0042492	0.00874941	0.0607985	1	1	gamma-delta T cell differentiation	BP	ENSSSCG00000002555	JAG2
GO:1990134	0.00874941	0.0607985	1	1	epithelial cell apoptotic process involved in palatal shelf morphogenesis	BP	ENSSSCG00000002555	JAG2
GO:0055103	0.00874941	0.0607985	1	1	ligase regulator activity	MF	ENSSSCG00000004728	CAPN3
GO:0071472	0.00874941	0.0607985	1	1	cellular response to salt stress	BP	ENSSSCG00000004728	CAPN3
GO:2001015	0.00874941	0.0607985	1	1	negative regulation of skeletal muscle cell differentiation	BP	ENSSSCG00000004728	CAPN3
GO:0098528	0.00874942	0.0607985	1	1	skeletal muscle fiber differentiation	BP	ENSSSCG00000005089	SIX4
GO:0014701	0.00875958	0.0607985	1	1	junctional sarcoplasmic reticulum membrane	CC	ENSSSCG00000006174	JPH1
GO:0045183	0.00877067	0.0607985	1	1	translation factor activity, non-nucleic acid binding	MF	ENSSSCG00000010603	NEURL1
GO:0014736	0.00879805	0.0607985	1	1	negative regulation of muscle atrophy	BP	ENSSSCG00000022457	NOL3
GO:0014876	0.00879805	0.0607985	1	1	response to injury involved in regulation of muscle adaptation	BP	ENSSSCG00000022457	NOL3
GO:0051570	0.00887699	0.0608896	1	1	regulation of histone H3-K9 methylation	BP	ENSSSCG00000030396	SETD7
GO:0005515	0.00924033	0.0629158	88	8838	protein binding	MF	ENSSSCG00000020746,ENSSSCG00000011521,ENSSSCG00000024162,ENSSSCG00000002557,ENSSSCG00000010304,ENSSSCG00000030396,ENSSSCG00000023616,ENSSSCG00000016462,ENSSSCG00000029241,ENSSSCG00000025554,ENSSSCG00000017271,ENSSSCG00000000633,ENSSSCG00000002467,ENSSSCG00000010190,ENSSSCG00000011582,ENSSSCG00000005310,ENSSSCG00000007231,ENSSSCG00000004728,ENSSSCG00000005316,ENSSSCG00000024784,ENSSSCG00000025268,…	TRIM7,PDZRN3,IMPA2,NUDT14,MYOZ1,SETD7,CDC34,CLCN1,ASB10,FEM1A,CACNG1,YBX3,ASB2,ACTA1,CAND2,TESK1,MYLK2,CAPN3,TPM2,CACNA1S,CKM,SYT8,MID1IP1,--,--,--,SLC31A2,TNNC2,--,ATP1B4,MAMSTR,MYBPC1,CYHR1,TNNT1,--,ANKRD23,CNKSR1,PLEKHF1,PITX2,--,CATSPER4,RNF122,STAC3,--,SIX1,SIX4,LRRC30,TNNI1,BIN1,NEURL1,SNAPIN,PGAM2,TOB1,--,CACNB1,KLHL33,UBALD2,CDH15,UBE2D4,MYH1,CBFA2T3,--,CILP,CHRNB1,UBXN1,DCUN1D2,ZNF524,DV…
GO:0051015	0.00952826	0.0644027	4	101	actin filament binding	MF	ENSSSCG00000017792,ENSSSCG00000029322,ENSSSCG00000018006,ENSSSCG00000015720	--,--,--,BIN1
GO:0003774	0.0097516	0.0653251	3	54	motor activity	MF	ENSSSCG00000018006,ENSSSCG00000018005,ENSSSCG00000018003	--,MYH1,MYH2
GO:0005977	0.00980582	0.0653251	2	19	glycogen metabolic process	BP	ENSSSCG00000029204,ENSSSCG00000007530	--,PPP1R3D
GO:0006471	0.00996575	0.0659163	2	18	protein ADP-ribosylation	BP	ENSSSCG00000014795,ENSSSCG00000014798	ART1,ART5
GO:0001666	0.0103805	0.0681725	3	53	response to hypoxia	BP	ENSSSCG00000002648,ENSSSCG00000002961,ENSSSCG00000022457	CBFA2T3,RYR1,NOL3
GO:0016459	0.0111065	0.0724266	3	57	myosin complex	CC	ENSSSCG00000018006,ENSSSCG00000018005,ENSSSCG00000018003	--,MYH1,MYH2
GO:0031593	0.0112241	0.072682	2	19	polyubiquitin binding	MF	ENSSSCG00000023110,ENSSSCG00000013747	UBXN1,RAD23A
GO:0045202	0.0115423	0.0737527	5	161	synapse	CC	ENSSSCG00000014796,ENSSSCG00000027049,ENSSSCG00000030263,ENSSSCG00000003342,ENSSSCG00000016287	CHRNA10,SNAPIN,CHRNB1,DVL1,CHRND
GO:0061631	0.0115487	0.0737527	2	20	ubiquitin conjugating enzyme activity	MF	ENSSSCG00000023616,ENSSSCG00000016722	CDC34,UBE2D4
GO:0042391	0.0123546	0.0783585	4	106	regulation of membrane potential	BP	ENSSSCG00000014796,ENSSSCG00000030263,ENSSSCG00000013379,ENSSSCG00000016287	CHRNA10,CHRNB1,KCNJ11,CHRND
GO:0015630	0.0127575	0.0801918	4	108	microtubule cytoskeleton	CC	ENSSSCG00000021974,ENSSSCG00000025447,ENSSSCG00000021632,ENSSSCG00000003342	--,MID1IP1,--,DVL1
GO:0060547	0.0134146	0.0801918	1	2	negative regulation of necrotic cell death	BP	ENSSSCG00000022457	NOL3
GO:0004619	0.013518	0.0801918	1	2	phosphoglycerate mutase activity	MF	ENSSSCG00000016720	PGAM2
GO:0046538	0.013518	0.0801918	1	2	2,3-bisphosphoglycerate-dependent phosphoglycerate mutase activity	MF	ENSSSCG00000016720	PGAM2
GO:1900127	0.0137562	0.0801918	1	2	positive regulation of hyaluronan biosynthetic process	BP	ENSSSCG00000027559	--
GO:0001822	0.0139246	0.0801918	3	59	kidney development	BP	ENSSSCG00000005087,ENSSSCG00000011257,ENSSSCG00000008446	SIX1,ACVR2B,SIX2
GO:0072038	0.0141064	0.0801918	1	2	mesenchymal stem cell maintenance involved in nephron morphogenesis	BP	ENSSSCG00000008446	SIX2
GO:0005262	0.0141164	0.0801918	3	61	calcium channel activity	MF	ENSSSCG00000017271,ENSSSCG00000024784,ENSSSCG00000002961	CACNG1,CACNA1S,RYR1
GO:0005102	0.0151304	0.0801918	6	254	receptor binding	MF	ENSSSCG00000005671,ENSSSCG00000027613,ENSSSCG00000004231,ENSSSCG00000000724,ENSSSCG00000016047,ENSSSCG00000022457	CRAT,--,--,FGF6,MSTN,NOL3
GO:0072553	0.0151521	0.0801918	1	2	terminal button organization	BP	ENSSSCG00000027049	SNAPIN
GO:1902774	0.0152825	0.0801918	1	2	late endosome to lysosome transport	BP	ENSSSCG00000027049	SNAPIN
GO:1903094	0.0154039	0.0801918	1	2	negative regulation of protein K48-linked deubiquitination	BP	ENSSSCG00000023110	UBXN1
GO:2000157	0.0154039	0.0801918	1	2	negative regulation of ubiquitin-specific protease activity	BP	ENSSSCG00000023110	UBXN1
GO:0021855	0.0155917	0.0801918	1	2	hypothalamus cell migration	BP	ENSSSCG00000009131	PITX2
GO:0065010	0.0156812	0.0801918	1	2	extracellular membrane-bounded organelle	CC	ENSSSCG00000026701	PHOSPHO1
GO:0007501	0.0159152	0.0801918	1	2	mesodermal cell fate specification	BP	ENSSSCG00000008446	SIX2
GO:1902732	0.0159152	0.0801918	1	2	positive regulation of chondrocyte proliferation	BP	ENSSSCG00000008446	SIX2
GO:0008967	0.0160444	0.0801918	1	2	phosphoglycolate phosphatase activity	MF	ENSSSCG00000008046	PGP
GO:0006114	0.0160446	0.0801918	1	2	glycerol biosynthetic process	BP	ENSSSCG00000008046	PGP
GO:0003950	0.01631	0.0801918	2	23	NAD+ ADP-ribosyltransferase activity	MF	ENSSSCG00000014795,ENSSSCG00000014798	ART1,ART5
GO:0035519	0.016371	0.0801918	1	2	protein K29-linked ubiquitination	BP	ENSSSCG00000016722	UBE2D4
GO:0051647	0.0163863	0.0801918	1	2	nucleus localization	BP	ENSSSCG00000015720	BIN1
GO:0033149	0.0164208	0.0801918	1	2	FFAT motif binding	MF	ENSSSCG00000021632	--
GO:0090114	0.0164208	0.0801918	1	2	COPII-coated vesicle budding	BP	ENSSSCG00000021632	--
GO:1904293	0.0164799	0.0801918	1	2	negative regulation of ERAD pathway	BP	ENSSSCG00000023110	UBXN1
GO:0002074	0.0166585	0.0801918	1	2	extraocular skeletal muscle development	BP	ENSSSCG00000009131	PITX2
GO:0061061	0.0166956	0.0801918	1	2	muscle structure development	BP	ENSSSCG00000004728	CAPN3
GO:2000729	0.0167101	0.0801918	1	2	positive regulation of mesenchymal cell proliferation involved in ureter development	BP	ENSSSCG00000005087	SIX1
GO:0016528	0.0167751	0.0801918	1	2	sarcoplasm	CC	ENSSSCG00000022457	NOL3
GO:2000818	0.0168994	0.0801918	1	2	negative regulation of myoblast proliferation	BP	ENSSSCG00000016047	MSTN
GO:0048632	0.0168995	0.0801918	1	2	negative regulation of skeletal muscle tissue growth	BP	ENSSSCG00000016047	MSTN
GO:1902219	0.0169357	0.0801918	1	2	negative regulation of intrinsic apoptotic signaling pathway in response to osmotic stress	BP	ENSSSCG00000000633	YBX3
GO:0045661	0.0169641	0.0801918	1	2	regulation of myoblast differentiation	BP	ENSSSCG00000004728	CAPN3
GO:0072137	0.0170133	0.0801918	1	2	condensed mesenchymal cell proliferation	BP	ENSSSCG00000008446	SIX2
GO:0015672	0.0170264	0.0801918	1	2	monovalent inorganic cation transport	BP	ENSSSCG00000013864	TMEM38A
GO:0004367	0.0170556	0.0801918	1	2	glycerol-3-phosphate dehydrogenase [NAD+] activity	MF	ENSSSCG00000000214	GPD1
GO:0014718	0.0170626	0.0801918	1	2	positive regulation of satellite cell activation involved in skeletal muscle regeneration	BP	ENSSSCG00000004728	CAPN3
GO:0060577	0.0170835	0.0801918	1	2	pulmonary vein morphogenesis	BP	ENSSSCG00000009131	PITX2
GO:0004687	0.0171669	0.0801918	1	2	myosin light chain kinase activity	MF	ENSSSCG00000007231	MYLK2
GO:0035993	0.0172592	0.0801918	1	2	deltoid tuberosity development	BP	ENSSSCG00000009131	PITX2
GO:0051048	0.0172883	0.0801918	1	2	negative regulation of secretion	BP	ENSSSCG00000027559	--
GO:0048630	0.0173037	0.0801918	1	2	skeletal muscle tissue growth	BP	ENSSSCG00000016287	CHRND
GO:0072513	0.0173097	0.0801918	1	2	positive regulation of secondary heart field cardioblast proliferation	BP	ENSSSCG00000005087	SIX1
GO:0051311	0.0173131	0.0801918	1	2	meiotic metaphase plate congression	BP	ENSSSCG00000007800	2017-09-01
GO:0061325	0.0173868	0.0801918	1	2	cell proliferation involved in outflow tract morphogenesis	BP	ENSSSCG00000009131	PITX2
GO:0060988	0.0174217	0.0801918	1	2	lipid tube assembly	BP	ENSSSCG00000015720	BIN1
GO:0060460	0.0174227	0.0801918	1	2	left lung morphogenesis	BP	ENSSSCG00000009131	PITX2
GO:0003876	0.0174227	0.0801918	1	2	AMP deaminase activity	MF	ENSSSCG00000006754	AMPD1
GO:0003171	0.0174227	0.0801918	1	2	atrioventricular valve development	BP	ENSSSCG00000009131	PITX2
GO:0021610	0.0174265	0.0801918	1	2	facial nerve morphogenesis	BP	ENSSSCG00000005087	SIX1
GO:1902109	0.0174709	0.0801918	1	2	negative regulation of mitochondrial membrane permeability involved in apoptotic process	BP	ENSSSCG00000022457	NOL3
GO:0089720	0.0174709	0.0801918	1	2	caspase binding	MF	ENSSSCG00000022457	NOL3
GO:0010664	0.0174709	0.0801918	1	2	negative regulation of striated muscle cell apoptotic process	BP	ENSSSCG00000022457	NOL3
GO:0010659	0.0175166	0.0801918	1	2	cardiac muscle cell apoptotic process	BP	ENSSSCG00000022457	NOL3
GO:0070828	0.0175443	0.0801918	1	2	heterochromatin organization	BP	ENSSSCG00000030396	SETD7
GO:0005859	0.0175693	0.0801918	1	2	muscle myosin complex	CC	ENSSSCG00000018005	MYH1
GO:0009912	0.0175798	0.0801918	1	2	auditory receptor cell fate commitment	BP	ENSSSCG00000002555	JAG2
GO:0005975	0.0178786	0.0811549	5	183	carbohydrate metabolic process	BP	ENSSSCG00000003812,ENSSSCG00000004729,ENSSSCG00000000214,ENSSSCG00000013022,ENSSSCG00000007530	PGM1,GANC,GPD1,PYGM,PPP1R3D
GO:0045211	0.0185213	0.0836622	3	65	postsynaptic membrane	CC	ENSSSCG00000014796,ENSSSCG00000030263,ENSSSCG00000016287	CHRNA10,CHRNB1,CHRND
GO:0004842	0.0186548	0.0838561	6	248	ubiquitin-protein transferase activity	MF	ENSSSCG00000011521,ENSSSCG00000023616,ENSSSCG00000010603,ENSSSCG00000002140,ENSSSCG00000016722,ENSSSCG00000003379	PDZRN3,CDC34,NEURL1,KLHL33,UBE2D4,KLHL21
GO:0001974	0.0187804	0.084013	2	25	blood vessel remodeling	BP	ENSSSCG00000011257,ENSSSCG00000022457	ACVR2B,NOL3
GO:0004019	0.0206724	0.0911686	1	3	adenylosuccinate synthase activity	MF	ENSSSCG00000028752	--
GO:0005375	0.0206754	0.0911686	1	3	copper ion transmembrane transporter activity	MF	ENSSSCG00000023714	SLC31A2
GO:0035434	0.0206754	0.0911686	1	3	copper ion transmembrane transport	BP	ENSSSCG00000023714	SLC31A2
GO:0098519	0.0208748	0.0916117	1	3	nucleotide phosphatase activity, acting on free nucleotides	MF	ENSSSCG00000008046	PGP
GO:0043462	0.0218375	0.0953846	1	3	regulation of ATPase activity	BP	ENSSSCG00000005316	TPM2
GO:0043456	0.0221498	0.0954658	1	3	regulation of pentose-phosphate shunt	BP	ENSSSCG00000016720	PGAM2
GO:0003253	0.0223986	0.0954658	1	3	cardiac neural crest cell migration involved in outflow tract morphogenesis	BP	ENSSSCG00000009131	PITX2
GO:0035630	0.0224543	0.0954658	1	3	bone mineralization involved in bone maturation	BP	ENSSSCG00000026701	PHOSPHO1
GO:0007042	0.0229916	0.0954658	1	3	lysosomal lumen acidification	BP	ENSSSCG00000027049	SNAPIN
GO:0003828	0.0235138	0.0954658	1	3	alpha-N-acetylneuraminate alpha-2,8-sialyltransferase activity	MF	ENSSSCG00000002264	ST8SIA2
GO:0006167	0.0235296	0.0954658	1	3	AMP biosynthetic process	BP	ENSSSCG00000028752	--
GO:0005219	0.023565	0.0954658	1	2	ryanodine-sensitive calcium-release channel activity	MF	ENSSSCG00000002961	RYR1
GO:0006006	0.0238099	0.0954658	2	29	glucose metabolic process	BP	ENSSSCG00000003812,ENSSSCG00000013379	PGM1,KCNJ11
GO:0070936	0.0238544	0.0954658	2	29	protein K48-linked ubiquitination	BP	ENSSSCG00000023616,ENSSSCG00000016722	CDC34,UBE2D4
GO:0047631	0.0238604	0.0954658	1	3	ADP-ribose diphosphatase activity	MF	ENSSSCG00000002557	NUDT14
GO:0046661	0.0239797	0.0954658	1	3	male sex differentiation	BP	ENSSSCG00000005089	SIX4
GO:0072161	0.0243639	0.0954658	1	3	mesenchymal cell differentiation involved in kidney development	BP	ENSSSCG00000008446	SIX2
GO:0003953	0.0245917	0.0954658	1	3	NAD+ nucleosidase activity	MF	ENSSSCG00000014798	ART5
GO:0043066	0.0246133	0.0954658	6	272	negative regulation of apoptotic process	BP	ENSSSCG00000000633,ENSSSCG00000004728,ENSSSCG00000023949,ENSSSCG00000005087,ENSSSCG00000005089,ENSSSCG00000022457	YBX3,CAPN3,--,SIX1,SIX4,NOL3
GO:0006650	0.0247891	0.0954658	1	3	glycerophospholipid metabolic process	BP	ENSSSCG00000008046	PGP
GO:0008934	0.0248621	0.0954658	1	3	inositol monophosphate 1-phosphatase activity	MF	ENSSSCG00000024162	IMPA2
GO:0044791	0.0249173	0.0954658	1	3	positive regulation by host of viral release from host cell	BP	ENSSSCG00000021632	--
GO:0051373	0.0249374	0.0954658	1	3	FATZ binding	MF	ENSSSCG00000010304	MYOZ1
GO:0044314	0.0249488	0.0954658	1	3	protein K27-linked ubiquitination	BP	ENSSSCG00000016722	UBE2D4
GO:0044828	0.02535	0.0954658	1	3	negative regulation by host of viral genome replication	BP	ENSSSCG00000021632	--
GO:0090131	0.0255232	0.0954658	1	3	mesenchyme migration	BP	ENSSSCG00000010190	ACTA1
GO:0046168	0.0256381	0.0954658	1	3	glycerol-3-phosphate catabolic process	BP	ENSSSCG00000000214	GPD1
GO:0009331	0.025657	0.0954658	1	3	glycerol-3-phosphate dehydrogenase complex	CC	ENSSSCG00000000214	GPD1
GO:0071474	0.0257193	0.0954658	1	3	cellular hyperosmotic response	BP	ENSSSCG00000000633	YBX3
GO:0009168	0.0257666	0.0954658	1	3	purine ribonucleoside monophosphate biosynthetic process	BP	ENSSSCG00000006754	AMPD1
GO:0061031	0.0257796	0.0954658	1	3	endodermal digestive tract morphogenesis	BP	ENSSSCG00000009131	PITX2
GO:0072193	0.0258628	0.0954658	1	3	ureter smooth muscle cell differentiation	BP	ENSSSCG00000005087	SIX1
GO:0050881	0.0259021	0.0954658	1	3	musculoskeletal movement	BP	ENSSSCG00000016287	CHRND
GO:0003350	0.0259167	0.0954658	1	3	pulmonary myocardium development	BP	ENSSSCG00000009131	PITX2
GO:0033018	0.0259641	0.0954658	1	3	sarcoplasmic reticulum lumen	CC	ENSSSCG00000006390	CASQ1
GO:1903715	0.0259851	0.0954658	1	3	regulation of aerobic respiration	BP	ENSSSCG00000002648	CBFA2T3
GO:0032264	0.0260083	0.0954658	1	3	IMP salvage	BP	ENSSSCG00000006754	AMPD1
GO:0051351	0.0260093	0.0954658	1	3	positive regulation of ligase activity	BP	ENSSSCG00000025447	MID1IP1
GO:0060841	0.0260146	0.0954658	1	3	venous blood vessel development	BP	ENSSSCG00000011257	ACVR2B
GO:0004645	0.0260206	0.0954658	1	3	phosphorylase activity	MF	ENSSSCG00000013022	PYGM
GO:0008184	0.0260206	0.0954658	1	3	glycogen phosphorylase activity	MF	ENSSSCG00000013022	PYGM
GO:0019254	0.0260206	0.0954658	1	3	carnitine metabolic process, CoA-linked	BP	ENSSSCG00000005671	CRAT
GO:0045061	0.0260206	0.0954658	1	3	thymic T cell selection	BP	ENSSSCG00000002555	JAG2
GO:0048170	0.0260641	0.0954658	1	3	positive regulation of long-term neuronal synaptic plasticity	BP	ENSSSCG00000010603	NEURL1
GO:0018027	0.0261297	0.0954658	1	3	peptidyl-lysine dimethylation	BP	ENSSSCG00000030396	SETD7
GO:0018022	0.0261468	0.0954658	1	3	peptidyl-lysine methylation	BP	ENSSSCG00000030396	SETD7
GO:0001505	0.0261861	0.0954658	1	3	regulation of neurotransmitter levels	BP	ENSSSCG00000003342	DVL1
GO:0004045	0.0282699	0.102659	1	4	aminoacyl-tRNA hydrolase activity	MF	ENSSSCG00000017667	PTRH2
GO:0043086	0.0284249	0.102818	2	34	negative regulation of catalytic activity	BP	ENSSSCG00000011830,ENSSSCG00000030455	--,--
GO:0044208	0.0292222	0.104907	1	4	'de novo' AMP biosynthetic process	BP	ENSSSCG00000028752	--
GO:0008285	0.0294309	0.104907	5	207	negative regulation of cell proliferation	BP	ENSSSCG00000010322,ENSSSCG00000010603,ENSSSCG00000017558,ENSSSCG00000002648,ENSSSCG00000007741	ZNF503,NEURL1,TOB1,CBFA2T3,NUPR2
GO:0010468	0.029478	0.104907	4	141	regulation of gene expression	BP	ENSSSCG00000005392,ENSSSCG00000005087,ENSSSCG00000005089,ENSSSCG00000022457	--,SIX1,SIX4,NOL3
GO:0003151	0.0294805	0.104907	2	31	outflow tract morphogenesis	BP	ENSSSCG00000005087,ENSSSCG00000002961	SIX1,RYR1
GO:0032880	0.0295689	0.104907	2	32	regulation of protein localization	BP	ENSSSCG00000005087,ENSSSCG00000005089	SIX1,SIX4
GO:0070509	0.0297863	0.105275	2	37	calcium ion import	BP	ENSSSCG00000024784,ENSSSCG00000026526	CACNA1S,CATSPER4
GO:0090191	0.0301317	0.105689	1	4	negative regulation of branching involved in ureteric bud morphogenesis	BP	ENSSSCG00000005087	SIX1
GO:0019538	0.0301982	0.105689	1	4	protein metabolic process	BP	ENSSSCG00000007517	NPEPL1
GO:0031594	0.0302459	0.105689	2	32	neuromuscular junction	CC	ENSSSCG00000011521,ENSSSCG00000002642	PDZRN3,CDH15
GO:0005635	0.0304117	0.105869	3	84	nuclear envelope	CC	ENSSSCG00000005713,ENSSSCG00000012606,ENSSSCG00000015720	PLPP7,ATP1B4,BIN1
GO:0071549	0.0310384	0.107646	1	4	cellular response to dexamethasone stimulus	BP	ENSSSCG00000016047	MSTN
GO:0042345	0.0312841	0.107813	1	4	regulation of NF-kappaB import into nucleus	BP	ENSSSCG00000022457	NOL3
GO:0042471	0.0313634	0.107813	1	4	ear morphogenesis	BP	ENSSSCG00000006189	--
GO:0051258	0.0314358	0.107813	2	33	protein polymerization	BP	ENSSSCG00000025447,ENSSSCG00000006390	MID1IP1,CASQ1
GO:0016188	0.0316572	0.107919	1	4	synaptic vesicle maturation	BP	ENSSSCG00000027049	SNAPIN
GO:0048538	0.0317214	0.107919	2	33	thymus development	BP	ENSSSCG00000005087,ENSSSCG00000005089	SIX1,SIX4
GO:0006816	0.0318163	0.107919	3	84	calcium ion transport	BP	ENSSSCG00000017271,ENSSSCG00000024784,ENSSSCG00000002961	CACNG1,CACNA1S,RYR1
GO:0097440	0.0320614	0.107966	1	4	apical dendrite	CC	ENSSSCG00000010603	NEURL1
GO:0071313	0.0320634	0.107966	1	3	cellular response to caffeine	BP	ENSSSCG00000002961	RYR1
GO:2001014	0.0322764	0.108081	1	4	regulation of skeletal muscle cell differentiation	BP	ENSSSCG00000005087	SIX1
GO:0035914	0.0323507	0.108081	2	34	skeletal muscle cell differentiation	BP	ENSSSCG00000002467,ENSSSCG00000007231	ASB2,MYLK2
GO:0015272	0.032477	0.108081	1	4	ATP-activated inward rectifier potassium channel activity	MF	ENSSSCG00000013379	KCNJ11
GO:0036435	0.0325644	0.108081	1	4	K48-linked polyubiquitin binding	MF	ENSSSCG00000023110	UBXN1
GO:0048156	0.0327084	0.108154	1	4	tau protein binding	MF	ENSSSCG00000015720	BIN1
GO:0040007	0.0328199	0.108154	2	35	growth	BP	ENSSSCG00000016047,ENSSSCG00000013928	MSTN,--
GO:0044829	0.0334369	0.109467	1	4	positive regulation by host of viral genome replication	BP	ENSSSCG00000021632	--
GO:0005160	0.033455	0.109467	2	35	transforming growth factor beta receptor binding	MF	ENSSSCG00000016047,ENSSSCG00000013928	MSTN,--
GO:2000288	0.0341943	0.110972	1	4	positive regulation of myoblast proliferation	BP	ENSSSCG00000009131	PITX2
GO:0019388	0.034473	0.110972	1	4	galactose catabolic process	BP	ENSSSCG00000003812	PGM1
GO:0004614	0.0345131	0.110972	1	4	phosphoglucomutase activity	MF	ENSSSCG00000003812	PGM1
GO:0060836	0.0345377	0.110972	1	4	lymphatic endothelial cell differentiation	BP	ENSSSCG00000011257	ACVR2B
GO:0022007	0.0345539	0.110972	1	4	convergent extension involved in neural plate elongation	BP	ENSSSCG00000003342	DVL1
GO:0042475	0.0346338	0.110972	2	35	odontogenesis of dentin-containing tooth	BP	ENSSSCG00000011257,ENSSSCG00000002555	ACVR2B,JAG2
GO:0030317	0.0372409	0.118914	2	37	sperm motility	BP	ENSSSCG00000026526,ENSSSCG00000010603	CATSPER4,NEURL1
GO:0003337	0.0376027	0.119563	1	5	mesenchymal to epithelial transition involved in metanephros morphogenesis	BP	ENSSSCG00000008446	SIX2
GO:0046040	0.0377025	0.119563	1	5	IMP metabolic process	BP	ENSSSCG00000028752	--
GO:0043951	0.0380016	0.120101	1	5	negative regulation of cAMP-mediated signaling	BP	ENSSSCG00000023616	CDC34
GO:0008090	0.0386246	0.121594	1	5	retrograde axon cargo transport	BP	ENSSSCG00000027049	SNAPIN
GO:0045893	0.0387366	0.121594	7	373	positive regulation of transcription, DNA-templated	BP	ENSSSCG00000004728,ENSSSCG00000009131,ENSSSCG00000027559,ENSSSCG00000005087,ENSSSCG00000005089,ENSSSCG00000003342,ENSSSCG00000016047	CAPN3,PITX2,--,SIX1,SIX4,DVL1,MSTN
GO:0031466	0.0391003	0.121827	1	5	Cul5-RING ubiquitin ligase complex	CC	ENSSSCG00000002467	ASB2
GO:0005123	0.0393126	0.121827	1	5	death receptor binding	MF	ENSSSCG00000022457	NOL3
GO:0048489	0.0395028	0.121827	1	5	synaptic vesicle transport	BP	ENSSSCG00000027049	SNAPIN
GO:0014842	0.039582	0.121827	1	5	regulation of satellite cell proliferation	BP	ENSSSCG00000005087	SIX1
GO:0072006	0.0396095	0.121827	1	5	nephron development	BP	ENSSSCG00000008446	SIX2
GO:0055123	0.040245	0.121827	1	5	digestive system development	BP	ENSSSCG00000009131	PITX2
GO:0033673	0.0403149	0.121827	1	5	negative regulation of kinase activity	BP	ENSSSCG00000016047	MSTN
GO:0045821	0.0404154	0.121827	1	5	positive regulation of glycolytic process	BP	ENSSSCG00000000214	GPD1
GO:0090279	0.0406493	0.121827	1	5	regulation of calcium ion import	BP	ENSSSCG00000027559	--
GO:0006020	0.0407547	0.121827	1	5	inositol metabolic process	BP	ENSSSCG00000024162	IMPA2
GO:0035613	0.0410873	0.121827	1	5	RNA stem-loop binding	MF	ENSSSCG00000022528	DAZAP1
GO:0007288	0.0411893	0.121827	1	5	sperm axoneme assembly	BP	ENSSSCG00000010603	NEURL1
GO:0005000	0.0414196	0.121827	1	5	vasopressin receptor activity	MF	ENSSSCG00000021585	OXTR
GO:0071156	0.0414997	0.121827	1	5	regulation of cell cycle arrest	BP	ENSSSCG00000015720	BIN1
GO:0061072	0.0417878	0.121827	1	5	iris morphogenesis	BP	ENSSSCG00000009131	PITX2
GO:0035413	0.0418372	0.121827	1	5	positive regulation of catenin import into nucleus	BP	ENSSSCG00000027559	--
GO:0051764	0.0418532	0.121827	1	5	actin crosslink formation	BP	ENSSSCG00000000111	BAIAP2L2
GO:0030240	0.041865	0.121827	1	5	skeletal muscle thin filament assembly	BP	ENSSSCG00000010190	ACTA1
GO:0043569	0.0418861	0.121827	1	5	negative regulation of insulin-like growth factor receptor signaling pathway	BP	ENSSSCG00000004928	CILP
GO:0085020	0.0420476	0.121827	1	5	protein K6-linked ubiquitination	BP	ENSSSCG00000016722	UBE2D4
GO:0061179	0.0423988	0.121827	1	6	negative regulation of insulin secretion involved in cellular response to glucose stimulus	BP	ENSSSCG00000023949	--
GO:0016079	0.0424334	0.121827	2	40	synaptic vesicle exocytosis	BP	ENSSSCG00000023537,ENSSSCG00000027049	SYT8,SNAPIN
GO:0061298	0.0424596	0.121827	1	5	retina vasculature development in camera-type eye	BP	ENSSSCG00000011257	ACVR2B
GO:0070972	0.0425566	0.121827	1	5	protein localization to endoplasmic reticulum	BP	ENSSSCG00000021632	--
GO:0010265	0.0425767	0.121827	1	6	SCF complex assembly	BP	ENSSSCG00000011582	CAND2
GO:0005827	0.0426005	0.121827	1	5	polar microtubule	CC	ENSSSCG00000003379	KLHL21
GO:0001077	0.042653	0.121827	4	159	transcriptional activator activity, RNA polymerase II core promoter proximal region sequence-specific binding	MF	ENSSSCG00000001621,ENSSSCG00000005087,ENSSSCG00000005089,ENSSSCG00000008446	TFEB,SIX1,SIX4,SIX2
GO:0055009	0.0427913	0.121827	1	5	atrial cardiac muscle tissue morphogenesis	BP	ENSSSCG00000009131	PITX2
GO:0071340	0.0428309	0.121827	1	5	skeletal muscle acetylcholine-gated channel clustering	BP	ENSSSCG00000003342	DVL1
GO:2000008	0.0429872	0.121827	1	5	regulation of protein localization to cell surface	BP	ENSSSCG00000027559	--
GO:0010862	0.0430204	0.121827	2	40	positive regulation of pathway-restricted SMAD protein phosphorylation	BP	ENSSSCG00000016047,ENSSSCG00000013928	MSTN,--
GO:0060029	0.0430211	0.121827	1	5	convergent extension involved in organogenesis	BP	ENSSSCG00000003342	DVL1
GO:0008093	0.0435045	0.122821	1	5	cytoskeletal adaptor activity	MF	ENSSSCG00000000111	BAIAP2L2
GO:0035458	0.0437467	0.123129	1	6	cellular response to interferon-beta	BP	ENSSSCG00000023616	CDC34
GO:0006810	0.0439838	0.123421	12	848	transport	BP	ENSSSCG00000017271,ENSSSCG00000024784,ENSSSCG00000023915,ENSSSCG00000012606,ENSSSCG00000026526,ENSSSCG00000014796,ENSSSCG00000030263,ENSSSCG00000002961,ENSSSCG00000025791,ENSSSCG00000003159,ENSSSCG00000013379,ENSSSCG00000016287	CACNG1,CACNA1S,SLC2A4,ATP1B4,CATSPER4,CHRNA10,CHRNB1,RYR1,MON1A,KCNA7,KCNJ11,CHRND
GO:0061630	0.0453779	0.126949	4	160	ubiquitin protein ligase activity	MF	ENSSSCG00000011521,ENSSSCG00000023616,ENSSSCG00000002467,ENSSSCG00000010603	PDZRN3,CDC34,ASB2,NEURL1
GO:0007389	0.0463228	0.129202	2	40	pattern specification process	BP	ENSSSCG00000005087,ENSSSCG00000011257	SIX1,ACVR2B
GO:0043931	0.0467308	0.129948	1	5	ossification involved in bone maturation	BP	ENSSSCG00000002961	RYR1
GO:0045721	0.0468803	0.129973	1	6	negative regulation of gluconeogenesis	BP	ENSSSCG00000008046	PGP
GO:0019227	0.0470853	0.130152	1	6	neuronal action potential propagation	BP	ENSSSCG00000016462	CLCN1
GO:0048642	0.0473547	0.130507	1	6	negative regulation of skeletal muscle tissue development	BP	ENSSSCG00000000633	YBX3
GO:0030851	0.0477218	0.131129	1	6	granulocyte differentiation	BP	ENSSSCG00000002648	CBFA2T3
GO:0034629	0.048037	0.131556	1	6	cellular protein complex localization	BP	ENSSSCG00000027049	SNAPIN
GO:1902176	0.0481889	0.131556	1	6	negative regulation of oxidative stress-induced intrinsic apoptotic signaling pathway	BP	ENSSSCG00000022457	NOL3
GO:0048668	0.0483863	0.131556	1	6	collateral sprouting	BP	ENSSSCG00000003342	DVL1
GO:0071356	0.0488874	0.131556	2	47	cellular response to tumor necrosis factor	BP	ENSSSCG00000000633,ENSSSCG00000000214	YBX3,GPD1
GO:0001992	0.0495656	0.131556	1	6	regulation of systemic arterial blood pressure by vasopressin	BP	ENSSSCG00000021585	OXTR
GO:1990001	0.0500129	0.131556	1	6	inhibition of cysteine-type endopeptidase activity involved in apoptotic process	BP	ENSSSCG00000022457	NOL3
GO:0060119	0.0500744	0.131556	1	6	inner ear receptor cell development	BP	ENSSSCG00000022593	TSHR
GO:0032927	0.0501125	0.131556	1	6	positive regulation of activin receptor signaling pathway	BP	ENSSSCG00000011257	ACVR2B
GO:0034098	0.0504582	0.131556	1	6	VCP-NPL4-UFD1 AAA ATPase complex	CC	ENSSSCG00000023110	UBXN1
GO:0040012	0.0505936	0.131556	1	6	regulation of locomotion	BP	ENSSSCG00000022593	TSHR
GO:0048617	0.0506051	0.131556	1	6	embryonic foregut morphogenesis	BP	ENSSSCG00000011257	ACVR2B
GO:0071599	0.0506504	0.131556	1	6	otic vesicle development	BP	ENSSSCG00000005087	SIX1
GO:0051694	0.0506543	0.131556	1	6	pointed-end actin filament capping	BP	ENSSSCG00000011508	LMOD3
GO:1901385	0.0508229	0.131556	1	7	regulation of voltage-gated calcium channel activity	BP	ENSSSCG00000017510	CACNB1
GO:0006072	0.0509861	0.131556	1	6	glycerol-3-phosphate metabolic process	BP	ENSSSCG00000000214	GPD1
GO:0035095	0.0511044	0.131556	1	6	behavioral response to nicotine	BP	ENSSSCG00000030263	CHRNB1
GO:0060546	0.0511607	0.131556	1	6	negative regulation of necroptotic process	BP	ENSSSCG00000000633	YBX3
GO:0048185	0.0512184	0.131556	1	6	activin binding	MF	ENSSSCG00000011257	ACVR2B
GO:0010667	0.0512787	0.131556	1	6	negative regulation of cardiac muscle cell apoptotic process	BP	ENSSSCG00000022457	NOL3
GO:0032182	0.05131	0.131556	1	6	ubiquitin-like protein binding	MF	ENSSSCG00000026536	DCUN1D2
GO:0086010	0.05131	0.131556	2	50	membrane depolarization during action potential	BP	ENSSSCG00000024784,ENSSSCG00000026526	CACNA1S,CATSPER4
GO:0071704	0.0513232	0.131556	1	6	organic substance metabolic process	BP	ENSSSCG00000003812	PGM1
GO:0005980	0.0514026	0.131556	1	6	glycogen catabolic process	BP	ENSSSCG00000013022	PYGM
GO:0035877	0.0514146	0.131556	1	6	death effector domain binding	MF	ENSSSCG00000022457	NOL3
GO:0006355	0.051649	0.131556	15	1161	regulation of transcription, DNA-templated	BP	ENSSSCG00000030396,ENSSSCG00000000633,ENSSSCG00000021974,ENSSSCG00000012606,ENSSSCG00000001621,ENSSSCG00000009131,ENSSSCG00000016704,ENSSSCG00000005087,ENSSSCG00000005089,ENSSSCG00000002648,ENSSSCG00000004856,ENSSSCG00000000736,ENSSSCG00000011257,ENSSSCG00000008446,ENSSSCG00000006189	SETD7,YBX3,--,ATP1B4,TFEB,PITX2,HOXA4,SIX1,SIX4,CBFA2T3,--,TEAD4,ACVR2B,SIX2,--
GO:0045820	0.0516784	0.131556	1	6	negative regulation of glycolytic process	BP	ENSSSCG00000002648	CBFA2T3
GO:0007368	0.0517823	0.131556	2	43	determination of left/right symmetry	BP	ENSSSCG00000009131,ENSSSCG00000011257	PITX2,ACVR2B
GO:0001893	0.0518553	0.131556	1	6	maternal placenta development	BP	ENSSSCG00000022528	DAZAP1
GO:0043005	0.0524835	0.132786	4	169	neuron projection	CC	ENSSSCG00000014796,ENSSSCG00000030263,ENSSSCG00000003342,ENSSSCG00000016287	CHRNA10,CHRNB1,DVL1,CHRND
GO:0006163	0.0530371	0.133258	1	8	purine nucleotide metabolic process	BP	ENSSSCG00000028752	--
GO:0000166	0.0531017	0.133258	17	1335	nucleotide binding	MF	ENSSSCG00000023616,ENSSSCG00000016441,ENSSSCG00000004560,ENSSSCG00000010190,ENSSSCG00000005310,ENSSSCG00000007231,ENSSSCG00000025268,ENSSSCG00000028752,ENSSSCG00000023949,ENSSSCG00000016722,ENSSSCG00000018005,ENSSSCG00000012663,ENSSSCG00000024676,ENSSSCG00000007800,ENSSSCG00000018003,ENSSSCG00000011257,ENSSSCG00000022528	CDC34,ABCF2,--,ACTA1,TESK1,MYLK2,CKM,--,--,UBE2D4,MYH1,ENOX2,SRPK3,SEPT1,MYH2,ACVR2B,DAZAP1
GO:0015267	0.0539514	0.135024	1	7	channel activity	MF	ENSSSCG00000030263	CHRNB1
GO:0016740	0.0548684	0.136949	9	576	transferase activity	MF	ENSSSCG00000005671,ENSSSCG00000005310,ENSSSCG00000007231,ENSSSCG00000025268,ENSSSCG00000014795,ENSSSCG00000011257,ENSSSCG00000013022,ENSSSCG00000002264,ENSSSCG00000017501	CRAT,TESK1,MYLK2,CKM,ART1,ACVR2B,PYGM,ST8SIA2,PNMT
GO:0033234	0.0552375	0.1375	1	7	negative regulation of protein sumoylation	BP	ENSSSCG00000004728	CAPN3
GO:0010314	0.0557405	0.138042	1	7	phosphatidylinositol-5-phosphate binding	MF	ENSSSCG00000002852	PLEKHF1
GO:0008584	0.0557536	0.138042	2	47	male gonad development	BP	ENSSSCG00000000633,ENSSSCG00000005089	YBX3,SIX4
GO:0031988	0.0560653	0.138444	1	7	membrane-bounded vesicle	CC	ENSSSCG00000023537	SYT8
GO:0010831	0.0562616	0.138559	1	7	positive regulation of myotube differentiation	BP	ENSSSCG00000003143	MAMSTR
GO:0032330	0.0566876	0.139238	1	7	regulation of chondrocyte differentiation	BP	ENSSSCG00000008446	SIX2
GO:0036128	0.0572391	0.140221	1	7	CatSper complex	CC	ENSSSCG00000026526	CATSPER4
GO:0060134	0.0578171	0.140474	1	7	prepulse inhibition	BP	ENSSSCG00000003342	DVL1
GO:0004689	0.0580667	0.140474	1	8	phosphorylase kinase activity	MF	ENSSSCG00000029204	--
GO:0005964	0.0580667	0.140474	1	8	phosphorylase kinase complex	CC	ENSSSCG00000029204	--
GO:0007184	0.0581676	0.140474	1	7	SMAD protein import into nucleus	BP	ENSSSCG00000017558	TOB1
GO:0018026	0.0581749	0.140474	1	7	peptidyl-lysine monomethylation	BP	ENSSSCG00000030396	SETD7
GO:0045723	0.0583146	0.140474	1	7	positive regulation of fatty acid biosynthetic process	BP	ENSSSCG00000025447	MID1IP1
GO:0060840	0.0584295	0.140474	1	7	artery development	BP	ENSSSCG00000011257	ACVR2B
GO:0050790	0.0585563	0.140474	2	49	regulation of catalytic activity	BP	ENSSSCG00000004728,ENSSSCG00000029651	CAPN3,SLN
GO:0035556	0.0588569	0.140773	6	334	intracellular signal transduction	BP	ENSSSCG00000029241,ENSSSCG00000000298,ENSSSCG00000002467,ENSSSCG00000022748,ENSSSCG00000029471,ENSSSCG00000003342	ASB10,--,ASB2,--,STAC3,DVL1
GO:0035372	0.0589849	0.140773	1	7	protein localization to microtubule	BP	ENSSSCG00000003342	DVL1
GO:0006937	0.0596452	0.141559	1	8	regulation of muscle contraction	BP	ENSSSCG00000025353	TNNT1
GO:0016331	0.0596778	0.141559	1	7	morphogenesis of embryonic epithelium	BP	ENSSSCG00000002555	JAG2
GO:0051604	0.059773	0.141559	1	8	protein maturation	BP	ENSSSCG00000027049	SNAPIN
GO:0007565	0.0604077	0.142698	1	8	female pregnancy	BP	ENSSSCG00000021585	OXTR
GO:0045777	0.0609831	0.14369	1	8	positive regulation of blood pressure	BP	ENSSSCG00000021585	OXTR
GO:0007190	0.0613302	0.144141	1	8	activation of adenylate cyclase activity	BP	ENSSSCG00000022593	TSHR
GO:0032436	0.0619619	0.145093	2	49	positive regulation of proteasomal ubiquitin-dependent protein catabolic process	BP	ENSSSCG00000002648,ENSSSCG00000003342	CBFA2T3,DVL1
GO:0016462	0.0620486	0.145093	1	8	pyrophosphatase activity	MF	ENSSSCG00000026701	PHOSPHO1
GO:0006813	0.0623577	0.145449	3	111	potassium ion transport	BP	ENSSSCG00000012606,ENSSSCG00000003159,ENSSSCG00000013379	ATP1B4,KCNA7,KCNJ11
GO:0001759	0.0633162	0.147313	1	8	organ induction	BP	ENSSSCG00000005087	SIX1
GO:1990381	0.0642087	0.148908	1	8	ubiquitin-specific protease binding	MF	ENSSSCG00000013747	RAD23A
GO:0016500	0.064818	0.148908	1	8	protein-hormone receptor activity	MF	ENSSSCG00000022593	TSHR
GO:0001946	0.0651938	0.148908	1	8	lymphangiogenesis	BP	ENSSSCG00000011257	ACVR2B
GO:0030509	0.0651995	0.148908	2	49	BMP signaling pathway	BP	ENSSSCG00000011257,ENSSSCG00000013928	ACVR2B,--
GO:0005890	0.0652206	0.148908	1	9	sodium:potassium-exchanging ATPase complex	CC	ENSSSCG00000012606	ATP1B4
GO:0048711	0.0652527	0.148908	1	8	positive regulation of astrocyte differentiation	BP	ENSSSCG00000015720	BIN1
GO:0070063	0.0654847	0.148908	1	8	RNA polymerase binding	MF	ENSSSCG00000015720	BIN1
GO:0055015	0.0655162	0.148908	1	8	ventricular cardiac muscle cell development	BP	ENSSSCG00000009131	PITX2
GO:0060395	0.0655704	0.148908	2	50	SMAD protein signal transduction	BP	ENSSSCG00000016047,ENSSSCG00000013928	MSTN,--
GO:0016486	0.065754	0.148908	1	8	peptide hormone processing	BP	ENSSSCG00000021328	PCSK1N
GO:0046855	0.0657705	0.148908	1	8	inositol phosphate dephosphorylation	BP	ENSSSCG00000024162	IMPA2
GO:0016279	0.0664216	0.148964	1	8	protein-lysine N-methyltransferase activity	MF	ENSSSCG00000030396	SETD7
GO:0055008	0.0664937	0.148964	1	8	cardiac muscle tissue morphogenesis	BP	ENSSSCG00000007231	MYLK2
GO:0060999	0.0666126	0.148964	1	8	positive regulation of dendritic spine development	BP	ENSSSCG00000010603	NEURL1
GO:0035909	0.0668083	0.148964	1	8	aorta morphogenesis	BP	ENSSSCG00000005087	SIX1
GO:0008235	0.0668259	0.148964	1	8	metalloexopeptidase activity	MF	ENSSSCG00000007517	NPEPL1
GO:0072657	0.066847	0.148964	1	8	protein localization to membrane	BP	ENSSSCG00000004728	CAPN3
GO:0043408	0.0674911	0.148964	2	52	regulation of MAPK cascade	BP	ENSSSCG00000016047,ENSSSCG00000013928	MSTN,--
GO:0016874	0.0675128	0.148964	3	114	ligase activity	MF	ENSSSCG00000023616,ENSSSCG00000028752,ENSSSCG00000016722	CDC34,--,UBE2D4
GO:0097264	0.0676958	0.148964	1	8	self proteolysis	BP	ENSSSCG00000004728	CAPN3
GO:0030018	0.0677418	0.148964	2	51	Z disc	CC	ENSSSCG00000005392,ENSSSCG00000006174	--,JPH1
GO:0006878	0.0677906	0.148964	1	9	cellular copper ion homeostasis	BP	ENSSSCG00000023714	SLC31A2
GO:0097602	0.0679394	0.148964	1	9	cullin family protein binding	MF	ENSSSCG00000026536	DCUN1D2
GO:1903827	0.0679522	0.148964	1	8	regulation of cellular protein localization	BP	ENSSSCG00000003342	DVL1
GO:0042981	0.0680472	0.148964	4	192	regulation of apoptotic process	BP	ENSSSCG00000004560,ENSSSCG00000016047,ENSSSCG00000022457,ENSSSCG00000013928	--,MSTN,NOL3,--
GO:0030506	0.0682983	0.149161	1	8	ankyrin binding	MF	ENSSSCG00000013379	KCNJ11
GO:0010832	0.068797	0.149897	1	9	negative regulation of myotube differentiation	BP	ENSSSCG00000005713	PLPP7
GO:0044291	0.0693756	0.150802	1	9	cell-cell contact zone	CC	ENSSSCG00000000111	BAIAP2L2
GO:0002021	0.0703327	0.152525	1	9	response to dietary excess	BP	ENSSSCG00000021328	PCSK1N
GO:0042711	0.071437	0.154558	1	9	maternal behavior	BP	ENSSSCG00000021585	OXTR
GO:0048490	0.0718424	0.155072	1	10	anterograde synaptic vesicle transport	BP	ENSSSCG00000027049	SNAPIN
GO:0070986	0.0721445	0.15522	1	9	left/right axis specification	BP	ENSSSCG00000009131	PITX2
GO:0042692	0.0722459	0.15522	1	9	muscle cell differentiation	BP	ENSSSCG00000015720	BIN1
GO:0005938	0.0729273	0.156245	2	53	cell cortex	CC	ENSSSCG00000028387,ENSSSCG00000002961	CNKSR1,RYR1
GO:0035265	0.0731845	0.156245	1	9	organ growth	BP	ENSSSCG00000011257	ACVR2B
GO:0046716	0.0732295	0.156245	1	9	muscle cell cellular homeostasis	BP	ENSSSCG00000016047	MSTN
GO:0090129	0.0740113	0.157551	1	10	positive regulation of synapse maturation	BP	ENSSSCG00000010603	NEURL1
GO:0072687	0.0744447	0.15811	1	9	meiotic spindle	CC	ENSSSCG00000007800	2017-09-01
GO:0019239	0.0747395	0.158138	1	9	deaminase activity	MF	ENSSSCG00000006754	AMPD1
GO:0040037	0.0747997	0.158138	1	9	negative regulation of fibroblast growth factor receptor signaling pathway	BP	ENSSSCG00000030113	SHISA2
GO:0001076	0.0760856	0.16049	1	9	transcription factor activity, RNA polymerase II transcription factor binding	MF	ENSSSCG00000003143	MAMSTR
GO:0048665	0.0770111	0.162073	1	10	neuron fate specification	BP	ENSSSCG00000005087	SIX1
GO:0046622	0.0776898	0.162743	1	10	positive regulation of organ growth	BP	ENSSSCG00000000633	YBX3
GO:2000251	0.0777312	0.162743	1	10	positive regulation of actin cytoskeleton reorganization	BP	ENSSSCG00000000111	BAIAP2L2
GO:0005790	0.0778567	0.162743	1	9	smooth endoplasmic reticulum	CC	ENSSSCG00000002961	RYR1
GO:0032434	0.0781811	0.162974	1	10	regulation of proteasomal ubiquitin-dependent protein catabolic process	BP	ENSSSCG00000013747	RAD23A
GO:0045840	0.0783661	0.162974	1	11	positive regulation of mitotic nuclear division	BP	ENSSSCG00000027559	--
GO:0048468	0.0784951	0.162974	2	57	cell development	BP	ENSSSCG00000016047,ENSSSCG00000013928	MSTN,--
GO:0045116	0.0794122	0.164509	1	10	protein neddylation	BP	ENSSSCG00000026536	DCUN1D2
GO:0005247	0.0799395	0.165065	1	10	voltage-gated chloride channel activity	MF	ENSSSCG00000016462	CLCN1
GO:0003016	0.0801472	0.165065	1	10	respiratory system process	BP	ENSSSCG00000002555	JAG2
GO:0010804	0.0802154	0.165065	1	10	negative regulation of tumor necrosis factor-mediated signaling pathway	BP	ENSSSCG00000022457	NOL3
GO:0050910	0.0810374	0.166215	1	10	detection of mechanical stimulus involved in sensory perception of sound	BP	ENSSSCG00000014796	CHRNA10
GO:0008283	0.0811331	0.166215	3	123	cell proliferation	BP	ENSSSCG00000005087,ENSSSCG00000008446,ENSSSCG00000022528	SIX1,SIX2,DAZAP1
GO:0006376	0.0814419	0.16648	1	10	mRNA splice site selection	BP	ENSSSCG00000022457	NOL3
GO:0090179	0.0821364	0.167529	1	10	planar cell polarity pathway involved in neural tube closure	BP	ENSSSCG00000003342	DVL1
GO:0090201	0.0824203	0.167658	1	11	negative regulation of release of cytochrome c from mitochondria	BP	ENSSSCG00000022457	NOL3
GO:0060213	0.0825618	0.167658	1	10	positive regulation of nuclear-transcribed mRNA poly(A) tail shortening	BP	ENSSSCG00000017558	TOB1
GO:0031143	0.0828221	0.167819	1	10	pseudopodium	CC	ENSSSCG00000010304	MYOZ1
GO:0007009	0.0830933	0.168001	1	10	plasma membrane organization	BP	ENSSSCG00000000111	BAIAP2L2
GO:0031076	0.0841242	0.169715	1	10	embryonic camera-type eye development	BP	ENSSSCG00000009131	PITX2
GO:0005978	0.0844417	0.169985	1	10	glycogen biosynthetic process	BP	ENSSSCG00000003812	PGM1
GO:0010880	0.0857304	0.172205	1	11	regulation of release of sequestered calcium ion into cytosol by sarcoplasmic reticulum	BP	ENSSSCG00000006390	CASQ1
GO:0030238	0.0859738	0.17232	1	11	male sex determination	BP	ENSSSCG00000005089	SIX4
GO:0006997	0.0873092	0.174618	1	11	nucleus organization	BP	ENSSSCG00000015720	BIN1
GO:0001574	0.0876801	0.174716	1	12	ganglioside biosynthetic process	BP	ENSSSCG00000002264	ST8SIA2
GO:0012506	0.0877355	0.174716	1	11	vesicle membrane	CC	ENSSSCG00000000111	BAIAP2L2
GO:0071157	0.0883705	0.175132	1	12	negative regulation of cell cycle arrest	BP	ENSSSCG00000007741	NUPR2
GO:0043393	0.0884639	0.175132	1	11	regulation of protein binding	BP	ENSSSCG00000027049	SNAPIN
GO:0007520	0.0885118	0.175132	1	11	myoblast fusion	BP	ENSSSCG00000009131	PITX2
GO:0030278	0.0890396	0.175298	1	11	regulation of ossification	BP	ENSSSCG00000008446	SIX2
GO:0031463	0.0892277	0.175298	2	58	Cul3-RING ubiquitin ligase complex	CC	ENSSSCG00000002140,ENSSSCG00000003379	KLHL33,KLHL21
GO:0048026	0.0892509	0.175298	1	11	positive regulation of mRNA splicing, via spliceosome	BP	ENSSSCG00000022528	DAZAP1
GO:0016772	0.0893529	0.175298	1	11	transferase activity, transferring phosphorus-containing groups	MF	ENSSSCG00000025268	CKM
GO:0043122	0.0895947	0.175401	1	11	regulation of I-kappaB kinase/NF-kappaB signaling	BP	ENSSSCG00000004728	CAPN3
GO:0005112	0.0912679	0.1783	1	11	Notch binding	MF	ENSSSCG00000002555	JAG2
GO:0016757	0.0915499	0.178474	3	128	transferase activity, transferring glycosyl groups	MF	ENSSSCG00000014795,ENSSSCG00000013022,ENSSSCG00000002264	ART1,PYGM,ST8SIA2
GO:0055037	0.0931394	0.180623	2	61	recycling endosome	CC	ENSSSCG00000023714,ENSSSCG00000002264	SLC31A2,ST8SIA2
GO:0031402	0.0932194	0.180623	1	13	sodium ion binding	MF	ENSSSCG00000004728	CAPN3
GO:1900153	0.093346	0.180623	1	12	positive regulation of nuclear-transcribed mRNA catabolic process, deadenylation-dependent decay	BP	ENSSSCG00000017558	TOB1
GO:0009887	0.0936938	0.180623	2	62	organ morphogenesis	BP	ENSSSCG00000009131,ENSSSCG00000006189	PITX2,--
GO:0097193	0.0938771	0.180623	1	13	intrinsic apoptotic signaling pathway	BP	ENSSSCG00000022457	NOL3
GO:0004089	0.0939861	0.180623	1	12	carbonate dehydratase activity	MF	ENSSSCG00000006141	CA3
GO:0031083	0.0940174	0.180623	1	13	BLOC-1 complex	CC	ENSSSCG00000027049	SNAPIN
GO:0007219	0.0953166	0.182739	2	64	Notch signaling pathway	BP	ENSSSCG00000016720,ENSSSCG00000002555	PGAM2,JAG2
GO:0043388	0.0963275	0.18368	1	13	positive regulation of DNA binding	BP	ENSSSCG00000009131	PITX2
GO:1901652	0.0965716	0.18368	1	12	response to peptide	BP	ENSSSCG00000021585	OXTR
GO:0060071	0.0967928	0.18368	1	12	Wnt signaling pathway, planar cell polarity pathway	BP	ENSSSCG00000003342	DVL1
GO:0030324	0.0968222	0.18368	2	63	lung development	BP	ENSSSCG00000009131,ENSSSCG00000011257	PITX2,ACVR2B
GO:0098792	0.0969173	0.18368	2	64	xenophagy	BP	ENSSSCG00000002467,ENSSSCG00000016047	ASB2,MSTN
GO:0097352	0.0969972	0.18368	1	12	autophagosome maturation	BP	ENSSSCG00000027049	SNAPIN
GO:0005829	0.0974892	0.184235	10	759	cytosol	CC	ENSSSCG00000003812,ENSSSCG00000017667,ENSSSCG00000004728,ENSSSCG00000025447,ENSSSCG00000006141,ENSSSCG00000027049,ENSSSCG00000016720,ENSSSCG00000023110,ENSSSCG00000003342,ENSSSCG00000000111	PGM1,PTRH2,CAPN3,MID1IP1,CA3,SNAPIN,PGAM2,UBXN1,DVL1,BAIAP2L2
GO:0032924	0.0985095	0.18551	1	12	activin receptor signaling pathway	BP	ENSSSCG00000011257	ACVR2B
GO:0006814	0.0985649	0.18551	2	64	sodium ion transport	BP	ENSSSCG00000012606,ENSSSCG00000026526	ATP1B4,CATSPER4
GO:0007340	0.0998582	0.187373	1	13	acrosome reaction	BP	ENSSSCG00000023537	SYT8
GO:0045862	0.0999591	0.187373	1	13	positive regulation of proteolysis	BP	ENSSSCG00000004728	CAPN3
GO:0048747	0.100745	0.188464	1	13	muscle fiber development	BP	ENSSSCG00000030263	CHRNB1
GO:0002931	0.101107	0.18876	1	13	response to ischemia	BP	ENSSSCG00000022457	NOL3
GO:0004675	0.101365	0.188861	1	13	transmembrane receptor protein serine/threonine kinase activity	MF	ENSSSCG00000011257	ACVR2B
GO:0007409	0.102371	0.190162	2	66	axonogenesis	BP	ENSSSCG00000003342,ENSSSCG00000003449	DVL1,LRRC38
GO:0003824	0.102474	0.190162	7	486	catalytic activity	MF	ENSSSCG00000004728,ENSSSCG00000004729,ENSSSCG00000025268,ENSSSCG00000016720,ENSSSCG00000029204,ENSSSCG00000026127,ENSSSCG00000026725	CAPN3,GANC,CKM,PGAM2,--,--,--
GO:0008076	0.102977	0.190659	2	68	voltage-gated potassium channel complex	CC	ENSSSCG00000003159,ENSSSCG00000013379	KCNA7,KCNJ11
GO:0070273	0.103154	0.190659	1	13	phosphatidylinositol-4-phosphate binding	MF	ENSSSCG00000002852	PLEKHF1
GO:0031629	0.103919	0.191691	1	14	synaptic vesicle fusion to presynaptic membrane	BP	ENSSSCG00000027049	SNAPIN
GO:0061024	0.105694	0.194231	1	15	membrane organization	BP	ENSSSCG00000000111	BAIAP2L2
GO:0048240	0.105715	0.194231	1	14	sperm capacitation	BP	ENSSSCG00000026526	CATSPER4
GO:0007026	0.106177	0.194401	1	14	negative regulation of microtubule depolymerization	BP	ENSSSCG00000025447	MID1IP1
GO:0007029	0.106228	0.194401	1	13	endoplasmic reticulum organization	BP	ENSSSCG00000006390	CASQ1
GO:0001702	0.107057	0.195532	1	13	gastrulation with mouth forming second	BP	ENSSSCG00000011257	ACVR2B
GO:0051491	0.10879	0.198307	1	14	positive regulation of filopodium assembly	BP	ENSSSCG00000010603	NEURL1
GO:0006164	0.109482	0.198659	1	14	purine nucleotide biosynthetic process	BP	ENSSSCG00000028752	--
GO:0009409	0.109646	0.198659	1	14	response to cold	BP	ENSSSCG00000021328	PCSK1N
GO:0030234	0.109684	0.198659	1	14	enzyme regulator activity	MF	ENSSSCG00000029651	SLN
GO:0008089	0.109841	0.198659	1	15	anterograde axon cargo transport	BP	ENSSSCG00000027049	SNAPIN
GO:0007498	0.110223	0.198961	1	14	mesoderm development	BP	ENSSSCG00000011257	ACVR2B
GO:0009948	0.11076	0.199533	1	14	anterior/posterior axis specification	BP	ENSSSCG00000008446	SIX2
GO:0042476	0.110972	0.199533	1	14	odontogenesis	BP	ENSSSCG00000009131	PITX2
GO:0033017	0.111611	0.199707	1	14	sarcoplasmic reticulum membrane	CC	ENSSSCG00000002961	RYR1
GO:0071542	0.11197	0.199707	1	14	dopaminergic neuron differentiation	BP	ENSSSCG00000022593	TSHR
GO:0031225	0.111999	0.199707	1	15	anchored component of membrane	CC	ENSSSCG00000014795	ART1
GO:0070979	0.112039	0.199707	1	15	protein K11-linked ubiquitination	BP	ENSSSCG00000016722	UBE2D4
GO:0033198	0.112174	0.199707	1	14	response to ATP	BP	ENSSSCG00000013379	KCNJ11
GO:0070371	0.112362	0.199707	1	15	ERK1 and ERK2 cascade	BP	ENSSSCG00000027559	--
GO:0000209	0.113376	0.201114	2	69	protein polyubiquitination	BP	ENSSSCG00000023616,ENSSSCG00000002467	CDC34,ASB2
GO:0001501	0.113588	0.201114	2	70	skeletal system development	BP	ENSSSCG00000011257,ENSSSCG00000002555	ACVR2B,JAG2
GO:0019838	0.114214	0.201836	1	14	growth factor binding	MF	ENSSSCG00000011257	ACVR2B
GO:0007283	0.114777	0.202445	3	148	spermatogenesis	BP	ENSSSCG00000000633,ENSSSCG00000022528,ENSSSCG00000002555	YBX3,DAZAP1,JAG2
GO:0046676	0.116539	0.205162	1	15	negative regulation of insulin secretion	BP	ENSSSCG00000013379	KCNJ11
GO:0002230	0.117714	0.206297	2	72	positive regulation of defense response to virus by host	BP	ENSSSCG00000002467,ENSSSCG00000016047	ASB2,MSTN
GO:0045746	0.117767	0.206297	1	15	negative regulation of Notch signaling pathway	BP	ENSSSCG00000010603	NEURL1
GO:0009755	0.117852	0.206297	1	16	hormone-mediated signaling pathway	BP	ENSSSCG00000022593	TSHR
GO:0016818	0.118285	0.206665	1	16	hydrolase activity, acting on acid anhydrides, in phosphorus-containing anhydrides	MF	ENSSSCG00000002557	NUDT14
GO:0009311	0.118642	0.206897	1	16	oligosaccharide metabolic process	BP	ENSSSCG00000002264	ST8SIA2
GO:0034220	0.119054	0.207225	3	155	ion transmembrane transport	BP	ENSSSCG00000016462,ENSSSCG00000024784,ENSSSCG00000026526	CLCN1,CACNA1S,CATSPER4
GO:0000978	0.119581	0.207752	4	227	RNA polymerase II core promoter proximal region sequence-specific DNA binding	MF	ENSSSCG00000001621,ENSSSCG00000005087,ENSSSCG00000005089,ENSSSCG00000008446	TFEB,SIX1,SIX4,SIX2
GO:0060122	0.120068	0.208207	1	15	inner ear receptor stereocilium organization	BP	ENSSSCG00000022593	TSHR
GO:0008219	0.120376	0.208278	1	16	cell death	BP	ENSSSCG00000021632	--
GO:0043113	0.120558	0.208278	1	15	receptor clustering	BP	ENSSSCG00000003342	DVL1
GO:0032465	0.12178	0.209964	1	15	regulation of cytokinesis	BP	ENSSSCG00000003379	KLHL21
GO:0051443	0.122066	0.209964	1	15	positive regulation of ubiquitin-protein transferase activity	BP	ENSSSCG00000026536	DCUN1D2
GO:0004712	0.12232	0.209964	1	15	protein serine/threonine/tyrosine kinase activity	MF	ENSSSCG00000011257	ACVR2B
GO:0051924	0.122516	0.209964	1	16	regulation of calcium ion transport	BP	ENSSSCG00000029651	SLN
GO:0051281	0.122752	0.209964	1	16	positive regulation of release of sequestered calcium ion into cytosol	BP	ENSSSCG00000004728	CAPN3
GO:0030014	0.122895	0.209964	1	15	CCR4-NOT complex	CC	ENSSSCG00000017558	TOB1
GO:0048675	0.12353	0.210403	1	16	axon extension	BP	ENSSSCG00000003342	DVL1
GO:1903959	0.123831	0.210403	1	16	regulation of anion transmembrane transport	BP	ENSSSCG00000016462	CLCN1
GO:0043204	0.123833	0.210403	1	16	perikaryon	CC	ENSSSCG00000010603	NEURL1
GO:0004866	0.124562	0.210826	1	17	endopeptidase inhibitor activity	MF	ENSSSCG00000021328	PCSK1N
GO:0009952	0.12491	0.210826	2	75	anterior/posterior pattern specification	BP	ENSSSCG00000021974,ENSSSCG00000011257	--,ACVR2B
GO:0042787	0.124965	0.210826	2	73	protein ubiquitination involved in ubiquitin-dependent protein catabolic process	BP	ENSSSCG00000002467,ENSSSCG00000003379	ASB2,KLHL21
GO:0042327	0.124993	0.210826	1	17	positive regulation of phosphorylation	BP	ENSSSCG00000027559	--
GO:0097228	0.125259	0.210891	1	16	sperm principal piece	CC	ENSSSCG00000026526	CATSPER4
GO:0048513	0.126645	0.212837	1	17	organ development	BP	ENSSSCG00000005087	SIX1
GO:0006974	0.126969	0.212995	3	148	cellular response to DNA damage stimulus	BP	ENSSSCG00000030396,ENSSSCG00000007741,ENSSSCG00000013747	SETD7,NUPR2,RAD23A
GO:0045907	0.127529	0.212995	1	16	positive regulation of vasoconstriction	BP	ENSSSCG00000021585	OXTR
GO:0005355	0.127889	0.212995	1	17	glucose transmembrane transporter activity	MF	ENSSSCG00000023915	SLC2A4
GO:0035428	0.127889	0.212995	1	17	hexose transmembrane transport	BP	ENSSSCG00000023915	SLC2A4
GO:1904659	0.127889	0.212995	1	17	glucose transmembrane transport	BP	ENSSSCG00000023915	SLC2A4
GO:0060412	0.128907	0.214188	1	16	ventricular septum morphogenesis	BP	ENSSSCG00000009131	PITX2
GO:0004702	0.129106	0.214188	1	17	receptor signaling protein serine/threonine kinase activity	MF	ENSSSCG00000011257	ACVR2B
GO:0008528	0.129543	0.214188	1	17	G-protein coupled peptide receptor activity	MF	ENSSSCG00000022593	TSHR
GO:0005249	0.129687	0.214188	2	77	voltage-gated potassium channel activity	MF	ENSSSCG00000003159,ENSSSCG00000013379	KCNA7,KCNJ11
GO:0008152	0.12989	0.214188	13	1133	metabolic process	BP	ENSSSCG00000002557,ENSSSCG00000016441,ENSSSCG00000017667,ENSSSCG00000004729,ENSSSCG00000018006,ENSSSCG00000016720,ENSSSCG00000018005,ENSSSCG00000013898,ENSSSCG00000018003,ENSSSCG00000008046,ENSSSCG00000026701,ENSSSCG00000026127,ENSSSCG00000026725	NUDT14,ABCF2,PTRH2,GANC,--,PGAM2,MYH1,--,MYH2,PGP,PHOSPHO1,--,--
GO:0055010	0.129993	0.214188	1	18	ventricular cardiac muscle tissue morphogenesis	BP	ENSSSCG00000024061	TNNI1
GO:0004177	0.130332	0.214311	1	17	aminopeptidase activity	MF	ENSSSCG00000007517	NPEPL1
GO:0005242	0.130531	0.214311	1	17	inward rectifier potassium channel activity	MF	ENSSSCG00000013379	KCNJ11
GO:0010800	0.131464	0.215462	1	17	positive regulation of peptidyl-threonine phosphorylation	BP	ENSSSCG00000027559	--
GO:0006513	0.132325	0.216143	1	17	protein monoubiquitination	BP	ENSSSCG00000010603	NEURL1
GO:0034968	0.132347	0.216143	1	16	histone lysine methylation	BP	ENSSSCG00000030396	SETD7
GO:0032435	0.133535	0.217375	1	17	negative regulation of proteasomal ubiquitin-dependent protein catabolic process	BP	ENSSSCG00000023110	UBXN1
GO:0035329	0.133608	0.217375	1	17	hippo signaling	BP	ENSSSCG00000000736	TEAD4
GO:0045662	0.133805	0.217375	1	18	negative regulation of myoblast differentiation	BP	ENSSSCG00000016047	MSTN
GO:0015035	0.134906	0.218584	1	20	protein disulfide oxidoreductase activity	MF	ENSSSCG00000012663	ENOX2
GO:0021983	0.135129	0.218584	1	17	pituitary gland development	BP	ENSSSCG00000009131	PITX2
GO:0031016	0.135258	0.218584	1	17	pancreas development	BP	ENSSSCG00000011257	ACVR2B
GO:0005524	0.135675	0.218876	15	1327	ATP binding	MF	ENSSSCG00000023616,ENSSSCG00000016441,ENSSSCG00000004560,ENSSSCG00000010190,ENSSSCG00000005310,ENSSSCG00000007231,ENSSSCG00000025268,ENSSSCG00000003972,ENSSSCG00000023949,ENSSSCG00000018006,ENSSSCG00000016722,ENSSSCG00000018005,ENSSSCG00000024676,ENSSSCG00000018003,ENSSSCG00000011257	CDC34,ABCF2,--,ACTA1,TESK1,MYLK2,CKM,SLFNL1,--,--,UBE2D4,MYH1,SRPK3,MYH2,ACVR2B
GO:0001958	0.136222	0.219377	1	17	endochondral ossification	BP	ENSSSCG00000026701	PHOSPHO1
GO:0001701	0.136692	0.219752	3	151	in utero embryonic development	BP	ENSSSCG00000000633,ENSSSCG00000009131,ENSSSCG00000002555	YBX3,PITX2,JAG2
GO:0043524	0.13712	0.220057	2	80	negative regulation of neuron apoptotic process	BP	ENSSSCG00000005087,ENSSSCG00000005089	SIX1,SIX4
GO:0008373	0.138905	0.222152	1	19	sialyltransferase activity	MF	ENSSSCG00000002264	ST8SIA2
GO:0097503	0.138905	0.222152	1	19	sialylation	BP	ENSSSCG00000002264	ST8SIA2
GO:0005261	0.139947	0.223432	1	18	cation channel activity	MF	ENSSSCG00000013864	TMEM38A
GO:0048488	0.140936	0.224624	1	19	synaptic vesicle endocytosis	BP	ENSSSCG00000023537	SYT8
GO:0000287	0.141687	0.225433	3	162	magnesium ion binding	MF	ENSSSCG00000024162,ENSSSCG00000003812,ENSSSCG00000008046	IMPA2,PGM1,PGP
GO:0045070	0.142047	0.225619	1	18	positive regulation of viral genome replication	BP	ENSSSCG00000013747	RAD23A
GO:0010977	0.143251	0.226921	1	19	negative regulation of neuron projection development	BP	ENSSSCG00000027049	SNAPIN
GO:0030017	0.143357	0.226921	1	18	sarcomere	CC	ENSSSCG00000010190	ACTA1
GO:2001244	0.144027	0.227592	1	20	positive regulation of intrinsic apoptotic signaling pathway	BP	ENSSSCG00000002852	PLEKHF1
GO:0051209	0.144454	0.227878	1	18	release of sequestered calcium ion into cytosol	BP	ENSSSCG00000002961	RYR1
GO:0007269	0.144951	0.228273	1	20	neurotransmitter secretion	BP	ENSSSCG00000003342	DVL1
GO:0005763	0.146115	0.229716	1	20	mitochondrial small ribosomal subunit	CC	ENSSSCG00000007165	MRPS26
GO:0007517	0.146583	0.23006	1	21	muscle organ development	BP	ENSSSCG00000006174	JPH1
GO:0043027	0.146928	0.230211	1	20	cysteine-type endopeptidase inhibitor activity involved in apoptotic process	MF	ENSSSCG00000022457	NOL3
GO:0030100	0.149746	0.234063	1	20	regulation of endocytosis	BP	ENSSSCG00000015720	BIN1
GO:0007178	0.150302	0.234063	1	20	transmembrane receptor protein serine/threonine kinase signaling pathway	BP	ENSSSCG00000011257	ACVR2B
GO:0001502	0.150477	0.234063	1	20	cartilage condensation	BP	ENSSSCG00000000724	FGF6
GO:0048738	0.150622	0.234063	1	21	cardiac muscle tissue development	BP	ENSSSCG00000009131	PITX2
GO:0046323	0.15065	0.234063	1	20	glucose import	BP	ENSSSCG00000023915	SLC2A4
GO:0070534	0.151448	0.234862	1	20	protein K63-linked ubiquitination	BP	ENSSSCG00000016722	UBE2D4
GO:0030073	0.151671	0.234862	1	20	insulin secretion	BP	ENSSSCG00000011257	ACVR2B
GO:0030672	0.152168	0.235156	1	21	synaptic vesicle membrane	CC	ENSSSCG00000023537	SYT8
GO:0004683	0.152369	0.235156	1	21	calmodulin-dependent protein kinase activity	MF	ENSSSCG00000004560	--
GO:0036464	0.15404	0.237339	1	20	cytoplasmic ribonucleoprotein granule	CC	ENSSSCG00000018005	MYH1
GO:0001656	0.155099	0.238574	1	20	metanephros development	BP	ENSSSCG00000008446	SIX2
GO:0072001	0.155357	0.238575	1	19	renal system development	BP	ENSSSCG00000005087	SIX1
GO:0005637	0.155866	0.23896	1	20	nuclear inner membrane	CC	ENSSSCG00000012606	ATP1B4
GO:0071277	0.157003	0.240143	1	20	cellular response to calcium ion	BP	ENSSSCG00000004728	CAPN3
GO:0035116	0.157328	0.240143	1	21	embryonic hindlimb morphogenesis	BP	ENSSSCG00000009131	PITX2
GO:0055007	0.157743	0.240143	1	20	cardiac muscle cell differentiation	BP	ENSSSCG00000009131	PITX2
GO:0046627	0.158194	0.240143	1	22	negative regulation of insulin receptor signaling pathway	BP	ENSSSCG00000016047	MSTN
GO:0030878	0.1584	0.240143	1	20	thyroid gland development	BP	ENSSSCG00000005087	SIX1
GO:0016055	0.15841	0.240143	2	84	Wnt signaling pathway	BP	ENSSSCG00000009131,ENSSSCG00000003342	PITX2,DVL1
GO:0048813	0.158453	0.240143	1	20	dendrite morphogenesis	BP	ENSSSCG00000003342	DVL1
GO:0030054	0.161134	0.24358	3	168	cell junction	CC	ENSSSCG00000014796,ENSSSCG00000030263,ENSSSCG00000016287	CHRNA10,CHRNB1,CHRND
GO:0009749	0.161247	0.24358	1	21	response to glucose	BP	ENSSSCG00000011257	ACVR2B
GO:0004198	0.163396	0.246424	1	21	calcium-dependent cysteine-type endopeptidase activity	MF	ENSSSCG00000004728	CAPN3
GO:0003785	0.166187	0.25009	1	26	actin monomer binding	MF	ENSSSCG00000011508	LMOD3
GO:0098779	0.166367	0.25009	2	89	mitophagy in response to mitochondrial depolarization	BP	ENSSSCG00000002467,ENSSSCG00000016047	ASB2,MSTN
GO:0071320	0.168601	0.253039	1	22	cellular response to cAMP	BP	ENSSSCG00000000214	GPD1
GO:0006491	0.17011	0.25489	1	23	N-glycan processing	BP	ENSSSCG00000002264	ST8SIA2
GO:0016050	0.17066	0.255196	1	22	vesicle organization	BP	ENSSSCG00000002852	PLEKHF1
GO:0050796	0.171075	0.255196	1	25	regulation of insulin secretion	BP	ENSSSCG00000013379	KCNJ11
GO:0005351	0.171141	0.255196	1	23	sugar:proton symporter activity	MF	ENSSSCG00000023915	SLC2A4
GO:0003700	0.172414	0.256681	9	753	transcription factor activity, sequence-specific DNA binding	MF	ENSSSCG00000021974,ENSSSCG00000009131,ENSSSCG00000016704,ENSSSCG00000005087,ENSSSCG00000005089,ENSSSCG00000002648,ENSSSCG00000004856,ENSSSCG00000000736,ENSSSCG00000008446	--,PITX2,HOXA4,SIX1,SIX4,CBFA2T3,--,TEAD4,SIX2
GO:0003714	0.174296	0.258682	2	89	transcription corepressor activity	MF	ENSSSCG00000017558,ENSSSCG00000002648	TOB1,CBFA2T3
GO:0030016	0.174317	0.258682	1	22	myofibril	CC	ENSSSCG00000011508	LMOD3
GO:0007032	0.175141	0.259489	1	23	endosome organization	BP	ENSSSCG00000002852	PLEKHF1
GO:0005694	0.176338	0.260678	2	116	chromosome	CC	ENSSSCG00000030396,ENSSSCG00000028776	SETD7,HILS1
GO:0009306	0.176507	0.260678	1	25	protein secretion	BP	ENSSSCG00000025791	MON1A
GO:0018024	0.177873	0.262278	1	22	histone-lysine N-methyltransferase activity	MF	ENSSSCG00000030396	SETD7
GO:0043197	0.178349	0.262561	1	23	dendritic spine	CC	ENSSSCG00000010603	NEURL1
GO:0005104	0.179002	0.263105	1	28	fibroblast growth factor receptor binding	MF	ENSSSCG00000000724	FGF6
GO:0040018	0.179508	0.26317	1	24	positive regulation of multicellular organism growth	BP	ENSSSCG00000022593	TSHR
GO:0003730	0.179615	0.26317	1	23	mRNA 3'-UTR binding	MF	ENSSSCG00000000633	YBX3
GO:0051017	0.181677	0.26577	1	24	actin filament bundle assembly	BP	ENSSSCG00000000111	BAIAP2L2
GO:0035335	0.182171	0.265913	2	97	peptidyl-tyrosine dephosphorylation	BP	ENSSSCG00000008046,ENSSSCG00000006189	PGP,--
GO:0001569	0.182348	0.265913	1	24	patterning of blood vessels	BP	ENSSSCG00000009131	PITX2
GO:0001105	0.18383	0.267253	1	26	RNA polymerase II transcription coactivator activity	MF	ENSSSCG00000009131	PITX2
GO:0004725	0.183844	0.267253	2	97	protein tyrosine phosphatase activity	MF	ENSSSCG00000008046,ENSSSCG00000006189	PGP,--
GO:0016620	0.184754	0.268044	1	24	oxidoreductase activity, acting on the aldehyde or oxo group of donors, NAD or NADP as acceptor	MF	ENSSSCG00000000694	--
GO:0009408	0.184967	0.268044	1	24	response to heat	BP	ENSSSCG00000006390	CASQ1
GO:0003677	0.187511	0.270909	12	1121	DNA binding	MF	ENSSSCG00000000633,ENSSSCG00000021974,ENSSSCG00000009131,ENSSSCG00000016704,ENSSSCG00000005087,ENSSSCG00000005089,ENSSSCG00000028776,ENSSSCG00000024661,ENSSSCG00000004856,ENSSSCG00000000736,ENSSSCG00000008446,ENSSSCG00000007999	YBX3,--,PITX2,HOXA4,SIX1,SIX4,HILS1,ZNF524,--,TEAD4,SIX2,--
GO:0001658	0.187674	0.270909	1	26	branching involved in ureteric bud morphogenesis	BP	ENSSSCG00000005087	SIX1
GO:0030501	0.18808	0.270909	1	25	positive regulation of bone mineralization	BP	ENSSSCG00000011257	ACVR2B
GO:0045747	0.188115	0.270909	1	25	positive regulation of Notch signaling pathway	BP	ENSSSCG00000002555	JAG2
GO:0006461	0.189132	0.271591	1	24	protein complex assembly	BP	ENSSSCG00000004728	CAPN3
GO:0060048	0.189175	0.271591	1	26	cardiac muscle contraction	BP	ENSSSCG00000024061	TNNI1
GO:0031624	0.190241	0.272699	1	25	ubiquitin conjugating enzyme binding	MF	ENSSSCG00000026536	DCUN1D2
GO:0048791	0.190806	0.273085	1	26	calcium ion-dependent exocytosis of neurotransmitter	BP	ENSSSCG00000023537	SYT8
GO:0005844	0.192174	0.274619	1	26	polysome	CC	ENSSSCG00000000633	YBX3
GO:0032266	0.193363	0.275892	1	25	phosphatidylinositol-3-phosphate binding	MF	ENSSSCG00000002852	PLEKHF1
GO:0050808	0.194295	0.276619	1	25	synapse organization	BP	ENSSSCG00000003342	DVL1
GO:0006730	0.19461	0.276619	1	27	one-carbon metabolic process	BP	ENSSSCG00000006141	CA3
GO:0030136	0.194768	0.276619	1	25	clathrin-coated vesicle	CC	ENSSSCG00000003342	DVL1
GO:0032947	0.196066	0.27765	1	25	protein complex scaffold	MF	ENSSSCG00000004728	CAPN3
GO:0010508	0.196094	0.27765	1	26	positive regulation of autophagy	BP	ENSSSCG00000002852	PLEKHF1
GO:0001102	0.196492	0.277789	1	26	RNA polymerase II activating transcription factor binding	MF	ENSSSCG00000009131	PITX2
GO:0045668	0.198175	0.279741	1	27	negative regulation of osteoblast differentiation	BP	ENSSSCG00000017558	TOB1
GO:0046332	0.200139	0.282083	1	27	SMAD binding	MF	ENSSSCG00000017558	TOB1
GO:0001657	0.20076	0.282202	1	27	ureteric bud development	BP	ENSSSCG00000005087	SIX1
GO:0030217	0.200949	0.282202	1	27	T cell differentiation	BP	ENSSSCG00000002555	JAG2
GO:0030971	0.201301	0.282202	1	27	receptor tyrosine kinase binding	MF	ENSSSCG00000017558	TOB1
GO:0008333	0.201666	0.282202	1	26	endosome to lysosome transport	BP	ENSSSCG00000027049	SNAPIN
GO:0007154	0.201747	0.282202	1	27	cell communication	BP	ENSSSCG00000002555	JAG2
GO:0031122	0.202659	0.28288	1	28	cytoplasmic microtubule organization	BP	ENSSSCG00000003342	DVL1
GO:0018107	0.203096	0.28288	1	27	peptidyl-threonine phosphorylation	BP	ENSSSCG00000007231	MYLK2
GO:0007275	0.203148	0.28288	3	194	multicellular organismal development	BP	ENSSSCG00000009131,ENSSSCG00000016704,ENSSSCG00000002555	PITX2,HOXA4,JAG2
GO:0009566	0.203795	0.283355	1	28	fertilization	BP	ENSSSCG00000000633	YBX3
GO:0030177	0.204272	0.283592	1	27	positive regulation of Wnt signaling pathway	BP	ENSSSCG00000003342	DVL1
GO:0071805	0.204898	0.283765	2	104	potassium ion transmembrane transport	BP	ENSSSCG00000003159,ENSSSCG00000013379	KCNA7,KCNJ11
GO:0030173	0.205415	0.283765	1	28	integral component of Golgi membrane	CC	ENSSSCG00000002264	ST8SIA2
GO:0030145	0.205512	0.283765	1	27	manganese ion binding	MF	ENSSSCG00000007517	NPEPL1
GO:0006096	0.205622	0.283765	1	30	glycolytic process	BP	ENSSSCG00000016720	PGAM2
GO:0007265	0.206675	0.284392	1	27	Ras protein signal transduction	BP	ENSSSCG00000028387	CNKSR1
GO:0004114	0.206691	0.284392	1	28	3',5'-cyclic-nucleotide phosphodiesterase activity	MF	ENSSSCG00000013898	--
GO:0030036	0.207373	0.284907	2	105	actin cytoskeleton organization	BP	ENSSSCG00000017792,ENSSSCG00000029322	--,--
GO:0007040	0.208674	0.28627	1	27	lysosome organization	BP	ENSSSCG00000027049	SNAPIN
GO:0022891	0.209238	0.286619	1	27	substrate-specific transmembrane transporter activity	MF	ENSSSCG00000023915	SLC2A4
GO:0014704	0.209565	0.286643	1	28	intercalated disc	CC	ENSSSCG00000018005	MYH1
GO:0030838	0.217667	0.297286	1	31	positive regulation of actin filament polymerization	BP	ENSSSCG00000000111	BAIAP2L2
GO:0051898	0.21913	0.298843	1	29	negative regulation of protein kinase B signaling	BP	ENSSSCG00000016047	MSTN
GO:0017148	0.221181	0.301097	1	30	negative regulation of translation	BP	ENSSSCG00000017558	TOB1
GO:0016791	0.221433	0.301097	2	109	phosphatase activity	MF	ENSSSCG00000008046,ENSSSCG00000026701	PGP,PHOSPHO1
GO:0048306	0.222621	0.302269	1	31	calcium-dependent protein binding	MF	ENSSSCG00000023537	SYT8
GO:0006468	0.224794	0.303704	7	601	protein phosphorylation	BP	ENSSSCG00000004560,ENSSSCG00000005310,ENSSSCG00000007231,ENSSSCG00000023949,ENSSSCG00000024676,ENSSSCG00000011257,ENSSSCG00000029204	--,TESK1,MYLK2,--,SRPK3,ACVR2B,--
GO:0042802	0.224823	0.303704	5	390	identical protein binding	MF	ENSSSCG00000029471,ENSSSCG00000015720,ENSSSCG00000003342,ENSSSCG00000016047,ENSSSCG00000022457	STAC3,BIN1,DVL1,MSTN,NOL3
GO:0001725	0.224829	0.303704	1	30	stress fiber	CC	ENSSSCG00000010190	ACTA1
GO:0048536	0.22499	0.303704	1	31	spleen development	BP	ENSSSCG00000009131	PITX2
GO:0016328	0.225335	0.303727	1	30	lateral plasma membrane	CC	ENSSSCG00000003342	DVL1
GO:0030514	0.226731	0.304932	1	32	negative regulation of BMP signaling pathway	BP	ENSSSCG00000017558	TOB1
GO:0048839	0.226888	0.304932	1	31	inner ear development	BP	ENSSSCG00000005087	SIX1
GO:0030426	0.227555	0.305077	1	31	growth cone	CC	ENSSSCG00000003342	DVL1
GO:0042995	0.227654	0.305077	1	31	cell projection	CC	ENSSSCG00000010304	MYOZ1
GO:0031397	0.228474	0.305733	1	32	negative regulation of protein ubiquitination	BP	ENSSSCG00000023110	UBXN1
GO:0004674	0.229554	0.306734	4	291	protein serine/threonine kinase activity	MF	ENSSSCG00000007231,ENSSSCG00000023949,ENSSSCG00000024676,ENSSSCG00000011257	MYLK2,--,SRPK3,ACVR2B
GO:0005884	0.230924	0.30812	1	31	actin filament	CC	ENSSSCG00000010190	ACTA1
GO:0001932	0.233066	0.31053	1	32	regulation of protein phosphorylation	BP	ENSSSCG00000003342	DVL1
GO:0006606	0.234084	0.310915	1	33	protein import into nucleus	BP	ENSSSCG00000008446	SIX2
GO:0006366	0.234168	0.310915	2	115	transcription from RNA polymerase II promoter	BP	ENSSSCG00000001621,ENSSSCG00000003342	TFEB,DVL1
GO:0030424	0.234361	0.310915	2	109	axon	CC	ENSSSCG00000015720,ENSSSCG00000003342	BIN1,DVL1
GO:0002062	0.235209	0.311593	1	33	chondrocyte differentiation	BP	ENSSSCG00000008446	SIX2
GO:0030175	0.238408	0.315366	1	32	filopodium	CC	ENSSSCG00000010190	ACTA1
GO:0043406	0.238804	0.315366	1	34	positive regulation of MAP kinase activity	BP	ENSSSCG00000027559	--
GO:0032869	0.239079	0.315366	1	32	cellular response to insulin stimulus	BP	ENSSSCG00000023915	SLC2A4
GO:0006289	0.241245	0.31777	1	34	nucleotide-excision repair	BP	ENSSSCG00000013747	RAD23A
GO:0008543	0.242011	0.318327	1	38	fibroblast growth factor receptor signaling pathway	BP	ENSSSCG00000000724	FGF6
GO:0051259	0.242565	0.318604	1	33	protein oligomerization	BP	ENSSSCG00000022457	NOL3
GO:0043588	0.243072	0.318816	1	32	skin development	BP	ENSSSCG00000002961	RYR1
GO:2001237	0.243624	0.319089	1	33	negative regulation of extrinsic apoptotic signaling pathway	BP	ENSSSCG00000022457	NOL3
GO:0008286	0.244318	0.319545	1	34	insulin receptor signaling pathway	BP	ENSSSCG00000000111	BAIAP2L2
GO:0045596	0.246413	0.321637	1	35	negative regulation of cell differentiation	BP	ENSSSCG00000008446	SIX2
GO:0001669	0.246611	0.321637	1	36	acrosomal vesicle	CC	ENSSSCG00000026526	CATSPER4
GO:0000976	0.250124	0.325104	1	34	transcription regulatory region sequence-specific DNA binding	MF	ENSSSCG00000009131	PITX2
GO:0005251	0.250576	0.325104	1	35	delayed rectifier potassium channel activity	MF	ENSSSCG00000003159	KCNA7
GO:0045669	0.250795	0.325104	1	35	positive regulation of osteoblast differentiation	BP	ENSSSCG00000011257	ACVR2B
GO:0007266	0.250962	0.325104	1	36	Rho protein signal transduction	BP	ENSSSCG00000028387	CNKSR1
GO:0005109	0.251025	0.325104	1	35	frizzled binding	MF	ENSSSCG00000003342	DVL1
GO:0030155	0.253866	0.327693	1	34	regulation of cell adhesion	BP	ENSSSCG00000002555	JAG2
GO:0072372	0.253994	0.327693	1	34	primary cilium	CC	ENSSSCG00000013898	--
GO:0031490	0.25443	0.327693	1	36	chromatin DNA binding	MF	ENSSSCG00000009131	PITX2
GO:0010107	0.254439	0.327693	1	35	potassium ion import	BP	ENSSSCG00000013379	KCNJ11
GO:0030178	0.259916	0.33428	1	39	negative regulation of Wnt signaling pathway	BP	ENSSSCG00000030113	SHISA2
GO:0005901	0.261036	0.335256	1	35	caveola	CC	ENSSSCG00000002642	CDH15
GO:0044297	0.26179	0.335759	1	36	cell body	CC	ENSSSCG00000010190	ACTA1
GO:0007156	0.262917	0.336737	2	118	homophilic cell adhesion via plasma membrane adhesion molecules	BP	ENSSSCG00000024790,ENSSSCG00000002642	--,CDH15
GO:0051287	0.263285	0.336743	1	36	NAD binding	MF	ENSSSCG00000000214	GPD1
GO:0021915	0.265097	0.338592	1	35	neural tube development	BP	ENSSSCG00000003342	DVL1
GO:0071230	0.265821	0.33905	1	37	cellular response to amino acid stimulus	BP	ENSSSCG00000010603	NEURL1
GO:0004713	0.26693	0.339996	5	409	protein tyrosine kinase activity	MF	ENSSSCG00000005310,ENSSSCG00000007231,ENSSSCG00000027559,ENSSSCG00000024676,ENSSSCG00000011257	TESK1,MYLK2,--,SRPK3,ACVR2B
GO:0032091	0.268536	0.341571	1	38	negative regulation of protein binding	BP	ENSSSCG00000003342	DVL1
GO:0022008	0.270939	0.343257	1	37	neurogenesis	BP	ENSSSCG00000005087	SIX1
GO:0014069	0.271193	0.343257	1	38	postsynaptic density	CC	ENSSSCG00000010603	NEURL1
GO:0016301	0.271246	0.343257	4	314	kinase activity	MF	ENSSSCG00000005310,ENSSSCG00000007231,ENSSSCG00000025268,ENSSSCG00000011257	TESK1,MYLK2,CKM,ACVR2B
GO:0042277	0.271343	0.343257	1	39	peptide binding	MF	ENSSSCG00000021585	OXTR
GO:0030674	0.271999	0.343616	1	37	protein binding, bridging	MF	ENSSSCG00000028387	CNKSR1
GO:0007268	0.273431	0.344956	2	128	synaptic transmission	BP	ENSSSCG00000027049,ENSSSCG00000017510	SNAPIN,CACNB1
GO:0046777	0.274804	0.346216	2	123	protein autophosphorylation	BP	ENSSSCG00000007231,ENSSSCG00000023949	MYLK2,--
GO:0000502	0.276692	0.347887	1	42	proteasome complex	CC	ENSSSCG00000023110	UBXN1
GO:0005765	0.276882	0.347887	2	124	lysosomal membrane	CC	ENSSSCG00000027559,ENSSSCG00000007799	--,MYLPF
GO:0004672	0.278263	0.349148	6	534	protein kinase activity	MF	ENSSSCG00000004560,ENSSSCG00000005310,ENSSSCG00000007231,ENSSSCG00000023949,ENSSSCG00000024676,ENSSSCG00000011257	--,TESK1,MYLK2,--,SRPK3,ACVR2B
GO:0046872	0.282056	0.353428	17	1742	metal ion binding	MF	ENSSSCG00000020746,ENSSSCG00000002557,ENSSSCG00000003812,ENSSSCG00000028752,ENSSSCG00000027076,ENSSSCG00000002852,ENSSSCG00000006141,ENSSSCG00000015834,ENSSSCG00000029471,ENSSSCG00000010603,ENSSSCG00000002648,ENSSSCG00000013898,ENSSSCG00000024661,ENSSSCG00000022319,ENSSSCG00000011257,ENSSSCG00000010300,ENSSSCG00000006189	TRIM7,NUDT14,PGM1,--,CYHR1,PLEKHF1,CA3,RNF122,STAC3,NEURL1,CBFA2T3,--,ZNF524,ZNF784,ACVR2B,MSS51,--
GO:0008344	0.283773	0.3551	1	40	adult locomotory behavior	BP	ENSSSCG00000022593	TSHR
GO:0046854	0.284447	0.355462	1	41	phosphatidylinositol phosphorylation	BP	ENSSSCG00000024162	IMPA2
GO:0010976	0.287205	0.357999	1	40	positive regulation of neuron projection development	BP	ENSSSCG00000003342	DVL1
GO:0030141	0.28725	0.357999	1	43	secretory granule	CC	ENSSSCG00000021328	PCSK1N
GO:0030276	0.288525	0.359106	1	40	clathrin binding	MF	ENSSSCG00000023537	SYT8
GO:0007179	0.29103	0.361737	1	41	transforming growth factor beta receptor signaling pathway	BP	ENSSSCG00000016047	MSTN
GO:0001570	0.293489	0.364304	1	41	vasculogenesis	BP	ENSSSCG00000009131	PITX2
GO:0016310	0.294673	0.365284	4	327	phosphorylation	BP	ENSSSCG00000005310,ENSSSCG00000007231,ENSSSCG00000025268,ENSSSCG00000011257	TESK1,MYLK2,CKM,ACVR2B
GO:0009267	0.295345	0.365628	1	42	cellular response to starvation	BP	ENSSSCG00000007741	NUPR2
GO:0043130	0.296897	0.367059	1	43	ubiquitin binding	MF	ENSSSCG00000023110	UBXN1
GO:0007204	0.298625	0.368702	1	44	positive regulation of cytosolic calcium ion concentration	BP	ENSSSCG00000014796	CHRNA10
GO:0009653	0.299308	0.369054	1	43	anatomical structure morphogenesis	BP	ENSSSCG00000009131	PITX2
GO:0055085	0.300038	0.369248	6	551	transmembrane transport	BP	ENSSSCG00000016462,ENSSSCG00000024784,ENSSSCG00000023915,ENSSSCG00000026526,ENSSSCG00000002961,ENSSSCG00000003159	CLCN1,CACNA1S,SLC2A4,CATSPER4,RYR1,KCNA7
GO:0043010	0.300263	0.369248	1	44	camera-type eye development	BP	ENSSSCG00000009131	PITX2
GO:0016616	0.302385	0.371365	1	44	oxidoreductase activity, acting on the CH-OH group of donors, NAD or NADP as acceptor	MF	ENSSSCG00000000214	GPD1
GO:0005737	0.303078	0.371722	31	3410	cytoplasm	CC	ENSSSCG00000020746,ENSSSCG00000024162,ENSSSCG00000023616,ENSSSCG00000029241,ENSSSCG00000000633,ENSSSCG00000000298,ENSSSCG00000010190,ENSSSCG00000007231,ENSSSCG00000004728,ENSSSCG00000024784,ENSSSCG00000022748,ENSSSCG00000023537,ENSSSCG00000025447,ENSSSCG00000028752,ENSSSCG00000023949,ENSSSCG00000005392,ENSSSCG00000001621,ENSSSCG00000008200,ENSSSCG00000006141,ENSSSCG00000009131,ENSSSCG00000005089,…	TRIM7,IMPA2,CDC34,ASB10,YBX3,--,ACTA1,MYLK2,CAPN3,CACNA1S,--,SYT8,MID1IP1,--,--,--,TFEB,ANKRD23,CA3,PITX2,SIX4,BIN1,NEURL1,TOB1,UBXN1,RYR1,ACVR2B,SIX2,NPEPL1,PYGM,DAZAP1
GO:0042383	0.303926	0.372152	1	45	sarcolemma	CC	ENSSSCG00000016462	CLCN1
GO:0000149	0.304233	0.372152	1	47	SNARE binding	MF	ENSSSCG00000027049	SNAPIN
GO:0007189	0.305313	0.372981	1	45	adenylate cyclase-activating G-protein coupled receptor signaling pathway	BP	ENSSSCG00000022593	TSHR
GO:0030855	0.305912	0.37322	1	44	epithelial cell differentiation	BP	ENSSSCG00000005087	SIX1
GO:0072659	0.306539	0.373493	1	46	protein localization to plasma membrane	BP	ENSSSCG00000002852	PLEKHF1
GO:0043234	0.310981	0.378408	3	232	protein complex	CC	ENSSSCG00000004728,ENSSSCG00000002961,ENSSSCG00000011257	CAPN3,RYR1,ACVR2B
GO:0001933	0.311679	0.378759	1	44	negative regulation of protein phosphorylation	BP	ENSSSCG00000003342	DVL1
GO:0016311	0.31252	0.379284	2	137	dephosphorylation	BP	ENSSSCG00000008046,ENSSSCG00000026701	PGP,PHOSPHO1
GO:0051117	0.313054	0.379435	1	46	ATPase binding	MF	ENSSSCG00000023110	UBXN1
GO:0090263	0.324514	0.39281	1	47	positive regulation of canonical Wnt signaling pathway	BP	ENSSSCG00000003342	DVL1
GO:0043161	0.326534	0.39474	2	143	proteasome-mediated ubiquitin-dependent protein catabolic process	BP	ENSSSCG00000023616,ENSSSCG00000013747	CDC34,RAD23A
GO:0032870	0.327181	0.395006	1	48	cellular response to hormone stimulus	BP	ENSSSCG00000021585	OXTR
GO:0032147	0.328519	0.396105	1	49	activation of protein kinase activity	BP	ENSSSCG00000011257	ACVR2B
GO:0006821	0.331351	0.399	1	48	chloride transport	BP	ENSSSCG00000016462	CLCN1
GO:0006888	0.33544	0.403399	1	50	ER to Golgi vesicle-mediated transport	BP	ENSSSCG00000021632	--
GO:0004553	0.336662	0.404344	1	49	hydrolase activity, hydrolyzing O-glycosyl compounds	MF	ENSSSCG00000004729	GANC
GO:0001227	0.339403	0.407107	1	50	transcriptional repressor activity, RNA polymerase II transcription regulatory region sequence-specific binding	MF	ENSSSCG00000000633	YBX3
GO:0043065	0.345881	0.414342	2	147	positive regulation of apoptotic process	BP	ENSSSCG00000015720,ENSSSCG00000010603	BIN1,NEURL1
GO:0000151	0.347304	0.415142	1	50	ubiquitin ligase complex	CC	ENSSSCG00000026536	DCUN1D2
GO:1903955	0.347538	0.415142	1	52	positive regulation of protein targeting to mitochondrion	BP	ENSSSCG00000000866	MYBPC1
GO:0045944	0.347894	0.415142	7	692	positive regulation of transcription from RNA polymerase II promoter	BP	ENSSSCG00000005392,ENSSSCG00000001621,ENSSSCG00000003143,ENSSSCG00000009131,ENSSSCG00000005087,ENSSSCG00000005089,ENSSSCG00000008446	--,TFEB,MAMSTR,PITX2,SIX1,SIX4,SIX2
GO:0030170	0.349805	0.416885	1	51	pyridoxal phosphate binding	MF	ENSSSCG00000013022	PYGM
GO:0005125	0.350546	0.417231	2	174	cytokine activity	MF	ENSSSCG00000016047,ENSSSCG00000013928	MSTN,--
GO:0043565	0.351915	0.418323	5	479	sequence-specific DNA binding	MF	ENSSSCG00000009131,ENSSSCG00000016704,ENSSSCG00000005087,ENSSSCG00000005089,ENSSSCG00000008446	PITX2,HOXA4,SIX1,SIX4,SIX2
GO:0005667	0.353672	0.419646	2	147	transcription factor complex	CC	ENSSSCG00000009131,ENSSSCG00000005087	PITX2,SIX1
GO:0000786	0.353935	0.419646	1	78	nucleosome	CC	ENSSSCG00000028776	HILS1
GO:0023014	0.362358	0.429084	1	56	signal transduction by protein phosphorylation	BP	ENSSSCG00000011257	ACVR2B
GO:0008021	0.364129	0.43063	1	56	synaptic vesicle	CC	ENSSSCG00000027049	SNAPIN
GO:0060021	0.366186	0.431699	1	54	palate development	BP	ENSSSCG00000011257	ACVR2B
GO:0005267	0.367011	0.431699	1	55	potassium channel activity	MF	ENSSSCG00000003159	KCNA7
GO:0030334	0.367371	0.431699	1	55	regulation of cell migration	BP	ENSSSCG00000009131	PITX2
GO:0003684	0.367547	0.431699	1	54	damaged DNA binding	MF	ENSSSCG00000013747	RAD23A
GO:0030183	0.367649	0.431699	1	66	B cell differentiation	BP	ENSSSCG00000022593	TSHR
GO:0002020	0.36783	0.431699	1	56	protease binding	MF	ENSSSCG00000002961	RYR1
GO:0000122	0.368883	0.432387	5	482	negative regulation of transcription from RNA polymerase II promoter	BP	ENSSSCG00000000633,ENSSSCG00000021974,ENSSSCG00000005087,ENSSSCG00000007741,ENSSSCG00000011257	YBX3,--,SIX1,NUPR2,ACVR2B
GO:0008081	0.369714	0.432813	1	54	phosphoric diester hydrolase activity	MF	ENSSSCG00000013898	--
GO:0002039	0.370655	0.43287	1	55	p53 binding	MF	ENSSSCG00000030396	SETD7
GO:0009791	0.370698	0.43287	1	55	post-embryonic development	BP	ENSSSCG00000011257	ACVR2B
GO:0007015	0.37313	0.435162	1	59	actin filament organization	BP	ENSSSCG00000011508	LMOD3
GO:0016192	0.374201	0.435862	2	158	vesicle-mediated transport	BP	ENSSSCG00000025791,ENSSSCG00000018003	MON1A,MYH2
GO:0008013	0.375378	0.436684	1	55	beta-catenin binding	MF	ENSSSCG00000003342	DVL1
GO:0006334	0.381075	0.442755	1	71	nucleosome assembly	BP	ENSSSCG00000028776	HILS1
GO:0019905	0.383783	0.445248	1	60	syntaxin binding	MF	ENSSSCG00000023537	SYT8
GO:0050728	0.384668	0.445248	1	58	negative regulation of inflammatory response	BP	ENSSSCG00000025554	FEM1A
GO:0007507	0.384835	0.445248	2	158	heart development	BP	ENSSSCG00000009131,ENSSSCG00000011257	PITX2,ACVR2B
GO:0016023	0.385144	0.445248	1	58	cytoplasmic membrane-bounded vesicle	CC	ENSSSCG00000003342	DVL1
GO:0003697	0.390016	0.450318	1	61	single-stranded DNA binding	MF	ENSSSCG00000000633	YBX3
GO:0022857	0.391509	0.451327	1	59	transmembrane transporter activity	MF	ENSSSCG00000023915	SLC2A4
GO:0015992	0.391865	0.451327	1	65	proton transport	BP	ENSSSCG00000023915	SLC2A4
GO:0005516	0.392422	0.451407	1	61	calmodulin binding	MF	ENSSSCG00000029204	--
GO:0016829	0.396107	0.455081	1	60	lyase activity	MF	ENSSSCG00000006141	CA3
GO:0016798	0.398213	0.456933	1	60	hydrolase activity, acting on glycosyl bonds	MF	ENSSSCG00000004729	GANC
GO:0044325	0.398714	0.456942	1	61	ion channel binding	MF	ENSSSCG00000013379	KCNJ11
GO:0005623	0.404433	0.462924	1	73	cell	CC	ENSSSCG00000025791	MON1A
GO:0005543	0.408563	0.467073	1	66	phospholipid binding	MF	ENSSSCG00000000111	BAIAP2L2
GO:0016853	0.412746	0.47086	1	68	isomerase activity	MF	ENSSSCG00000016720	PGAM2
GO:0006874	0.412892	0.47086	1	65	cellular calcium ion homeostasis	BP	ENSSSCG00000002961	RYR1
GO:0072562	0.413853	0.471026	1	64	blood microparticle	CC	ENSSSCG00000010190	ACTA1
GO:0042493	0.414055	0.471026	1	64	response to drug	BP	ENSSSCG00000013379	KCNJ11
GO:0005923	0.423052	0.48067	1	68	bicellular tight junction	CC	ENSSSCG00000021632	--
GO:0007346	0.425367	0.482601	1	67	regulation of mitotic cell cycle	BP	ENSSSCG00000023949	--
GO:0005759	0.425794	0.482601	1	68	mitochondrial matrix	CC	ENSSSCG00000006390	CASQ1
GO:0000981	0.42745	0.483886	2	176	RNA polymerase II transcription factor activity, sequence-specific DNA binding	MF	ENSSSCG00000009131,ENSSSCG00000024661	PITX2,ZNF524
GO:0005856	0.428343	0.484203	2	173	cytoskeleton	CC	ENSSSCG00000010190,ENSSSCG00000011508	ACTA1,LMOD3
GO:0042127	0.428776	0.484203	2	180	regulation of cell proliferation	BP	ENSSSCG00000009131,ENSSSCG00000002555	PITX2,JAG2
GO:0001764	0.432192	0.487466	1	68	neuron migration	BP	ENSSSCG00000009131	PITX2
GO:0005777	0.434084	0.489005	1	67	peroxisome	CC	ENSSSCG00000005671	CRAT
GO:0031175	0.441493	0.496747	1	71	neuron projection development	BP	ENSSSCG00000021632	--
GO:0016746	0.442857	0.497676	1	70	transferase activity, transferring acyl groups	MF	ENSSSCG00000005671	CRAT
GO:0031625	0.444222	0.498512	2	182	ubiquitin protein ligase binding	MF	ENSSSCG00000023616,ENSSSCG00000023110	CDC34,UBXN1
GO:0004867	0.444677	0.498512	1	77	serine-type endopeptidase inhibitor activity	MF	ENSSSCG00000021328	PCSK1N
GO:0006812	0.447981	0.50124	1	71	cation transport	BP	ENSSSCG00000030263	CHRNB1
GO:0060070	0.448193	0.50124	1	70	canonical Wnt signaling pathway	BP	ENSSSCG00000003342	DVL1
GO:0030246	0.451747	0.504606	1	72	carbohydrate binding	MF	ENSSSCG00000004729	GANC
GO:0031982	0.453317	0.505749	1	71	vesicle	CC	ENSSSCG00000021632	--
GO:0007605	0.454387	0.506183	1	72	sensory perception of sound	BP	ENSSSCG00000005087	SIX1
GO:0005615	0.454799	0.506183	7	834	extracellular space	CC	ENSSSCG00000010190,ENSSSCG00000021328,ENSSSCG00000027559,ENSSSCG00000004928,ENSSSCG00000013898,ENSSSCG00000016047,ENSSSCG00000013928	ACTA1,PCSK1N,--,CILP,--,MSTN,--
GO:0030182	0.462696	0.514353	1	77	neuron differentiation	BP	ENSSSCG00000021974	--
GO:0000977	0.463894	0.515067	2	187	RNA polymerase II regulatory region sequence-specific DNA binding	MF	ENSSSCG00000000633,ENSSSCG00000024661	YBX3,ZNF524
GO:1902476	0.46497	0.515644	1	74	chloride transmembrane transport	BP	ENSSSCG00000016462	CLCN1
GO:0005770	0.468729	0.51919	1	74	late endosome	CC	ENSSSCG00000023714	SLC31A2
GO:0051092	0.473359	0.523692	1	78	positive regulation of NF-kappaB transcription factor activity	BP	ENSSSCG00000004728	CAPN3
GO:0043235	0.476568	0.526311	1	76	receptor complex	CC	ENSSSCG00000011257	ACVR2B
GO:0030496	0.476863	0.526311	1	75	midbody	CC	ENSSSCG00000007800	2017-09-01
GO:0032403	0.477961	0.526895	1	78	protein complex binding	MF	ENSSSCG00000008446	SIX2
GO:0008201	0.480305	0.52885	1	80	heparin binding	MF	ENSSSCG00000016047	MSTN
GO:0004721	0.485516	0.533952	1	81	phosphoprotein phosphatase activity	MF	ENSSSCG00000006189	--
GO:0050821	0.492125	0.540579	1	83	protein stabilization	BP	ENSSSCG00000003342	DVL1
GO:0030027	0.494149	0.542159	1	82	lamellipodium	CC	ENSSSCG00000010190	ACTA1
GO:0005802	0.494844	0.542279	1	82	trans-Golgi network	CC	ENSSSCG00000021328	PCSK1N
GO:0008134	0.499314	0.546531	2	199	transcription factor binding	MF	ENSSSCG00000009131,ENSSSCG00000008446	PITX2,SIX2
GO:0005789	0.50217	0.549008	2	208	endoplasmic reticulum membrane	CC	ENSSSCG00000021632,ENSSSCG00000006174	--,JPH1
GO:0019899	0.503102	0.549377	2	200	enzyme binding	MF	ENSSSCG00000003342,ENSSSCG00000002961	DVL1,RYR1
GO:0018108	0.506492	0.552428	1	83	peptidyl-tyrosine phosphorylation	BP	ENSSSCG00000005310	TESK1
GO:0010628	0.526574	0.573656	2	212	positive regulation of gene expression	BP	ENSSSCG00000010190,ENSSSCG00000007231	ACTA1,MYLK2
GO:0006486	0.527488	0.573976	1	91	protein glycosylation	BP	ENSSSCG00000002264	ST8SIA2
GO:0001934	0.528795	0.574724	1	93	positive regulation of protein phosphorylation	BP	ENSSSCG00000003342	DVL1
GO:0045892	0.536267	0.582161	3	339	negative regulation of transcription, DNA-templated	BP	ENSSSCG00000004728,ENSSSCG00000005089,ENSSSCG00000002648	CAPN3,SIX4,CBFA2T3
GO:0008234	0.537946	0.583299	1	91	cysteine-type peptidase activity	MF	ENSSSCG00000004728	CAPN3
GO:0031410	0.53981	0.584533	1	90	cytoplasmic vesicle	CC	ENSSSCG00000003342	DVL1
GO:0007411	0.540345	0.584533	1	93	axon guidance	BP	ENSSSCG00000003342	DVL1
GO:0005634	0.542438	0.585486	27	3342	nucleus	CC	ENSSSCG00000020746,ENSSSCG00000010304,ENSSSCG00000029241,ENSSSCG00000000633,ENSSSCG00000011582,ENSSSCG00000007231,ENSSSCG00000004728,ENSSSCG00000021974,ENSSSCG00000025447,ENSSSCG00000012606,ENSSSCG00000001621,ENSSSCG00000003143,ENSSSCG00000009131,ENSSSCG00000016704,ENSSSCG00000005087,ENSSSCG00000005089,ENSSSCG00000015720,ENSSSCG00000016720,ENSSSCG00000028776,ENSSSCG00000002648,ENSSSCG00000004856,…	TRIM7,MYOZ1,ASB10,YBX3,CAND2,MYLK2,CAPN3,--,MID1IP1,ATP1B4,TFEB,MAMSTR,PITX2,HOXA4,SIX1,SIX4,BIN1,PGAM2,HILS1,CBFA2T3,--,NUPR2,TEAD4,SIX2,NPEPL1,DAZAP1,RAD23A
GO:0010951	0.542491	0.585486	1	104	negative regulation of endopeptidase activity	BP	ENSSSCG00000021328	PCSK1N
GO:0043123	0.567937	0.612234	1	101	positive regulation of I-kappaB kinase/NF-kappaB signaling	BP	ENSSSCG00000021632	--
GO:0008022	0.570377	0.61415	1	98	protein C-terminus binding	MF	ENSSSCG00000025447	MID1IP1
GO:0001525	0.571486	0.61463	1	102	angiogenesis	BP	ENSSSCG00000027559	--
GO:0032259	0.574959	0.617647	1	103	methylation	BP	ENSSSCG00000017501	PNMT
GO:0031965	0.584449	0.627114	1	103	nuclear membrane	CC	ENSSSCG00000008446	SIX2
GO:0010629	0.58688	0.628994	1	105	negative regulation of gene expression	BP	ENSSSCG00000010322	ZNF503
GO:0006915	0.59227	0.634037	1	109	apoptotic process	BP	ENSSSCG00000005087	SIX1
GO:0005769	0.594738	0.635944	1	107	early endosome	CC	ENSSSCG00000002264	ST8SIA2
GO:0051260	0.595918	0.636471	1	110	protein homooligomerization	BP	ENSSSCG00000003159	KCNA7
GO:0008284	0.599263	0.639306	2	249	positive regulation of cell proliferation	BP	ENSSSCG00000027559,ENSSSCG00000000724	--,FGF6
GO:0006351	0.609368	0.649338	3	382	transcription, DNA-templated	BP	ENSSSCG00000012606,ENSSSCG00000005087,ENSSSCG00000000736	ATP1B4,SIX1,TEAD4
GO:0005783	0.61165	0.65102	4	514	endoplasmic reticulum	CC	ENSSSCG00000021632,ENSSSCG00000023110,ENSSSCG00000030113,ENSSSCG00000006174	--,UBXN1,SHISA2,JPH1
GO:0019904	0.632238	0.672161	1	122	protein domain specific binding	MF	ENSSSCG00000021632	--
GO:0008168	0.633874	0.673127	1	120	methyltransferase activity	MF	ENSSSCG00000017501	PNMT
GO:0007155	0.652654	0.692087	2	267	cell adhesion	BP	ENSSSCG00000024790,ENSSSCG00000002642	--,CDH15
GO:0048471	0.653223	0.692087	2	268	perinuclear region of cytoplasm	CC	ENSSSCG00000021632,ENSSSCG00000027049	--,SNAPIN
GO:0009897	0.671215	0.710337	1	136	external side of plasma membrane	CC	ENSSSCG00000012663	ENOX2
GO:0005764	0.689839	0.729213	1	139	lysosome	CC	ENSSSCG00000002852	PLEKHF1
GO:0003682	0.692953	0.73167	2	286	chromatin binding	MF	ENSSSCG00000009131,ENSSSCG00000005087	PITX2,SIX1
GO:0046983	0.695395	0.733412	1	150	protein dimerization activity	MF	ENSSSCG00000001621	TFEB
GO:0042803	0.701339	0.73884	3	439	protein homodimerization activity	MF	ENSSSCG00000024162,ENSSSCG00000016462,ENSSSCG00000000214	IMPA2,CLCN1,GPD1
GO:0030529	0.703444	0.740215	1	165	ribonucleoprotein complex	CC	ENSSSCG00000000633	YBX3
GO:0016477	0.709851	0.746109	1	147	cell migration	BP	ENSSSCG00000008446	SIX2
GO:0008270	0.721569	0.757565	7	993	zinc ion binding	MF	ENSSSCG00000020746,ENSSSCG00000027076,ENSSSCG00000006141,ENSSSCG00000015834,ENSSSCG00000010603,ENSSSCG00000026127,ENSSSCG00000026725	TRIM7,CYHR1,CA3,RNF122,NEURL1,--,--
GO:0005768	0.726585	0.761968	1	154	endosome	CC	ENSSSCG00000002852	PLEKHF1
GO:0008017	0.730136	0.764166	1	153	microtubule binding	MF	ENSSSCG00000021632	--
GO:0031012	0.730332	0.764166	1	154	extracellular matrix	CC	ENSSSCG00000004928	CILP
GO:0005840	0.740618	0.774054	1	208	ribosome	CC	ENSSSCG00000018003	MYH2
GO:0044212	0.745227	0.777993	1	157	transcription regulatory region DNA binding	MF	ENSSSCG00000005087	SIX1
GO:0005525	0.75863	0.791094	2	343	GTP binding	MF	ENSSSCG00000028752,ENSSSCG00000007800	--,SEPT1
GO:0006281	0.762895	0.794646	1	176	DNA repair	BP	ENSSSCG00000007999	--
GO:0003735	0.772111	0.803343	1	228	structural constituent of ribosome	MF	ENSSSCG00000018003	MYH2
GO:0005578	0.776858	0.807374	1	181	proteinaceous extracellular matrix	CC	ENSSSCG00000026701	PHOSPHO1
GO:0005739	0.77948	0.809191	7	1102	mitochondrion	CC	ENSSSCG00000005671,ENSSSCG00000016441,ENSSSCG00000017667,ENSSSCG00000000214,ENSSSCG00000006390,ENSSSCG00000022457,ENSSSCG00000007165	CRAT,ABCF2,PTRH2,GPD1,CASQ1,NOL3,MRPS26
GO:0030154	0.788212	0.81734	1	193	cell differentiation	BP	ENSSSCG00000002555	JAG2
GO:0070062	0.794046	0.822468	12	1778	extracellular exosome	CC	ENSSSCG00000002557,ENSSSCG00000010190,ENSSSCG00000000214,ENSSSCG00000021328,ENSSSCG00000027559,ENSSSCG00000016720,ENSSSCG00000002642,ENSSSCG00000004928,ENSSSCG00000002961,ENSSSCG00000013022,ENSSSCG00000013864,ENSSSCG00000009631	NUDT14,ACTA1,GPD1,PCSK1N,--,PGAM2,CDH15,CILP,RYR1,PYGM,TMEM38A,PEBP4
GO:0005730	0.797521	0.825144	3	509	nucleolus	CC	ENSSSCG00000030396,ENSSSCG00000005087,ENSSSCG00000027049	SETD7,SIX1,SNAPIN
GO:0005215	0.801715	0.828559	1	204	transporter activity	MF	ENSSSCG00000023915	SLC2A4
GO:0016787	0.806535	0.83261	5	811	hydrolase activity	MF	ENSSSCG00000002557,ENSSSCG00000004728,ENSSSCG00000004729,ENSSSCG00000013898,ENSSSCG00000006189	NUDT14,CAPN3,GANC,--,--
GO:0016887	0.816505	0.841964	1	200	ATPase activity	MF	ENSSSCG00000016441	ABCF2
GO:0006357	0.826715	0.851002	2	393	regulation of transcription from RNA polymerase II promoter	BP	ENSSSCG00000009131,ENSSSCG00000024661	PITX2,ZNF524
GO:0005654	0.827108	0.851002	8	1246	nucleoplasm	CC	ENSSSCG00000023616,ENSSSCG00000021974,ENSSSCG00000027076,ENSSSCG00000008200,ENSSSCG00000000111,ENSSSCG00000008446,ENSSSCG00000022528,ENSSSCG00000007165	CDC34,--,CYHR1,ANKRD23,BAIAP2L2,SIX2,DAZAP1,MRPS26
GO:0006412	0.844148	0.86757	1	272	translation	BP	ENSSSCG00000018003	MYH2
GO:0005887	0.845135	0.867621	6	1048	integral component of plasma membrane	CC	ENSSSCG00000021585,ENSSSCG00000016462,ENSSSCG00000022593,ENSSSCG00000023915,ENSSSCG00000002555,ENSSSCG00000013379	OXTR,CLCN1,TSHR,SLC2A4,JAG2,KCNJ11
GO:0003924	0.855601	0.877394	1	239	GTPase activity	MF	ENSSSCG00000007800	2017-09-01
GO:0019901	0.861612	0.882581	1	233	protein kinase binding	MF	ENSSSCG00000003342	DVL1
GO:0005886	0.871318	0.890576	17	2703	plasma membrane	CC	ENSSSCG00000021585,ENSSSCG00000022593,ENSSSCG00000004728,ENSSSCG00000024784,ENSSSCG00000023537,ENSSSCG00000026526,ENSSSCG00000021632,ENSSSCG00000014796,ENSSSCG00000010603,ENSSSCG00000024790,ENSSSCG00000002642,ENSSSCG00000030263,ENSSSCG00000002961,ENSSSCG00000008446,ENSSSCG00000006174,ENSSSCG00000013379,ENSSSCG00000016287	OXTR,TSHR,CAPN3,CACNA1S,SYT8,CATSPER4,--,CHRNA10,NEURL1,--,CDH15,CHRNB1,RYR1,SIX2,JPH1,KCNJ11,CHRND
GO:0005576	0.871341	0.890576	3	676	extracellular region	CC	ENSSSCG00000000724,ENSSSCG00000016047,ENSSSCG00000013928	FGF6,MSTN,--
GO:0016491	0.886649	0.905223	2	451	oxidoreductase activity	MF	ENSSSCG00000000214,ENSSSCG00000000694	GPD1,--
GO:0046982	0.891238	0.908905	1	291	protein heterodimerization activity	MF	ENSSSCG00000021632	--
GO:0006886	0.89665	0.913196	1	276	intracellular protein transport	BP	ENSSSCG00000027049	SNAPIN
GO:0055114	0.897417	0.913196	3	655	oxidation-reduction process	BP	ENSSSCG00000000214,ENSSSCG00000000694,ENSSSCG00000012663	GPD1,--,ENOX2
GO:0008233	0.906978	0.921912	1	288	peptidase activity	MF	ENSSSCG00000004728	CAPN3
GO:0007165	0.93215	0.945623	11	2059	signal transduction	BP	ENSSSCG00000024162,ENSSSCG00000021585,ENSSSCG00000000298,ENSSSCG00000022593,ENSSSCG00000022748,ENSSSCG00000014796,ENSSSCG00000030263,ENSSSCG00000013898,ENSSSCG00000011257,ENSSSCG00000006556,ENSSSCG00000016287	IMPA2,OXTR,--,TSHR,--,CHRNA10,CHRNB1,--,ACVR2B,--,CHRND
GO:0009986	0.93263	0.945623	1	329	cell surface	CC	ENSSSCG00000014795	ART1
GO:0005813	0.933369	0.945623	1	317	centrosome	CC	ENSSSCG00000003379	KLHL21
GO:0006508	0.939811	0.951109	2	552	proteolysis	BP	ENSSSCG00000004728,ENSSSCG00000007517	CAPN3,NPEPL1
GO:0003676	0.948996	0.959356	5	1079	nucleic acid binding	MF	ENSSSCG00000000633,ENSSSCG00000012663,ENSSSCG00000024661,ENSSSCG00000022319,ENSSSCG00000022528	YBX3,ENOX2,ZNF524,ZNF784,DAZAP1
GO:0005622	0.950914	0.960247	5	1154	intracellular	CC	ENSSSCG00000020746,ENSSSCG00000004728,ENSSSCG00000029471,ENSSSCG00000018003,ENSSSCG00000007517	TRIM7,CAPN3,STAC3,MYH2,NPEPL1
GO:0005794	0.952081	0.960379	2	568	Golgi apparatus	CC	ENSSSCG00000027049,ENSSSCG00000002264	SNAPIN,ST8SIA2
GO:0005488	0.963934	0.971276	1	386	binding	MF	ENSSSCG00000011582	CAND2
GO:0016021	0.966383	0.972685	34	5551	integral component of membrane	CC	ENSSSCG00000021585,ENSSSCG00000016462,ENSSSCG00000017271,ENSSSCG00000029126,ENSSSCG00000022593,ENSSSCG00000017667,ENSSSCG00000024784,ENSSSCG00000023915,ENSSSCG00000027613,ENSSSCG00000004231,ENSSSCG00000023714,ENSSSCG00000012606,ENSSSCG00000027559,ENSSSCG00000026526,ENSSSCG00000015834,ENSSSCG00000021632,ENSSSCG00000014796,ENSSSCG00000030984,ENSSSCG00000024790,ENSSSCG00000002642,ENSSSCG00000014179,…	OXTR,CLCN1,CACNG1,--,TSHR,PTRH2,CACNA1S,SLC2A4,--,--,SLC31A2,ATP1B4,--,CATSPER4,RNF122,--,CHRNA10,GYPC,--,CDH15,FAM174A,CHRNB1,SLN,RYR1,SHISA2,KCNA7,ACVR2B,JAG2,JPH1,ST8SIA2,TMEM38A,KCNJ11,LRRC38,CHRND
GO:0044822	0.972277	0.977555	3	855	poly(A) RNA binding	MF	ENSSSCG00000000633,ENSSSCG00000022528,ENSSSCG00000007165	YBX3,DAZAP1,MRPS26
GO:0016020	0.992385	0.995611	39	6640	membrane	CC	ENSSSCG00000021585,ENSSSCG00000016441,ENSSSCG00000016462,ENSSSCG00000017271,ENSSSCG00000029126,ENSSSCG00000022593,ENSSSCG00000028628,ENSSSCG00000017667,ENSSSCG00000024784,ENSSSCG00000023915,ENSSSCG00000023537,ENSSSCG00000023714,ENSSSCG00000012606,ENSSSCG00000012988,ENSSSCG00000027559,ENSSSCG00000026526,ENSSSCG00000015834,ENSSSCG00000021632,ENSSSCG00000014796,ENSSSCG00000015720,ENSSSCG00000014798,…	OXTR,ABCF2,CLCN1,CACNG1,--,TSHR,--,PTRH2,CACNA1S,SLC2A4,SYT8,SLC31A2,ATP1B4,--,--,CATSPER4,RNF122,--,CHRNA10,BIN1,ART5,GYPC,--,CDH15,FAM174A,CHRNB1,SLN,RYR1,SHISA2,MYH2,KCNA7,ACVR2B,JAG2,JPH1,ST8SIA2,TMEM38A,KCNJ11,LRRC38,CHRND
GO:0004871	0.999382	0.999955	3	1508	signal transducer activity	MF	ENSSSCG00000021585,ENSSSCG00000022593,ENSSSCG00000021632	OXTR,TSHR,--
GO:0004930	0.999894	0.999955	2	1492	G-protein coupled receptor activity	MF	ENSSSCG00000021585,ENSSSCG00000022593	OXTR,TSHR
GO:0007186	0.999955	0.999955	2	1612	G-protein coupled receptor signaling pathway	BP	ENSSSCG00000021585,ENSSSCG00000022593	OXTR,TSHR

## Sheet: cluster 5 GO anlysis
Targets of miRNAs in cluster 5 GO anlysis
category	over_represented_pvalue	q-value	numDEInCat	numInCat	term	ontology	DE_id	Gene_symbol
GO:0004985	0.000400999	0.618116	3	5	opioid receptor activity	MF	ENSSSCG00000021344,ENSSSCG00000006264,ENSSSCG00000023563	--,OPRK1,--
GO:0038003	0.000400999	0.618116	3	5	opioid receptor signaling pathway	BP	ENSSSCG00000021344,ENSSSCG00000006264,ENSSSCG00000023563	--,OPRK1,--
GO:1902445	0.000655951	0.618116	3	4	regulation of mitochondrial membrane permeability involved in programmed necrotic cell death	BP	ENSSSCG00000026162,ENSSSCG00000024254,ENSSSCG00000010330	--,ALKBH7,--
GO:0004750	0.00143144	0.618116	2	2	ribulose-phosphate 3-epimerase activity	MF	ENSSSCG00000016152,ENSSSCG00000016154	--,--
GO:1903364	0.0019852	0.618116	4	8	positive regulation of cellular protein catabolic process	BP	ENSSSCG00000012361,ENSSSCG00000021296,ENSSSCG00000004154,ENSSSCG00000030668	AMER1,PTTG1IP,TNFAIP3,UQCC2
GO:0016445	0.00202304	0.618116	2	2	somatic diversification of immunoglobulins	BP	ENSSSCG00000007031,ENSSSCG00000000667	POLB,AICDA
GO:0019369	0.00300647	0.618116	4	13	arachidonic acid metabolic process	BP	ENSSSCG00000021940,ENSSSCG00000003825,ENSSSCG00000022526,ENSSSCG00000017980	CYP2J34,CYP2J2,--,ALOX12B
GO:0030295	0.00307644	0.618116	4	12	protein kinase activator activity	MF	ENSSSCG00000017290,ENSSSCG00000007864,ENSSSCG00000013429,ENSSSCG00000007673	--,GPRC5B,STK11,EPO
GO:0051602	0.00332462	0.618116	2	2	response to electrical stimulus	BP	ENSSSCG00000009817,ENSSSCG00000013897	P2RX7,RAB3A
GO:0010977	0.00420881	0.618116	5	19	negative regulation of neuron projection development	BP	ENSSSCG00000017837,ENSSSCG00000017343,ENSSSCG00000009259,ENSSSCG00000006902,ENSSSCG00000029870	--,GFAP,PAQR3,GFI1,WNT3A
GO:0016233	0.00433779	0.618116	3	4	telomere capping	BP	ENSSSCG00000029590,ENSSSCG00000002762,ENSSSCG00000006274	ACD,TERF2,PRKDC
GO:0050913	0.00470709	0.618116	3	5	sensory perception of bitter taste	BP	ENSSSCG00000010601,ENSSSCG00000004779,ENSSSCG00000001518	CALHM1,PLCB2,ITPR3
GO:0016323	0.00586934	0.618116	12	80	basolateral plasma membrane	CC	ENSSSCG00000010991,ENSSSCG00000010998,ENSSSCG00000004578,ENSSSCG00000012012,ENSSSCG00000010593,ENSSSCG00000017636,ENSSSCG00000000106,ENSSSCG00000021911,ENSSSCG00000008314,ENSSSCG00000001700,ENSSSCG00000027420,ENSSSCG00000006383	AQP3,B4GALT1,ANXA2,--,CNNM2,LPO,KCNJ4,--,ATP6V1B1,SLC29A1,KCNJ10,VANGL2
GO:0042428	0.00622592	0.618116	2	3	serotonin metabolic process	BP	ENSSSCG00000016941,ENSSSCG00000030073	RNF180,--
GO:0050650	0.00645808	0.618116	3	6	chondroitin sulfate proteoglycan biosynthetic process	BP	ENSSSCG00000010200,ENSSSCG00000017573,ENSSSCG00000026246	CSGALNACT2,XYLT2,B3GAT2
GO:0043507	0.00712894	0.618116	6	27	positive regulation of JUN kinase activity	BP	ENSSSCG00000025374,ENSSSCG00000016230,ENSSSCG00000028036,ENSSSCG00000014920,ENSSSCG00000006383,ENSSSCG00000001404	DVL3,EPHA4,MAP3K10,FZD4,VANGL2,TNF
GO:0031681	0.007848	0.618116	3	8	G-protein beta-subunit binding	MF	ENSSSCG00000020672,ENSSSCG00000007969,ENSSSCG00000028092	F2R,--,GNG2
GO:0005483	0.00809905	0.618116	2	3	soluble NSF attachment protein activity	MF	ENSSSCG00000029045,ENSSSCG00000007118	--,NAPB
GO:0032386	0.00839693	0.618116	2	3	regulation of intracellular transport	BP	ENSSSCG00000023710,ENSSSCG00000026387	REEP1,REEP6
GO:0071800	0.00852434	0.618116	2	2	podosome assembly	BP	ENSSSCG00000027378,ENSSSCG00000016721	SH3PXD2B,DBNL
GO:0004623	0.00926466	0.618116	4	20	phospholipase A2 activity	MF	ENSSSCG00000026238,ENSSSCG00000017770,ENSSSCG00000029568,ENSSSCG00000010291	--,--,--,PLA2G12B
GO:0017124	0.00959422	0.618116	7	34	SH3 domain binding	MF	ENSSSCG00000011884,ENSSSCG00000012914,ENSSSCG00000003460,ENSSSCG00000025900,ENSSSCG00000017311,ENSSSCG00000024938,ENSSSCG00000006250	HCLS1,RAD9A,CASP9,SH3BP5L,MAPT,SH3BP5,LYN
GO:0015840	0.0097945	0.618116	2	3	urea transport	BP	ENSSSCG00000010991,ENSSSCG00000000015	AQP3,UPK3A
GO:0006490	0.0100752	0.618116	2	3	oligosaccharide-lipid intermediate biosynthetic process	BP	ENSSSCG00000014887,ENSSSCG00000023023	--,--
GO:0042281	0.0100752	0.618116	2	3	dolichyl pyrophosphate Man9GlcNAc2 alpha-1,3-glucosyltransferase activity	MF	ENSSSCG00000014887,ENSSSCG00000023023	--,--
GO:0006865	0.0103598	0.618116	3	10	amino acid transport	BP	ENSSSCG00000008599,ENSSSCG00000006147,ENSSSCG00000003250	--,--,--
GO:0019166	0.0106721	0.618116	2	3	trans-2-enoyl-CoA reductase (NADPH) activity	MF	ENSSSCG00000007987,ENSSSCG00000003589	DECR2,MECR
GO:0048487	0.0107558	0.618116	5	19	beta-tubulin binding	MF	ENSSSCG00000011535,ENSSSCG00000001924,ENSSSCG00000013884,ENSSSCG00000005124,ENSSSCG00000026794	ARL8B,BBS4,MAP1S,IFT74,SIRT2
GO:0097155	0.0109993	0.618116	2	2	fasciculation of sensory neuron axon	BP	ENSSSCG00000003021,ENSSSCG00000016230	MEGF8,EPHA4
GO:0007602	0.0111782	0.618116	3	12	phototransduction	BP	ENSSSCG00000010350,ENSSSCG00000001636,ENSSSCG00000014852	RGR,GUCA1A,ARRB1
GO:0031119	0.0118038	0.618116	2	4	tRNA pseudouridine synthesis	BP	ENSSSCG00000029788,ENSSSCG00000015233	--,RPUSD4
GO:0043304	0.0122334	0.618116	3	7	regulation of mast cell degranulation	BP	ENSSSCG00000021944,ENSSSCG00000006250,ENSSSCG00000027074	RAC3,LYN,--
GO:0016188	0.012736	0.618116	2	4	synaptic vesicle maturation	BP	ENSSSCG00000013897,ENSSSCG00000005617	RAB3A,STXBP1
GO:0042531	0.0127751	0.618116	2	3	positive regulation of tyrosine phosphorylation of STAT protein	BP	ENSSSCG00000011884,ENSSSCG00000006250	HCLS1,LYN
GO:0016021	0.0135741	0.618116	321	5551	integral component of membrane	CC	ENSSSCG00000024202,ENSSSCG00000025615,ENSSSCG00000023745,ENSSSCG00000016851,ENSSSCG00000001304,ENSSSCG00000025973,ENSSSCG00000013144,ENSSSCG00000022033,ENSSSCG00000010926,ENSSSCG00000013438,ENSSSCG00000016595,ENSSSCG00000010991,ENSSSCG00000020672,ENSSSCG00000024565,ENSSSCG00000021416,ENSSSCG00000001340,ENSSSCG00000023478,ENSSSCG00000030324,ENSSSCG00000023456,ENSSSCG00000010998,ENSSSCG00000002554,…	--,--,--,OSMR,--,SLC25A30,MPEG1,SLC46A1,SYT2,--,--,AQP3,F2R,OR6C74,--,--,--,--,--,B4GALT1,PLD4,PTGES,TRBV25-1,PRRG3,PLXNA2,--,LHFPL4,OR5B21,--,EPHA1,SLC35B4,OR5B3,--,COX18,--,PODXL,--,LHFPL2,--,--,--,OR5D16,OR52Z1,KDELR2,AMHR2,--,SLC1A6,TRPM6,SLC25A40,--,
GO:0016972	0.0135872	0.618116	2	3	thiol oxidase activity	MF	ENSSSCG00000015535,ENSSSCG00000008035	QSOX1,GFER
GO:0050790	0.0137208	0.618116	7	49	regulation of catalytic activity	BP	ENSSSCG00000022041,ENSSSCG00000007187,ENSSSCG00000023976,ENSSSCG00000004728,ENSSSCG00000016941,ENSSSCG00000024666,ENSSSCG00000022797	--,NSFL1C,DCP1B,CAPN3,RNF180,FXYD3,PPP1R3B
GO:0031204	0.0144114	0.618116	2	3	posttranslational protein targeting to membrane, translocation	BP	ENSSSCG00000004358,ENSSSCG00000004382	--,SEC63
GO:0006664	0.014682	0.618116	2	6	glycolipid metabolic process	BP	ENSSSCG00000029746,ENSSSCG00000015009	--,KDELC2
GO:0004702	0.0149107	0.618116	4	17	receptor signaling protein serine/threonine kinase activity	MF	ENSSSCG00000000271,ENSSSCG00000030348,ENSSSCG00000000232,ENSSSCG00000029621	AMHR2,--,ACVRL1,BMPR1B
GO:0072546	0.0150164	0.618116	3	9	ER membrane protein complex	CC	ENSSSCG00000003489,ENSSSCG00000024391,ENSSSCG00000002005	EMC1,EMC10,EMC9
GO:0008392	0.0153618	0.618116	4	22	arachidonic acid epoxygenase activity	MF	ENSSSCG00000021940,ENSSSCG00000003825,ENSSSCG00000022526,ENSSSCG00000024537	CYP2J34,CYP2J2,--,--
GO:0007187	0.0154302	0.618116	3	14	G-protein coupled receptor signaling pathway, coupled to cyclic nucleotide second messenger	BP	ENSSSCG00000021344,ENSSSCG00000006264,ENSSSCG00000023563	--,OPRK1,--
GO:0004602	0.0157803	0.618116	3	15	glutathione peroxidase activity	MF	ENSSSCG00000028488,ENSSSCG00000024052,ENSSSCG00000002279	LTC4S,--,GPX2
GO:0009411	0.0161137	0.618116	6	28	response to UV	BP	ENSSSCG00000010173,ENSSSCG00000003820,ENSSSCG00000003460,ENSSSCG00000028523,ENSSSCG00000007881,ENSSSCG00000009628	SPRTN,USP1,CASP9,HUS1,ERCC4,CCAR2
GO:0045103	0.0162641	0.618116	2	3	intermediate filament-based process	BP	ENSSSCG00000021232,ENSSSCG00000017343	SYNC,GFAP
GO:0031573	0.0162679	0.618116	3	7	intra-S DNA damage checkpoint	BP	ENSSSCG00000012914,ENSSSCG00000028523,ENSSSCG00000011602	RAD9A,HUS1,XPC
GO:0006900	0.0164027	0.618116	2	4	membrane budding	BP	ENSSSCG00000004578,ENSSSCG00000009817	ANXA2,P2RX7
GO:0030546	0.016639	0.618116	2	3	receptor activator activity	MF	ENSSSCG00000004578,ENSSSCG00000008444	ANXA2,PRKCE
GO:0017017	0.0168234	0.618116	3	13	MAP kinase tyrosine/serine/threonine phosphatase activity	MF	ENSSSCG00000027433,ENSSSCG00000016161,ENSSSCG00000011430	--,--,DUSP7
GO:0090263	0.016926	0.618116	8	47	positive regulation of canonical Wnt signaling pathway	BP	ENSSSCG00000007197,ENSSSCG00000010465,ENSSSCG00000007864,ENSSSCG00000012361,ENSSSCG00000006780,ENSSSCG00000009593,ENSSSCG00000009628,ENSSSCG00000029870	RSPO4,TNKS2,GPRC5B,AMER1,WNT2B,ROR2,CCAR2,WNT3A
GO:0002576	0.0174575	0.618116	2	3	platelet degranulation	BP	ENSSSCG00000006250,ENSSSCG00000005617	LYN,STXBP1
GO:0001913	0.0182171	0.618116	2	6	T cell mediated cytotoxicity	BP	ENSSSCG00000004098,ENSSSCG00000001394	--,MIC-2
GO:0046703	0.0186214	0.618116	2	6	natural killer cell lectin-like receptor binding	MF	ENSSSCG00000004098,ENSSSCG00000001394	--,MIC-2
GO:0042923	0.018862	0.618116	3	15	neuropeptide binding	MF	ENSSSCG00000021344,ENSSSCG00000006264,ENSSSCG00000023563	--,OPRK1,--
GO:0046548	0.0189107	0.618116	3	8	retinal rod cell development	BP	ENSSSCG00000001924,ENSSSCG00000017400,ENSSSCG00000022856	BBS4,NAGLU,--
GO:0016857	0.0191799	0.618116	2	4	racemase and epimerase activity, acting on carbohydrates and derivatives	MF	ENSSSCG00000016152,ENSSSCG00000016154	--,--
GO:0035579	0.0198169	0.618116	1	1	specific granule membrane	CC	ENSSSCG00000000703	VAMP1
GO:0070821	0.0198169	0.618116	1	1	tertiary granule membrane	CC	ENSSSCG00000000703	VAMP1
GO:0060018	0.0204998	0.618116	2	3	astrocyte fate commitment	BP	ENSSSCG00000002630,ENSSSCG00000026460	GCM1,TAL1
GO:0008969	0.020779	0.618116	1	1	phosphohistidine phosphatase activity	MF	ENSSSCG00000005826	PHPT1
GO:0035971	0.020779	0.618116	1	1	peptidyl-histidine dephosphorylation	BP	ENSSSCG00000005826	PHPT1
GO:0051350	0.020779	0.618116	1	1	negative regulation of lyase activity	BP	ENSSSCG00000005826	PHPT1
GO:2000984	0.020779	0.618116	1	1	negative regulation of ATP citrate synthase activity	BP	ENSSSCG00000005826	PHPT1
GO:0044877	0.0210393	0.618116	2	4	macromolecular complex binding	MF	ENSSSCG00000029590,ENSSSCG00000002762	ACD,TERF2
GO:0043410	0.0222036	0.618116	9	70	positive regulation of MAPK cascade	BP	ENSSSCG00000020672,ENSSSCG00000007541,ENSSSCG00000025401,ENSSSCG00000009817,ENSSSCG00000017753,ENSSSCG00000022056,ENSSSCG00000017980,ENSSSCG00000008444,ENSSSCG00000003523	F2R,PDGFA,CDK10,P2RX7,KSR1,GPR37L1,ALOX12B,PRKCE,EPHA8
GO:0042795	0.0222217	0.618116	2	5	snRNA transcription from RNA polymerase II promoter	BP	ENSSSCG00000004699,ENSSSCG00000004577	ELL3,ICE2
GO:0043496	0.0226433	0.618116	2	5	regulation of protein homodimerization activity	BP	ENSSSCG00000010835,ENSSSCG00000024771	AIDA,TICAM1
GO:0031526	0.0240064	0.618116	4	16	brush border membrane	CC	ENSSSCG00000010998,ENSSSCG00000005269,ENSSSCG00000023186,ENSSSCG00000023433	B4GALT1,TRPM6,CA4,GNA12
GO:0007178	0.024414	0.618116	4	20	transmembrane receptor protein serine/threonine kinase signaling pathway	BP	ENSSSCG00000000271,ENSSSCG00000030348,ENSSSCG00000000232,ENSSSCG00000029621	AMHR2,--,ACVRL1,BMPR1B
GO:0034116	0.0247923	0.618116	2	5	positive regulation of heterotypic cell-cell adhesion	BP	ENSSSCG00000001039,ENSSSCG00000001404	GCNT2,TNF
GO:0046527	0.0255118	0.618116	2	6	glucosyltransferase activity	MF	ENSSSCG00000029746,ENSSSCG00000015009	--,KDELC2
GO:0034140	0.025532	0.618116	2	3	negative regulation of toll-like receptor 3 signaling pathway	BP	ENSSSCG00000021005,ENSSSCG00000004154	UBQLN1,TNFAIP3
GO:0033628	0.0260483	0.618116	3	9	regulation of cell adhesion mediated by integrin	BP	ENSSSCG00000030289,ENSSSCG00000006250,ENSSSCG00000003523	PTPN11,LYN,EPHA8
GO:0019428	0.0261603	0.618116	1	1	allantoin biosynthetic process	BP	ENSSSCG00000009316	URAD
GO:0070198	0.0262837	0.618116	3	9	protein localization to chromosome, telomeric region	BP	ENSSSCG00000010465,ENSSSCG00000029590,ENSSSCG00000002762	TNKS2,ACD,TERF2
GO:0044317	0.026738	0.618116	1	1	rod spherule	CC	ENSSSCG00000026387	REEP6
GO:0005005	0.0273785	0.618116	2	4	transmembrane-ephrin receptor activity	MF	ENSSSCG00000016459,ENSSSCG00000016230	EPHA1,EPHA4
GO:0032205	0.0275138	0.618116	2	4	negative regulation of telomere maintenance	BP	ENSSSCG00000002762,ENSSSCG00000007881	TERF2,ERCC4
GO:0031663	0.0279755	0.618116	4	23	lipopolysaccharide-mediated signaling pathway	BP	ENSSSCG00000024771,ENSSSCG00000008444,ENSSSCG00000006250,ENSSSCG00000001404	TICAM1,PRKCE,LYN,TNF
GO:1900017	0.0283214	0.618116	2	7	positive regulation of cytokine production involved in inflammatory response	BP	ENSSSCG00000014434,ENSSSCG00000024973	IL17B,GBP5
GO:0001626	0.0284945	0.618116	1	1	nociceptin receptor activity	MF	ENSSSCG00000021344	--
GO:0030509	0.0285233	0.618116	7	49	BMP signaling pathway	BP	ENSSSCG00000001027,ENSSSCG00000003021,ENSSSCG00000020740,ENSSSCG00000000232,ENSSSCG00000012251,ENSSSCG00000029621,ENSSSCG00000009593	BMP6,MEGF8,DSG4,ACVRL1,USP9X,BMPR1B,ROR2
GO:0060586	0.0290639	0.618116	2	5	multicellular organismal iron ion homeostasis	BP	ENSSSCG00000001027,ENSSSCG00000030073	BMP6,--
GO:0044778	0.029511	0.618116	1	1	meiotic DNA integrity checkpoint	BP	ENSSSCG00000028523	HUS1
GO:0000290	0.0300068	0.618116	3	10	deadenylation-dependent decapping of nuclear-transcribed mRNA	BP	ENSSSCG00000020814,ENSSSCG00000023976,ENSSSCG00000013124	PATL2,DCP1B,PATL1
GO:0043122	0.0302964	0.618116	3	11	regulation of I-kappaB kinase/NF-kappaB signaling	BP	ENSSSCG00000004728,ENSSSCG00000001779,ENSSSCG00000001404	CAPN3,ZFAND6,TNF
GO:0007223	0.0304158	0.618116	2	3	Wnt signaling pathway, calcium modulating pathway	BP	ENSSSCG00000014920,ENSSSCG00000009593	FZD4,ROR2
GO:0031398	0.0304188	0.618116	6	36	positive regulation of protein ubiquitination	BP	ENSSSCG00000010173,ENSSSCG00000016941,ENSSSCG00000021005,ENSSSCG00000012361,ENSSSCG00000024771,ENSSSCG00000021296	SPRTN,RNF180,UBQLN1,AMER1,TICAM1,PTTG1IP
GO:0032715	0.0307325	0.618116	4	20	negative regulation of interleukin-6 production	BP	ENSSSCG00000004154,ENSSSCG00000007956,ENSSSCG00000014852,ENSSSCG00000001404	TNFAIP3,NLRC3,ARRB1,TNF
GO:0006098	0.0309634	0.618116	2	7	pentose-phosphate shunt	BP	ENSSSCG00000016152,ENSSSCG00000016154	--,--
GO:2000189	0.0310472	0.618116	2	3	positive regulation of cholesterol homeostasis	BP	ENSSSCG00000003707,ENSSSCG00000007371	NPC1,HNF4A
GO:2000347	0.0310689	0.618116	2	4	positive regulation of hepatocyte proliferation	BP	ENSSSCG00000004154,ENSSSCG00000029870	TNFAIP3,WNT3A
GO:0070257	0.0315915	0.618116	2	4	positive regulation of mucus secretion	BP	ENSSSCG00000017980,ENSSSCG00000008444	ALOX12B,PRKCE
GO:0006469	0.0316359	0.618116	6	45	negative regulation of protein kinase activity	BP	ENSSSCG00000016459,ENSSSCG00000007208,ENSSSCG00000005358,ENSSSCG00000004023,ENSSSCG00000024938,ENSSSCG00000026731	EPHA1,TRIB3,--,FGFR1OP,SH3BP5,CEP85
GO:1901797	0.0317373	0.618116	2	4	negative regulation of signal transduction by p53 class mediator	BP	ENSSSCG00000004699,ENSSSCG00000026646	ELL3,RFFL
GO:0005025	0.0324588	0.618116	2	5	transforming growth factor beta receptor activity, type I	MF	ENSSSCG00000000232,ENSSSCG00000029621	ACVRL1,BMPR1B
GO:0001819	0.0327117	0.618116	4	21	positive regulation of cytokine production	BP	ENSSSCG00000009087,ENSSSCG00000027275,ENSSSCG00000029870,ENSSSCG00000001404	IL21,HHLA2,WNT3A,TNF
GO:0006805	0.0332257	0.618116	5	36	xenobiotic metabolic process	BP	ENSSSCG00000021940,ENSSSCG00000003825,ENSSSCG00000022526,ENSSSCG00000024537,ENSSSCG00000007371	CYP2J34,CYP2J2,--,--,HNF4A
GO:0019323	0.0339836	0.618116	1	1	pentose catabolic process	BP	ENSSSCG00000016152	--
GO:0051645	0.0345187	0.618116	2	4	Golgi localization	BP	ENSSSCG00000011074,ENSSSCG00000013429	ARHGAP21,STK11
GO:0006349	0.0346448	0.618116	3	10	regulation of gene expression by genetic imprinting	BP	ENSSSCG00000005073,ENSSSCG00000001247,ENSSSCG00000007505	ARID4A,ZFP57,CTCFL
GO:0031779	0.0348092	0.618116	1	1	melanocortin receptor binding	MF	ENSSSCG00000007277	ASIP
GO:0040030	0.0348092	0.618116	1	1	regulation of molecular function, epigenetic	BP	ENSSSCG00000007277	ASIP
GO:0008395	0.035399	0.618116	4	27	steroid hydroxylase activity	MF	ENSSSCG00000021940,ENSSSCG00000003825,ENSSSCG00000022526,ENSSSCG00000024537	CYP2J34,CYP2J2,--,--
GO:0009247	0.0357254	0.618116	1	1	glycolipid biosynthetic process	BP	ENSSSCG00000011034	ST8SIA6
GO:0071907	0.035852	0.618116	2	3	determination of digestive tract left/right asymmetry	BP	ENSSSCG00000003021,ENSSSCG00000012705	MEGF8,ZIC3
GO:0030335	0.0359236	0.618116	13	118	positive regulation of cell migration	BP	ENSSSCG00000021821,ENSSSCG00000020672,ENSSSCG00000016459,ENSSSCG00000016548,ENSSSCG00000010199,ENSSSCG00000001039,ENSSSCG00000007541,ENSSSCG00000006135,ENSSSCG00000004023,ENSSSCG00000008262,ENSSSCG00000006250,ENSSSCG00000027074,ENSSSCG00000009593	MYO1C,F2R,EPHA1,PODXL,RET,GCNT2,PDGFA,CPNE3,FGFR1OP,SEMA4F,LYN,--,ROR2
GO:0030896	0.0377099	0.618116	2	6	checkpoint clamp complex	CC	ENSSSCG00000012914,ENSSSCG00000028523	RAD9A,HUS1
GO:0015280	0.038672	0.618116	2	5	ligand-gated sodium channel activity	MF	ENSSSCG00000000216,ENSSSCG00000028923	ASIC2,--
GO:0018108	0.0386968	0.618116	11	83	peptidyl-tyrosine phosphorylation	BP	ENSSSCG00000022126,ENSSSCG00000016459,ENSSSCG00000010199,ENSSSCG00000016230,ENSSSCG00000014047,ENSSSCG00000013894,ENSSSCG00000006250,ENSSSCG00000022856,ENSSSCG00000014028,ENSSSCG00000003523,ENSSSCG00000009593	--,EPHA1,RET,EPHA4,FGFR4,IL12RB1,LYN,--,CLK4,EPHA8,ROR2
GO:0005462	0.0391135	0.618116	1	1	UDP-N-acetylglucosamine transmembrane transporter activity	MF	ENSSSCG00000016541	SLC35B4
GO:0005464	0.0391135	0.618116	1	1	UDP-xylose transmembrane transporter activity	MF	ENSSSCG00000016541	SLC35B4
GO:0015790	0.0391135	0.618116	1	1	UDP-xylose transport	BP	ENSSSCG00000016541	SLC35B4
GO:0023014	0.0391431	0.618116	7	56	signal transduction by protein phosphorylation	BP	ENSSSCG00000000271,ENSSSCG00000030348,ENSSSCG00000017290,ENSSSCG00000016996,ENSSSCG00000000232,ENSSSCG00000010606,ENSSSCG00000029621	AMHR2,--,--,--,ACVRL1,SLK,BMPR1B
GO:0043249	0.0394651	0.618116	2	5	erythrocyte maturation	BP	ENSSSCG00000026460,ENSSSCG00000007673	TAL1,EPO
GO:0042625	0.0397287	0.618116	1	1	ATPase activity, coupled to transmembrane movement of ions	MF	ENSSSCG00000016577	ATP6V1F
GO:0046970	0.0398743	0.618116	1	1	NAD-dependent histone deacetylase activity (H4-K16 specific)	MF	ENSSSCG00000026794	SIRT2
GO:0061433	0.0398743	0.618116	1	1	cellular response to caloric restriction	BP	ENSSSCG00000026794	SIRT2
GO:1900226	0.0398743	0.618116	1	1	negative regulation of NLRP3 inflammasome complex assembly	BP	ENSSSCG00000026794	SIRT2
GO:0036399	0.0400002	0.618116	1	1	TCR signalosome assembly	BP	ENSSSCG00000013429	STK11
GO:0015035	0.040308	0.618116	3	20	protein disulfide oxidoreductase activity	MF	ENSSSCG00000008035,ENSSSCG00000002496,ENSSSCG00000012663	GFER,GLRX5,ENOX2
GO:0003136	0.0403145	0.618116	1	1	negative regulation of heart induction by canonical Wnt signaling pathway	BP	ENSSSCG00000029870	WNT3A
GO:0021874	0.0403145	0.618116	1	1	Wnt signaling pathway involved in forebrain neuroblast division	BP	ENSSSCG00000029870	WNT3A
GO:0048337	0.0403145	0.618116	1	1	positive regulation of mesodermal cell fate specification	BP	ENSSSCG00000029870	WNT3A
GO:0048343	0.0403145	0.618116	1	1	paraxial mesodermal cell fate commitment	BP	ENSSSCG00000029870	WNT3A
GO:0061317	0.0403145	0.618116	1	1	canonical Wnt signaling pathway involved in cardiac muscle cell fate commitment	BP	ENSSSCG00000029870	WNT3A
GO:1904427	0.0403145	0.618116	1	1	positive regulation of calcium ion transmembrane transport	BP	ENSSSCG00000029870	WNT3A
GO:2000081	0.0403145	0.618116	1	1	positive regulation of canonical Wnt signaling pathway involved in controlling type B pancreatic cell proliferation	BP	ENSSSCG00000029870	WNT3A
GO:0035326	0.0403267	0.618116	2	6	enhancer binding	MF	ENSSSCG00000004699,ENSSSCG00000006646	ELL3,--
GO:0014717	0.0404	0.618116	1	1	regulation of satellite cell activation involved in skeletal muscle regeneration	BP	ENSSSCG00000011108	GJD4
GO:0004418	0.0406051	0.618116	1	1	hydroxymethylbilane synthase activity	MF	ENSSSCG00000015108	HMBS
GO:0043250	0.0406837	0.618116	1	1	sodium-dependent organic anion transmembrane transporter activity	MF	ENSSSCG00000028952	SLC10A6
GO:0043251	0.0406837	0.618116	1	1	sodium-dependent organic anion transport	BP	ENSSSCG00000028952	SLC10A6
GO:0000188	0.0411489	0.618116	3	16	inactivation of MAPK activity	BP	ENSSSCG00000027433,ENSSSCG00000016161,ENSSSCG00000011430	--,--,DUSP7
GO:0031635	0.0413665	0.618116	1	1	adenylate cyclase-inhibiting opioid receptor signaling pathway	BP	ENSSSCG00000006264	OPRK1
GO:0038048	0.0413665	0.618116	1	1	dynorphin receptor activity	MF	ENSSSCG00000006264	OPRK1
GO:0004497	0.0416091	0.618116	9	89	monooxygenase activity	MF	ENSSSCG00000021940,ENSSSCG00000003825,ENSSSCG00000022526,ENSSSCG00000000142,ENSSSCG00000024129,ENSSSCG00000003891,ENSSSCG00000003892,ENSSSCG00000003893,ENSSSCG00000024537	CYP2J34,CYP2J2,--,FOXRED2,CYP4X1,--,--,CYP4A21,--
GO:0048013	0.0416198	0.618116	5	29	ephrin receptor signaling pathway	BP	ENSSSCG00000016459,ENSSSCG00000011785,ENSSSCG00000030289,ENSSSCG00000003523,ENSSSCG00000006531	EPHA1,--,PTPN11,EPHA8,--
GO:0050220	0.0416684	0.618116	1	1	prostaglandin-E synthase activity	MF	ENSSSCG00000005688	PTGES
GO:0051205	0.0416745	0.618116	2	8	protein insertion into membrane	BP	ENSSSCG00000008947,ENSSSCG00000026584	COX18,--
GO:0060071	0.0417763	0.618116	3	12	Wnt signaling pathway, planar cell polarity pathway	BP	ENSSSCG00000025374,ENSSSCG00000009593,ENSSSCG00000006383	DVL3,ROR2,VANGL2
GO:0002664	0.0418657	0.618116	1	1	regulation of T cell tolerance induction	BP	ENSSSCG00000022849	IL2RA
GO:0004911	0.0418657	0.618116	1	1	interleukin-2 receptor activity	MF	ENSSSCG00000022849	IL2RA
GO:0019976	0.0418657	0.618116	1	1	interleukin-2 binding	MF	ENSSSCG00000022849	IL2RA
GO:0038110	0.0418657	0.618116	1	1	interleukin-2-mediated signaling pathway	BP	ENSSSCG00000022849	IL2RA
GO:0005128	0.0422409	0.618116	1	1	erythropoietin receptor binding	MF	ENSSSCG00000007673	EPO
GO:1902251	0.0422409	0.618116	1	1	negative regulation of erythrocyte apoptotic process	BP	ENSSSCG00000007673	EPO
GO:0007624	0.042361	0.618116	1	1	ultradian rhythm	BP	ENSSSCG00000012663	ENOX2
GO:0060473	0.0423654	0.618116	1	1	cortical granule	CC	ENSSSCG00000008126	ASTL
GO:0070001	0.0423654	0.618116	1	1	aspartic-type peptidase activity	MF	ENSSSCG00000008126	ASTL
GO:0070002	0.0423654	0.618116	1	1	glutamic-type peptidase activity	MF	ENSSSCG00000008126	ASTL
GO:0004648	0.0424625	0.618116	1	1	O-phospho-L-serine:2-oxoglutarate aminotransferase activity	MF	ENSSSCG00000005287	PSAT1
GO:0070105	0.0425595	0.618116	1	1	positive regulation of interleukin-6-mediated signaling pathway	BP	ENSSSCG00000006902	GFI1
GO:1901387	0.0426044	0.618116	1	1	positive regulation of voltage-gated calcium channel activity	BP	ENSSSCG00000024943	EHD3
GO:0008728	0.0428452	0.618116	1	1	GTP diphosphokinase activity	MF	ENSSSCG00000001820	HDDC3
GO:0008893	0.0428452	0.618116	1	1	guanosine-3',5'-bis(diphosphate) 3'-diphosphatase activity	MF	ENSSSCG00000001820	HDDC3
GO:0015969	0.0428452	0.618116	1	1	guanosine tetraphosphate metabolic process	BP	ENSSSCG00000001820	HDDC3
GO:0046600	0.0428667	0.618116	1	1	negative regulation of centriole replication	BP	ENSSSCG00000028118	RBM14
GO:1901360	0.0428746	0.618116	1	1	organic cyclic compound metabolic process	BP	ENSSSCG00000016941	RNF180
GO:0036393	0.0428783	0.618116	1	1	thiocyanate peroxidase activity	MF	ENSSSCG00000017636	LPO
GO:0010607	0.0429002	0.618116	1	1	negative regulation of cytoplasmic mRNA processing body assembly	BP	ENSSSCG00000020814	PATL2
GO:0004168	0.0429192	0.618116	1	1	dolichol kinase activity	MF	ENSSSCG00000005666	DOLK
GO:0043048	0.0429192	0.618116	1	1	dolichyl monophosphate biosynthetic process	BP	ENSSSCG00000005666	DOLK
GO:0002439	0.0429628	0.618116	1	1	chronic inflammatory response to antigenic stimulus	BP	ENSSSCG00000001404	TNF
GO:0031622	0.0429628	0.618116	1	1	positive regulation of fever generation	BP	ENSSSCG00000001404	TNF
GO:0045994	0.0429628	0.618116	1	1	positive regulation of translational initiation by iron	BP	ENSSSCG00000001404	TNF
GO:0051222	0.0429628	0.618116	1	1	positive regulation of protein transport	BP	ENSSSCG00000001404	TNF
GO:0061048	0.0429628	0.618116	1	1	negative regulation of branching involved in lung morphogenesis	BP	ENSSSCG00000001404	TNF
GO:2000334	0.0429628	0.618116	1	1	positive regulation of blood microparticle formation	BP	ENSSSCG00000001404	TNF
GO:0002367	0.0430497	0.618116	1	1	cytokine production involved in immune response	BP	ENSSSCG00000015540	MR1
GO:0032620	0.0430497	0.618116	1	1	interleukin-17 production	BP	ENSSSCG00000015540	MR1
GO:0014049	0.0430981	0.618116	1	1	positive regulation of glutamate secretion	BP	ENSSSCG00000009817	P2RX7
GO:0014054	0.0430981	0.618116	1	1	positive regulation of gamma-aminobutyric acid secretion	BP	ENSSSCG00000009817	P2RX7
GO:0043132	0.0430981	0.618116	1	1	NAD transport	BP	ENSSSCG00000009817	P2RX7
GO:0044254	0.0430981	0.618116	1	1	multicellular organismal protein catabolic process	BP	ENSSSCG00000009817	P2RX7
GO:1904172	0.0430981	0.618116	1	1	positive regulation of bleb assembly	BP	ENSSSCG00000009817	P2RX7
GO:0003905	0.0432046	0.618116	1	1	alkylbase DNA N-glycosylase activity	MF	ENSSSCG00000007982	MPG
GO:0045080	0.0433825	0.618116	2	6	positive regulation of chemokine biosynthetic process	BP	ENSSSCG00000024771,ENSSSCG00000001404	TICAM1,TNF
GO:0002684	0.0434396	0.618116	1	1	positive regulation of immune system process	BP	ENSSSCG00000010991	AQP3
GO:0032229	0.0434603	0.618116	1	1	negative regulation of synaptic transmission, GABAergic	BP	ENSSSCG00000005617	STXBP1
GO:0009982	0.0435304	0.618116	3	16	pseudouridine synthase activity	MF	ENSSSCG00000029788,ENSSSCG00000015233,ENSSSCG00000005645	--,RPUSD4,--
GO:0048662	0.0436386	0.618116	3	16	negative regulation of smooth muscle cell proliferation	BP	ENSSSCG00000004154,ENSSSCG00000021911,ENSSSCG00000003434	TNFAIP3,--,MFN2
GO:0004874	0.0438941	0.618116	1	1	aryl hydrocarbon receptor activity	MF	ENSSSCG00000006646	--
GO:0072616	0.0439612	0.618116	1	1	interleukin-18 secretion	BP	ENSSSCG00000024973	GBP5
GO:0045014	0.0449962	0.618116	1	1	negative regulation of transcription by glucose	BP	ENSSSCG00000023677	CHMP1A
GO:0060119	0.0451237	0.618116	2	6	inner ear receptor cell development	BP	ENSSSCG00000017400,ENSSSCG00000006383	NAGLU,VANGL2
GO:0015012	0.0452111	0.618116	3	11	heparan sulfate proteoglycan biosynthetic process	BP	ENSSSCG00000017573,ENSSSCG00000022197,ENSSSCG00000006383	XYLT2,HS6ST1,VANGL2
GO:0050796	0.045234	0.618116	4	25	regulation of insulin secretion	BP	ENSSSCG00000023563,ENSSSCG00000030668,ENSSSCG00000007371,ENSSSCG00000001404	--,UQCC2,HNF4A,TNF
GO:0051290	0.0452474	0.618116	2	10	protein heterotetramerization	BP	ENSSSCG00000004578,ENSSSCG00000014791	ANXA2,RRM1
GO:0051781	0.0453981	0.618116	4	25	positive regulation of cell division	BP	ENSSSCG00000007541,ENSSSCG00000006202,ENSSSCG00000026460,ENSSSCG00000026794	PDGFA,--,TAL1,SIRT2
GO:1990512	0.0467343	0.618116	1	1	Cry-Per complex	CC	ENSSSCG00000012749	PASD1
GO:0006935	0.0467867	0.618116	7	75	chemotaxis	BP	ENSSSCG00000024024,ENSSSCG00000002821,ENSSSCG00000021944,ENSSSCG00000026707,ENSSSCG00000024344,ENSSSCG00000027074,ENSSSCG00000017721	CX3CR1,CCL22,RAC3,XCR1,CCR5,--,CCL8
GO:1990136	0.0468501	0.618116	1	1	linoleate 9S-lipoxygenase activity	MF	ENSSSCG00000017980	ALOX12B
GO:0050916	0.0469111	0.618116	2	5	sensory perception of sweet taste	BP	ENSSSCG00000010601,ENSSSCG00000001518	CALHM1,ITPR3
GO:0006833	0.0470951	0.618116	3	15	water transport	BP	ENSSSCG00000010991,ENSSSCG00000021193,ENSSSCG00000000015	AQP3,AQP2,UPK3A
GO:0035787	0.0472915	0.618116	1	1	cell migration involved in kidney development	BP	ENSSSCG00000006383	VANGL2
GO:0048105	0.0472915	0.618116	1	1	establishment of body hair planar orientation	BP	ENSSSCG00000006383	VANGL2
GO:0060187	0.0472915	0.618116	1	1	cell pole	CC	ENSSSCG00000006383	VANGL2
GO:0060488	0.0472915	0.618116	1	1	orthogonal dichotomous subdivision of terminal units involved in lung branching morphogenesis	BP	ENSSSCG00000006383	VANGL2
GO:0060489	0.0472915	0.618116	1	1	planar dichotomous subdivision of terminal units involved in lung branching morphogenesis	BP	ENSSSCG00000006383	VANGL2
GO:0060490	0.0472915	0.618116	1	1	lateral sprouting involved in lung morphogenesis	BP	ENSSSCG00000006383	VANGL2
GO:0061346	0.0472915	0.618116	1	1	planar cell polarity pathway involved in heart morphogenesis	BP	ENSSSCG00000006383	VANGL2
GO:0090177	0.0472915	0.618116	1	1	establishment of planar polarity involved in neural tube closure	BP	ENSSSCG00000006383	VANGL2
GO:0008700	0.0473538	0.618116	1	1	4-hydroxy-2-oxoglutarate aldolase activity	MF	ENSSSCG00000010523	HOGA1
GO:0019470	0.0473538	0.618116	1	1	4-hydroxyproline catabolic process	BP	ENSSSCG00000010523	HOGA1
GO:0033609	0.0473538	0.618116	1	1	oxalate metabolic process	BP	ENSSSCG00000010523	HOGA1
GO:0051649	0.0473538	0.618116	1	1	establishment of localization in cell	BP	ENSSSCG00000027984	ZWINT
GO:0045862	0.0477607	0.618116	3	13	positive regulation of proteolysis	BP	ENSSSCG00000004728,ENSSSCG00000014047,ENSSSCG00000017054	CAPN3,FGFR4,CYFIP2
GO:0070544	0.0479449	0.618116	2	5	histone H3-K36 demethylation	BP	ENSSSCG00000016501,ENSSSCG00000029637	KDM7A,--
GO:0043121	0.0482751	0.618116	1	1	neurotrophin binding	MF	ENSSSCG00000022856	--
GO:0060175	0.0482751	0.618116	1	1	brain-derived neurotrophic factor-activated receptor activity	MF	ENSSSCG00000022856	--
GO:0016712	0.0483214	0.618116	4	29	oxidoreductase activity, acting on paired donors, with incorporation or reduction of molecular oxygen, reduced flavin or flavoprotein as one donor, and incorporation of one atom of oxygen	MF	ENSSSCG00000021940,ENSSSCG00000003825,ENSSSCG00000022526,ENSSSCG00000024537	CYP2J34,CYP2J2,--,--
GO:0042104	0.0493709	0.618116	3	16	positive regulation of activated T cell proliferation	BP	ENSSSCG00000027275,ENSSSCG00000022849,ENSSSCG00000013894	HHLA2,IL2RA,IL12RB1
GO:0008048	0.0500563	0.618116	1	2	calcium sensitive guanylate cyclase activator activity	MF	ENSSSCG00000001636	GUCA1A
GO:0030249	0.0500563	0.618116	1	2	guanylate cyclase regulator activity	MF	ENSSSCG00000001636	GUCA1A
GO:0031282	0.0500563	0.618116	1	2	regulation of guanylate cyclase activity	BP	ENSSSCG00000001636	GUCA1A
GO:0009897	0.0500795	0.618116	12	136	external side of plasma membrane	CC	ENSSSCG00000000029,ENSSSCG00000010998,ENSSSCG00000022246,ENSSSCG00000014328,ENSSSCG00000022849,ENSSSCG00000009817,ENSSSCG00000012663,ENSSSCG00000013894,ENSSSCG00000024344,ENSSSCG00000008213,ENSSSCG00000001404,ENSSSCG00000005625	SCUBE1,B4GALT1,--,GFRA3,IL2RA,P2RX7,ENOX2,IL12RB1,CCR5,CD8B,TNF,ENG
GO:0030864	0.0502497	0.618116	3	15	cortical actin cytoskeleton	CC	ENSSSCG00000029989,ENSSSCG00000006970,ENSSSCG00000012104	MED28,--,SHROOM2
GO:0051722	0.0507595	0.618116	1	1	protein C-terminal methylesterase activity	MF	ENSSSCG00000020856	PPME1
GO:0016971	0.05087	0.618116	1	1	flavin-linked sulfhydryl oxidase activity	MF	ENSSSCG00000015535	QSOX1
GO:0046636	0.0509534	0.618116	1	1	negative regulation of alpha-beta T cell activation	BP	ENSSSCG00000010054	ADORA2A
GO:0071346	0.0519692	0.618116	4	31	cellular response to interferon-gamma	BP	ENSSSCG00000002821,ENSSSCG00000024973,ENSSSCG00000013894,ENSSSCG00000017721	CCL22,GBP5,IL12RB1,CCL8
GO:0045176	0.0520433	0.618116	2	6	apical protein localization	BP	ENSSSCG00000012104,ENSSSCG00000006383	SHROOM2,VANGL2
GO:0048710	0.0526357	0.618116	1	1	regulation of astrocyte differentiation	BP	ENSSSCG00000016230	EPHA4
GO:0097156	0.0526357	0.618116	1	1	fasciculation of motor neuron axon	BP	ENSSSCG00000016230	EPHA4
GO:0097161	0.0526357	0.618116	1	1	DH domain binding	MF	ENSSSCG00000016230	EPHA4
GO:2001108	0.0526357	0.618116	1	1	positive regulation of Rho guanyl-nucleotide exchange factor activity	BP	ENSSSCG00000016230	EPHA4
GO:0007169	0.0529877	0.618116	11	100	transmembrane receptor protein tyrosine kinase signaling pathway	BP	ENSSSCG00000022126,ENSSSCG00000016459,ENSSSCG00000011785,ENSSSCG00000010199,ENSSSCG00000007240,ENSSSCG00000026653,ENSSSCG00000006250,ENSSSCG00000022856,ENSSSCG00000027074,ENSSSCG00000003523,ENSSSCG00000009593	--,EPHA1,--,RET,--,--,LYN,--,--,EPHA8,ROR2
GO:0016495	0.0532453	0.618116	1	1	C-X3-C chemokine receptor activity	MF	ENSSSCG00000024024	CX3CR1
GO:1903307	0.0535194	0.618116	2	5	positive regulation of regulated secretory pathway	BP	ENSSSCG00000013897,ENSSSCG00000002280	RAB3A,RAB15
GO:0042748	0.0536804	0.618116	1	1	circadian sleep/wake cycle, non-REM sleep	BP	ENSSSCG00000030073	--
GO:1900242	0.0536804	0.618116	1	1	regulation of synaptic vesicle endocytosis	BP	ENSSSCG00000030073	--
GO:0042738	0.0538271	0.618116	4	28	exogenous drug catabolic process	BP	ENSSSCG00000021940,ENSSSCG00000003825,ENSSSCG00000022526,ENSSSCG00000024537	CYP2J34,CYP2J2,--,--
GO:0033152	0.0540104	0.618116	2	4	immunoglobulin V(D)J recombination	BP	ENSSSCG00000006274,ENSSSCG00000013437	PRKDC,TCF3
GO:0019249	0.0543456	0.618116	1	1	lactate biosynthetic process	BP	ENSSSCG00000012846	PDDC1
GO:0048103	0.0553937	0.618116	2	8	somatic stem cell division	BP	ENSSSCG00000029870,ENSSSCG00000006383	WNT3A,VANGL2
GO:0015297	0.0556997	0.618116	6	49	antiporter activity	MF	ENSSSCG00000028154,ENSSSCG00000008153,ENSSSCG00000008599,ENSSSCG00000006147,ENSSSCG00000013861,ENSSSCG00000003250	--,SLC9A2,--,--,SLC35E1,--
GO:0070124	0.0562879	0.618116	1	1	mitochondrial translational initiation	BP	ENSSSCG00000008404	MTIF2
GO:0000783	0.0570706	0.618116	2	6	nuclear telomere cap complex	CC	ENSSSCG00000029590,ENSSSCG00000002762	ACD,TERF2
GO:0070187	0.0570706	0.618116	2	6	telosome	CC	ENSSSCG00000029590,ENSSSCG00000002762	ACD,TERF2
GO:0006844	0.057417	0.618116	1	1	acyl carnitine transport	BP	ENSSSCG00000002520	SLC25A29
GO:0071707	0.0574517	0.618116	1	1	immunoglobulin heavy chain V-D-J recombination	BP	ENSSSCG00000007031	POLB
GO:0005109	0.0574974	0.618116	5	35	frizzled binding	MF	ENSSSCG00000000759,ENSSSCG00000025374,ENSSSCG00000006780,ENSSSCG00000009593,ENSSSCG00000029870	--,DVL3,WNT2B,ROR2,WNT3A
GO:0009117	0.0575435	0.618116	2	8	nucleotide metabolic process	BP	ENSSSCG00000022912,ENSSSCG00000026947	NT5C3A,GMPR2
GO:0071361	0.0582631	0.618116	2	5	cellular response to ethanol	BP	ENSSSCG00000023609,ENSSSCG00000008444	TP53INP1,PRKCE
GO:0019905	0.058582	0.618116	7	60	syntaxin binding	MF	ENSSSCG00000029045,ENSSSCG00000010926,ENSSSCG00000029764,ENSSSCG00000012233,ENSSSCG00000007118,ENSSSCG00000014036,ENSSSCG00000005617	--,SYT2,TXLNG,SYTL5,NAPB,--,STXBP1
GO:0009451	0.0586541	0.618116	3	18	RNA modification	BP	ENSSSCG00000029788,ENSSSCG00000015233,ENSSSCG00000005645	--,RPUSD4,--
GO:0004312	0.0587148	0.618116	1	1	fatty acid synthase activity	MF	ENSSSCG00000023044	--
GO:0004313	0.0587148	0.618116	1	1	[acyl-carrier-protein] S-acetyltransferase activity	MF	ENSSSCG00000023044	--
GO:0004316	0.0587148	0.618116	1	1	3-oxoacyl-[acyl-carrier-protein] reductase (NADPH) activity	MF	ENSSSCG00000023044	--
GO:0004317	0.0587148	0.618116	1	1	3-hydroxypalmitoyl-[acyl-carrier-protein] dehydratase activity	MF	ENSSSCG00000023044	--
GO:0004319	0.0587148	0.618116	1	1	enoyl-[acyl-carrier-protein] reductase (NADPH, B-specific) activity	MF	ENSSSCG00000023044	--
GO:0004320	0.0587148	0.618116	1	1	oleoyl-[acyl-carrier-protein] hydrolase activity	MF	ENSSSCG00000023044	--
GO:0016295	0.0587148	0.618116	1	1	myristoyl-[acyl-carrier-protein] hydrolase activity	MF	ENSSSCG00000023044	--
GO:0016296	0.0587148	0.618116	1	1	palmitoyl-[acyl-carrier-protein] hydrolase activity	MF	ENSSSCG00000023044	--
GO:0016297	0.0587148	0.618116	1	1	acyl-[acyl-carrier-protein] hydrolase activity	MF	ENSSSCG00000023044	--
GO:0031177	0.0587148	0.618116	1	1	phosphopantetheine binding	MF	ENSSSCG00000023044	--
GO:0005004	0.0592855	0.618116	2	5	GPI-linked ephrin receptor activity	MF	ENSSSCG00000016230,ENSSSCG00000003523	EPHA4,EPHA8
GO:0045404	0.0600061	0.618116	1	1	positive regulation of interleukin-4 biosynthetic process	BP	ENSSSCG00000022246	--
GO:0035985	0.0608202	0.618116	1	2	senescence-associated heterochromatin focus	CC	ENSSSCG00000001526	HMGA1
GO:0035986	0.0608202	0.618116	1	2	senescence-associated heterochromatin focus assembly	BP	ENSSSCG00000001526	HMGA1
GO:0090402	0.0608202	0.618116	1	2	oncogene-induced cell senescence	BP	ENSSSCG00000001526	HMGA1
GO:0071773	0.0608278	0.618116	4	21	cellular response to BMP stimulus	BP	ENSSSCG00000001027,ENSSSCG00000016816,ENSSSCG00000000232,ENSSSCG00000029621	BMP6,ADAMTS12,ACVRL1,BMPR1B
GO:1902855	0.0610274	0.618116	1	1	regulation of nonmotile primary cilium assembly	BP	ENSSSCG00000001924	BBS4
GO:0016503	0.0618547	0.618116	2	11	pheromone receptor activity	MF	ENSSSCG00000005766,ENSSSCG00000003309	--,--
GO:0070374	0.0622447	0.618116	10	111	positive regulation of ERK1 and ERK2 cascade	BP	ENSSSCG00000020672,ENSSSCG00000001039,ENSSSCG00000030289,ENSSSCG00000002821,ENSSSCG00000007541,ENSSSCG00000012870,ENSSSCG00000014047,ENSSSCG00000021911,ENSSSCG00000014852,ENSSSCG00000017721	F2R,GCNT2,PTPN11,CCL22,PDGFA,FGF4,FGFR4,--,ARRB1,CCL8
GO:0019239	0.0622613	0.618116	2	9	deaminase activity	MF	ENSSSCG00000029788,ENSSSCG00000015233	--,RPUSD4
GO:0003972	0.0623965	0.618116	1	1	RNA ligase (ATP) activity	MF	ENSSSCG00000000158	RTCB
GO:0008452	0.0623965	0.618116	1	1	RNA ligase activity	MF	ENSSSCG00000000158	RTCB
GO:0007254	0.0624454	0.618116	3	14	JNK cascade	BP	ENSSSCG00000004935,ENSSSCG00000009593,ENSSSCG00000001404	HACD3,ROR2,TNF
GO:0007076	0.0630759	0.618116	3	13	mitotic chromosome condensation	BP	ENSSSCG00000008747,ENSSSCG00000008125,ENSSSCG00000023677	NCAPG,--,CHMP1A
GO:0051896	0.0631253	0.618116	2	6	regulation of protein kinase B signaling	BP	ENSSSCG00000013429,ENSSSCG00000022856	STK11,--
GO:0070255	0.0635205	0.618116	1	1	regulation of mucus secretion	BP	ENSSSCG00000014561	NLRP6
GO:0034983	0.0635622	0.618116	2	6	peptidyl-lysine deacetylation	BP	ENSSSCG00000014558,ENSSSCG00000026794	SIRT3,SIRT2
GO:0050917	0.0641978	0.618116	2	6	sensory perception of umami taste	BP	ENSSSCG00000010601,ENSSSCG00000001518	CALHM1,ITPR3
GO:0090310	0.0644568	0.618116	1	2	negative regulation of methylation-dependent chromatin silencing	BP	ENSSSCG00000000667	AICDA
GO:0046325	0.0647034	0.618116	2	8	negative regulation of glucose import	BP	ENSSSCG00000015631,ENSSSCG00000001404	GRB10,TNF
GO:1902613	0.0651864	0.618116	1	1	negative regulation of anti-Mullerian hormone signaling pathway	BP	ENSSSCG00000000271	AMHR2
GO:1990262	0.0651864	0.618116	1	1	anti-Mullerian hormone signaling pathway	BP	ENSSSCG00000000271	AMHR2
GO:1990272	0.0651864	0.618116	1	1	anti-Mullerian hormone receptor activity	MF	ENSSSCG00000000271	AMHR2
GO:0015439	0.0653387	0.618116	1	1	heme-transporting ATPase activity	MF	ENSSSCG00000016210	ABCB6
GO:0010512	0.065837	0.618116	1	2	negative regulation of phosphatidylinositol biosynthetic process	BP	ENSSSCG00000007541	PDGFA
GO:0035793	0.065837	0.618116	1	2	positive regulation of metanephric mesenchymal cell migration by platelet-derived growth factor receptor-beta signaling pathway	BP	ENSSSCG00000007541	PDGFA
GO:0001654	0.0663208	0.618116	3	18	eye development	BP	ENSSSCG00000001027,ENSSSCG00000027378,ENSSSCG00000029621	BMP6,SH3PXD2B,BMPR1B
GO:0007628	0.0664836	0.618116	4	24	adult walking behavior	BP	ENSSSCG00000016230,ENSSSCG00000017311,ENSSSCG00000003707,ENSSSCG00000027420	EPHA4,MAPT,NPC1,KCNJ10
GO:0000242	0.0667073	0.618116	3	11	pericentriolar material	CC	ENSSSCG00000010465,ENSSSCG00000001924,ENSSSCG00000026731	TNKS2,BBS4,CEP85
GO:0035861	0.0674411	0.618116	4	21	site of double-strand break	CC	ENSSSCG00000008346,ENSSSCG00000028523,ENSSSCG00000003730,ENSSSCG00000009670	APLF,HUS1,RNF138,ESCO2
GO:0006497	0.067609	0.618116	2	8	protein lipidation	BP	ENSSSCG00000017980,ENSSSCG00000007580	ALOX12B,WIPI2
GO:0004714	0.0679625	0.618116	7	48	transmembrane receptor protein tyrosine kinase activity	MF	ENSSSCG00000022126,ENSSSCG00000016459,ENSSSCG00000016230,ENSSSCG00000014047,ENSSSCG00000022856,ENSSSCG00000003523,ENSSSCG00000009593	--,EPHA1,EPHA4,FGFR4,--,EPHA8,ROR2
GO:0035048	0.0680181	0.618116	1	1	splicing factor protein import into nucleus	BP	ENSSSCG00000016572	TNPO3
GO:0008630	0.0680937	0.618116	5	36	intrinsic apoptotic signaling pathway in response to DNA damage	BP	ENSSSCG00000007031,ENSSSCG00000003460,ENSSSCG00000006274,ENSSSCG00000002022,ENSSSCG00000001404	POLB,CASP9,PRKDC,BCL2L2,TNF
GO:0009972	0.0683698	0.618116	1	2	cytidine deamination	BP	ENSSSCG00000000667	AICDA
GO:2000343	0.0685874	0.618116	1	2	positive regulation of chemokine (C-X-C motif) ligand 2 production	BP	ENSSSCG00000001404	TNF
GO:0071359	0.0694669	0.618116	1	2	cellular response to dsRNA	BP	ENSSSCG00000009817	P2RX7
GO:0050909	0.0695728	0.618116	3	25	sensory perception of taste	BP	ENSSSCG00000005766,ENSSSCG00000010601,ENSSSCG00000003309	--,CALHM1,--
GO:0019825	0.0696013	0.618116	4	35	oxygen binding	MF	ENSSSCG00000021940,ENSSSCG00000003825,ENSSSCG00000022526,ENSSSCG00000024537	CYP2J34,CYP2J2,--,--
GO:0048194	0.069747	0.618116	1	1	Golgi vesicle budding	BP	ENSSSCG00000017783	--
GO:0090164	0.069747	0.618116	1	1	asymmetric Golgi ribbon formation	BP	ENSSSCG00000017783	--
GO:0001522	0.0698695	0.618116	3	20	pseudouridine synthesis	BP	ENSSSCG00000029788,ENSSSCG00000015233,ENSSSCG00000005645	--,RPUSD4,--
GO:0010523	0.0700231	0.618116	1	2	negative regulation of calcium ion transport into cytosol	BP	ENSSSCG00000007673	EPO
GO:0061025	0.0700989	0.618116	3	22	membrane fusion	BP	ENSSSCG00000029045,ENSSSCG00000007187,ENSSSCG00000007118	--,NSFL1C,NAPB
GO:0045182	0.0701184	0.618116	1	2	translation regulator activity	MF	ENSSSCG00000029785	RPS9
GO:0030472	0.0703613	0.618116	1	1	mitotic spindle organization in nucleus	BP	ENSSSCG00000005672	PTPA
GO:0016517	0.0709365	0.618116	1	1	interleukin-12 receptor activity	MF	ENSSSCG00000013894	IL12RB1
GO:0042022	0.0709365	0.618116	1	1	interleukin-12 receptor complex	CC	ENSSSCG00000013894	IL12RB1
GO:0031848	0.0715009	0.618116	2	7	protection from non-homologous end joining at telomere	BP	ENSSSCG00000029590,ENSSSCG00000002762	ACD,TERF2
GO:0015179	0.0719206	0.618116	2	8	L-amino acid transmembrane transporter activity	MF	ENSSSCG00000008599,ENSSSCG00000006147	--,--
GO:0015807	0.0719206	0.618116	2	8	L-amino acid transport	BP	ENSSSCG00000008599,ENSSSCG00000006147	--,--
GO:0008047	0.0719959	0.618116	3	18	enzyme activator activity	MF	ENSSSCG00000028488,ENSSSCG00000001551,ENSSSCG00000008444	LTC4S,--,PRKCE
GO:0031630	0.0720456	0.618116	1	1	regulation of synaptic vesicle fusion to presynaptic membrane	BP	ENSSSCG00000013897	RAB3A
GO:0048790	0.0720456	0.618116	1	1	maintenance of presynaptic active zone structure	BP	ENSSSCG00000013897	RAB3A
GO:0050975	0.0720456	0.618116	1	1	sensory perception of touch	BP	ENSSSCG00000013897	RAB3A
GO:0061670	0.0720456	0.618116	1	1	evoked neurotransmitter secretion	BP	ENSSSCG00000013897	RAB3A
GO:0032957	0.072122	0.618116	1	1	inositol trisphosphate metabolic process	BP	ENSSSCG00000002457	ITPK1
GO:0047325	0.072122	0.618116	1	1	inositol tetrakisphosphate 1-kinase activity	MF	ENSSSCG00000002457	ITPK1
GO:0052725	0.072122	0.618116	1	1	inositol-1,3,4-trisphosphate 6-kinase activity	MF	ENSSSCG00000002457	ITPK1
GO:0052726	0.072122	0.618116	1	1	inositol-1,3,4-trisphosphate 5-kinase activity	MF	ENSSSCG00000002457	ITPK1
GO:0060381	0.0723126	0.618116	1	1	positive regulation of single-stranded telomeric DNA binding	BP	ENSSSCG00000029590	ACD
GO:0032208	0.0723508	0.618116	1	1	negative regulation of telomere maintenance via recombination	BP	ENSSSCG00000002762	TERF2
GO:0032210	0.0723508	0.618116	1	1	regulation of telomere maintenance via telomerase	BP	ENSSSCG00000002762	TERF2
GO:1903770	0.0723508	0.618116	1	1	negative regulation of beta-galactosidase activity	BP	ENSSSCG00000002762	TERF2
GO:0043161	0.0725454	0.618116	14	143	proteasome-mediated ubiquitin-dependent protein catabolic process	BP	ENSSSCG00000007187,ENSSSCG00000024295,ENSSSCG00000003820,ENSSSCG00000021005,ENSSSCG00000006362,ENSSSCG00000028186,ENSSSCG00000025202,ENSSSCG00000012251,ENSSSCG00000021307,ENSSSCG00000010213,ENSSSCG00000026794,ENSSSCG00000026646,ENSSSCG00000014852,ENSSSCG00000002038	NSFL1C,SIAH2,USP1,UBQLN1,USP21,FBXL19,--,USP9X,USP44,PSMA5,SIRT2,RFFL,ARRB1,PSMB11
GO:0070403	0.072876	0.618116	2	11	NAD+ binding	MF	ENSSSCG00000014558,ENSSSCG00000026794	SIRT3,SIRT2
GO:0005242	0.0728807	0.618116	3	17	inward rectifier potassium channel activity	MF	ENSSSCG00000003135,ENSSSCG00000000106,ENSSSCG00000027420	KCNJ14,KCNJ4,KCNJ10
GO:0045903	0.0729058	0.618116	1	2	positive regulation of translational fidelity	BP	ENSSSCG00000029785	RPS9
GO:0043204	0.0734373	0.618116	3	16	perikaryon	CC	ENSSSCG00000010603,ENSSSCG00000026794,ENSSSCG00000028373	NEURL1,SIRT2,ENO2
GO:0010625	0.0736421	0.618116	1	1	positive regulation of Schwann cell proliferation	BP	ENSSSCG00000017343	GFAP
GO:0051580	0.0736421	0.618116	1	1	regulation of neurotransmitter uptake	BP	ENSSSCG00000017343	GFAP
GO:0097450	0.0736421	0.618116	1	1	astrocyte end-foot	CC	ENSSSCG00000017343	GFAP
GO:0021527	0.0737744	0.618116	2	9	spinal cord association neuron differentiation	BP	ENSSSCG00000026460,ENSSSCG00000029870	TAL1,WNT3A
GO:0016598	0.0739667	0.618116	1	2	protein arginylation	BP	ENSSSCG00000017814	--
GO:0032230	0.0741019	0.618116	2	7	positive regulation of synaptic transmission, GABAergic	BP	ENSSSCG00000010054,ENSSSCG00000008444	ADORA2A,PRKCE
GO:0050999	0.0741362	0.618116	1	2	regulation of nitric-oxide synthase activity	BP	ENSSSCG00000029154	NOSIP
GO:0008940	0.0748189	0.618116	1	2	nitrate reductase activity	MF	ENSSSCG00000010826	2017-03-02
GO:0042126	0.0748189	0.618116	1	2	nitrate metabolic process	BP	ENSSSCG00000010826	2017-03-02
GO:1904211	0.0748825	0.618116	1	2	membrane protein proteolysis involved in retrograde protein transport, ER to cytosol	BP	ENSSSCG00000007228	HM13
GO:0061099	0.0755942	0.618116	2	7	negative regulation of protein tyrosine kinase activity	BP	ENSSSCG00000025900,ENSSSCG00000024938	SH3BP5L,SH3BP5
GO:0043220	0.0756004	0.618116	2	9	Schmidt-Lanterman incisure	CC	ENSSSCG00000004578,ENSSSCG00000026794	ANXA2,SIRT2
GO:0004464	0.0758502	0.618116	1	3	leukotriene-C4 synthase activity	MF	ENSSSCG00000028488	LTC4S
GO:0004053	0.0763174	0.618116	1	2	arginase activity	MF	ENSSSCG00000004195	--
GO:0006525	0.0763174	0.618116	1	2	arginine metabolic process	BP	ENSSSCG00000004195	--
GO:0005272	0.0763777	0.618116	4	21	sodium channel activity	MF	ENSSSCG00000000216,ENSSSCG00000029968,ENSSSCG00000015905,ENSSSCG00000028923	ASIC2,ASIC4,SCN2A,--
GO:0015788	0.0766191	0.618116	1	2	UDP-N-acetylglucosamine transport	BP	ENSSSCG00000016541	SLC35B4
GO:0006701	0.0769623	0.618116	1	1	progesterone biosynthetic process	BP	ENSSSCG00000017499	STARD3
GO:0048023	0.0770524	0.618116	1	2	positive regulation of melanin biosynthetic process	BP	ENSSSCG00000007277	ASIP
GO:0060993	0.0771588	0.618116	2	9	kidney morphogenesis	BP	ENSSSCG00000029710,ENSSSCG00000006383	GCNT4,VANGL2
GO:0005882	0.0771745	0.618116	8	83	intermediate filament	CC	ENSSSCG00000021232,ENSSSCG00000017463,ENSSSCG00000000236,ENSSSCG00000017343,ENSSSCG00000028768,ENSSSCG00000000238,ENSSSCG00000020838,ENSSSCG00000017437	SYNC,KRT26,KRT75,GFAP,--,--,--,KRT36
GO:0045095	0.0771973	0.618116	4	38	keratin filament	CC	ENSSSCG00000000236,ENSSSCG00000028768,ENSSSCG00000025793,ENSSSCG00000020838	KRT75,--,--,--
GO:0030280	0.0772736	0.618116	1	2	structural constituent of epidermis	MF	ENSSSCG00000017437	KRT36
GO:0060753	0.0774012	0.618116	1	1	regulation of mast cell chemotaxis	BP	ENSSSCG00000021944	RAC3
GO:0071593	0.0774012	0.618116	1	1	lymphocyte aggregation	BP	ENSSSCG00000021944	RAC3
GO:1902622	0.0774012	0.618116	1	1	regulation of neutrophil migration	BP	ENSSSCG00000021944	RAC3
GO:0001973	0.0774112	0.618116	2	6	adenosine receptor signaling pathway	BP	ENSSSCG00000010054,ENSSSCG00000024072	ADORA2A,P2RY11
GO:0005072	0.0782175	0.618116	1	1	transforming growth factor beta receptor, cytoplasmic mediator activity	MF	ENSSSCG00000005625	ENG
GO:0043085	0.0783255	0.618116	4	34	positive regulation of catalytic activity	BP	ENSSSCG00000028488,ENSSSCG00000009817,ENSSSCG00000014047,ENSSSCG00000001551	LTC4S,P2RX7,FGFR4,--
GO:0071801	0.0785163	0.618116	1	2	regulation of podosome assembly	BP	ENSSSCG00000007240	--
GO:0071316	0.0791941	0.618116	1	2	cellular response to nicotine	BP	ENSSSCG00000001404	TNF
GO:0051384	0.0795251	0.618116	2	8	response to glucocorticoid	BP	ENSSSCG00000001760,ENSSSCG00000001404	ACSBG1,TNF
GO:0033630	0.0795951	0.618116	2	8	positive regulation of cell adhesion mediated by integrin	BP	ENSSSCG00000010199,ENSSSCG00000005124	RET,IFT74
GO:0061184	0.0797089	0.618116	1	2	positive regulation of dermatome development	BP	ENSSSCG00000029870	WNT3A
GO:1904339	0.0801256	0.618116	1	2	negative regulation of dopaminergic neuron differentiation	BP	ENSSSCG00000029870	WNT3A
GO:0047045	0.0805568	0.618116	1	2	testosterone 17-beta-dehydrogenase (NADP+) activity	MF	ENSSSCG00000003138	HSD17B14
GO:0048697	0.0805761	0.618116	1	2	positive regulation of collateral sprouting in absence of injury	BP	ENSSSCG00000029870	WNT3A
GO:1901671	0.0811407	0.618116	1	2	positive regulation of superoxide dismutase activity	BP	ENSSSCG00000001404	TNF
GO:1900119	0.081327	0.618116	2	7	positive regulation of execution phase of apoptosis	BP	ENSSSCG00000006970,ENSSSCG00000026794	--,SIRT2
GO:0002876	0.0814206	0.618116	1	2	positive regulation of chronic inflammatory response to antigenic stimulus	BP	ENSSSCG00000001404	TNF
GO:1900111	0.0814611	0.618116	1	2	positive regulation of histone H3-K9 dimethylation	BP	ENSSSCG00000005703	PRDM12
GO:0010387	0.0818955	0.618116	1	2	COP9 signalosome assembly	BP	ENSSSCG00000029870	WNT3A
GO:0016491	0.0819009	0.618116	31	451	oxidoreductase activity	MF	ENSSSCG00000025630,ENSSSCG00000005740,ENSSSCG00000028896,ENSSSCG00000015535,ENSSSCG00000002721,ENSSSCG00000021940,ENSSSCG00000008035,ENSSSCG00000003825,ENSSSCG00000008608,ENSSSCG00000022526,ENSSSCG00000000142,ENSSSCG00000004774,ENSSSCG00000016585,ENSSSCG00000030546,ENSSSCG00000007987,ENSSSCG00000026947,ENSSSCG00000002013,ENSSSCG00000024129,ENSSSCG00000003891,ENSSSCG00000003138,ENSSSCG00000017980,…	--,SARDH,--,QSOX1,--,CYP2J34,GFER,CYP2J2,RDH14,--,FOXRED2,IVD,IMPDH1,HSD11B1L,DECR2,GMPR2,DHRS4,CYP4X1,--,HSD17B14,ALOX12B,MECR,GPX2,--,CYP4A21,--,IDH3A,--,TXNRD2,--,SMOX
GO:1903445	0.0819754	0.618116	1	2	protein transport from ciliary membrane to plasma membrane	BP	ENSSSCG00000009778	RILPL2
GO:0032731	0.0820668	0.618116	1	2	positive regulation of interleukin-1 beta production	BP	ENSSSCG00000009817	P2RX7
GO:0017136	0.082353	0.618116	1	2	NAD-dependent histone deacetylase activity	MF	ENSSSCG00000026794	SIRT2
GO:0030658	0.082489	0.618116	1	2	transport vesicle membrane	CC	ENSSSCG00000023186	CA4
GO:0055114	0.0825315	0.618116	42	655	oxidation-reduction process	BP	ENSSSCG00000025630,ENSSSCG00000027246,ENSSSCG00000005740,ENSSSCG00000028896,ENSSSCG00000015535,ENSSSCG00000002721,ENSSSCG00000021940,ENSSSCG00000008035,ENSSSCG00000003825,ENSSSCG00000008608,ENSSSCG00000022526,ENSSSCG00000000142,ENSSSCG00000004774,ENSSSCG00000014791,ENSSSCG00000016585,ENSSSCG00000030546,ENSSSCG00000028488,ENSSSCG00000002496,ENSSSCG00000007987,ENSSSCG00000026947,ENSSSCG00000024052,…	--,--,SARDH,--,QSOX1,--,CYP2J34,GFER,CYP2J2,RDH14,--,FOXRED2,IVD,RRM1,IMPDH1,HSD11B1L,LTC4S,GLRX5,DECR2,GMPR2,--,DHRS4,LPO,CYP4X1,--,ENOX2,MARC2,IRGQ,MSRB2,HSD17B14,ALOX12B,MECR,GPX2,--,CYP4A21,NOXRED1,--,IDH3A,--,TXNRD2,--,SMOX
GO:0010812	0.0827465	0.618116	2	6	negative regulation of cell-substrate adhesion	BP	ENSSSCG00000001039,ENSSSCG00000014920	GCNT2,FZD4
GO:0000253	0.0828461	0.618116	1	2	3-keto sterol reductase activity	MF	ENSSSCG00000002013	DHRS4
GO:0043195	0.0829278	0.618116	2	9	terminal bouton	CC	ENSSSCG00000013897,ENSSSCG00000022856	RAB3A,--
GO:0060557	0.083073	0.618116	1	2	positive regulation of vitamin D biosynthetic process	BP	ENSSSCG00000001404	TNF
GO:0060559	0.083073	0.618116	1	2	positive regulation of calcidiol 1-monooxygenase activity	BP	ENSSSCG00000001404	TNF
GO:0031701	0.0830858	0.618116	1	2	angiotensin receptor binding	MF	ENSSSCG00000014852	ARRB1
GO:0016791	0.083371	0.618116	11	109	phosphatase activity	MF	ENSSSCG00000011546,ENSSSCG00000030289,ENSSSCG00000028740,ENSSSCG00000012913,ENSSSCG00000011430,ENSSSCG00000001878,ENSSSCG00000010755,ENSSSCG00000013226,ENSSSCG00000028210,ENSSSCG00000016283,ENSSSCG00000028816	MTMR14,PTPN11,CTDSPL,PPP1CA,DUSP7,PTPN9,PTPRE,PTPMT1,NT5C,--,--
GO:0090416	0.0838987	0.618116	1	2	nicotinate transporter activity	MF	ENSSSCG00000011256	--
GO:2001142	0.0838987	0.618116	1	2	nicotinate transport	BP	ENSSSCG00000011256	--
GO:2000866	0.0839302	0.618116	1	2	positive regulation of estradiol secretion	BP	ENSSSCG00000001404	TNF
GO:1900121	0.0839718	0.618116	1	2	negative regulation of receptor binding	BP	ENSSSCG00000004578	ANXA2
GO:1901026	0.0840005	0.618116	1	2	ripoptosome assembly involved in necroptotic process	BP	ENSSSCG00000026794	SIRT2
GO:0055103	0.0841582	0.618116	1	1	ligase regulator activity	MF	ENSSSCG00000004728	CAPN3
GO:0071472	0.0841582	0.618116	1	1	cellular response to salt stress	BP	ENSSSCG00000004728	CAPN3
GO:2001015	0.0841582	0.618116	1	1	negative regulation of skeletal muscle cell differentiation	BP	ENSSSCG00000004728	CAPN3
GO:0020018	0.08419	0.618116	1	2	ciliary pocket membrane	CC	ENSSSCG00000024943	EHD3
GO:0043243	0.0842045	0.618116	1	2	positive regulation of protein complex disassembly	BP	ENSSSCG00000001404	TNF
GO:0019834	0.0842635	0.618116	1	2	phospholipase A2 inhibitor activity	MF	ENSSSCG00000004578	ANXA2
GO:0050694	0.0844297	0.618116	1	2	galactose 3-O-sulfotransferase activity	MF	ENSSSCG00000028015	GAL3ST3
GO:1900227	0.0847961	0.618116	1	2	positive regulation of NLRP3 inflammasome complex assembly	BP	ENSSSCG00000024973	GBP5
GO:0016311	0.0848003	0.618116	13	137	dephosphorylation	BP	ENSSSCG00000011546,ENSSSCG00000022912,ENSSSCG00000030289,ENSSSCG00000028740,ENSSSCG00000012913,ENSSSCG00000011430,ENSSSCG00000001878,ENSSSCG00000010755,ENSSSCG00000013226,ENSSSCG00000028210,ENSSSCG00000008624,ENSSSCG00000016283,ENSSSCG00000028816	MTMR14,NT5C3A,PTPN11,CTDSPL,PPP1CA,DUSP7,PTPN9,PTPRE,PTPMT1,NT5C,--,--,--
GO:0005003	0.0849729	0.618116	3	13	ephrin receptor activity	MF	ENSSSCG00000016459,ENSSSCG00000011785,ENSSSCG00000003523	EPHA1,--,EPHA8
GO:0008252	0.0851256	0.618116	1	1	nucleotidase activity	MF	ENSSSCG00000028210	NT5C
GO:0009223	0.0851256	0.618116	1	1	pyrimidine deoxyribonucleotide catabolic process	BP	ENSSSCG00000028210	NT5C
GO:0019103	0.0851256	0.618116	1	1	pyrimidine nucleotide binding	MF	ENSSSCG00000028210	NT5C
GO:0046658	0.0852924	0.618116	2	10	anchored component of plasma membrane	CC	ENSSSCG00000006852,ENSSSCG00000023186	NTNG1,CA4
GO:0030166	0.0858259	0.618116	2	8	proteoglycan biosynthetic process	BP	ENSSSCG00000010200,ENSSSCG00000017573	CSGALNACT2,XYLT2
GO:0032088	0.0858733	0.618116	5	42	negative regulation of NF-kappaB transcription factor activity	BP	ENSSSCG00000002917,ENSSSCG00000004154,ENSSSCG00000007956,ENSSSCG00000001236,ENSSSCG00000014852	NFKBID,TNFAIP3,NLRC3,TRIM40,ARRB1
GO:0001758	0.0865178	0.618116	2	9	retinal dehydrogenase activity	MF	ENSSSCG00000025630,ENSSSCG00000002013	--,DHRS4
GO:0042267	0.0865966	0.618116	2	11	natural killer cell mediated cytotoxicity	BP	ENSSSCG00000004098,ENSSSCG00000001394	--,MIC-2
GO:0008106	0.0867108	0.618116	1	2	alcohol dehydrogenase (NADP+) activity	MF	ENSSSCG00000008608	RDH14
GO:0042060	0.0867328	0.618116	5	34	wound healing	BP	ENSSSCG00000010998,ENSSSCG00000030270,ENSSSCG00000014561,ENSSSCG00000001539,ENSSSCG00000006383	B4GALT1,CNN2,NLRP6,PPARD,VANGL2
GO:0002281	0.08684	0.618116	2	7	macrophage activation involved in immune response	BP	ENSSSCG00000024771,ENSSSCG00000008444	TICAM1,PRKCE
GO:1902475	0.0872034	0.618116	2	9	L-alpha-amino acid transmembrane transport	BP	ENSSSCG00000008599,ENSSSCG00000006147	--,--
GO:0033138	0.0877686	0.618116	5	50	positive regulation of peptidyl-serine phosphorylation	BP	ENSSSCG00000011884,ENSSSCG00000022856,ENSSSCG00000029870,ENSSSCG00000014852,ENSSSCG00000001404	HCLS1,--,WNT3A,ARRB1,TNF
GO:0042866	0.0879546	0.618116	1	2	pyruvate biosynthetic process	BP	ENSSSCG00000010523	HOGA1
GO:0051935	0.0882777	0.618116	1	2	glutamate reuptake	BP	ENSSSCG00000027420	KCNJ10
GO:0046487	0.0884064	0.618116	1	2	glyoxylate metabolic process	BP	ENSSSCG00000010523	HOGA1
GO:0043209	0.0884888	0.618116	11	129	myelin sheath	CC	ENSSSCG00000029045,ENSSSCG00000024943,ENSSSCG00000030038,ENSSSCG00000000064,ENSSSCG00000017343,ENSSSCG00000002374,ENSSSCG00000001761,ENSSSCG00000026794,ENSSSCG00000028373,ENSSSCG00000007118,ENSSSCG00000005617	--,EHD3,--,ACO2,GFAP,DLST,IDH3A,SIRT2,ENO2,NAPB,STXBP1
GO:0001165	0.0886125	0.618116	1	1	RNA polymerase I upstream control element sequence-specific DNA binding	MF	ENSSSCG00000017360	UBTF
GO:0005791	0.0886281	0.618116	2	10	rough endoplasmic reticulum	CC	ENSSSCG00000007228,ENSSSCG00000023186	HM13,CA4
GO:0070782	0.0886673	0.618116	1	1	phosphatidylserine exposure on apoptotic cell surface	BP	ENSSSCG00000030623	XKR8
GO:0010507	0.0887626	0.618116	3	17	negative regulation of autophagy	BP	ENSSSCG00000027349,ENSSSCG00000001204,ENSSSCG00000026794	TBC1D14,ZKSCAN4,SIRT2
GO:0010369	0.08902	0.618116	2	7	chromocenter	CC	ENSSSCG00000009670,ENSSSCG00000017529	ESCO2,CBX1
GO:0070098	0.0893349	0.618116	5	60	chemokine-mediated signaling pathway	BP	ENSSSCG00000024024,ENSSSCG00000002821,ENSSSCG00000026707,ENSSSCG00000024344,ENSSSCG00000017721	CX3CR1,CCL22,XCR1,CCR5,CCL8
GO:0010956	0.089394	0.618116	1	2	negative regulation of calcidiol 1-monooxygenase activity	BP	ENSSSCG00000006902	GFI1
GO:0060468	0.0894212	0.618116	1	2	prevention of polyspermy	BP	ENSSSCG00000008126	ASTL
GO:0070539	0.0901844	0.618116	1	1	linoleic acid binding	MF	ENSSSCG00000001539	PPARD
GO:0016705	0.0904624	0.618116	8	95	oxidoreductase activity, acting on paired donors, with incorporation or reduction of molecular oxygen	MF	ENSSSCG00000021940,ENSSSCG00000003825,ENSSSCG00000022526,ENSSSCG00000024129,ENSSSCG00000003891,ENSSSCG00000003892,ENSSSCG00000003893,ENSSSCG00000024537	CYP2J34,CYP2J2,--,CYP4X1,--,--,CYP4A21,--
GO:0006476	0.0904773	0.618116	2	8	protein deacetylation	BP	ENSSSCG00000014558,ENSSSCG00000026794	SIRT3,SIRT2
GO:0006997	0.0910023	0.618116	2	11	nucleus organization	BP	ENSSSCG00000023677,ENSSSCG00000025980	CHMP1A,CHMP4C
[truncated: 2,880 more rows]

## Sheet: cluster 6 GO anlysis
Targets of miRNAs in cluster 6 GO anlysis
category	over_represented_pvalue	q-value	numDEInCat	numInCat	term	ontology	DE_id	Gene_symbol
[truncated: 7,067 more rows]
