# Supplementary material for: Comprehensive transcriptional landscape of porcine cardiac and skeletal muscles reveals differences of aging
Source: Oncotarget. 2017 Dec 15;9(2):1524–41. doi: 10.18632/oncotarget.23290 (PMC5788579; doi:10.18632/oncotarget.23290)
Supplement: Supplementary file 7 [file oncotarget-09-1524-s007.xlsx]

## Sheet: OYCM
up-regulated mRNAs GO analysis in OYCM
category	over_represented_pvalue	q-value	numDEInCat	numInCat	term	ontology	DE_id	Gene_name
GO:0003899	0.000380998	1	2	37	DNA-directed RNA polymerase activity	MF	ENSSSCG00000007688,ENSSSCG00000012839	--,--
GO:0005819	0.000515149	1	2	43	spindle	CC	ENSSSCG00000024482,ENSSSCG00000028568	HSPB1,--
GO:0002756	0.00157131	1	1	2	MyD88-independent toll-like receptor signaling pathway	BP	ENSSSCG00000024771	TICAM1
GO:0072331	0.00157131	1	1	2	signal transduction by p53 class mediator	BP	ENSSSCG00000001565	--
GO:0010891	0.00314029	1	1	4	negative regulation of sequestering of triglyceride	BP	ENSSSCG00000012841	PNPLA2
GO:0042622	0.00314029	1	1	4	photoreceptor outer segment membrane	CC	ENSSSCG00000010348	CDHR1
GO:0045653	0.00314029	1	1	4	negative regulation of megakaryocyte differentiation	BP	ENSSSCG00000029773	HIST1H4L
GO:0010898	0.00392392	1	1	5	positive regulation of triglyceride catabolic process	BP	ENSSSCG00000012841	PNPLA2
GO:0032816	0.00392392	1	1	5	positive regulation of natural killer cell activation	BP	ENSSSCG00000024771	TICAM1
GO:0043496	0.00392392	1	1	5	regulation of protein homodimerization activity	BP	ENSSSCG00000024771	TICAM1
GO:0045359	0.00392392	1	1	5	positive regulation of interferon-beta biosynthetic process	BP	ENSSSCG00000024771	TICAM1
GO:0005833	0.00470696	1	1	6	hemoglobin complex	CC	ENSSSCG00000007978	--
GO:0045080	0.00470696	1	1	6	positive regulation of chemokine biosynthetic process	BP	ENSSSCG00000024771	TICAM1
GO:0097342	0.00470696	1	1	6	ripoptosome	CC	ENSSSCG00000024771	TICAM1
GO:0002281	0.00548942	1	1	7	macrophage activation involved in immune response	BP	ENSSSCG00000024771	TICAM1
GO:0050871	0.00548942	1	1	7	positive regulation of B cell activation	BP	ENSSSCG00000024771	TICAM1
GO:0005344	0.00627131	1	1	8	oxygen transporter activity	MF	ENSSSCG00000007978	--
GO:0015671	0.00627131	1	1	8	oxygen transport	BP	ENSSSCG00000007978	--
GO:0019433	0.00705261	1	1	9	triglyceride catabolic process	BP	ENSSSCG00000012841	PNPLA2
GO:0004861	0.00783334	1	1	10	cyclin-dependent protein serine/threonine kinase inhibitor activity	MF	ENSSSCG00000001565	--
GO:0051290	0.00783334	1	1	10	protein heterotetramerization	BP	ENSSSCG00000029773	HIST1H4L
GO:0005856	0.00799365	1	2	173	cytoskeleton	CC	ENSSSCG00000024482,ENSSSCG00000028568	HSPB1,--
GO:0001055	0.00861349	1	1	11	RNA polymerase II activity	MF	ENSSSCG00000012839	--
GO:0032481	0.00861349	1	1	11	positive regulation of type I interferon production	BP	ENSSSCG00000024771	TICAM1
GO:0006335	0.00939306	1	1	12	DNA replication-dependent nucleosome assembly	BP	ENSSSCG00000029773	HIST1H4L
GO:0045429	0.00939306	1	1	12	positive regulation of nitric oxide biosynthetic process	BP	ENSSSCG00000024771	TICAM1
GO:0071901	0.00939306	1	1	12	negative regulation of protein serine/threonine kinase activity	BP	ENSSSCG00000001565	--
GO:0006336	0.0101721	1	1	13	DNA replication-independent nucleosome assembly	BP	ENSSSCG00000029773	HIST1H4L
GO:0034389	0.0101721	1	1	13	lipid particle organization	BP	ENSSSCG00000012841	PNPLA2
GO:0009987	0.0109505	1	1	14	cellular process	BP	ENSSSCG00000010348	CDHR1
GO:0006360	0.0117283	1	1	15	transcription from RNA polymerase I promoter	BP	ENSSSCG00000012839	--
GO:0001054	0.0117283	1	1	15	RNA polymerase I activity	MF	ENSSSCG00000012839	--
GO:0004806	0.0125056	1	1	16	triglyceride lipase activity	MF	ENSSSCG00000012841	PNPLA2
GO:0005736	0.0125056	1	1	16	DNA-directed RNA polymerase I complex	CC	ENSSSCG00000012839	--
GO:0019955	0.0132823	1	1	17	cytokine binding	MF	ENSSSCG00000021886	--
GO:0006383	0.0140584	1	1	18	transcription from RNA polymerase III promoter	BP	ENSSSCG00000012839	--
GO:0005665	0.0140584	1	1	18	DNA-directed RNA polymerase II, core complex	CC	ENSSSCG00000012839	--
GO:0001056	0.0148339	1	1	19	RNA polymerase III activity	MF	ENSSSCG00000012839	--
GO:0005666	0.0148339	1	1	19	DNA-directed RNA polymerase III complex	CC	ENSSSCG00000012839	--
GO:0019915	0.0156089	1	1	20	lipid storage	BP	ENSSSCG00000012841	PNPLA2
GO:0043627	0.0156089	1	1	20	response to estrogen	BP	ENSSSCG00000028999	--
GO:0030890	0.0171571	1	1	22	positive regulation of B cell proliferation	BP	ENSSSCG00000024771	TICAM1
GO:0031663	0.0179304	1	1	23	lipopolysaccharide-mediated signaling pathway	BP	ENSSSCG00000024771	TICAM1
GO:0032755	0.018703	1	1	24	positive regulation of interleukin-6 production	BP	ENSSSCG00000024771	TICAM1
GO:0045494	0.018703	1	1	24	photoreceptor cell maintenance	BP	ENSSSCG00000010348	CDHR1
GO:0000228	0.0194751	1	1	25	nuclear chromosome	CC	ENSSSCG00000029773	HIST1H4L
GO:0032760	0.0210176	1	1	27	positive regulation of tumor necrosis factor production	BP	ENSSSCG00000024771	TICAM1
GO:0006352	0.0233271	1	1	30	DNA-templated transcription, initiation	BP	ENSSSCG00000029773	HIST1H4L
GO:0000407	0.0256314	1	1	33	pre-autophagosomal structure	CC	ENSSSCG00000021433	--
GO:0019825	0.0271648	1	1	35	oxygen binding	MF	ENSSSCG00000007978	--
GO:0031398	0.0279306	1	1	36	positive regulation of protein ubiquitination	BP	ENSSSCG00000024771	TICAM1
GO:0005811	0.0294606	1	1	38	lipid particle	CC	ENSSSCG00000012841	PNPLA2
GO:0032092	0.0309883	1	1	40	positive regulation of protein binding	BP	ENSSSCG00000024771	TICAM1
GO:0097190	0.0317513	1	1	41	apoptotic signaling pathway	BP	ENSSSCG00000024771	TICAM1
GO:0010506	0.0347976	1	1	45	regulation of autophagy	BP	ENSSSCG00000021433	--
GO:0006351	0.0355197	1	2	382	transcription, DNA-templated	BP	ENSSSCG00000007688,ENSSSCG00000012839	--,--
GO:0004714	0.0370765	1	1	48	transmembrane receptor protein tyrosine kinase activity	MF	ENSSSCG00000021886	--
GO:0043330	0.037835	1	1	49	response to exogenous dsRNA	BP	ENSSSCG00000024771	TICAM1
GO:0000045	0.0385929	1	1	50	autophagosome assembly	BP	ENSSSCG00000021433	--
GO:0007050	0.041619	1	1	54	cell cycle arrest	BP	ENSSSCG00000001565	--
GO:0007346	0.051392	1	1	67	regulation of mitotic cell cycle	BP	ENSSSCG00000001565	--
GO:0006334	0.0543801	1	1	71	nucleosome assembly	BP	ENSSSCG00000029773	HIST1H4L
GO:0003677	0.0548288	1	3	1121	DNA binding	MF	ENSSSCG00000029773,ENSSSCG00000007688,ENSSSCG00000012839	HIST1H4L,--,--
GO:0042393	0.0558709	1	1	73	histone binding	MF	ENSSSCG00000029773	HIST1H4L
GO:0000786	0.0595881	1	1	78	nucleosome	CC	ENSSSCG00000029773	HIST1H4L
GO:0000784	0.0595881	1	1	78	nuclear chromosome, telomeric region	CC	ENSSSCG00000029773	HIST1H4L
GO:0051092	0.0595881	1	1	78	positive regulation of NF-kappaB transcription factor activity	BP	ENSSSCG00000024771	TICAM1
GO:0018108	0.0632915	1	1	83	peptidyl-tyrosine phosphorylation	BP	ENSSSCG00000021886	--
GO:0032496	0.0691885	1	1	91	response to lipopolysaccharide	BP	ENSSSCG00000024771	TICAM1
GO:0007169	0.0757808	1	1	100	transmembrane receptor protein tyrosine kinase signaling pathway	BP	ENSSSCG00000021886	--
GO:0043123	0.0765106	1	1	101	positive regulation of I-kappaB kinase/NF-kappaB signaling	BP	ENSSSCG00000024771	TICAM1
GO:0051607	0.0772398	1	1	102	defense response to virus	BP	ENSSSCG00000024771	TICAM1
GO:0006366	0.0866704	1	1	115	transcription from RNA polymerase II promoter	BP	ENSSSCG00000012839	--
GO:0005694	0.0873921	1	1	116	chromosome	CC	ENSSSCG00000029773	HIST1H4L
GO:0007156	0.0888338	1	1	118	homophilic cell adhesion via plasma membrane adhesion molecules	BP	ENSSSCG00000010348	CDHR1
GO:0019904	0.0917108	1	1	122	protein domain specific binding	MF	ENSSSCG00000029773	HIST1H4L
GO:0046777	0.0924287	1	1	123	protein autophosphorylation	BP	ENSSSCG00000021433	--
GO:0003713	0.095295	1	1	127	transcription coactivator activity	MF	ENSSSCG00000028999	--
GO:0019221	0.0960103	1	1	128	cytokine-mediated signaling pathway	BP	ENSSSCG00000021886	--
GO:0006629	0.104552	1	1	140	lipid metabolic process	BP	ENSSSCG00000012841	PNPLA2
GO:0020037	0.10526	1	1	141	heme binding	MF	ENSSSCG00000007978	--
GO:0045087	0.105968	1	1	142	innate immune response	BP	ENSSSCG00000024771	TICAM1
GO:0005634	0.108952	1	5	3342	nucleus	CC	ENSSSCG00000001565,ENSSSCG00000029773,ENSSSCG00000024482,ENSSSCG00000028568,ENSSSCG00000028999	--,HIST1H4L,HSPB1,--,--
GO:0005506	0.109499	1	1	147	iron ion binding	MF	ENSSSCG00000007978	--
GO:0046983	0.111612	1	1	150	protein dimerization activity	MF	ENSSSCG00000007688	--
GO:0005829	0.118258	1	2	759	cytosol	CC	ENSSSCG00000021433,ENSSSCG00000012841	--,PNPLA2
GO:0043234	0.167559	1	1	232	protein complex	CC	ENSSSCG00000029773	HIST1H4L
GO:0019901	0.16822	1	1	233	protein kinase binding	MF	ENSSSCG00000024771	TICAM1
GO:0015031	0.178081	1	1	248	protein transport	BP	ENSSSCG00000014102	--
GO:0007155	0.190414	1	1	267	cell adhesion	BP	ENSSSCG00000010348	CDHR1
GO:0004674	0.205743	1	1	291	protein serine/threonine kinase activity	MF	ENSSSCG00000021433	--
GO:0046982	0.205743	1	1	291	protein heterodimerization activity	MF	ENSSSCG00000029773	HIST1H4L
GO:0045893	0.256083	1	1	373	positive regulation of transcription, DNA-templated	BP	ENSSSCG00000028999	--
GO:0005509	0.386716	1	1	613	calcium ion binding	MF	ENSSSCG00000010348	CDHR1
GO:0006810	0.493461	1	1	848	transport	BP	ENSSSCG00000007978	--
GO:0044822	0.496355	1	1	855	poly(A) RNA binding	MF	ENSSSCG00000029773	HIST1H4L
GO:0005737	0.515924	1	3	3410	cytoplasm	CC	ENSSSCG00000024482,ENSSSCG00000028568,ENSSSCG00000028999	HSPB1,--,--
GO:0008270	0.550324	1	1	993	zinc ion binding	MF	ENSSSCG00000012839	--
GO:0005887	0.570277	1	1	1048	integral component of plasma membrane	CC	ENSSSCG00000010348	CDHR1
GO:0008152	0.599481	1	1	1133	metabolic process	BP	ENSSSCG00000012841	PNPLA2
GO:0006355	0.608685	1	1	1161	regulation of transcription, DNA-templated	BP	ENSSSCG00000028999	--
GO:0004871	0.707421	1	1	1508	signal transducer activity	MF	ENSSSCG00000024771	TICAM1
GO:0046872	0.7602	1	1	1742	metal ion binding	MF	ENSSSCG00000007978	--
GO:0070062	0.767476	1	1	1778	extracellular exosome	CC	ENSSSCG00000029773	HIST1H4L
GO:0016020	0.815064	1	4	6640	membrane	CC	ENSSSCG00000021433,ENSSSCG00000029773,ENSSSCG00000010348,ENSSSCG00000030984	--,HIST1H4L,CDHR1,GYPC
GO:0007165	0.817538	1	1	2059	signal transduction	BP	ENSSSCG00000024771	TICAM1
GO:0016021	0.850945	1	3	5551	integral component of membrane	CC	ENSSSCG00000010348,ENSSSCG00000014102,ENSSSCG00000030984	CDHR1,--,GYPC
GO:0005515	0.88829	1	5	8838	protein binding	MF	ENSSSCG00000029773,ENSSSCG00000010348,ENSSSCG00000021886,ENSSSCG00000024771,ENSSSCG00000012841	HIST1H4L,CDHR1,--,TICAM1,PNPLA2
GO:0005886	0.896715	1	1	2703	plasma membrane	CC	ENSSSCG00000010348	CDHR1
down-regulated mRNAs GO analysis in OYCM
category	over_represented_pvalue	qvalue	numDEInCat	numInCat	term	DE_id	Gene_name
GO:0005198	7.3411e-09	0.000100023	5	169	structural molecule activity	ENSSSCG00000017450,ENSSSCG00000017464,ENSSSCG00000028522,ENSSSCG00000000249,ENSSSCG00000000239	KRTAP3-1,KRT25,KRT10,--,--
GO:0005882	4.30997e-08	0.000293617	4	83	intermediate filament	ENSSSCG00000017464,ENSSSCG00000028522,ENSSSCG00000000249,ENSSSCG00000000239	KRT25,KRT10,--,--
GO:0045095	0.000149295	0.67805	2	38	keratin filament	ENSSSCG00000017450,ENSSSCG00000000239	KRTAP3-1,--
GO:0042633	0.00300683	1	1	6	hair cycle	ENSSSCG00000017464	KRT25
GO:0007568	0.00396284	1	1	9	aging	ENSSSCG00000017464	KRT25
GO:0045109	0.00482115	1	1	11	intermediate filament organization	ENSSSCG00000017464	KRT25
GO:0001055	0.00506623	1	1	11	RNA polymerase II activity	ENSSSCG00000024080	--
GO:0031069	0.00687026	1	1	15	hair follicle morphogenesis	ENSSSCG00000017464	KRT25
GO:0005665	0.00808071	1	1	18	DNA-directed RNA polymerase II, core complex	ENSSSCG00000024080	--
GO:0030216	0.0133152	1	1	31	keratinocyte differentiation	ENSSSCG00000028522	KRT10
GO:0003899	0.0164872	1	1	37	DNA-directed RNA polymerase activity	ENSSSCG00000024080	--
GO:0005509	0.0291199	1	2	613	calcium ion binding	ENSSSCG00000006114,ENSSSCG00000020845	CU207250.1,CDH9
GO:0007156	0.0496106	1	1	118	homophilic cell adhesion via plasma membrane adhesion molecules	ENSSSCG00000020845	CDH9
GO:0006366	0.050634	1	1	115	transcription from RNA polymerase II promoter	ENSSSCG00000024080	--
GO:0046983	0.0660329	1	1	150	protein dimerization activity	ENSSSCG00000024080	--
GO:0007155	0.110635	1	1	267	cell adhesion	ENSSSCG00000020845	CDH9
GO:0006351	0.158306	1	1	382	transcription, DNA-templated	ENSSSCG00000024080	--
GO:0070062	0.189854	1	2	1778	extracellular exosome	ENSSSCG00000017464,ENSSSCG00000028522	KRT25,KRT10
GO:0044822	0.322299	1	1	855	poly(A) RNA binding	ENSSSCG00000006399	VSIG8
GO:0005615	0.329356	1	1	834	extracellular space	ENSSSCG00000028522	KRT10
GO:0003677	0.402625	1	1	1121	DNA binding	ENSSSCG00000024080	--
GO:0005622	0.419642	1	1	1154	intracellular	ENSSSCG00000006399	VSIG8
GO:0046872	0.551746	1	1	1742	metal ion binding	ENSSSCG00000006114	CU207250.1
GO:0005515	0.600443	1	4	8838	protein binding	ENSSSCG00000017450,ENSSSCG00000017464,ENSSSCG00000030868,ENSSSCG00000006399	KRTAP3-1,KRT25,IGLV-10,VSIG8
GO:0016020	0.636838	1	3	6640	membrane	ENSSSCG00000020845,ENSSSCG00000028522,ENSSSCG00000006399	CDH9,KRT10,VSIG8
GO:0005886	0.742238	1	1	2703	plasma membrane	ENSSSCG00000020845	CDH9
GO:0016021	0.777643	1	2	5551	integral component of membrane	ENSSSCG00000020845,ENSSSCG00000006399	CDH9,VSIG8
GO:0005634	0.803155	1	1	3342	nucleus	ENSSSCG00000028522	KRT10
GO:0005737	0.806977	1	1	3410	cytoplasm	ENSSSCG00000028522	KRT10

## Sheet: OYSM
up-regulated mRNAs GO analysis in OYSM
category	over_represented_pvalue	q-value	numDEInCat	numInCat	term	ontology	DE_id	Gene_name
GO:0045071	2.16367e-05	0.2948	3	22	negative regulation of viral genome replication	BP	ENSSSCG00000027982,ENSSSCG00000010453,ENSSSCG00000008648	ISG15,IFIT1,RSAD2
GO:0051607	7.55107e-05	0.300636	4	102	defense response to virus	BP	ENSSSCG00000027982,ENSSSCG00000010452,ENSSSCG00000010453,ENSSSCG00000008648	ISG15,IFIT3,IFIT1,RSAD2
GO:0060337	8.07159e-05	0.300636	2	6	type I interferon signaling pathway	BP	ENSSSCG00000010452,ENSSSCG00000010453	IFIT3,IFIT1
GO:0090084	8.82602e-05	0.300636	2	6	negative regulation of inclusion body assembly	BP	ENSSSCG00000024464,ENSSSCG00000002274	DNAJB1,HSPA2
GO:0005577	0.000229401	0.625118	2	9	fibrinogen complex	CC	ENSSSCG00000024314,ENSSSCG00000008997	--,FGB
GO:0009607	0.000285618	0.648591	2	13	response to biotic stimulus	BP	ENSSSCG00000021903,ENSSSCG00000028736	--,--
GO:0009615	0.000345329	0.672158	3	54	response to virus	BP	ENSSSCG00000010452,ENSSSCG00000010453,ENSSSCG00000008648	IFIT3,IFIT1,RSAD2
GO:0070498	0.00046612	0.756326	2	13	interleukin-1-mediated signaling pathway	BP	ENSSSCG00000014336,ENSSSCG00000007056	EGR1,PLCB1
GO:0051082	0.000523553	0.756326	3	64	unfolded protein binding	MF	ENSSSCG00000013784,ENSSSCG00000024464,ENSSSCG00000002274	--,DNAJB1,HSPA2
GO:0009409	0.000555102	0.756326	2	14	response to cold	BP	ENSSSCG00000009240,ENSSSCG00000002274	PLAC8,HSPA2
GO:0032781	0.000863675	1	2	19	positive regulation of ATPase activity	BP	ENSSSCG00000024464,ENSSSCG00000002274	DNAJB1,HSPA2
GO:0010987	0.00169918	1	1	1	negative regulation of high-density lipoprotein particle clearance	BP	ENSSSCG00000015069	APOC3
GO:0045833	0.00169918	1	1	1	negative regulation of lipid metabolic process	BP	ENSSSCG00000015069	APOC3
GO:0034157	0.00258891	1	1	1	positive regulation of toll-like receptor 7 signaling pathway	BP	ENSSSCG00000008648	RSAD2
GO:0034165	0.00258891	1	1	1	positive regulation of toll-like receptor 9 signaling pathway	BP	ENSSSCG00000008648	RSAD2
GO:0072047	0.00267246	1	1	1	proximal/distal pattern formation involved in nephron development	BP	ENSSSCG00000002831	IRX3
GO:0072086	0.00267246	1	1	1	specification of loop of Henle identity	BP	ENSSSCG00000002831	IRX3
GO:0031662	0.00267285	1	1	1	positive regulation of cyclin-dependent protein serine/threonine kinase activity involved in G2/M transition of mitotic cell cycle	BP	ENSSSCG00000002274	HSPA2
GO:0003421	0.00267285	1	1	1	growth plate cartilage axis specification	BP	ENSSSCG00000009642	STC1
GO:1903403	0.00267285	1	1	1	negative regulation of renal phosphate excretion	BP	ENSSSCG00000009642	STC1
GO:0033233	0.00267285	1	1	1	regulation of protein sumoylation	BP	ENSSSCG00000014336	EGR1
GO:0035723	0.00267285	1	1	1	interleukin-15-mediated signaling pathway	BP	ENSSSCG00000007056	PLCB1
GO:0060466	0.00267285	1	1	1	activation of meiosis involved in egg activation	BP	ENSSSCG00000007056	PLCB1
GO:2000438	0.00267285	1	1	1	negative regulation of monocyte extravasation	BP	ENSSSCG00000007056	PLCB1
GO:2000560	0.00267285	1	1	1	positive regulation of CD24 biosynthetic process	BP	ENSSSCG00000007056	PLCB1
GO:0030594	0.00267285	1	1	1	neurotransmitter receptor activity	MF	ENSSSCG00000024072	P2RY11
GO:0036353	0.00267285	1	1	1	histone H2A-K119 monoubiquitination	BP	ENSSSCG00000015568	RNF2
GO:0045031	0.00267285	1	1	1	ATP-activated adenosine receptor activity	MF	ENSSSCG00000024072	P2RY11
GO:0051258	0.00325489	1	2	33	protein polymerization	BP	ENSSSCG00000024314,ENSSSCG00000008997	--,FGB
GO:0060621	0.00326009	1	1	2	negative regulation of cholesterol import	BP	ENSSSCG00000015069	APOC3
GO:0035914	0.00331692	1	2	34	skeletal muscle cell differentiation	BP	ENSSSCG00000002383,ENSSSCG00000014336	FOS,EGR1
GO:0030168	0.00354978	1	2	36	platelet activation	BP	ENSSSCG00000024314,ENSSSCG00000008997	--,FGB
GO:0034363	0.00409936	1	1	2	intermediate-density lipoprotein particle	CC	ENSSSCG00000015069	APOC3
GO:0030674	0.00414917	1	2	37	protein binding, bridging	MF	ENSSSCG00000024314,ENSSSCG00000008997	--,FGB
GO:0010916	0.00432212	1	1	2	negative regulation of very-low-density lipoprotein particle clearance	BP	ENSSSCG00000015069	APOC3
GO:0010897	0.00436635	1	1	2	negative regulation of triglyceride catabolic process	BP	ENSSSCG00000015069	APOC3
GO:0048261	0.00436758	1	1	2	negative regulation of receptor-mediated endocytosis	BP	ENSSSCG00000015069	APOC3
GO:0035456	0.00497277	1	1	2	response to interferon-beta	BP	ENSSSCG00000017887	XAF1
GO:0070389	0.0049854	1	1	2	chaperone cofactor-dependent protein refolding	BP	ENSSSCG00000024464	DNAJB1
GO:0003941	0.00512167	1	1	2	L-serine ammonia-lyase activity	MF	ENSSSCG00000009871	SDS
GO:0004794	0.00512167	1	1	2	L-threonine ammonia-lyase activity	MF	ENSSSCG00000009871	SDS
GO:0006565	0.00512167	1	1	2	L-serine catabolic process	BP	ENSSSCG00000009871	SDS
GO:0035710	0.00522141	1	1	2	CD4-positive, alpha-beta T cell activation	BP	ENSSSCG00000008648	RSAD2
GO:0042866	0.00523649	1	1	2	pyruvate biosynthetic process	BP	ENSSSCG00000009871	SDS
GO:0023041	0.00526148	1	1	2	neuronal signal transduction	BP	ENSSSCG00000024072	P2RY11
GO:0070194	0.0053228	1	1	2	synaptonemal complex disassembly	BP	ENSSSCG00000002274	HSPA2
GO:0051097	0.00533069	1	1	2	negative regulation of helicase activity	BP	ENSSSCG00000010453	IFIT1
GO:0055056	0.00533407	1	1	2	D-glucose transmembrane transporter activity	MF	ENSSSCG00000022925	--
GO:0072592	0.00533634	1	1	2	oxygen metabolic process	BP	ENSSSCG00000015267	FMO2
GO:0070995	0.0053387	1	1	2	NADPH oxidation	BP	ENSSSCG00000015267	FMO2
GO:0035722	0.0053387	1	1	2	interleukin-12-mediated signaling pathway	BP	ENSSSCG00000007056	PLCB1
GO:0010903	0.00552289	1	1	3	negative regulation of very-low-density lipoprotein particle remodeling	BP	ENSSSCG00000015069	APOC3
GO:0070653	0.00552289	1	1	3	high-density lipoprotein particle receptor binding	MF	ENSSSCG00000015069	APOC3
GO:0046330	0.00573905	1	2	45	positive regulation of JNK cascade	BP	ENSSSCG00000022689,ENSSSCG00000007056	GADD45B,PLCB1
GO:0055102	0.0059244	1	1	3	lipase inhibitor activity	MF	ENSSSCG00000015069	APOC3
GO:0048639	0.00612282	1	1	3	positive regulation of developmental growth	BP	ENSSSCG00000007056	PLCB1
GO:0032489	0.00636029	1	1	3	regulation of Cdc42 protein signal transduction	BP	ENSSSCG00000015069	APOC3
GO:0034382	0.00648441	1	1	3	chylomicron remnant clearance	BP	ENSSSCG00000015069	APOC3
GO:0019060	0.00672872	1	1	3	intracellular transport of viral protein in host cell	BP	ENSSSCG00000010453	IFIT1
GO:1901896	0.00698134	1	1	3	positive regulation of calcium-transporting ATPase activity	BP	ENSSSCG00000002274	HSPA2
GO:0010989	0.00702898	1	1	3	negative regulation of low-density lipoprotein particle clearance	BP	ENSSSCG00000015069	APOC3
GO:0032649	0.00719343	1	1	3	regulation of interferon-gamma production	BP	ENSSSCG00000027982	ISG15
GO:0034340	0.00723076	1	1	3	response to type I interferon	BP	ENSSSCG00000027982	ISG15
GO:0042742	0.00756923	1	2	62	defense response to bacterium	BP	ENSSSCG00000027982,ENSSSCG00000009240	ISG15,PLAC8
GO:0071535	0.00767018	1	1	3	RING-like zinc finger domain binding	MF	ENSSSCG00000015568	RNF2
GO:0090043	0.0079533	1	1	3	regulation of tubulin deacetylation	BP	ENSSSCG00000009379	NEK3
GO:0050689	0.00798076	1	1	3	negative regulation of defense response to virus by host	BP	ENSSSCG00000010453	IFIT1
GO:0005119	0.00798949	1	1	3	smoothened binding	MF	ENSSSCG00000012946	--
GO:0071357	0.00799024	1	1	3	cellular response to type I interferon	BP	ENSSSCG00000010453	IFIT1
GO:0033300	0.00799294	1	1	3	dehydroascorbic acid transporter activity	MF	ENSSSCG00000022925	--
GO:0070837	0.00799294	1	1	3	dehydroascorbic acid transport	BP	ENSSSCG00000022925	--
GO:0061418	0.00799756	1	1	3	regulation of transcription from RNA polymerase II promoter in response to hypoxia	BP	ENSSSCG00000014336	EGR1
GO:0019941	0.00877764	1	1	4	modification-dependent protein catabolic process	BP	ENSSSCG00000027982	ISG15
GO:0016042	0.00895738	1	2	58	lipid catabolic process	BP	ENSSSCG00000015069,ENSSSCG00000007056	APOC3,PLCB1
GO:0034366	0.00931113	1	1	5	spherical high-density lipoprotein particle	CC	ENSSSCG00000015069	APOC3
GO:0007215	0.00950157	1	1	4	glutamate receptor signaling pathway	BP	ENSSSCG00000007056	PLCB1
GO:0051005	0.00965097	1	1	4	negative regulation of lipoprotein lipase activity	BP	ENSSSCG00000015069	APOC3
GO:0048009	0.0100189	1	1	4	insulin-like growth factor receptor signaling pathway	BP	ENSSSCG00000007056	PLCB1
GO:0001739	0.0101868	1	1	4	sex chromatin	CC	ENSSSCG00000015568	RNF2
GO:2000553	0.0104159	1	1	4	positive regulation of T-helper 2 cell cytokine production	BP	ENSSSCG00000008648	RSAD2
GO:0003873	0.0104963	1	1	4	6-phosphofructo-2-kinase activity	MF	ENSSSCG00000011133	PFKFB3
GO:0006000	0.0104963	1	1	4	fructose metabolic process	BP	ENSSSCG00000011133	PFKFB3
GO:0032020	0.0111565	1	1	5	ISG15-protein conjugation	BP	ENSSSCG00000027982	ISG15
GO:0072562	0.0114348	1	2	64	blood microparticle	CC	ENSSSCG00000002274,ENSSSCG00000006455	HSPA2,CD5L
GO:0080154	0.0115011	1	1	5	regulation of fertilization	BP	ENSSSCG00000007056	PLCB1
GO:0035988	0.01194	1	1	5	chondrocyte proliferation	BP	ENSSSCG00000009642	STC1
GO:0034379	0.0123034	1	1	5	very-low-density lipoprotein particle assembly	BP	ENSSSCG00000015069	APOC3
GO:0000902	0.0124028	1	2	67	cell morphogenesis	BP	ENSSSCG00000030368,ENSSSCG00000002274	HSP70.2,HSPA2
GO:0051861	0.0124139	1	1	5	glycolipid binding	MF	ENSSSCG00000002274	HSPA2
GO:0051926	0.012499	1	1	5	negative regulation of calcium ion transport	BP	ENSSSCG00000009642	STC1
GO:0006567	0.0128754	1	1	5	threonine catabolic process	BP	ENSSSCG00000009871	SDS
GO:0000791	0.0129318	1	1	5	euchromatin	CC	ENSSSCG00000015568	RNF2
GO:0043367	0.012996	1	1	5	CD4-positive, alpha-beta T cell differentiation	BP	ENSSSCG00000008648	RSAD2
GO:0006003	0.0131417	1	1	5	fructose 2,6-bisphosphate metabolic process	BP	ENSSSCG00000011133	PFKFB3
GO:0009404	0.0132944	1	1	5	toxin metabolic process	BP	ENSSSCG00000015267	FMO2
GO:0005750	0.0136266	1	1	6	mitochondrial respiratory chain complex III	CC	ENSSSCG00000027673	--
GO:0086004	0.0141933	1	1	6	regulation of cardiac muscle cell contraction	BP	ENSSSCG00000009642	STC1
GO:1900745	0.0142003	1	1	6	positive regulation of p38MAPK cascade	BP	ENSSSCG00000022689	GADD45B
GO:2000344	0.0142039	1	1	6	positive regulation of acrosome reaction	BP	ENSSSCG00000007056	PLCB1
GO:0003956	0.0143504	1	1	6	NAD(P)+-protein-arginine ADP-ribosyltransferase activity	MF	ENSSSCG00000008976	ART3
GO:0042627	0.0147276	1	1	7	chylomicron	CC	ENSSSCG00000015069	APOC3
GO:0006739	0.014875	1	1	6	NADP metabolic process	BP	ENSSSCG00000015267	FMO2
GO:0071318	0.0153739	1	1	6	cellular response to ATP	BP	ENSSSCG00000024072	P2RY11
GO:0051726	0.0157057	1	2	78	regulation of cell cycle	BP	ENSSSCG00000022689,ENSSSCG00000007056	GADD45B,PLCB1
GO:0035518	0.0157394	1	1	6	histone H2A monoubiquitination	BP	ENSSSCG00000015568	RNF2
GO:0035457	0.0157654	1	1	6	cellular response to interferon-alpha	BP	ENSSSCG00000010452	IFIT3
GO:0006082	0.0158544	1	1	6	organic acid metabolic process	BP	ENSSSCG00000015267	FMO2
GO:0007213	0.0159153	1	1	6	G-protein coupled acetylcholine receptor signaling pathway	BP	ENSSSCG00000007056	PLCB1
GO:0005521	0.0159243	1	1	6	lamin binding	MF	ENSSSCG00000007056	PLCB1
GO:0001973	0.0159298	1	1	6	adenosine receptor signaling pathway	BP	ENSSSCG00000024072	P2RY11
GO:0040019	0.0159324	1	1	6	positive regulation of embryonic development	BP	ENSSSCG00000007056	PLCB1
GO:0031386	0.0173278	1	1	8	protein tag	MF	ENSSSCG00000027982	ISG15
GO:0045717	0.0175936	1	1	7	negative regulation of fatty acid biosynthetic process	BP	ENSSSCG00000015069	APOC3
GO:0036128	0.0177715	1	1	7	CatSper complex	CC	ENSSSCG00000002274	HSPA2
GO:0050709	0.017926	1	1	7	negative regulation of protein secretion	BP	ENSSSCG00000008648	RSAD2
GO:0004499	0.0184477	1	1	7	N,N-dimethylaniline monooxygenase activity	MF	ENSSSCG00000015267	FMO2
GO:0035994	0.0185437	1	1	7	response to muscle stretch	BP	ENSSSCG00000002383	FOS
GO:0001886	0.0199377	1	1	8	endothelial cell morphogenesis	BP	ENSSSCG00000009642	STC1
GO:0071371	0.0206247	1	1	8	cellular response to gonadotropin stimulus	BP	ENSSSCG00000014336	EGR1
GO:0007141	0.0208114	1	1	8	male meiosis I	BP	ENSSSCG00000002274	HSPA2
GO:0005113	0.0209235	1	1	8	patched binding	MF	ENSSSCG00000012946	--
GO:0003810	0.0210092	1	1	8	protein-glutamine gamma-glutamyltransferase activity	MF	ENSSSCG00000026043	--
GO:0002199	0.0211435	1	1	8	zona pellucida receptor complex	CC	ENSSSCG00000030368	HSP70.2
GO:0050995	0.0215772	1	1	9	negative regulation of lipid catabolic process	BP	ENSSSCG00000015069	APOC3
GO:0001055	0.0216651	1	1	11	RNA polymerase II activity	MF	ENSSSCG00000024080	--
GO:0034361	0.0218044	1	1	10	very-low-density lipoprotein particle	CC	ENSSSCG00000015069	APOC3
GO:0019433	0.0219633	1	1	9	triglyceride catabolic process	BP	ENSSSCG00000015069	APOC3
GO:0035589	0.0223518	1	1	9	G-protein coupled purinergic nucleotide receptor signaling pathway	BP	ENSSSCG00000024072	P2RY11
GO:0045028	0.0223518	1	1	9	G-protein coupled purinergic nucleotide receptor activity	MF	ENSSSCG00000024072	P2RY11
GO:0000185	0.0225202	1	1	9	activation of MAPKKK activity	BP	ENSSSCG00000022689	GADD45B
GO:0071360	0.0225299	1	1	9	cellular response to exogenous dsRNA	BP	ENSSSCG00000010453	IFIT1
GO:0044070	0.0225885	1	1	9	regulation of anion transport	BP	ENSSSCG00000009642	STC1
GO:0040015	0.0229382	1	1	9	negative regulation of multicellular organism growth	BP	ENSSSCG00000009240	PLAC8
GO:0001671	0.0230227	1	1	10	ATPase activator activity	MF	ENSSSCG00000024464	DNAJB1
GO:0072687	0.0230961	1	1	9	meiotic spindle	CC	ENSSSCG00000002274	HSPA2
GO:0090280	0.0233335	1	1	10	positive regulation of calcium ion import	BP	ENSSSCG00000009642	STC1
GO:0042026	0.0234567	1	1	9	protein refolding	BP	ENSSSCG00000002274	HSPA2
GO:0034375	0.0244636	1	1	11	high-density lipoprotein particle remodeling	BP	ENSSSCG00000015069	APOC3
GO:0034614	0.0246348	1	1	10	cellular response to reactive oxygen species	BP	ENSSSCG00000002383	FOS
GO:0035102	0.0252341	1	1	10	PRC1 complex	CC	ENSSSCG00000015568	RNF2
GO:0034464	0.0252435	1	1	10	BBSome	CC	ENSSSCG00000012946	--
GO:1900087	0.0256919	1	1	11	positive regulation of G1/S transition of mitotic cell cycle	BP	ENSSSCG00000007056	PLCB1
GO:0045236	0.0256996	1	1	12	CXCR chemokine receptor binding	MF	ENSSSCG00000008959	CXCL2
GO:0001673	0.0257034	1	1	11	male germ cell nucleus	CC	ENSSSCG00000002274	HSPA2
GO:0006122	0.0258399	1	1	13	mitochondrial electron transport, ubiquinol to cytochrome c	BP	ENSSSCG00000027673	--
GO:0002080	0.0268091	1	1	11	acrosomal membrane	CC	ENSSSCG00000022925	--
GO:0016574	0.0272236	1	1	11	histone ubiquitination	BP	ENSSSCG00000015568	RNF2
GO:0015758	0.0284162	1	1	11	glucose transport	BP	ENSSSCG00000022925	--
GO:0045672	0.0289259	1	1	12	positive regulation of osteoclast differentiation	BP	ENSSSCG00000002383	FOS
GO:0031668	0.0290504	1	1	12	cellular response to extracellular stimulus	BP	ENSSSCG00000002383	FOS
GO:0071480	0.0294327	1	1	12	cellular response to gamma radiation	BP	ENSSSCG00000014336	EGR1
GO:0043066	0.0299721	1	3	272	negative regulation of apoptotic process	BP	ENSSSCG00000010452,ENSSSCG00000014336,ENSSSCG00000009240	IFIT3,EGR1,PLAC8
GO:0033700	0.0303405	1	1	13	phospholipid efflux	BP	ENSSSCG00000015069	APOC3
GO:0045663	0.030632	1	1	13	positive regulation of myoblast differentiation	BP	ENSSSCG00000007056	PLCB1
GO:0043565	0.0306522	1	4	479	sequence-specific DNA binding	MF	ENSSSCG00000002831,ENSSSCG00000002383,ENSSSCG00000014336,ENSSSCG00000028739	IRX3,FOS,EGR1,CEBPB
GO:0017144	0.0314902	1	1	12	drug metabolic process	BP	ENSSSCG00000015267	FMO2
GO:0006366	0.0318207	1	2	115	transcription from RNA polymerase II promoter	BP	ENSSSCG00000024080,ENSSSCG00000014336	--,EGR1
GO:0003824	0.0320022	1	4	486	catalytic activity	MF	ENSSSCG00000027673,ENSSSCG00000008648,ENSSSCG00000022420,ENSSSCG00000011133	--,RSAD2,--,PFKFB3
GO:0001702	0.0337922	1	1	13	gastrulation with mouth forming second	BP	ENSSSCG00000015568	RNF2
GO:0070328	0.034221	1	1	14	triglyceride homeostasis	BP	ENSSSCG00000015069	APOC3
GO:0030234	0.0346807	1	1	14	enzyme regulator activity	MF	ENSSSCG00000015069	APOC3
GO:0006457	0.0347147	1	2	123	protein folding	BP	ENSSSCG00000013784,ENSSSCG00000024464	--,DNAJB1
GO:0030010	0.0347444	1	1	14	establishment of cell polarity	BP	ENSSSCG00000009379	NEK3
GO:0032735	0.0348909	1	1	14	positive regulation of interleukin-12 production	BP	ENSSSCG00000007056	PLCB1
GO:0007498	0.0348942	1	1	14	mesoderm development	BP	ENSSSCG00000002831	IRX3
GO:0009948	0.0350623	1	1	14	anterior/posterior axis specification	BP	ENSSSCG00000015568	RNF2
GO:0002690	0.035927	1	1	16	positive regulation of leukocyte chemotaxis	BP	ENSSSCG00000008959	CXCL2
GO:0003682	0.0359693	1	3	286	chromatin binding	MF	ENSSSCG00000002383,ENSSSCG00000015568,ENSSSCG00000009240	FOS,RNF2,PLAC8
GO:0042157	0.0366204	1	1	16	lipoprotein metabolic process	BP	ENSSSCG00000015069	APOC3
GO:0010596	0.037576	1	1	15	negative regulation of endothelial cell migration	BP	ENSSSCG00000009642	STC1
GO:0005665	0.0380862	1	1	18	DNA-directed RNA polymerase II, core complex	CC	ENSSSCG00000024080	--
GO:0030544	0.0386661	1	1	16	Hsp70 protein binding	MF	ENSSSCG00000024464	DNAJB1
GO:0008277	0.0387377	1	1	16	regulation of G-protein coupled receptor protein signaling pathway	BP	ENSSSCG00000007056	PLCB1
GO:0007281	0.0393834	1	1	17	germ cell development	BP	ENSSSCG00000015568	RNF2
GO:0004222	0.0396783	1	2	124	metalloendopeptidase activity	MF	ENSSSCG00000027673,ENSSSCG00000029488	--,ADAMTS1
GO:0005355	0.0407236	1	1	17	glucose transmembrane transporter activity	MF	ENSSSCG00000022925	--
GO:0035428	0.0407236	1	1	17	hexose transmembrane transport	BP	ENSSSCG00000022925	--
GO:1904659	0.0407236	1	1	17	glucose transmembrane transport	BP	ENSSSCG00000022925	--
GO:0043209	0.0410545	1	2	129	myelin sheath	CC	ENSSSCG00000007056,ENSSSCG00000002274	PLCB1,HSPA2
GO:0070412	0.0424	1	1	17	R-SMAD binding	MF	ENSSSCG00000002383	FOS
GO:0007140	0.0428342	1	1	17	male meiosis	BP	ENSSSCG00000002274	HSPA2
GO:0005615	0.0434515	1	5	834	extracellular space	CC	ENSSSCG00000015069,ENSSSCG00000011171,ENSSSCG00000008959,ENSSSCG00000002483,ENSSSCG00000009642	APOC3,--,CXCL2,--,STC1
GO:0045648	0.0436282	1	1	17	positive regulation of erythrocyte differentiation	BP	ENSSSCG00000027982	ISG15
GO:0071310	0.043973	1	1	19	cellular response to organic substance	BP	ENSSSCG00000014336	EGR1
GO:0009060	0.0439872	1	1	18	aerobic respiration	BP	ENSSSCG00000027673	--
GO:0031519	0.0445109	1	1	18	PcG protein complex	CC	ENSSSCG00000015568	RNF2
GO:0042273	0.0447802	1	1	21	ribosomal large subunit biogenesis	BP	ENSSSCG00000024107	--
GO:0018149	0.0451917	1	1	19	peptide cross-linking	BP	ENSSSCG00000026043	--
GO:0045070	0.0453713	1	1	18	positive regulation of viral genome replication	BP	ENSSSCG00000010453	IFIT1
GO:0006471	0.0454464	1	1	18	protein ADP-ribosylation	BP	ENSSSCG00000008976	ART3
GO:0035035	0.0454487	1	1	18	histone acetyltransferase binding	MF	ENSSSCG00000014336	EGR1
GO:0071339	0.0456341	1	1	18	MLL1 complex	CC	ENSSSCG00000015568	RNF2
GO:0006641	0.0457079	1	1	18	triglyceride metabolic process	BP	ENSSSCG00000015069	APOC3
GO:0000982	0.045857	1	1	19	transcription factor activity, RNA polymerase II core promoter proximal region sequence-specific binding	MF	ENSSSCG00000014336	EGR1
GO:0006629	0.0472007	1	2	140	lipid metabolic process	BP	ENSSSCG00000015069,ENSSSCG00000007056	APOC3,PLCB1
GO:0000792	0.0472064	1	1	19	heterochromatin	CC	ENSSSCG00000015568	RNF2
GO:0046323	0.0484014	1	1	20	glucose import	BP	ENSSSCG00000022925	--
GO:0000278	0.0492595	1	1	20	mitotic cell cycle	BP	ENSSSCG00000015568	RNF2
GO:0001656	0.0493535	1	1	20	metanephros development	BP	ENSSSCG00000002831	IRX3
GO:0046835	0.0494744	1	1	20	carbohydrate phosphorylation	BP	ENSSSCG00000011133	PFKFB3
GO:0000086	0.0502695	1	1	20	G2/M transition of mitotic cell cycle	BP	ENSSSCG00000007056	PLCB1
GO:0071277	0.0505777	1	1	20	cellular response to calcium ion	BP	ENSSSCG00000002383	FOS
GO:0051539	0.0508709	1	1	21	4 iron, 4 sulfur cluster binding	MF	ENSSSCG00000008648	RSAD2
GO:0000795	0.0514527	1	1	21	synaptonemal complex	CC	ENSSSCG00000002274	HSPA2
GO:0009749	0.051994	1	1	21	response to glucose	BP	ENSSSCG00000014336	EGR1
GO:0007339	0.0521724	1	1	21	binding of sperm to zona pellucida	BP	ENSSSCG00000030368	HSP70.2
GO:0006520	0.0524357	1	1	21	cellular amino acid metabolic process	BP	ENSSSCG00000009871	SDS
GO:0061512	0.0529988	1	1	23	protein localization to cilium	BP	ENSSSCG00000012946	--
GO:0050873	0.0532283	1	1	22	brown fat cell differentiation	BP	ENSSSCG00000009240	PLAC8
GO:0050661	0.0537242	1	1	21	NADP binding	MF	ENSSSCG00000015267	FMO2
GO:0071320	0.0544479	1	1	22	cellular response to cAMP	BP	ENSSSCG00000014336	EGR1
GO:0033344	0.0552138	1	1	23	cholesterol efflux	BP	ENSSSCG00000015069	APOC3
GO:0005351	0.0554293	1	1	23	sugar:proton symporter activity	MF	ENSSSCG00000022925	--
GO:0004435	0.0564432	1	1	22	phosphatidylinositol phospholipase C activity	MF	ENSSSCG00000007056	PLCB1
GO:0043621	0.05732	1	1	23	protein self-association	MF	ENSSSCG00000008648	RSAD2
GO:0006950	0.0581106	1	1	24	response to stress	BP	ENSSSCG00000022689	GADD45B
GO:0019722	0.0583388	1	1	25	calcium-mediated signaling	BP	ENSSSCG00000024072	P2RY11
GO:0035058	0.0591061	1	1	23	nonmotile primary cilium assembly	BP	ENSSSCG00000012946	--
GO:0032868	0.0597731	1	1	24	response to insulin	BP	ENSSSCG00000014336	EGR1
GO:0009408	0.0602212	1	1	24	response to heat	BP	ENSSSCG00000002274	HSPA2
GO:0001077	0.0603637	1	2	159	transcriptional activator activity, RNA polymerase II core promoter proximal region sequence-specific binding	MF	ENSSSCG00000002383,ENSSSCG00000014336	FOS,EGR1
GO:0005576	0.0609121	1	4	676	extracellular region	CC	ENSSSCG00000027982,ENSSSCG00000015069,ENSSSCG00000008959,ENSSSCG00000009642	ISG15,APOC3,CXCL2,STC1
GO:0044212	0.0635922	1	2	157	transcription regulatory region DNA binding	MF	ENSSSCG00000002383,ENSSSCG00000014336	FOS,EGR1
GO:0000186	0.0639849	1	1	27	activation of MAPKK activity	BP	ENSSSCG00000022689	GADD45B
GO:0007200	0.0652392	1	1	27	phospholipase C-activating G-protein coupled receptor signaling pathway	BP	ENSSSCG00000024072	P2RY11
GO:0030217	0.0656804	1	1	27	T cell differentiation	BP	ENSSSCG00000014336	EGR1
GO:0016604	0.066046	1	1	27	nuclear body	CC	ENSSSCG00000015568	RNF2
GO:0022891	0.0689497	1	1	27	substrate-specific transmembrane transporter activity	MF	ENSSSCG00000022925	--
GO:0045893	0.0701049	1	3	373	positive regulation of transcription, DNA-templated	BP	ENSSSCG00000002383,ENSSSCG00000014336,ENSSSCG00000007056	FOS,EGR1,PLCB1
GO:0031397	0.0756095	1	1	32	negative regulation of protein ubiquitination	BP	ENSSSCG00000027982	ISG15
GO:0060348	0.0781912	1	1	31	bone development	BP	ENSSSCG00000009642	STC1
GO:0003899	0.0799556	1	1	37	DNA-directed RNA polymerase activity	MF	ENSSSCG00000024080	--
GO:0008009	0.0802489	1	1	41	chemokine activity	MF	ENSSSCG00000008959	CXCL2
GO:0007613	0.0814365	1	1	34	memory	BP	ENSSSCG00000007056	PLCB1
GO:0005546	0.0814975	1	1	34	phosphatidylinositol-4,5-bisphosphate binding	MF	ENSSSCG00000007056	PLCB1
GO:0000976	0.0835858	1	1	34	transcription regulatory region sequence-specific DNA binding	MF	ENSSSCG00000014336	EGR1
GO:0051536	0.0855543	1	1	36	iron-sulfur cluster binding	MF	ENSSSCG00000008648	RSAD2
GO:0006805	0.0858373	1	1	36	xenobiotic metabolic process	BP	ENSSSCG00000015267	FMO2
GO:0042632	0.0866302	1	1	35	cholesterol homeostasis	BP	ENSSSCG00000015069	APOC3
GO:0021987	0.0868433	1	1	36	cerebral cortex development	BP	ENSSSCG00000007056	PLCB1
GO:0044297	0.0880003	1	1	36	cell body	CC	ENSSSCG00000030368	HSP70.2
GO:0032091	0.0902241	1	1	38	negative regulation of protein binding	BP	ENSSSCG00000010453	IFIT1
GO:0019899	0.0916478	1	2	200	enzyme binding	MF	ENSSSCG00000007056,ENSSSCG00000002274	PLCB1,HSPA2
GO:0005811	0.093098	1	1	38	lipid particle	CC	ENSSSCG00000008648	RSAD2
GO:0045665	0.0942094	1	1	38	negative regulation of neuron differentiation	BP	ENSSSCG00000002831	IRX3
GO:0000979	0.0951791	1	1	38	RNA polymerase II core promoter sequence-specific DNA binding	MF	ENSSSCG00000002383	FOS
GO:0007179	0.099138	1	1	41	transforming growth factor beta receptor signaling pathway	BP	ENSSSCG00000002383	FOS
GO:0043433	0.0994384	1	1	41	negative regulation of sequence-specific DNA binding transcription factor activity	BP	ENSSSCG00000015568	RNF2
GO:0006469	0.101674	1	1	45	negative regulation of protein kinase activity	BP	ENSSSCG00000022689	GADD45B
GO:0048812	0.102847	1	1	42	neuron projection morphogenesis	BP	ENSSSCG00000009379	NEK3
GO:0008270	0.103344	1	5	993	zinc ion binding	MF	ENSSSCG00000027673,ENSSSCG00000015568,ENSSSCG00000027750,ENSSSCG00000029488,ENSSSCG00000021164	--,RNF2,--,ADAMTS1,--
GO:0005044	0.104174	1	1	43	scavenger receptor activity	MF	ENSSSCG00000006455	CD5L
GO:0007189	0.104701	1	1	45	adenylate cyclase-activating G-protein coupled receptor signaling pathway	BP	ENSSSCG00000024072	P2RY11
GO:0051603	0.105167	1	1	46	proteolysis involved in cellular protein catabolic process	BP	ENSSSCG00000011171	--
GO:0045666	0.105466	1	1	44	positive regulation of neuron differentiation	BP	ENSSSCG00000002831	IRX3
GO:0051117	0.107609	1	1	46	ATPase binding	MF	ENSSSCG00000024464	DNAJB1
GO:0005930	0.10814	1	1	44	axoneme	CC	ENSSSCG00000012946	--
GO:0045444	0.111765	1	1	47	fat cell differentiation	BP	ENSSSCG00000007056	PLCB1
GO:0051087	0.116234	1	1	49	chaperone binding	MF	ENSSSCG00000024464	DNAJB1
GO:0030509	0.118288	1	1	49	BMP signaling pathway	BP	ENSSSCG00000014336	EGR1
GO:0060395	0.1198	1	1	50	SMAD protein signal transduction	BP	ENSSSCG00000002383	FOS
GO:0007286	0.120768	1	1	52	spermatid development	BP	ENSSSCG00000002274	HSPA2
GO:0005829	0.121301	1	4	759	cytosol	CC	ENSSSCG00000010452,ENSSSCG00000010453,ENSSSCG00000024464,ENSSSCG00000002274	IFIT3,IFIT1,DNAJB1,HSPA2
GO:0000151	0.121404	1	1	50	ubiquitin ligase complex	CC	ENSSSCG00000015568	RNF2
GO:0060326	0.122241	1	1	58	cell chemotaxis	BP	ENSSSCG00000008959	CXCL2
GO:0005102	0.122433	1	2	254	receptor binding	MF	ENSSSCG00000024314,ENSSSCG00000008997	--,FGB
GO:0030170	0.122545	1	1	51	pyridoxal phosphate binding	MF	ENSSSCG00000009871	SDS
GO:0006869	0.124839	1	1	55	lipid transport	BP	ENSSSCG00000015069	APOC3
GO:0016485	0.125184	1	1	54	protein processing	BP	ENSSSCG00000027673	--
GO:0005739	0.125676	1	5	1102	mitochondrion	CC	ENSSSCG00000010452,ENSSSCG00000008648,ENSSSCG00000022256,ENSSSCG00000002274,ENSSSCG00000009871	IFIT3,RSAD2,C10orf10,HSPA2,SDS
GO:0070098	0.126163	1	1	60	chemokine-mediated signaling pathway	BP	ENSSSCG00000008959	CXCL2
GO:0008081	0.130427	1	1	54	phosphoric diester hydrolase activity	MF	ENSSSCG00000007056	PLCB1
GO:0005179	0.130839	1	1	74	hormone activity	MF	ENSSSCG00000009642	STC1
GO:0030336	0.130985	1	1	54	negative regulation of cell migration	BP	ENSSSCG00000009642	STC1
GO:0036064	0.132805	1	1	55	ciliary basal body	CC	ENSSSCG00000012946	--
GO:0005516	0.139235	1	1	61	calmodulin binding	MF	ENSSSCG00000007056	PLCB1
GO:0015992	0.13999	1	1	65	proton transport	BP	ENSSSCG00000022925	--
GO:0022857	0.140116	1	1	59	transmembrane transporter activity	MF	ENSSSCG00000022925	--
GO:0022625	0.144251	1	1	83	cytosolic large ribosomal subunit	CC	ENSSSCG00000024107	--
GO:0005543	0.146323	1	1	66	phospholipid binding	MF	ENSSSCG00000015069	APOC3
GO:0006898	0.147472	1	1	63	receptor-mediated endocytosis	BP	ENSSSCG00000006455	CD5L
GO:0006874	0.147577	1	1	65	cellular calcium ion homeostasis	BP	ENSSSCG00000009642	STC1
GO:0005741	0.149231	1	1	69	mitochondrial outer membrane	CC	ENSSSCG00000008648	RSAD2
GO:0042493	0.14986	1	1	64	response to drug	BP	ENSSSCG00000002383	FOS
GO:0090090	0.152778	1	1	65	negative regulation of canonical Wnt signaling pathway	BP	ENSSSCG00000014336	EGR1
GO:0006508	0.153439	1	3	552	proteolysis	BP	ENSSSCG00000027673,ENSSSCG00000011171,ENSSSCG00000029488	--,--,ADAMTS1
GO:0050660	0.158135	1	1	66	flavin adenine dinucleotide binding	MF	ENSSSCG00000015267	FMO2
GO:0006935	0.160264	1	1	75	chemotaxis	BP	ENSSSCG00000008959	CXCL2
GO:0004867	0.162882	1	1	77	serine-type endopeptidase inhibitor activity	MF	ENSSSCG00000002483	--
GO:0016607	0.169919	1	1	72	nuclear speck	CC	ENSSSCG00000007056	PLCB1
GO:0008289	0.172737	1	1	82	lipid binding	MF	ENSSSCG00000015069	APOC3
GO:0004197	0.181994	1	1	78	cysteine-type endopeptidase activity	MF	ENSSSCG00000011171	--
GO:0032496	0.194346	1	1	91	response to lipopolysaccharide	BP	ENSSSCG00000008959	CXCL2
GO:0007399	0.199872	1	1	89	nervous system development	BP	ENSSSCG00000002383	FOS
GO:0004497	0.201098	1	1	89	monooxygenase activity	MF	ENSSSCG00000015267	FMO2
GO:0001934	0.203599	1	1	93	positive regulation of protein phosphorylation	BP	ENSSSCG00000002274	HSPA2
GO:0007420	0.207233	1	1	91	brain development	BP	ENSSSCG00000007056	PLCB1
GO:0008234	0.208407	1	1	91	cysteine-type peptidase activity	MF	ENSSSCG00000011171	--
GO:0031410	0.209005	1	1	90	cytoplasmic vesicle	CC	ENSSSCG00000013893	ARRDC2
GO:0010951	0.21047	1	1	104	negative regulation of endopeptidase activity	BP	ENSSSCG00000002483	--
GO:0042384	0.216832	1	1	95	cilium assembly	BP	ENSSSCG00000012946	--
GO:0030424	0.243209	1	1	109	axon	CC	ENSSSCG00000002831	IRX3
GO:0006351	0.247148	1	2	382	transcription, DNA-templated	BP	ENSSSCG00000024080,ENSSSCG00000028739	--,CEBPB
GO:0003723	0.247803	1	2	387	RNA binding	MF	ENSSSCG00000010452,ENSSSCG00000010453	IFIT3,IFIT1
GO:0045944	0.251139	1	3	692	positive regulation of transcription from RNA polymerase II promoter	BP	ENSSSCG00000002383,ENSSSCG00000014336,ENSSSCG00000009240	FOS,EGR1,PLAC8
GO:0000790	0.27519	1	1	134	nuclear chromatin	CC	ENSSSCG00000007056	PLCB1
GO:0070062	0.275695	1	6	1778	extracellular exosome	CC	ENSSSCG00000015069,ENSSSCG00000008976,ENSSSCG00000024464,ENSSSCG00000007056,ENSSSCG00000002274,ENSSSCG00000006455	APOC3,ART3,DNAJB1,PLCB1,HSPA2,CD5L
GO:0046872	0.276076	1	6	1742	metal ion binding	MF	ENSSSCG00000027673,ENSSSCG00000015568,ENSSSCG00000027750,ENSSSCG00000014336,ENSSSCG00000021164,ENSSSCG00000010708	--,RNF2,--,EGR1,--,ZFP36
GO:0016757	0.278541	1	1	128	transferase activity, transferring glycosyl groups	MF	ENSSSCG00000008976	ART3
GO:0003677	0.288865	1	4	1121	DNA binding	MF	ENSSSCG00000002831,ENSSSCG00000002383,ENSSSCG00000024080,ENSSSCG00000014336	IRX3,FOS,--,EGR1
GO:0003700	0.294469	1	3	753	transcription factor activity, sequence-specific DNA binding	MF	ENSSSCG00000002383,ENSSSCG00000014336,ENSSSCG00000028739	FOS,EGR1,CEBPB
GO:0008237	0.297192	1	1	139	metallopeptidase activity	MF	ENSSSCG00000029488	ADAMTS1
GO:0005764	0.298604	1	1	139	lysosome	CC	ENSSSCG00000011171	--
GO:0046983	0.302295	1	1	150	protein dimerization activity	MF	ENSSSCG00000024080	--
GO:0007283	0.302378	1	1	148	spermatogenesis	BP	ENSSSCG00000002274	HSPA2
GO:0043065	0.311012	1	1	147	positive regulation of apoptotic process	BP	ENSSSCG00000022689	GADD45B
GO:0005125	0.313739	1	1	174	cytokine activity	MF	ENSSSCG00000008959	CXCL2
GO:0005667	0.315825	1	1	147	transcription factor complex	CC	ENSSSCG00000002383	FOS
GO:0006355	0.323222	1	4	1161	regulation of transcription, DNA-templated	BP	ENSSSCG00000002831,ENSSSCG00000002383,ENSSSCG00000014336,ENSSSCG00000028739	IRX3,FOS,EGR1,CEBPB
GO:0031012	0.327494	1	1	154	extracellular matrix	CC	ENSSSCG00000029488	ADAMTS1
GO:0005096	0.332137	1	1	158	GTPase activator activity	MF	ENSSSCG00000007056	PLCB1
GO:0005840	0.334331	1	1	208	ribosome	CC	ENSSSCG00000024107	--
GO:0061630	0.334989	1	1	160	ubiquitin protein ligase activity	MF	ENSSSCG00000015568	RNF2
GO:0000122	0.342738	1	2	482	negative regulation of transcription from RNA polymerase II promoter	BP	ENSSSCG00000015568,ENSSSCG00000014336	RNF2,EGR1
GO:0006954	0.345503	1	1	181	inflammatory response	BP	ENSSSCG00000008959	CXCL2
GO:0042127	0.358872	1	1	180	regulation of cell proliferation	BP	ENSSSCG00000008959	CXCL2
GO:0003735	0.359828	1	1	228	structural constituent of ribosome	MF	ENSSSCG00000024107	--
GO:0005578	0.364653	1	1	181	proteinaceous extracellular matrix	CC	ENSSSCG00000029488	ADAMTS1
GO:0042981	0.373942	1	1	192	regulation of apoptotic process	BP	ENSSSCG00000014336	EGR1
GO:0005743	0.376354	1	1	198	mitochondrial inner membrane	CC	ENSSSCG00000008648	RSAD2
GO:0000977	0.379836	1	1	187	RNA polymerase II regulatory region sequence-specific DNA binding	MF	ENSSSCG00000014336	EGR1
GO:0005215	0.38758	1	1	204	transporter activity	MF	ENSSSCG00000022925	--
GO:0005654	0.392771	1	4	1246	nucleoplasm	CC	ENSSSCG00000002383,ENSSSCG00000015568,ENSSSCG00000011133,ENSSSCG00000014336	FOS,RNF2,PFKFB3,EGR1
GO:0008134	0.399037	1	1	199	transcription factor binding	MF	ENSSSCG00000002383	FOS
GO:0005789	0.401898	1	1	208	endoplasmic reticulum membrane	CC	ENSSSCG00000008648	RSAD2
GO:0008285	0.408852	1	1	207	negative regulation of cell proliferation	BP	ENSSSCG00000010452	IFIT3
GO:0005524	0.428923	1	4	1327	ATP binding	MF	ENSSSCG00000030368,ENSSSCG00000011133,ENSSSCG00000009379,ENSSSCG00000002274	HSP70.2,PFKFB3,NEK3,HSPA2
GO:0006412	0.429674	1	1	272	translation	BP	ENSSSCG00000024107	--
GO:0000978	0.437316	1	1	227	RNA polymerase II core promoter proximal region sequence-specific DNA binding	MF	ENSSSCG00000002383	FOS
GO:0006955	0.438274	1	1	257	immune response	BP	ENSSSCG00000008959	CXCL2
GO:0005634	0.44257	1	9	3342	nucleus	CC	ENSSSCG00000002831,ENSSSCG00000002383,ENSSSCG00000015568,ENSSSCG00000022689,ENSSSCG00000024464,ENSSSCG00000014336,ENSSSCG00000007056,ENSSSCG00000009642,ENSSSCG00000002274	IRX3,FOS,RNF2,GADD45B,DNAJB1,EGR1,PLCB1,STC1,HSPA2
GO:0008284	0.458748	1	1	249	positive regulation of cell proliferation	BP	ENSSSCG00000009240	PLAC8
GO:0004842	0.471402	1	1	248	ubiquitin-protein transferase activity	MF	ENSSSCG00000015568	RNF2
GO:0005737	0.487672	1	9	3410	cytoplasm	CC	ENSSSCG00000010452,ENSSSCG00000010453,ENSSSCG00000002831,ENSSSCG00000022689,ENSSSCG00000014336,ENSSSCG00000007056,ENSSSCG00000009642,ENSSSCG00000022925,ENSSSCG00000009871	IFIT3,IFIT1,IRX3,GADD45B,EGR1,PLCB1,STC1,--,SDS
GO:0008233	0.513474	1	1	288	peptidase activity	MF	ENSSSCG00000011171	--
GO:0004674	0.526674	1	1	291	protein serine/threonine kinase activity	MF	ENSSSCG00000009379	NEK3
GO:0009986	0.558269	1	1	329	cell surface	CC	ENSSSCG00000002274	HSPA2
GO:0005813	0.559885	1	1	317	centrosome	CC	ENSSSCG00000012946	--
GO:0035556	0.569779	1	1	334	intracellular signal transduction	BP	ENSSSCG00000007056	PLCB1
GO:0045892	0.578374	1	1	339	negative regulation of transcription, DNA-templated	BP	ENSSSCG00000007056	PLCB1
GO:0016787	0.611704	1	2	811	hydrolase activity	MF	ENSSSCG00000011171,ENSSSCG00000007056	--,PLCB1
GO:0006810	0.624684	1	2	848	transport	BP	ENSSSCG00000015069,ENSSSCG00000022925	APOC3,--
GO:0005488	0.630176	1	1	386	binding	MF	ENSSSCG00000027640	--
GO:0042802	0.630345	1	1	390	identical protein binding	MF	ENSSSCG00000010452	IFIT3
GO:0004713	0.655911	1	1	409	protein tyrosine kinase activity	MF	ENSSSCG00000009379	NEK3
GO:0000166	0.665491	1	3	1335	nucleotide binding	MF	ENSSSCG00000030368,ENSSSCG00000009379,ENSSSCG00000002274	HSP70.2,NEK3,HSPA2
GO:0042803	0.669798	1	1	439	protein homodimerization activity	MF	ENSSSCG00000009871	SDS
GO:0016491	0.679635	1	1	451	oxidoreductase activity	MF	ENSSSCG00000015267	FMO2
GO:0007186	0.724883	1	3	1612	G-protein coupled receptor signaling pathway	BP	ENSSSCG00000015069,ENSSSCG00000008959,ENSSSCG00000024072	APOC3,CXCL2,P2RY11
GO:0007165	0.727542	1	4	2059	signal transduction	BP	ENSSSCG00000024314,ENSSSCG00000008997,ENSSSCG00000007056,ENSSSCG00000024072	--,FGB,PLCB1,P2RY11
GO:0005783	0.727632	1	1	514	endoplasmic reticulum	CC	ENSSSCG00000008648	RSAD2
GO:0005887	0.727849	1	2	1048	integral component of plasma membrane	CC	ENSSSCG00000024072,ENSSSCG00000022925	P2RY11,--
GO:0004672	0.742271	1	1	534	protein kinase activity	MF	ENSSSCG00000009379	NEK3
GO:0055085	0.752403	1	1	551	transmembrane transport	BP	ENSSSCG00000022925	--
GO:0008152	0.774619	1	2	1133	metabolic process	BP	ENSSSCG00000008648,ENSSSCG00000011133	RSAD2,PFKFB3
GO:0016740	0.775639	1	1	576	transferase activity	MF	ENSSSCG00000008976	ART3
GO:0006468	0.781624	1	1	601	protein phosphorylation	BP	ENSSSCG00000009379	NEK3
GO:0005509	0.782395	1	1	613	calcium ion binding	MF	ENSSSCG00000007056	PLCB1
GO:0055114	0.801422	1	1	655	oxidation-reduction process	BP	ENSSSCG00000015267	FMO2
GO:0004871	0.870881	1	2	1508	signal transducer activity	MF	ENSSSCG00000007056,ENSSSCG00000024072	PLCB1,P2RY11
GO:0044822	0.884522	1	1	855	poly(A) RNA binding	MF	ENSSSCG00000024107	--
GO:0003676	0.93939	1	1	1079	nucleic acid binding	MF	ENSSSCG00000014336	EGR1
GO:0005622	0.940386	1	1	1154	intracellular	CC	ENSSSCG00000024107	--
GO:0005515	0.940976	1	17	8838	protein binding	MF	ENSSSCG00000027982,ENSSSCG00000010452,ENSSSCG00000010453,ENSSSCG00000008648,ENSSSCG00000002383,ENSSSCG00000015568,ENSSSCG00000027750,ENSSSCG00000022689,ENSSSCG00000024464,ENSSSCG00000014336,ENSSSCG00000007056,ENSSSCG00000017887,ENSSSCG00000009954,ENSSSCG00000009240,ENSSSCG00000009379,ENSSSCG00000002274,ENSSSCG00000021164	ISG15,IFIT3,IFIT1,RSAD2,FOS,RNF2,--,GADD45B,DNAJB1,EGR1,PLCB1,XAF1,CRYBB3,PLAC8,NEK3,HSPA2,--
GO:0004930	0.97154	1	1	1492	G-protein coupled receptor activity	MF	ENSSSCG00000024072	P2RY11
GO:0016020	0.991315	1	9	6640	membrane	CC	ENSSSCG00000028251,ENSSSCG00000015267,ENSSSCG00000021903,ENSSSCG00000025949,ENSSSCG00000002274,ENSSSCG00000024072,ENSSSCG00000028736,ENSSSCG00000022925,ENSSSCG00000006455	--,FMO2,--,--,HSPA2,P2RY11,--,--,CD5L
GO:0005886	0.991775	1	2	2703	plasma membrane	CC	ENSSSCG00000013893,ENSSSCG00000022925	ARRDC2,--
GO:0016021	0.996316	1	6	5551	integral component of membrane	CC	ENSSSCG00000028251,ENSSSCG00000021903,ENSSSCG00000025949,ENSSSCG00000024072,ENSSSCG00000028736,ENSSSCG00000022925	--,--,--,P2RY11,--,--
down-regulated mRNAs GO analysis in OYSM
category	over_represented_pvalue	qvalue	numDEInCat	numInCat	term	ontology	DE_id	Gene_name
GO:0005901	0.00107543	1	2	35	caveola	CC	ENSSSCG00000000978,ENSSSCG00000009856	MLC1,NOS1
GO:0070701	0.00138696	1	1	1	mucus layer	CC	ENSSSCG00000012834	--
GO:0098749	0.00138696	1	1	1	cerebellar neuron development	BP	ENSSSCG00000010678	NANOS1
GO:0032388	0.00138696	1	1	1	positive regulation of intracellular transport	BP	ENSSSCG00000000978	MLC1
GO:0047484	0.00138696	1	1	1	regulation of response to osmotic stress	BP	ENSSSCG00000000978	MLC1
GO:1901206	0.00138696	1	1	1	positive regulation of adrenergic receptor signaling pathway involved in heart process	BP	ENSSSCG00000009856	NOS1
GO:0015098	0.00277207	1	1	2	molybdate ion transmembrane transporter activity	MF	ENSSSCG00000026770	--
GO:0015689	0.00277207	1	1	2	molybdate ion transport	BP	ENSSSCG00000026770	--
GO:0021985	0.00277207	1	1	2	neurohypophysis development	BP	ENSSSCG00000014099	OTP
GO:0051612	0.00277207	1	1	2	negative regulation of serotonin uptake	BP	ENSSSCG00000009856	NOS1
GO:0032542	0.00415531	1	1	3	sulfiredoxin activity	MF	ENSSSCG00000029144	--
GO:0005119	0.00415531	1	1	3	smoothened binding	MF	ENSSSCG00000025339	--
GO:0072584	0.00415531	1	1	3	caveolin-mediated endocytosis	BP	ENSSSCG00000000978	MLC1
GO:0004517	0.00415531	1	1	3	nitric-oxide synthase activity	MF	ENSSSCG00000009856	NOS1
GO:0021979	0.0055367	1	1	4	hypothalamus cell differentiation	BP	ENSSSCG00000014099	OTP
GO:0098735	0.0055367	1	1	4	positive regulation of the force of heart contraction	BP	ENSSSCG00000009856	NOS1
GO:0018119	0.00691624	1	1	5	peptidyl-cysteine S-nitrosylation	BP	ENSSSCG00000009856	NOS1
GO:0051346	0.00691624	1	1	5	negative regulation of hydrolase activity	BP	ENSSSCG00000009856	NOS1
GO:0007263	0.00691624	1	1	5	nitric oxide mediated signal transduction	BP	ENSSSCG00000009856	NOS1
GO:0051926	0.00691624	1	1	5	negative regulation of calcium ion transport	BP	ENSSSCG00000009856	NOS1
GO:0045121	0.00720424	1	2	92	membrane raft	CC	ENSSSCG00000000978,ENSSSCG00000009856	MLC1,NOS1
GO:0033555	0.00829393	1	1	6	multicellular organismal response to stress	BP	ENSSSCG00000009856	NOS1
GO:0006809	0.00829393	1	1	6	nitric oxide biosynthetic process	BP	ENSSSCG00000009856	NOS1
GO:0010631	0.00829393	1	1	6	epithelial cell migration	BP	ENSSSCG00000010678	NANOS1
GO:0043267	0.00829393	1	1	6	negative regulation of potassium ion transport	BP	ENSSSCG00000009856	NOS1
GO:0003958	0.00829393	1	1	6	NADPH-hemoprotein reductase activity	MF	ENSSSCG00000009856	NOS1
GO:0071397	0.00829393	1	1	6	cellular response to cholesterol	BP	ENSSSCG00000000978	MLC1
GO:0000461	0.0110438	1	1	8	endonucleolytic cleavage to generate mature 3'-end of SSU-rRNA from (SSU-rRNA, 5.8S rRNA, LSU-rRNA)	BP	ENSSSCG00000021825	RPS21
GO:0031284	0.0110438	1	1	8	positive regulation of guanylate cyclase activity	BP	ENSSSCG00000009856	NOS1
GO:0006941	0.0110438	1	1	8	striated muscle contraction	BP	ENSSSCG00000009856	NOS1
GO:0005113	0.0110438	1	1	8	patched binding	MF	ENSSSCG00000025339	--
GO:0021879	0.0124159	1	1	9	forebrain neuron differentiation	BP	ENSSSCG00000014099	OTP
GO:0045909	0.0124159	1	1	9	positive regulation of vasodilation	BP	ENSSSCG00000009856	NOS1
GO:0045776	0.0137862	1	1	10	negative regulation of blood pressure	BP	ENSSSCG00000009856	NOS1
GO:0034464	0.0137862	1	1	10	BBSome	CC	ENSSSCG00000025339	--
GO:0002028	0.0151547	1	1	11	regulation of sodium ion transport	BP	ENSSSCG00000009856	NOS1
GO:0001894	0.0151547	1	1	11	tissue homeostasis	BP	ENSSSCG00000010678	NANOS1
GO:0007586	0.0165213	1	1	12	digestion	BP	ENSSSCG00000013092	PGA5
GO:1900153	0.0165213	1	1	12	positive regulation of nuclear-transcribed mRNA catabolic process, deadenylation-dependent decay	BP	ENSSSCG00000010678	NANOS1
GO:0010608	0.0165213	1	1	12	posttranscriptional regulation of gene expression	BP	ENSSSCG00000010678	NANOS1
GO:0030315	0.0165213	1	1	12	T-tubule	CC	ENSSSCG00000009856	NOS1
GO:0042274	0.0178861	1	1	13	ribosomal small subunit biogenesis	BP	ENSSSCG00000021825	RPS21
GO:0000447	0.0178861	1	1	13	endonucleolytic cleavage in ITS1 to separate SSU-rRNA from 5.8S rRNA and LSU-rRNA from tricistronic rRNA transcript (SSU-rRNA, 5.8S rRNA, LSU-rRNA)	BP	ENSSSCG00000021825	RPS21
GO:0010181	0.0178861	1	1	13	FMN binding	MF	ENSSSCG00000009856	NOS1
GO:0033017	0.0192491	1	1	14	sarcoplasmic reticulum membrane	CC	ENSSSCG00000009856	NOS1
GO:0035066	0.0192491	1	1	14	positive regulation of histone acetylation	BP	ENSSSCG00000009856	NOS1
GO:0002052	0.0219696	1	1	16	positive regulation of neuroblast proliferation	BP	ENSSSCG00000014099	OTP
GO:0016491	0.0240971	1	3	451	oxidoreductase activity	MF	ENSSSCG00000029144,ENSSSCG00000009856,ENSSSCG00000011700	--,NOS1,CP
GO:0006479	0.0260366	1	1	19	protein methylation	BP	ENSSSCG00000023239	--
GO:0050767	0.0273887	1	1	20	regulation of neurogenesis	BP	ENSSSCG00000009856	NOS1
GO:0043565	0.0281438	1	3	479	sequence-specific DNA binding	MF	ENSSSCG00000014099,ENSSSCG00000028997,ENSSSCG00000016700	OTP,--,--
GO:0071363	0.0287389	1	1	21	cellular response to growth factor stimulus	BP	ENSSSCG00000009856	NOS1
GO:0050661	0.0287389	1	1	21	NADP binding	MF	ENSSSCG00000009856	NOS1
GO:0016529	0.0287389	1	1	21	sarcoplasmic reticulum	CC	ENSSSCG00000009856	NOS1
GO:0061512	0.0314339	1	1	23	protein localization to cilium	BP	ENSSSCG00000025339	--
GO:0035058	0.0314339	1	1	23	nonmotile primary cilium assembly	BP	ENSSSCG00000025339	--
GO:0009408	0.0327787	1	1	24	response to heat	BP	ENSSSCG00000009856	NOS1
GO:0016209	0.0341217	1	1	25	antioxidant activity	MF	ENSSSCG00000029144	--
GO:0051781	0.0341217	1	1	25	positive regulation of cell division	BP	ENSSSCG00000029891	GKN1
GO:0042738	0.0381398	1	1	28	exogenous drug catabolic process	BP	ENSSSCG00000009856	NOS1
GO:0006936	0.0381398	1	1	28	muscle contraction	BP	ENSSSCG00000009856	NOS1
GO:0006352	0.0408096	1	1	30	DNA-templated transcription, initiation	BP	ENSSSCG00000022049	--
GO:0017148	0.0408096	1	1	30	negative regulation of translation	BP	ENSSSCG00000010678	NANOS1
GO:0043022	0.0421418	1	1	31	ribosome binding	MF	ENSSSCG00000021825	RPS21
GO:0010923	0.0421418	1	1	31	negative regulation of phosphatase activity	BP	ENSSSCG00000029264	PKMYT1
GO:0051259	0.0448009	1	1	33	protein oligomerization	BP	ENSSSCG00000000978	MLC1
GO:0001558	0.0461277	1	1	34	regulation of cell growth	BP	ENSSSCG00000010678	NANOS1
GO:0004190	0.0500976	1	1	37	aspartic-type endopeptidase activity	MF	ENSSSCG00000013092	PGA5
GO:0048471	0.0530034	1	2	268	perinuclear region of cytoplasm	CC	ENSSSCG00000000978,ENSSSCG00000010678	MLC1,NANOS1
GO:0030163	0.0540515	1	1	40	protein catabolic process	BP	ENSSSCG00000013092	PGA5
GO:0005044	0.0579895	1	1	43	scavenger receptor activity	MF	ENSSSCG00000026009	--
GO:0005930	0.0592986	1	1	44	axoneme	CC	ENSSSCG00000025339	--
GO:0042383	0.060606	1	1	45	sarcolemma	CC	ENSSSCG00000009856	NOS1
GO:0055114	0.0613084	1	3	655	oxidation-reduction process	BP	ENSSSCG00000029144,ENSSSCG00000009856,ENSSSCG00000011700	--,NOS1,CP
GO:0005507	0.0645176	1	1	48	copper ion binding	MF	ENSSSCG00000011700	CP
GO:0051087	0.065818	1	1	49	chaperone binding	MF	ENSSSCG00000011700	CP
GO:0003677	0.067429	1	4	1121	DNA binding	MF	ENSSSCG00000022049,ENSSSCG00000014099,ENSSSCG00000028997,ENSSSCG00000016700	--,OTP,--,--
GO:0030018	0.0684135	1	1	51	Z disc	CC	ENSSSCG00000009856	NOS1
GO:0001666	0.071002	1	1	53	response to hypoxia	BP	ENSSSCG00000009856	NOS1
GO:0036064	0.0735835	1	1	55	ciliary basal body	CC	ENSSSCG00000025339	--
GO:0005516	0.0812867	1	1	61	calmodulin binding	MF	ENSSSCG00000009856	NOS1
GO:0055037	0.0812867	1	1	61	recycling endosome	CC	ENSSSCG00000000978	MLC1
GO:0006898	0.0838406	1	1	63	receptor-mediated endocytosis	BP	ENSSSCG00000026009	--
GO:0072562	0.085115	1	1	64	blood microparticle	CC	ENSSSCG00000011700	CP
GO:0022627	0.0876587	1	1	66	cytosolic small ribosomal subunit	CC	ENSSSCG00000021825	RPS21
GO:0050660	0.0876587	1	1	66	flavin adenine dinucleotide binding	MF	ENSSSCG00000009856	NOS1
GO:0006334	0.0939879	1	1	71	nucleosome assembly	BP	ENSSSCG00000022049	--
GO:0030246	0.0952486	1	1	72	carbohydrate binding	MF	ENSSSCG00000013934	CILP2
GO:0006351	0.0979454	1	2	382	transcription, DNA-templated	BP	ENSSSCG00000028997,ENSSSCG00000016700	--,--
GO:0008565	0.100275	1	1	76	protein transporter activity	MF	ENSSSCG00000000978	MLC1
GO:0000786	0.102778	1	1	78	nucleosome	CC	ENSSSCG00000022049	--
GO:0032403	0.102778	1	1	78	protein complex binding	MF	ENSSSCG00000000978	MLC1
GO:0016323	0.105274	1	1	80	basolateral plasma membrane	CC	ENSSSCG00000000978	MLC1
GO:0031410	0.117654	1	1	90	cytoplasmic vesicle	CC	ENSSSCG00000000978	MLC1
GO:0042384	0.123782	1	1	95	cilium assembly	BP	ENSSSCG00000025339	--
GO:0005085	0.128655	1	1	99	guanyl-nucleotide exchange factor activity	MF	ENSSSCG00000014011	--
GO:0005769	0.138322	1	1	107	early endosome	CC	ENSSSCG00000000978	MLC1
GO:0005694	0.149073	1	1	116	chromosome	CC	ENSSSCG00000022049	--
GO:0005911	0.149073	1	1	116	cell-cell junction	CC	ENSSSCG00000000978	MLC1
GO:0008168	0.15381	1	1	120	methyltransferase activity	MF	ENSSSCG00000023239	--
GO:0016324	0.156169	1	1	122	apical plasma membrane	CC	ENSSSCG00000000978	MLC1
GO:0005765	0.158521	1	1	124	lysosomal membrane	CC	ENSSSCG00000011700	CP
GO:0005764	0.175963	1	1	139	lysosome	CC	ENSSSCG00000000978	MLC1
GO:0020037	0.178262	1	1	141	heme binding	MF	ENSSSCG00000009856	NOS1
GO:0005506	0.185122	1	1	147	iron ion binding	MF	ENSSSCG00000009856	NOS1
GO:0016477	0.185122	1	1	147	cell migration	BP	ENSSSCG00000010678	NANOS1
GO:0005768	0.193056	1	1	154	endosome	CC	ENSSSCG00000000978	MLC1
GO:0016192	0.197555	1	1	158	vesicle-mediated transport	BP	ENSSSCG00000000978	MLC1
GO:0045202	0.200914	1	1	161	synapse	CC	ENSSSCG00000009856	NOS1
GO:0030529	0.205372	1	1	165	ribonucleoprotein complex	CC	ENSSSCG00000021825	RPS21
GO:0005856	0.214215	1	1	173	cytoskeleton	CC	ENSSSCG00000009856	NOS1
GO:0006355	0.21631	1	3	1161	regulation of transcription, DNA-templated	BP	ENSSSCG00000014099,ENSSSCG00000028997,ENSSSCG00000016700	OTP,--,--
GO:0070062	0.229971	1	4	1778	extracellular exosome	CC	ENSSSCG00000024320,ENSSSCG00000013113,ENSSSCG00000013934,ENSSSCG00000011700	TFF2,TMEM132A,CILP2,CP
GO:0005576	0.240872	1	2	676	extracellular region	CC	ENSSSCG00000029891,ENSSSCG00000013092	GKN1,PGA5
GO:0005840	0.251796	1	1	208	ribosome	CC	ENSSSCG00000021825	RPS21
GO:0003735	0.272485	1	1	228	structural constituent of ribosome	MF	ENSSSCG00000021825	RPS21
GO:0007264	0.286637	1	1	242	small GTPase mediated signal transduction	BP	ENSSSCG00000014011	--
GO:0015031	0.29262	1	1	248	protein transport	BP	ENSSSCG00000000978	MLC1
GO:0006412	0.316072	1	1	272	translation	BP	ENSSSCG00000021825	RPS21
GO:0008233	0.331287	1	1	288	peptidase activity	MF	ENSSSCG00000013092	PGA5
GO:0046982	0.334103	1	1	291	protein heterodimerization activity	MF	ENSSSCG00000022049	--
GO:0004674	0.334103	1	1	291	protein serine/threonine kinase activity	MF	ENSSSCG00000029264	PKMYT1
GO:0016301	0.355316	1	1	314	kinase activity	MF	ENSSSCG00000029264	PKMYT1
GO:0043547	0.357129	1	1	316	positive regulation of GTPase activity	BP	ENSSSCG00000014011	--
GO:0005813	0.358034	1	1	317	centrosome	CC	ENSSSCG00000025339	--
GO:0045893	0.406788	1	1	373	positive regulation of transcription, DNA-templated	BP	ENSSSCG00000009856	NOS1
GO:0003723	0.418405	1	1	387	RNA binding	MF	ENSSSCG00000010678	NANOS1
GO:0004713	0.436218	1	1	409	protein tyrosine kinase activity	MF	ENSSSCG00000029264	PKMYT1
GO:0046872	0.439062	1	3	1742	metal ion binding	MF	ENSSSCG00000029995,ENSSSCG00000009856,ENSSSCG00000011700	--,NOS1,CP
GO:0005622	0.480689	1	2	1154	intracellular	CC	ENSSSCG00000014011,ENSSSCG00000021825	--,RPS21
GO:0005634	0.503371	1	5	3342	nucleus	CC	ENSSSCG00000029264,ENSSSCG00000022049,ENSSSCG00000014099,ENSSSCG00000028997,ENSSSCG00000016700	PKMYT1,--,OTP,--,--
GO:0005783	0.514218	1	1	514	endoplasmic reticulum	CC	ENSSSCG00000000978	MLC1
GO:0004672	0.527843	1	1	534	protein kinase activity	MF	ENSSSCG00000029264	PKMYT1
GO:0006508	0.539788	1	1	552	proteolysis	BP	ENSSSCG00000013092	PGA5
GO:0005524	0.557046	1	2	1327	ATP binding	MF	ENSSSCG00000029264,ENSSSCG00000029144	PKMYT1,--
GO:0000166	0.560392	1	2	1335	nucleotide binding	MF	ENSSSCG00000029264,ENSSSCG00000029144	PKMYT1,--
GO:0006468	0.570846	1	1	601	protein phosphorylation	BP	ENSSSCG00000029264	PKMYT1
GO:0045944	0.623234	1	1	692	positive regulation of transcription from RNA polymerase II promoter	BP	ENSSSCG00000009856	NOS1
GO:0005829	0.657797	1	1	759	cytosol	CC	ENSSSCG00000009856	NOS1
GO:0016787	0.682488	1	1	811	hydrolase activity	MF	ENSSSCG00000013092	PGA5
GO:0005615	0.692852	1	1	834	extracellular space	CC	ENSSSCG00000011700	CP
GO:0008270	0.756061	1	1	993	zinc ion binding	MF	ENSSSCG00000010678	NANOS1
GO:0005739	0.791918	1	1	1102	mitochondrion	CC	ENSSSCG00000009856	NOS1
GO:0016021	0.819826	1	6	5551	integral component of membrane	CC	ENSSSCG00000023805,ENSSSCG00000000978,ENSSSCG00000013113,ENSSSCG00000021357,ENSSSCG00000026009,ENSSSCG00000026770	C4H1orf43,MLC1,TMEM132A,--,--,--
GO:0005737	0.873047	1	3	3410	cytoplasm	CC	ENSSSCG00000029264,ENSSSCG00000000978,ENSSSCG00000010678	PKMYT1,MLC1,NANOS1
GO:0016020	0.934423	1	6	6640	membrane	CC	ENSSSCG00000029264,ENSSSCG00000023805,ENSSSCG00000000978,ENSSSCG00000013113,ENSSSCG00000021357,ENSSSCG00000026009	PKMYT1,C4H1orf43,MLC1,TMEM132A,--,--
GO:0005515	0.964567	1	8	8838	protein binding	MF	ENSSSCG00000029264,ENSSSCG00000030313,ENSSSCG00000024320,ENSSSCG00000000978,ENSSSCG00000010678,ENSSSCG00000009856,ENSSSCG00000021015,ENSSSCG00000013934	PKMYT1,--,TFF2,MLC1,NANOS1,NOS1,--,CILP2
GO:0005886	0.981824	1	1	2703	plasma membrane	CC	ENSSSCG00000000978	MLC1
