# Supplementary material for: Comprehensive transcriptional landscape of porcine cardiac and skeletal muscles reveals differences of aging
Source: Oncotarget. 2017 Dec 15;9(2):1524–41. doi: 10.18632/oncotarget.23290 (PMC5788579; doi:10.18632/oncotarget.23290)
Supplement: Supplementary file 8 [file oncotarget-09-1524-s008.xlsx]

## Sheet: up-regulated in OYCM
Targets of up-regulated DELs in OYCM GO anlysis
category	over_represented_pvalue	q-value	numDEInCat	numInCat	term	ontology	DE_id	Gene_name
GO:0010832	4.49909e-06	0.0613001	4	9	negative regulation of myotube differentiation	BP	ENSSSCG00000005713,ENSSSCG00000007757,ENSSSCG00000016984,ENSSSCG00000024777	PLPP7,TRIM72,NKX2-5,HDAC4
GO:0006936	5.26921e-05	0.358965	5	28	muscle contraction	BP	ENSSSCG00000016462,ENSSSCG00000000866,ENSSSCG00000030263,ENSSSCG00000017114,ENSSSCG00000011508	CLCN1,MYBPC1,CHRNB1,NDUFS6,LMOD3
GO:0045214	0.000193251	0.685617	4	19	sarcomere organization	BP	ENSSSCG00000004728,ENSSSCG00000016984,ENSSSCG00000005089,ENSSSCG00000006390	CAPN3,NKX2-5,SIX4,CASQ1
GO:1902725	0.000234754	0.685617	2	2	negative regulation of satellite cell differentiation	BP	ENSSSCG00000005089,ENSSSCG00000016047	SIX4,MSTN
GO:0070315	0.000251603	0.685617	2	2	G1 to G0 transition involved in cell differentiation	BP	ENSSSCG00000004728,ENSSSCG00000010322	CAPN3,ZNF503
GO:0003677	0.00073703	1	30	1121	DNA binding	MF	ENSSSCG00000023455,ENSSSCG00000005264,ENSSSCG00000000633,ENSSSCG00000011613,ENSSSCG00000022645,ENSSSCG00000022693,ENSSSCG00000021974,ENSSSCG00000030839,ENSSSCG00000005917,ENSSSCG00000016984,ENSSSCG00000003097,ENSSSCG00000013511,ENSSSCG00000020801,ENSSSCG00000021586,ENSSSCG00000016704,ENSSSCG00000005089,ENSSSCG00000002769,ENSSSCG00000028776,ENSSSCG00000025343,ENSSSCG00000024661,ENSSSCG00000017125,…	NFIX,--,YBX3,H1FX,H2AFX,LBX1,--,JUN,HSF1,NKX2-5,MYPOP,--,ARX,ZHX2,HOXA4,SIX4,THAP11,HILS1,ZNF628,ZNF524,FOXK2,--,AHDC1,ZNF768,NKX2-3,TEAD4,SIX2,--,--,HDAC4
GO:2001069	0.000740209	1	2	3	glycogen binding	MF	ENSSSCG00000008982,ENSSSCG00000000997	STBD1,PPP1R3G
GO:2001070	0.000747117	1	2	3	starch binding	MF	ENSSSCG00000004122,ENSSSCG00000008982	EPM2A,STBD1
GO:0005833	0.0013333	1	2	6	hemoglobin complex	CC	ENSSSCG00000014725,ENSSSCG00000007978	HBB,--
GO:0014883	0.0013832	1	2	5	transition between fast and slow fiber	BP	ENSSSCG00000025353,ENSSSCG00000024061	TNNT1,TNNI1
GO:0045741	0.00142729	1	2	4	positive regulation of epidermal growth factor-activated receptor activity	BP	ENSSSCG00000027559,ENSSSCG00000010603	--,NEURL1
GO:0005861	0.00195139	1	2	6	troponin complex	CC	ENSSSCG00000025353,ENSSSCG00000024061	TNNT1,TNNI1
GO:0043569	0.00229052	1	2	5	negative regulation of insulin-like growth factor receptor signaling pathway	BP	ENSSSCG00000007757,ENSSSCG00000004928	TRIM72,CILP
GO:0010265	0.00229242	1	2	6	SCF complex assembly	BP	ENSSSCG00000021759,ENSSSCG00000011582	--,CAND2
GO:0045823	0.00231207	1	2	5	positive regulation of heart contraction	BP	ENSSSCG00000010647,ENSSSCG00000016984	ADRB1,NKX2-5
GO:0004864	0.00239244	1	3	22	protein phosphatase inhibitor activity	MF	ENSSSCG00000000298,ENSSSCG00000011830,ENSSSCG00000022748	--,--,--
GO:0003956	0.00287855	1	2	6	NAD(P)+-protein-arginine ADP-ribosyltransferase activity	MF	ENSSSCG00000014795,ENSSSCG00000014798	ART1,ART5
GO:0005344	0.00299045	1	2	8	oxygen transporter activity	MF	ENSSSCG00000014725,ENSSSCG00000007978	HBB,--
GO:0015671	0.00299045	1	2	8	oxygen transport	BP	ENSSSCG00000014725,ENSSSCG00000007978	HBB,--
GO:0007528	0.0029999	1	3	20	neuromuscular junction development	BP	ENSSSCG00000011521,ENSSSCG00000017510,ENSSSCG00000003342	PDZRN3,CACNB1,DVL1
GO:0032927	0.00341837	1	2	6	positive regulation of activin receptor signaling pathway	BP	ENSSSCG00000011257,ENSSSCG00000027691	ACVR2B,--
GO:0045820	0.0036008	1	2	6	negative regulation of glycolytic process	BP	ENSSSCG00000002648,ENSSSCG00000024777	CBFA2T3,HDAC4
GO:0008083	0.00391931	1	6	114	growth factor activity	MF	ENSSSCG00000029017,ENSSSCG00000027559,ENSSSCG00000000724,ENSSSCG00000002555,ENSSSCG00000016047,ENSSSCG00000013928	--,--,FGF6,JAG2,MSTN,--
GO:0007189	0.00398847	1	4	45	adenylate cyclase-activating G-protein coupled receptor signaling pathway	BP	ENSSSCG00000010647,ENSSSCG00000022593,ENSSSCG00000007950,ENSSSCG00000007551	ADRB1,TSHR,--,GPR146
GO:0008285	0.00399905	1	9	207	negative regulation of cell proliferation	BP	ENSSSCG00000030839,ENSSSCG00000005917,ENSSSCG00000010322,ENSSSCG00000010603,ENSSSCG00000017558,ENSSSCG00000002648,ENSSSCG00000010529,ENSSSCG00000007741,ENSSSCG00000024777	JUN,HSF1,ZNF503,NEURL1,TOB1,CBFA2T3,SFRP5,NUPR2,HDAC4
GO:0004865	0.0040022	1	2	8	protein serine/threonine phosphatase inhibitor activity	MF	ENSSSCG00000000298,ENSSSCG00000022748	--,--
GO:0007184	0.00472583	1	2	7	SMAD protein import into nucleus	BP	ENSSSCG00000030839,ENSSSCG00000017558	JUN,TOB1
GO:0043666	0.00504522	1	2	8	regulation of phosphoprotein phosphatase activity	BP	ENSSSCG00000011830,ENSSSCG00000003301	--,PPP6R1
GO:0035176	0.00526234	1	3	24	social behavior	BP	ENSSSCG00000021585,ENSSSCG00000003342,ENSSSCG00000010300	OXTR,DVL1,MSS51
GO:0055008	0.00628065	1	2	8	cardiac muscle tissue morphogenesis	BP	ENSSSCG00000007231,ENSSSCG00000016984	MYLK2,NKX2-5
GO:0006355	0.0063819	1	28	1161	regulation of transcription, DNA-templated	BP	ENSSSCG00000023455,ENSSSCG00000014437,ENSSSCG00000000633,ENSSSCG00000009422,ENSSSCG00000022693,ENSSSCG00000021974,ENSSSCG00000030839,ENSSSCG00000015828,ENSSSCG00000005917,ENSSSCG00000016984,ENSSSCG00000001621,ENSSSCG00000020801,ENSSSCG00000005915,ENSSSCG00000016704,ENSSSCG00000005089,ENSSSCG00000016775,ENSSSCG00000002648,ENSSSCG00000025343,ENSSSCG00000015120,ENSSSCG00000017125,ENSSSCG00000004856,…	NFIX,PPARGC1B,YBX3,TSC22D1,LBX1,--,JUN,ZNF703,HSF1,NKX2-5,TFEB,ARX,MAF1,HOXA4,SIX4,ZNF777,CBFA2T3,ZNF628,USP2,FOXK2,--,NKX2-3,TEAD4,ACVR2B,SIX2,--,HDAC4,--
GO:0030509	0.00643225	1	4	49	BMP signaling pathway	BP	ENSSSCG00000016984,ENSSSCG00000014176,ENSSSCG00000011257,ENSSSCG00000013928	NKX2-5,--,ACVR2B,--
GO:0072546	0.00666533	1	2	9	ER membrane protein complex	CC	ENSSSCG00000017867,ENSSSCG00000029403	EMC6,EMC8
GO:0005245	0.00671998	1	4	58	voltage-gated calcium channel activity	MF	ENSSSCG00000017271,ENSSSCG00000026526,ENSSSCG00000017510,ENSSSCG00000001863	CACNG1,CATSPER4,CACNB1,--
GO:0000978	0.00707039	1	9	227	RNA polymerase II core promoter proximal region sequence-specific DNA binding	MF	ENSSSCG00000030839,ENSSSCG00000024210,ENSSSCG00000005917,ENSSSCG00000016984,ENSSSCG00000003097,ENSSSCG00000001621,ENSSSCG00000005089,ENSSSCG00000017125,ENSSSCG00000008446	JUN,--,HSF1,NKX2-5,MYPOP,TFEB,SIX4,FOXK2,SIX2
GO:0003009	0.00765968	1	2	10	skeletal muscle contraction	BP	ENSSSCG00000025353,ENSSSCG00000024061	TNNT1,TNNI1
GO:0007265	0.00778161	1	3	27	Ras protein signal transduction	BP	ENSSSCG00000030839,ENSSSCG00000028387,ENSSSCG00000017753	JUN,CNKSR1,KSR1
GO:0005865	0.00784073	1	2	9	striated muscle thin filament	CC	ENSSSCG00000010190,ENSSSCG00000011508	ACTA1,LMOD3
GO:0072358	0.00786325	1	2	9	cardiovascular system development	BP	ENSSSCG00000016984,ENSSSCG00000017114	NKX2-5,NDUFS6
GO:0030239	0.00823836	1	2	9	myofibril assembly	BP	ENSSSCG00000004728,ENSSSCG00000011508	CAPN3,LMOD3
GO:0003311	0.00843549	1	1	1	pancreatic D cell differentiation	BP	ENSSSCG00000024210	--
GO:0090104	0.00843549	1	1	1	pancreatic epsilon cell differentiation	BP	ENSSSCG00000024210	--
GO:0046622	0.00865778	1	2	10	positive regulation of organ growth	BP	ENSSSCG00000000633,ENSSSCG00000020801	YBX3,ARX
GO:0007274	0.00896594	1	3	28	neuromuscular synaptic transmission	BP	ENSSSCG00000007231,ENSSSCG00000014796,ENSSSCG00000030263	MYLK2,CHRNA10,CHRNB1
GO:0031432	0.00917262	1	2	10	titin binding	MF	ENSSSCG00000004728,ENSSSCG00000008200	CAPN3,ANKRD23
GO:0003016	0.00931922	1	2	10	respiratory system process	BP	ENSSSCG00000029310,ENSSSCG00000002555	STK40,JAG2
GO:0051898	0.00958976	1	3	29	negative regulation of protein kinase B signaling	BP	ENSSSCG00000005719,ENSSSCG00000010529,ENSSSCG00000016047	RAPGEF1,SFRP5,MSTN
GO:0005523	0.00982858	1	2	11	tropomyosin binding	MF	ENSSSCG00000025353,ENSSSCG00000011508	TNNT1,LMOD3
GO:0005978	0.010394	1	2	10	glycogen biosynthetic process	BP	ENSSSCG00000003812,ENSSSCG00000007744	PGM1,PHKG1
GO:0097631	0.0106352	1	1	1	integral component of omegasome membrane	CC	ENSSSCG00000017867	EMC6
GO:1903578	0.0110104	1	1	1	regulation of ATP metabolic process	BP	ENSSSCG00000027072	ATPIF1
GO:0060037	0.011288	1	2	11	pharyngeal system development	BP	ENSSSCG00000016984,ENSSSCG00000005089	NKX2-5,SIX4
GO:0043393	0.0113547	1	2	11	regulation of protein binding	BP	ENSSSCG00000027049,ENSSSCG00000024777	SNAPIN,HDAC4
GO:0008768	0.0117251	1	1	1	UDP-sugar diphosphatase activity	MF	ENSSSCG00000002557	NUDT14
GO:0003714	0.0117344	1	5	89	transcription corepressor activity	MF	ENSSSCG00000009616,ENSSSCG00000021586,ENSSSCG00000017558,ENSSSCG00000002648,ENSSSCG00000024777	HR,ZHX2,TOB1,CBFA2T3,HDAC4
GO:0070509	0.0117393	1	3	37	calcium ion import	BP	ENSSSCG00000025464,ENSSSCG00000026526,ENSSSCG00000001863	ORAI1,CATSPER4,--
GO:0002414	0.0117885	1	1	1	immunoglobulin transcytosis in epithelial cells	BP	ENSSSCG00000023014	CD300LG
GO:0046872	0.0118101	1	38	1742	metal ion binding	MF	ENSSSCG00000020746,ENSSSCG00000021753,ENSSSCG00000002557,ENSSSCG00000005264,ENSSSCG00000014725,ENSSSCG00000007978,ENSSSCG00000008721,ENSSSCG00000003812,ENSSSCG00000007757,ENSSSCG00000028752,ENSSSCG00000015828,ENSSSCG00000028814,ENSSSCG00000024488,ENSSSCG00000027076,ENSSSCG00000024397,ENSSSCG00000002852,ENSSSCG00000006141,ENSSSCG00000002532,ENSSSCG00000021586,ENSSSCG00000015834,ENSSSCG00000016775,…	TRIM7,--,NUDT14,--,HBB,--,ABLIM2,PGM1,TRIM72,--,ZNF703,SOD3,--,CYHR1,--,PLEKHF1,CA3,ZNF839,ZHX2,RNF122,ZNF777,NEURL1,CBFA2T3,--,ZNF628,ZNF524,ZNF784,--,KSR1,ZNF768,ACVR2B,MIB2,HDAC4,--,CYP2F1,MSS51,--,--
GO:0045932	0.0122914	1	1	1	negative regulation of muscle contraction	BP	ENSSSCG00000025353	TNNT1
GO:0019825	0.012473	1	3	35	oxygen binding	MF	ENSSSCG00000014725,ENSSSCG00000007978,ENSSSCG00000002994	HBB,--,CYP2F1
GO:0052731	0.0125861	1	1	1	phosphocholine phosphatase activity	MF	ENSSSCG00000026701	PHOSPHO1
GO:0052732	0.0125861	1	1	1	phosphoethanolamine phosphatase activity	MF	ENSSSCG00000026701	PHOSPHO1
GO:0031594	0.0127184	1	3	32	neuromuscular junction	CC	ENSSSCG00000011521,ENSSSCG00000002642,ENSSSCG00000024777	PDZRN3,CDH15,HDAC4
GO:0072028	0.0127546	1	1	1	nephron morphogenesis	BP	ENSSSCG00000008446	SIX2
GO:0090189	0.0127546	1	1	1	regulation of branching involved in ureteric bud morphogenesis	BP	ENSSSCG00000008446	SIX2
GO:0097168	0.0127546	1	1	1	mesenchymal stem cell proliferation	BP	ENSSSCG00000008446	SIX2
GO:0043136	0.0130251	1	1	1	glycerol-3-phosphatase activity	MF	ENSSSCG00000008046	PGP
GO:0015629	0.0130549	1	6	129	actin cytoskeleton	CC	ENSSSCG00000008721,ENSSSCG00000010190,ENSSSCG00000017792,ENSSSCG00000029322,ENSSSCG00000008200,ENSSSCG00000002140	ABLIM2,ACTA1,--,--,ANKRD23,KLHL33
GO:0018931	0.0133818	1	1	1	naphthalene metabolic process	BP	ENSSSCG00000002994	CYP2F1
GO:0060212	0.0137628	1	1	1	negative regulation of nuclear-transcribed mRNA poly(A) tail shortening	BP	ENSSSCG00000017558	TOB1
GO:0070555	0.0142085	1	2	13	response to interleukin-1	BP	ENSSSCG00000012795,ENSSSCG00000024777	IRAK1,HDAC4
GO:0070296	0.0143172	1	1	1	sarcoplasmic reticulum calcium ion transport	BP	ENSSSCG00000017271	CACNG1
GO:0042278	0.0144827	1	1	1	purine nucleoside metabolic process	BP	ENSSSCG00000013043	MACROD1
GO:0048747	0.0145758	1	2	13	muscle fiber development	BP	ENSSSCG00000025258,ENSSSCG00000030263	--,CHRNB1
GO:0072148	0.014772	1	1	1	epithelial cell fate commitment	BP	ENSSSCG00000020801	ARX
GO:0014732	0.0148028	1	1	1	skeletal muscle atrophy	BP	ENSSSCG00000016047	MSTN
GO:1902723	0.0148028	1	1	1	negative regulation of skeletal muscle satellite cell proliferation	BP	ENSSSCG00000016047	MSTN
GO:0048537	0.0150566	1	1	1	mucosal-associated lymphoid tissue development	BP	ENSSSCG00000010538	NKX2-3
GO:0048621	0.0150566	1	1	1	post-embryonic digestive tract morphogenesis	BP	ENSSSCG00000010538	NKX2-3
GO:0006116	0.0151229	1	1	1	NADH oxidation	BP	ENSSSCG00000000214	GPD1
GO:0006127	0.0151229	1	1	1	glycerophosphate shuttle	BP	ENSSSCG00000000214	GPD1
GO:0004940	0.0151947	1	1	1	beta1-adrenergic receptor activity	MF	ENSSSCG00000010647	ADRB1
GO:0008493	0.0152477	1	1	1	tetracycline transporter activity	MF	ENSSSCG00000008695	MFSD10
GO:0015904	0.0152477	1	1	1	tetracycline transport	BP	ENSSSCG00000008695	MFSD10
GO:0004111	0.0154875	1	1	1	creatine kinase activity	MF	ENSSSCG00000025268	CKM
GO:0046314	0.0154875	1	1	1	phosphocreatine biosynthetic process	BP	ENSSSCG00000025268	CKM
GO:0042475	0.0154961	1	3	35	odontogenesis of dentin-containing tooth	BP	ENSSSCG00000010538,ENSSSCG00000011257,ENSSSCG00000002555	NKX2-3,ACVR2B,JAG2
GO:0034389	0.015509	1	2	13	lipid particle organization	BP	ENSSSCG00000012841,ENSSSCG00000002007	PNPLA2,FITM1
GO:0000994	0.0155675	1	1	1	RNA polymerase III core binding	MF	ENSSSCG00000005915	MAF1
GO:0070217	0.0155675	1	1	1	transcription factor TFIIIB complex assembly	BP	ENSSSCG00000005915	MAF1
GO:0001941	0.0155835	1	1	1	postsynaptic membrane organization	BP	ENSSSCG00000030263	CHRNB1
GO:0007056	0.0156659	1	1	1	spindle assembly involved in female meiosis	BP	ENSSSCG00000007800	2017-09-01
GO:0003162	0.0156729	1	1	1	atrioventricular node development	BP	ENSSSCG00000016984	NKX2-5
GO:0003168	0.0156729	1	1	1	Purkinje myocyte differentiation	BP	ENSSSCG00000016984	NKX2-5
GO:0003285	0.0156729	1	1	1	septum secundum development	BP	ENSSSCG00000016984	NKX2-5
GO:0060929	0.0156729	1	1	1	atrioventricular node cell fate commitment	BP	ENSSSCG00000016984	NKX2-5
GO:2000057	0.0158381	1	1	1	negative regulation of Wnt signaling pathway involved in digestive tract morphogenesis	BP	ENSSSCG00000010529	SFRP5
GO:0031867	0.0158643	1	1	1	EP4 subtype prostaglandin E2 receptor binding	MF	ENSSSCG00000025554	FEM1A
GO:0014809	0.0158735	1	1	1	regulation of skeletal muscle contraction by regulation of release of sequestered calcium ion	BP	ENSSSCG00000006390	CASQ1
GO:0004990	0.015878	1	1	1	oxytocin receptor activity	MF	ENSSSCG00000021585	OXTR
GO:0016151	0.0158794	1	1	1	nickel cation binding	MF	ENSSSCG00000006141	CA3
GO:0014816	0.0158816	1	1	1	skeletal muscle satellite cell differentiation	BP	ENSSSCG00000007231	MYLK2
GO:0032971	0.0158816	1	1	1	regulation of muscle filament sliding	BP	ENSSSCG00000007231	MYLK2
GO:0060537	0.0158906	1	1	1	muscle tissue development	BP	ENSSSCG00000024676	SRPK3
GO:0004996	0.0158908	1	1	1	thyroid-stimulating hormone receptor activity	MF	ENSSSCG00000022593	TSHR
GO:0038194	0.0158908	1	1	1	thyroid-stimulating hormone signaling pathway	BP	ENSSSCG00000022593	TSHR
GO:0090075	0.0158908	1	1	1	relaxation of muscle	BP	ENSSSCG00000011721	P2RY1
GO:0042272	0.0158908	1	1	1	nuclear RNA export factor complex	CC	ENSSSCG00000001065	ATXN1
GO:0035515	0.0158908	1	1	1	oxidative RNA demethylase activity	MF	ENSSSCG00000026771	ALKBH5
GO:0061723	0.0158908	1	1	1	glycophagy	BP	ENSSSCG00000008982	STBD1
GO:0042492	0.0158908	1	1	1	gamma-delta T cell differentiation	BP	ENSSSCG00000002555	JAG2
GO:0050682	0.0158908	1	1	1	AF-2 domain binding	MF	ENSSSCG00000014437	PPARGC1B
GO:1990134	0.0158908	1	1	1	epithelial cell apoptotic process involved in palatal shelf morphogenesis	BP	ENSSSCG00000002555	JAG2
GO:0014701	0.0158908	1	1	1	junctional sarcoplasmic reticulum membrane	CC	ENSSSCG00000006174	JPH1
GO:0045183	0.0158908	1	1	1	translation factor activity, non-nucleic acid binding	MF	ENSSSCG00000010603	NEURL1
GO:0045203	0.0158908	1	1	1	integral component of cell outer membrane	CC	ENSSSCG00000005669	MIGA2
GO:0055103	0.0158908	1	1	1	ligase regulator activity	MF	ENSSSCG00000004728	CAPN3
GO:0071472	0.0158908	1	1	1	cellular response to salt stress	BP	ENSSSCG00000004728	CAPN3
GO:0098528	0.0158908	1	1	1	skeletal muscle fiber differentiation	BP	ENSSSCG00000005089	SIX4
GO:1903527	0.0158908	1	1	1	positive regulation of membrane tubulation	BP	ENSSSCG00000003468	PLEKHM2
GO:2001015	0.0158908	1	1	1	negative regulation of skeletal muscle cell differentiation	BP	ENSSSCG00000004728	CAPN3
GO:0051153	0.0158908	1	1	1	regulation of striated muscle cell differentiation	BP	ENSSSCG00000024777	HDAC4
GO:0009409	0.0178438	1	2	14	response to cold	BP	ENSSSCG00000010647,ENSSSCG00000021328	ADRB1,PCSK1N
GO:0008307	0.0194571	1	2	15	structural constituent of muscle	MF	ENSSSCG00000004728,ENSSSCG00000006174	CAPN3,JPH1
GO:0007283	0.0194887	1	6	148	spermatogenesis	BP	ENSSSCG00000000633,ENSSSCG00000026771,ENSSSCG00000022645,ENSSSCG00000005917,ENSSSCG00000022528,ENSSSCG00000002555	YBX3,ALKBH5,H2AFX,HSF1,DAZAP1,JAG2
GO:0001501	0.0199279	1	4	70	skeletal system development	BP	ENSSSCG00000025258,ENSSSCG00000011257,ENSSSCG00000002555,ENSSSCG00000024777	--,ACVR2B,JAG2,HDAC4
GO:0016226	0.0205988	1	2	16	iron-sulfur cluster assembly	BP	ENSSSCG00000024488,ENSSSCG00000008014	--,NUBP2
GO:0016079	0.020884	1	3	40	synaptic vesicle exocytosis	BP	ENSSSCG00000023537,ENSSSCG00000027049,ENSSSCG00000012895	SYT8,SNAPIN,--
GO:0030659	0.0209701	1	2	15	cytoplasmic vesicle membrane	CC	ENSSSCG00000008695,ENSSSCG00000007757	MFSD10,TRIM72
GO:0008495	0.0217338	1	1	2	protoheme IX farnesyltransferase activity	MF	ENSSSCG00000018023	--
GO:0048034	0.0217338	1	1	2	heme O biosynthetic process	BP	ENSSSCG00000018023	--
GO:0004806	0.0220325	1	2	16	triglyceride lipase activity	MF	ENSSSCG00000028671,ENSSSCG00000012841	CEL,PNPLA2
GO:0042030	0.0221942	1	1	2	ATPase inhibitor activity	MF	ENSSSCG00000027072	ATPIF1
GO:0050518	0.0225306	1	1	2	2-C-methyl-D-erythritol 4-phosphate cytidylyltransferase activity	MF	ENSSSCG00000015358	--
GO:0042327	0.0230554	1	2	17	positive regulation of phosphorylation	BP	ENSSSCG00000014437,ENSSSCG00000027559	PPARGC1B,--
GO:0045980	0.0235383	1	1	2	negative regulation of nucleotide metabolic process	BP	ENSSSCG00000027072	ATPIF1
GO:0030332	0.0238685	1	2	16	cyclin binding	MF	ENSSSCG00000015120,ENSSSCG00000002654	USP2,--
GO:0030891	0.0239342	1	1	2	VCB complex	CC	ENSSSCG00000008061	TCEB2
GO:1900127	0.0240142	1	1	2	positive regulation of hyaluronan biosynthetic process	BP	ENSSSCG00000027559	--
GO:0007595	0.0245723	1	2	17	lactation	BP	ENSSSCG00000021585,ENSSSCG00000010603	OXTR,NEURL1
GO:0072038	0.0247333	1	1	2	mesenchymal stem cell maintenance involved in nephron morphogenesis	BP	ENSSSCG00000008446	SIX2
GO:0044241	0.0247476	1	1	2	lipid digestion	BP	ENSSSCG00000020801	ARX
GO:0006469	0.0247921	1	3	45	negative regulation of protein kinase activity	BP	ENSSSCG00000000298,ENSSSCG00000022748,ENSSSCG00000003342	--,--,DVL1
GO:0070588	0.025098	1	5	121	calcium ion transmembrane transport	BP	ENSSSCG00000017271,ENSSSCG00000025464,ENSSSCG00000026526,ENSSSCG00000017510,ENSSSCG00000001863	CACNG1,ORAI1,CATSPER4,CACNB1,--
GO:0090103	0.0254679	1	2	16	cochlea morphogenesis	BP	ENSSSCG00000022593,ENSSSCG00000003342	TSHR,DVL1
GO:0031103	0.0257319	1	1	2	axon regeneration	BP	ENSSSCG00000030839	JUN
GO:0086010	0.0258761	1	3	50	membrane depolarization during action potential	BP	ENSSSCG00000017282,ENSSSCG00000026526,ENSSSCG00000001863	SCN4A,CATSPER4,--
GO:0051882	0.0260414	1	1	2	mitochondrial depolarization	BP	ENSSSCG00000027072	ATPIF1
GO:0001791	0.0261389	1	1	2	IgM binding	MF	ENSSSCG00000023014	CD300LG
GO:0006513	0.0262296	1	2	17	protein monoubiquitination	BP	ENSSSCG00000029901,ENSSSCG00000010603	UBE2O,NEURL1
GO:0048742	0.0262486	1	1	2	regulation of skeletal muscle fiber development	BP	ENSSSCG00000024777	HDAC4
GO:0035329	0.0263558	1	2	17	hippo signaling	BP	ENSSSCG00000014960,ENSSSCG00000000736	AMOTL1,TEAD4
GO:0070412	0.0264455	1	2	17	R-SMAD binding	MF	ENSSSCG00000030839,ENSSSCG00000027691	JUN,--
GO:1903052	0.0267268	1	1	2	positive regulation of proteolysis involved in cellular protein catabolic process	BP	ENSSSCG00000027072	ATPIF1
GO:0043532	0.0267268	1	1	2	angiostatin binding	MF	ENSSSCG00000027072	ATPIF1
GO:0072553	0.0268789	1	1	2	terminal button organization	BP	ENSSSCG00000027049	SNAPIN
GO:1902774	0.0268789	1	1	2	late endosome to lysosome transport	BP	ENSSSCG00000027049	SNAPIN
GO:0035325	0.0272771	1	1	2	Toll-like receptor binding	MF	ENSSSCG00000028102	TOLLIP
GO:0045893	0.0273609	1	11	373	positive regulation of transcription, DNA-templated	BP	ENSSSCG00000014437,ENSSSCG00000004728,ENSSSCG00000030839,ENSSSCG00000016984,ENSSSCG00000027559,ENSSSCG00000005089,ENSSSCG00000003342,ENSSSCG00000027197,ENSSSCG00000024694,ENSSSCG00000024777,ENSSSCG00000016047	PPARGC1B,CAPN3,JUN,NKX2-5,--,SIX4,DVL1,DYRK1B,--,HDAC4,MSTN
GO:0046514	0.0277201	1	1	2	ceramide catabolic process	BP	ENSSSCG00000028671	CEL
GO:0065010	0.0279637	1	1	2	extracellular membrane-bounded organelle	CC	ENSSSCG00000026701	PHOSPHO1
GO:0042472	0.0280556	1	3	43	inner ear morphogenesis	BP	ENSSSCG00000003975,ENSSSCG00000005089,ENSSSCG00000014796	KCNQ4,SIX4,CHRNA10
GO:0043392	0.028194	1	2	19	negative regulation of DNA binding	BP	ENSSSCG00000025258,ENSSSCG00000030839	--,JUN
GO:0001959	0.0282636	1	1	2	regulation of cytokine-mediated signaling pathway	BP	ENSSSCG00000012795	IRAK1
GO:0007501	0.0284433	1	1	2	mesodermal cell fate specification	BP	ENSSSCG00000008446	SIX2
GO:1902732	0.0284433	1	1	2	positive regulation of chondrocyte proliferation	BP	ENSSSCG00000008446	SIX2
GO:0072137	0.0284433	1	1	2	condensed mesenchymal cell proliferation	BP	ENSSSCG00000008446	SIX2
GO:0005216	0.028462	1	7	203	ion channel activity	MF	ENSSSCG00000016462,ENSSSCG00000017282,ENSSSCG00000003975,ENSSSCG00000026526,ENSSSCG00000014796,ENSSSCG00000030263,ENSSSCG00000003159	CLCN1,SCN4A,KCNQ4,CATSPER4,CHRNA10,CHRNB1,KCNA7
GO:0008967	0.0287081	1	1	2	phosphoglycolate phosphatase activity	MF	ENSSSCG00000008046	PGP
GO:0006114	0.0287084	1	1	2	glycerol biosynthetic process	BP	ENSSSCG00000008046	PGP
GO:0000122	0.0287121	1	13	482	negative regulation of transcription from RNA polymerase II promoter	BP	ENSSSCG00000023455,ENSSSCG00000000633,ENSSSCG00000021974,ENSSSCG00000030839,ENSSSCG00000005917,ENSSSCG00000016984,ENSSSCG00000003097,ENSSSCG00000020801,ENSSSCG00000021586,ENSSSCG00000015120,ENSSSCG00000007741,ENSSSCG00000011257,ENSSSCG00000024777	NFIX,YBX3,--,JUN,HSF1,NKX2-5,MYPOP,ARX,ZHX2,USP2,NUPR2,ACVR2B,HDAC4
GO:0035250	0.0289771	1	1	2	UDP-galactosyltransferase activity	MF	ENSSSCG00000022151	B3GALT6
GO:0003012	0.0291992	1	1	2	muscle system process	BP	ENSSSCG00000007757	TRIM72
GO:0005977	0.0293182	1	2	19	glycogen metabolic process	BP	ENSSSCG00000029310,ENSSSCG00000007530	STK40,PPP1R3D
GO:0035519	0.0293771	1	1	2	protein K29-linked ubiquitination	BP	ENSSSCG00000016722	UBE2D4
GO:0061061	0.0300418	1	1	2	muscle structure development	BP	ENSSSCG00000004728	CAPN3
GO:0006471	0.0302992	1	2	18	protein ADP-ribosylation	BP	ENSSSCG00000014795,ENSSSCG00000014798	ART1,ART5
GO:0021831	0.0303395	1	1	2	embryonic olfactory bulb interneuron precursor migration	BP	ENSSSCG00000020801	ARX
GO:0021759	0.0304288	1	1	2	globus pallidus development	BP	ENSSSCG00000020801	ARX
GO:0021853	0.0304288	1	1	2	cerebral cortex GABAergic interneuron migration	BP	ENSSSCG00000020801	ARX
GO:0021800	0.0304288	1	1	2	cerebral cortex tangential migration	BP	ENSSSCG00000020801	ARX
GO:0016480	0.0304398	1	1	2	negative regulation of transcription from RNA polymerase III promoter	BP	ENSSSCG00000005915	MAF1
GO:2000818	0.0304591	1	1	2	negative regulation of myoblast proliferation	BP	ENSSSCG00000016047	MSTN
GO:0048632	0.0304591	1	1	2	negative regulation of skeletal muscle tissue growth	BP	ENSSSCG00000016047	MSTN
GO:1902219	0.0305334	1	1	2	negative regulation of intrinsic apoptotic signaling pathway in response to osmotic stress	BP	ENSSSCG00000000633	YBX3
GO:0045661	0.0305914	1	1	2	regulation of myoblast differentiation	BP	ENSSSCG00000004728	CAPN3
GO:0015672	0.030719	1	1	2	monovalent inorganic cation transport	BP	ENSSSCG00000013864	TMEM38A
GO:0004367	0.0307742	1	1	2	glycerol-3-phosphate dehydrogenase [NAD+] activity	MF	ENSSSCG00000000214	GPD1
GO:0014718	0.0307931	1	1	2	positive regulation of satellite cell activation involved in skeletal muscle regeneration	BP	ENSSSCG00000004728	CAPN3
GO:0042132	0.0308187	1	1	2	fructose 1,6-bisphosphate 1-phosphatase activity	MF	ENSSSCG00000010947	FBP2
GO:0001996	0.0308449	1	1	2	positive regulation of heart rate by epinephrine-norepinephrine	BP	ENSSSCG00000010647	ADRB1
GO:0001997	0.0308449	1	1	2	positive regulation of the force of heart contraction by epinephrine-norepinephrine	BP	ENSSSCG00000010647	ADRB1
GO:0004687	0.0310065	1	1	2	myosin light chain kinase activity	MF	ENSSSCG00000007231	MYLK2
GO:0005892	0.0310445	1	2	18	acetylcholine-gated channel complex	CC	ENSSSCG00000014796,ENSSSCG00000030263	CHRNA10,CHRNB1
GO:0051048	0.0311098	1	1	2	negative regulation of secretion	BP	ENSSSCG00000027559	--
GO:0001030	0.0312117	1	1	2	RNA polymerase III type 1 promoter DNA binding	MF	ENSSSCG00000005915	MAF1
GO:0001031	0.0312117	1	1	2	RNA polymerase III type 2 promoter DNA binding	MF	ENSSSCG00000005915	MAF1
GO:0001032	0.0312117	1	1	2	RNA polymerase III type 3 promoter DNA binding	MF	ENSSSCG00000005915	MAF1
GO:0051311	0.0313056	1	1	2	meiotic metaphase plate congression	BP	ENSSSCG00000007800	2017-09-01
GO:0003221	0.0313112	1	1	2	right ventricular cardiac muscle tissue morphogenesis	BP	ENSSSCG00000016984	NKX2-5
GO:0003342	0.0313155	1	1	2	proepicardium development	BP	ENSSSCG00000016984	NKX2-5
GO:0010736	0.0313155	1	1	2	serum response element binding	MF	ENSSSCG00000016984	NKX2-5
GO:0055005	0.0313155	1	1	2	ventricular cardiac myofibril assembly	BP	ENSSSCG00000016984	NKX2-5
GO:0060928	0.0313155	1	1	2	atrioventricular node cell development	BP	ENSSSCG00000016984	NKX2-5
GO:0007517	0.0313748	1	2	21	muscle organ development	BP	ENSSSCG00000007757,ENSSSCG00000006174	TRIM72,JPH1
GO:0010694	0.0314215	1	1	2	positive regulation of alkaline phosphatase activity	BP	ENSSSCG00000014437	PPARGC1B
GO:0045892	0.0314671	1	10	339	negative regulation of transcription, DNA-templated	BP	ENSSSCG00000014437,ENSSSCG00000004728,ENSSSCG00000009616,ENSSSCG00000030839,ENSSSCG00000015828,ENSSSCG00000021586,ENSSSCG00000005089,ENSSSCG00000002648,ENSSSCG00000001065,ENSSSCG00000024777	PPARGC1B,CAPN3,HR,JUN,ZNF703,ZHX2,SIX4,CBFA2T3,ATXN1,HDAC4
GO:0003876	0.0315299	1	1	2	AMP deaminase activity	MF	ENSSSCG00000006754	AMPD1
GO:0035553	0.0315299	1	1	2	oxidative single-stranded RNA demethylation	BP	ENSSSCG00000026771	ALKBH5
GO:0001025	0.0315299	1	1	2	RNA polymerase III transcription factor binding	MF	ENSSSCG00000024777	HDAC4
GO:0035026	0.0315299	1	1	2	leading edge cell differentiation	BP	ENSSSCG00000030839	JUN
GO:0061197	0.0315299	1	1	2	fungiform papilla morphogenesis	BP	ENSSSCG00000005089	SIX4
GO:0003365	0.0315299	1	1	2	establishment of cell polarity involved in ameboidal cell migration	BP	ENSSSCG00000014960	AMOTL1
GO:0009912	0.0315299	1	1	2	auditory receptor cell fate commitment	BP	ENSSSCG00000002555	JAG2
GO:0005763	0.0316659	1	2	20	mitochondrial small ribosomal subunit	CC	ENSSSCG00000005759,ENSSSCG00000007165	MRPS2,MRPS26
GO:0003700	0.0331857	1	18	753	transcription factor activity, sequence-specific DNA binding	MF	ENSSSCG00000023455,ENSSSCG00000009422,ENSSSCG00000021974,ENSSSCG00000030839,ENSSSCG00000024210,ENSSSCG00000005917,ENSSSCG00000016984,ENSSSCG00000003097,ENSSSCG00000021586,ENSSSCG00000016704,ENSSSCG00000005089,ENSSSCG00000002648,ENSSSCG00000025343,ENSSSCG00000017125,ENSSSCG00000004856,ENSSSCG00000000736,ENSSSCG00000008446,ENSSSCG00000024694	NFIX,TSC22D1,--,JUN,--,HSF1,NKX2-5,MYPOP,ZHX2,HOXA4,SIX4,CBFA2T3,ZNF628,FOXK2,--,TEAD4,SIX2,--
GO:0061630	0.0338345	1	6	160	ubiquitin protein ligase activity	MF	ENSSSCG00000011521,ENSSSCG00000007757,ENSSSCG00000010676,ENSSSCG00000029901,ENSSSCG00000010603,ENSSSCG00000003350	PDZRN3,TRIM72,--,UBE2O,NEURL1,MIB2
GO:0061631	0.0340193	1	2	20	ubiquitin conjugating enzyme activity	MF	ENSSSCG00000029901,ENSSSCG00000016722	UBE2O,UBE2D4
GO:0070534	0.0343934	1	2	20	protein K63-linked ubiquitination	BP	ENSSSCG00000029901,ENSSSCG00000016722	UBE2O,UBE2D4
GO:0070491	0.0350348	1	2	19	repressing transcription factor binding	MF	ENSSSCG00000015828,ENSSSCG00000024777	ZNF703,HDAC4
GO:0004019	0.0360271	1	1	3	adenylosuccinate synthase activity	MF	ENSSSCG00000028752	--
GO:0016529	0.036076	1	2	21	sarcoplasmic reticulum	CC	ENSSSCG00000006390,ENSSSCG00000006174	CASQ1,JPH1
GO:0098519	0.0364405	1	1	3	nucleotide phosphatase activity, acting on free nucleotides	MF	ENSSSCG00000008046	PGP
GO:0000786	0.0366098	1	3	78	nucleosome	CC	ENSSSCG00000011613,ENSSSCG00000022645,ENSSSCG00000028776	H1FX,H2AFX,HILS1
GO:0046627	0.036826	1	2	22	negative regulation of insulin receptor signaling pathway	BP	ENSSSCG00000007757,ENSSSCG00000016047	TRIM72,MSTN
GO:0071277	0.0372003	1	2	20	cellular response to calcium ion	BP	ENSSSCG00000004728,ENSSSCG00000030839	CAPN3,JUN
GO:0051539	0.0373462	1	2	21	4 iron, 4 sulfur cluster binding	MF	ENSSSCG00000024488,ENSSSCG00000008014	--,NUBP2
GO:0032496	0.0380304	1	4	91	response to lipopolysaccharide	BP	ENSSSCG00000004307,ENSSSCG00000030839,ENSSSCG00000005917,ENSSSCG00000012795	AKIRIN2,JUN,HSF1,IRAK1
GO:0019915	0.0381645	1	2	20	lipid storage	BP	ENSSSCG00000012841,ENSSSCG00000002007	PNPLA2,FITM1
GO:0043462	0.0384058	1	1	3	regulation of ATPase activity	BP	ENSSSCG00000005316	TPM2
GO:0016567	0.0389847	1	8	253	protein ubiquitination	BP	ENSSSCG00000011521,ENSSSCG00000021759,ENSSSCG00000011582,ENSSSCG00000007430,ENSSSCG00000002140,ENSSSCG00000016722,ENSSSCG00000003350,ENSSSCG00000016340	PDZRN3,--,CAND2,NEURL2,KLHL33,UBE2D4,MIB2,ASB1
GO:0060395	0.0394103	1	3	50	SMAD protein signal transduction	BP	ENSSSCG00000030839,ENSSSCG00000016047,ENSSSCG00000013928	JUN,MSTN,--
GO:0070449	0.0394459	1	1	3	elongin complex	CC	ENSSSCG00000008061	TCEB2
GO:0009299	0.0395209	1	1	3	mRNA transcription	BP	ENSSSCG00000005917	HSF1
GO:0035630	0.0396634	1	1	3	bone mineralization involved in bone maturation	BP	ENSSSCG00000026701	PHOSPHO1
GO:0035094	0.0399341	1	2	21	response to nicotine	BP	ENSSSCG00000014796,ENSSSCG00000030263	CHRNA10,CHRNB1
GO:0002317	0.0399497	1	1	3	plasma cell differentiation	BP	ENSSSCG00000010538	NKX2-3
GO:0043408	0.0404089	1	3	52	regulation of MAPK cascade	BP	ENSSSCG00000029310,ENSSSCG00000016047,ENSSSCG00000013928	STK40,MSTN,--
GO:0031694	0.0406851	1	1	3	alpha-2A adrenergic receptor binding	MF	ENSSSCG00000010647	ADRB1
GO:0007042	0.0407591	1	1	3	lysosomal lumen acidification	BP	ENSSSCG00000027049	SNAPIN
GO:0001520	0.0414185	1	1	3	outer dense fiber	CC	ENSSSCG00000005627	AK1
GO:0060043	0.0414526	1	1	3	regulation of cardiac muscle cell proliferation	BP	ENSSSCG00000016984	NKX2-5
GO:0003828	0.0416622	1	1	3	alpha-N-acetylneuraminate alpha-2,8-sialyltransferase activity	MF	ENSSSCG00000002264	ST8SIA2
GO:0006167	0.0418551	1	1	3	AMP biosynthetic process	BP	ENSSSCG00000028752	--
GO:0014894	0.0419276	1	1	3	response to denervation involved in regulation of muscle adaptation	BP	ENSSSCG00000024777	HDAC4
GO:0031125	0.0419999	1	1	3	rRNA 3'-end processing	BP	ENSSSCG00000002719	EXOSC6
GO:0047631	0.0425123	1	1	3	ADP-ribose diphosphatase activity	MF	ENSSSCG00000002557	NUDT14
GO:0071320	0.0426351	1	2	22	cellular response to cAMP	BP	ENSSSCG00000005719,ENSSSCG00000000214	RAPGEF1,GPD1
GO:0045830	0.0427626	1	1	3	positive regulation of isotype switching	BP	ENSSSCG00000002719	EXOSC6
GO:0046661	0.0427716	1	1	3	male sex differentiation	BP	ENSSSCG00000005089	SIX4
GO:0002025	0.0427861	1	1	3	vasodilation by norepinephrine-epinephrine involved in regulation of systemic arterial blood pressure	BP	ENSSSCG00000010647	ADRB1
GO:0031649	0.0427861	1	1	3	heat generation	BP	ENSSSCG00000010647	ADRB1
GO:0034046	0.043052	1	1	3	poly(G) binding	MF	ENSSSCG00000001065	ATXN1
GO:0072161	0.0435534	1	1	3	mesenchymal cell differentiation involved in kidney development	BP	ENSSSCG00000008446	SIX2
GO:0003953	0.0440169	1	1	3	NAD+ nucleosidase activity	MF	ENSSSCG00000014798	ART5
GO:0006650	0.0440995	1	1	3	glycerophospholipid metabolic process	BP	ENSSSCG00000008046	PGP
GO:0042596	0.0445979	1	1	3	fear response	BP	ENSSSCG00000010647	ADRB1
GO:0043270	0.0447092	1	1	3	positive regulation of ion transport	BP	ENSSSCG00000011721	P2RY1
GO:0044314	0.0447431	1	1	3	protein K27-linked ubiquitination	BP	ENSSSCG00000016722	UBE2D4
GO:0004889	0.0448033	1	2	22	acetylcholine-activated cation-selective channel activity	MF	ENSSSCG00000014796,ENSSSCG00000030263	CHRNA10,CHRNB1
GO:0001666	0.045404	1	3	53	response to hypoxia	BP	ENSSSCG00000026771,ENSSSCG00000028814,ENSSSCG00000002648	ALKBH5,SOD3,CBFA2T3
GO:0019213	0.0455532	1	1	3	deacetylase activity	MF	ENSSSCG00000013043	MACROD1
GO:0051725	0.0455575	1	1	3	protein de-ADP-ribosylation	BP	ENSSSCG00000013043	MACROD1
GO:0001778	0.0458967	1	1	3	plasma membrane repair	BP	ENSSSCG00000007757	TRIM72
GO:0090131	0.0459107	1	1	3	mesenchyme migration	BP	ENSSSCG00000010190	ACTA1
GO:0071474	0.0459406	1	1	3	cellular hyperosmotic response	BP	ENSSSCG00000000633	YBX3
GO:0003166	0.0459929	1	1	3	bundle of His development	BP	ENSSSCG00000016984	NKX2-5
GO:0046959	0.046035	1	1	3	habituation	BP	ENSSSCG00000004122	EPM2A
GO:0046168	0.0461398	1	1	3	glycerol-3-phosphate catabolic process	BP	ENSSSCG00000000214	GPD1
GO:0009331	0.0461776	1	1	3	glycerol-3-phosphate dehydrogenase complex	CC	ENSSSCG00000000214	GPD1
GO:0005104	0.0462868	1	2	28	fibroblast growth factor receptor binding	MF	ENSSSCG00000029017,ENSSSCG00000000724	--,FGF6
GO:2000467	0.0463337	1	1	3	positive regulation of glycogen (starch) synthase activity	BP	ENSSSCG00000000997	PPP1R3G
GO:0034111	0.0463417	1	1	3	negative regulation of homotypic cell-cell adhesion	BP	ENSSSCG00000015828	ZNF703
GO:0009168	0.0464054	1	1	3	purine ribonucleoside monophosphate biosynthetic process	BP	ENSSSCG00000006754	AMPD1
GO:0008582	0.0465903	1	1	3	regulation of synaptic growth at neuromuscular junction	BP	ENSSSCG00000005089	SIX4
GO:0003278	0.0466379	1	1	3	apoptotic process involved in heart morphogenesis	BP	ENSSSCG00000016984	NKX2-5
GO:0030546	0.0466468	1	1	3	receptor activator activity	MF	ENSSSCG00000014437	PPARGC1B
GO:0003350	0.0467102	1	1	3	pulmonary myocardium development	BP	ENSSSCG00000016984	NKX2-5
GO:0001505	0.0467458	1	1	3	regulation of neurotransmitter levels	BP	ENSSSCG00000003342	DVL1
GO:0033018	0.0468065	1	1	3	sarcoplasmic reticulum lumen	CC	ENSSSCG00000006390	CASQ1
GO:1903715	0.046847	1	1	3	regulation of aerobic respiration	BP	ENSSSCG00000002648	CBFA2T3
GO:0032264	0.0468963	1	1	3	IMP salvage	BP	ENSSSCG00000006754	AMPD1
GO:0051351	0.0468984	1	1	3	positive regulation of ligase activity	BP	ENSSSCG00000025447	MID1IP1
GO:0010793	0.0469045	1	1	3	regulation of mRNA export from nucleus	BP	ENSSSCG00000027691	--
GO:0060841	0.0469061	1	1	3	venous blood vessel development	BP	ENSSSCG00000011257	ACVR2B
GO:0048512	0.04692	1	1	3	circadian behavior	BP	ENSSSCG00000015120	USP2
GO:0045061	0.0469213	1	1	3	thymic T cell selection	BP	ENSSSCG00000002555	JAG2
GO:0017034	0.0469213	1	1	3	Rap guanyl-nucleotide exchange factor activity	MF	ENSSSCG00000005719	RAPGEF1
GO:0072095	0.0469213	1	1	3	regulation of branch elongation involved in ureteric bud branching	BP	ENSSSCG00000005089	SIX4
GO:0030910	0.0469213	1	1	3	olfactory placode formation	BP	ENSSSCG00000005089	SIX4
GO:0061055	0.0469213	1	1	3	myotome development	BP	ENSSSCG00000005089	SIX4
GO:0072107	0.0469213	1	1	3	positive regulation of ureteric bud formation	BP	ENSSSCG00000005089	SIX4
GO:0048170	0.0469213	1	1	3	positive regulation of long-term neuronal synaptic plasticity	BP	ENSSSCG00000010603	NEURL1
GO:0043621	0.0470235	1	2	23	protein self-association	MF	ENSSSCG00000002440,ENSSSCG00000001065	CCDC88C,ATXN1
GO:0043066	0.0475887	1	8	272	negative regulation of apoptotic process	BP	ENSSSCG00000000633,ENSSSCG00000004728,ENSSSCG00000029310,ENSSSCG00000030839,ENSSSCG00000023949,ENSSSCG00000016984,ENSSSCG00000002527,ENSSSCG00000005089	YBX3,CAPN3,STK40,JUN,--,NKX2-5,ANKRD9,SIX4
GO:0040018	0.0476796	1	2	24	positive regulation of multicellular organism growth	BP	ENSSSCG00000022593,ENSSSCG00000005917	TSHR,HSF1
GO:0034504	0.0481204	1	2	23	protein localization to nucleus	BP	ENSSSCG00000005089,ENSSSCG00000003342	SIX4,DVL1
GO:0003950	0.0481763	1	2	23	NAD+ ADP-ribosyltransferase activity	MF	ENSSSCG00000014795,ENSSSCG00000014798	ART1,ART5
GO:0015464	0.048627	1	2	23	acetylcholine receptor activity	MF	ENSSSCG00000014796,ENSSSCG00000030263	CHRNA10,CHRNB1
GO:0042166	0.0486916	1	2	23	acetylcholine binding	MF	ENSSSCG00000014796,ENSSSCG00000030263	CHRNA10,CHRNB1
GO:0005158	0.0488069	1	2	24	insulin receptor binding	MF	ENSSSCG00000025923,ENSSSCG00000008702	--,--
GO:0004045	0.0493744	1	1	4	aminoacyl-tRNA hydrolase activity	MF	ENSSSCG00000017667	PTRH2
GO:0001774	0.0494519	1	1	4	microglial cell activation	BP	ENSSSCG00000030839	JUN
GO:0019933	0.0498818	1	2	24	cAMP-mediated signaling	BP	ENSSSCG00000007950,ENSSSCG00000017753	--,KSR1
GO:0004784	0.0501047	1	1	4	superoxide dismutase activity	MF	ENSSSCG00000028814	SOD3
GO:0048701	0.0509111	1	2	25	embryonic cranial skeleton morphogenesis	BP	ENSSSCG00000005089,ENSSSCG00000008446	SIX4,SIX2
GO:0044208	0.051307	1	1	4	'de novo' AMP biosynthetic process	BP	ENSSSCG00000028752	--
GO:0009408	0.0516362	1	2	24	response to heat	BP	ENSSSCG00000005917,ENSSSCG00000006390	HSF1,CASQ1
GO:0060048	0.0516992	1	2	26	cardiac muscle contraction	BP	ENSSSCG00000016984,ENSSSCG00000024061	NKX2-5,TNNI1
GO:0042471	0.0521582	1	1	4	ear morphogenesis	BP	ENSSSCG00000006189	--
GO:0019538	0.0532857	1	1	4	protein metabolic process	BP	ENSSSCG00000007517	NPEPL1
GO:0003310	0.0534954	1	1	4	pancreatic A cell differentiation	BP	ENSSSCG00000024210	--
GO:0016311	0.0535374	1	5	137	dephosphorylation	BP	ENSSSCG00000004122,ENSSSCG00000010947,ENSSSCG00000028140,ENSSSCG00000008046,ENSSSCG00000026701	EPM2A,FBP2,--,PGP,PHOSPHO1
GO:0048791	0.0545227	1	2	26	calcium ion-dependent exocytosis of neurotransmitter	BP	ENSSSCG00000023537,ENSSSCG00000012895	SYT8,--
GO:1903779	0.054694	1	1	4	regulation of cardiac conduction	BP	ENSSSCG00000016984	NKX2-5
GO:0035256	0.0549217	1	1	4	G-protein coupled glutamate receptor binding	MF	ENSSSCG00000013919	HOMER3
GO:0071549	0.0549842	1	1	4	cellular response to dexamethasone stimulus	BP	ENSSSCG00000016047	MSTN
GO:1901030	0.0554827	1	1	4	positive regulation of mitochondrial outer membrane permeabilization involved in apoptotic signaling pathway	BP	ENSSSCG00000027072	ATPIF1
GO:1901888	0.0554998	1	1	4	regulation of cell junction assembly	BP	ENSSSCG00000005719	RAPGEF1
GO:0008499	0.0562348	1	1	4	UDP-galactose:beta-N-acetylglucosamine beta-1,3-galactosyltransferase activity	MF	ENSSSCG00000022151	B3GALT6
GO:0016188	0.0562393	1	1	4	synaptic vesicle maturation	BP	ENSSSCG00000027049	SNAPIN
GO:0007271	0.0567724	1	2	25	synaptic transmission, cholinergic	BP	ENSSSCG00000014796,ENSSSCG00000030263	CHRNA10,CHRNB1
GO:0072075	0.056779	1	1	4	metanephric mesenchyme development	BP	ENSSSCG00000005089	SIX4
GO:0005891	0.0569946	1	2	29	voltage-gated calcium channel complex	CC	ENSSSCG00000017271,ENSSSCG00000017510	CACNG1,CACNB1
GO:0097440	0.0569968	1	1	4	apical dendrite	CC	ENSSSCG00000010603	NEURL1
GO:0034975	0.0570591	1	1	4	protein folding in endoplasmic reticulum	BP	ENSSSCG00000017867	EMC6
GO:0005078	0.0571827	1	1	4	MAP-kinase scaffold activity	MF	ENSSSCG00000017753	KSR1
GO:0045006	0.0572255	1	1	4	DNA deamination	BP	ENSSSCG00000002719	EXOSC6
GO:0051380	0.0573328	1	1	4	norepinephrine binding	MF	ENSSSCG00000010647	ADRB1
GO:1903214	0.0574167	1	1	4	regulation of protein targeting to mitochondrion	BP	ENSSSCG00000027072	ATPIF1
GO:0005516	0.0581361	1	3	61	calmodulin binding	MF	ENSSSCG00000027072,ENSSSCG00000007744,ENSSSCG00000006542	ATPIF1,PHKG1,KCNN3
GO:0060971	0.0582104	1	1	4	embryonic heart tube left/right pattern formation	BP	ENSSSCG00000016984	NKX2-5
GO:0005797	0.058216	1	1	4	Golgi medial cisterna	CC	ENSSSCG00000022151	B3GALT6
GO:0045668	0.05838	1	2	27	negative regulation of osteoblast differentiation	BP	ENSSSCG00000017558,ENSSSCG00000024777	TOB1,HDAC4
GO:0060136	0.0584506	1	1	4	embryonic process involved in female pregnancy	BP	ENSSSCG00000005917	HSF1
GO:0034134	0.0589245	1	1	4	toll-like receptor 2 signaling pathway	BP	ENSSSCG00000012795	IRAK1
GO:0061458	0.0590194	1	1	4	reproductive system development	BP	ENSSSCG00000017114	NDUFS6
GO:0003161	0.0598079	1	1	4	cardiac conduction system development	BP	ENSSSCG00000016984	NKX2-5
GO:0048541	0.0600415	1	1	4	Peyer's patch development	BP	ENSSSCG00000010538	NKX2-3
GO:0046332	0.0601236	1	2	27	SMAD binding	MF	ENSSSCG00000017558,ENSSSCG00000027691	TOB1,--
GO:0004439	0.0601824	1	1	4	phosphatidylinositol-4,5-bisphosphate 5-phosphatase activity	MF	ENSSSCG00000004122	EPM2A
GO:0016310	0.0603894	1	9	327	phosphorylation	BP	ENSSSCG00000028102,ENSSSCG00000005310,ENSSSCG00000007231,ENSSSCG00000025268,ENSSSCG00000010861,ENSSSCG00000007744,ENSSSCG00000011257,ENSSSCG00000012795,ENSSSCG00000005627	TOLLIP,TESK1,MYLK2,CKM,COQ8A,PHKG1,ACVR2B,IRAK1,AK1
GO:0035556	0.0607379	1	9	334	intracellular signal transduction	BP	ENSSSCG00000029241,ENSSSCG00000000298,ENSSSCG00000022748,ENSSSCG00000007430,ENSSSCG00000007950,ENSSSCG00000003342,ENSSSCG00000017753,ENSSSCG00000012795,ENSSSCG00000016340	ASB10,--,--,NEURL2,--,DVL1,KSR1,IRAK1,ASB1
GO:0051891	0.0608351	1	1	4	positive regulation of cardioblast differentiation	BP	ENSSSCG00000016984	NKX2-5
GO:0006172	0.0612471	1	1	4	ADP biosynthetic process	BP	ENSSSCG00000005627	AK1
GO:0060017	0.0615037	1	1	4	parathyroid gland development	BP	ENSSSCG00000010095	CRKL
GO:0010735	0.0618612	1	1	4	positive regulation of transcription via serum response element binding	BP	ENSSSCG00000016984	NKX2-5
GO:0019388	0.0619208	1	1	4	galactose catabolic process	BP	ENSSSCG00000003812	PGM1
GO:0060261	0.0619563	1	1	5	positive regulation of transcription initiation from RNA polymerase II promoter	BP	ENSSSCG00000016984	NKX2-5
GO:0030314	0.0619764	1	1	4	junctional membrane complex	CC	ENSSSCG00000006174	JPH1
GO:0004614	0.0620015	1	1	4	phosphoglucomutase activity	MF	ENSSSCG00000003812	PGM1
GO:0010891	0.0620479	1	1	4	negative regulation of sequestering of triglyceride	BP	ENSSSCG00000012841	PNPLA2
GO:0060836	0.062054	1	1	4	lymphatic endothelial cell differentiation	BP	ENSSSCG00000011257	ACVR2B
GO:0016286	0.0620678	1	1	4	small conductance calcium-activated potassium channel activity	MF	ENSSSCG00000006542	KCNN3
GO:0022007	0.0620689	1	1	4	convergent extension involved in neural plate elongation	BP	ENSSSCG00000003342	DVL1
GO:0061551	0.0620689	1	1	4	trigeminal ganglion development	BP	ENSSSCG00000005089	SIX4
GO:0009966	0.0632994	1	2	30	regulation of signal transduction	BP	ENSSSCG00000011830,ENSSSCG00000011257	--,ACVR2B
GO:0001776	0.0646197	1	1	5	leukocyte homeostasis	BP	ENSSSCG00000010538	NKX2-3
GO:0008022	0.0647207	1	4	98	protein C-terminus binding	MF	ENSSSCG00000025447,ENSSSCG00000017753,ENSSSCG00000001065,ENSSSCG00000013919	MID1IP1,KSR1,ATXN1,HOMER3
GO:0003337	0.0661058	1	1	5	mesenchymal to epithelial transition involved in metanephros morphogenesis	BP	ENSSSCG00000008446	SIX2
GO:0046040	0.0663551	1	1	5	IMP metabolic process	BP	ENSSSCG00000028752	--
GO:0036010	0.0666133	1	1	5	protein localization to endosome	BP	ENSSSCG00000028102	TOLLIP
GO:0098655	0.0671319	1	3	61	cation transmembrane transport	BP	ENSSSCG00000014796,ENSSSCG00000030263,ENSSSCG00000013864	CHRNA10,CHRNB1,TMEM38A
GO:0001162	0.0671551	1	1	5	RNA polymerase II intronic transcription regulatory region sequence-specific DNA binding	MF	ENSSSCG00000005917	HSF1
GO:0072006	0.0680329	1	1	5	nephron development	BP	ENSSSCG00000008446	SIX2
GO:0008090	0.0682091	1	1	5	retrograde axon cargo transport	BP	ENSSSCG00000027049	SNAPIN
GO:0098792	0.0683467	1	3	64	xenophagy	BP	ENSSSCG00000005759,ENSSSCG00000026771,ENSSSCG00000016047	MRPS2,ALKBH5,MSTN
GO:0003309	0.0685389	1	1	5	type B pancreatic cell differentiation	BP	ENSSSCG00000024210	--
GO:0010830	0.0687807	1	1	5	regulation of myotube differentiation	BP	ENSSSCG00000007504	RBM38
GO:0010890	0.0690222	1	1	5	positive regulation of sequestering of triglyceride	BP	ENSSSCG00000002007	FITM1
GO:0031466	0.0691678	1	1	5	Cul5-RING ubiquitin ligase complex	CC	ENSSSCG00000008061	TCEB2
GO:0071051	0.0695783	1	1	5	polyadenylation-dependent snoRNA 3'-end processing	BP	ENSSSCG00000002719	EXOSC6
GO:0006814	0.0698987	1	3	64	sodium ion transport	BP	ENSSSCG00000017282,ENSSSCG00000026526,ENSSSCG00000009561	SCN4A,CATSPER4,ATP4B
GO:0051346	0.0699053	1	1	5	negative regulation of hydrolase activity	BP	ENSSSCG00000027072	ATPIF1
GO:0048489	0.0699768	1	1	5	synaptic vesicle transport	BP	ENSSSCG00000027049	SNAPIN
GO:0038180	0.0708335	1	1	5	nerve growth factor signaling pathway	BP	ENSSSCG00000005719	RAPGEF1
GO:0033673	0.0716081	1	1	5	negative regulation of kinase activity	BP	ENSSSCG00000016047	MSTN
GO:0051379	0.071741	1	1	5	epinephrine binding	MF	ENSSSCG00000010647	ADRB1
GO:0045821	0.0718099	1	1	5	positive regulation of glycolytic process	BP	ENSSSCG00000000214	GPD1
GO:1990090	0.0719947	1	1	6	cellular response to nerve growth factor stimulus	BP	ENSSSCG00000005719	RAPGEF1
GO:0090279	0.0722748	1	1	5	regulation of calcium ion import	BP	ENSSSCG00000027559	--
GO:0007409	0.0729986	1	3	66	axonogenesis	BP	ENSSSCG00000002927,ENSSSCG00000003342,ENSSSCG00000003449	LRFN3,DVL1,LRRC38
GO:0035613	0.0730288	1	1	5	RNA stem-loop binding	MF	ENSSSCG00000022528	DAZAP1
GO:0007288	0.0733217	1	1	5	sperm axoneme assembly	BP	ENSSSCG00000010603	NEURL1
GO:0061179	0.0737317	1	1	6	negative regulation of insulin secretion involved in cellular response to glucose stimulus	BP	ENSSSCG00000023949	--
GO:0005000	0.0738248	1	1	5	vasopressin receptor activity	MF	ENSSSCG00000021585	OXTR
GO:0010898	0.0742118	1	1	5	positive regulation of triglyceride catabolic process	BP	ENSSSCG00000012841	PNPLA2
GO:1990441	0.0743444	1	1	5	negative regulation of transcription from RNA polymerase II promoter in response to endoplasmic reticulum stress	BP	ENSSSCG00000030839	JUN
GO:0030240	0.0744559	1	1	5	skeletal muscle thin filament assembly	BP	ENSSSCG00000010190	ACTA1
GO:0090090	0.0745383	1	3	65	negative regulation of canonical Wnt signaling pathway	BP	ENSSSCG00000005719,ENSSSCG00000016984,ENSSSCG00000010529	RAPGEF1,NKX2-5,SFRP5
GO:0003211	0.0745665	1	1	5	cardiac ventricle formation	BP	ENSSSCG00000016984	NKX2-5
GO:0016791	0.0746553	1	4	109	phosphatase activity	MF	ENSSSCG00000004122,ENSSSCG00000028140,ENSSSCG00000008046,ENSSSCG00000026701	EPM2A,--,PGP,PHOSPHO1
GO:0035413	0.0746621	1	1	5	positive regulation of catenin import into nucleus	BP	ENSSSCG00000027559	--
GO:0085020	0.0748668	1	1	5	protein K6-linked ubiquitination	BP	ENSSSCG00000016722	UBE2D4
GO:0032483	0.0748687	1	1	5	regulation of Rab protein signal transduction	BP	ENSSSCG00000006568	DENND4B
GO:0070933	0.0748957	1	1	5	histone H4 deacetylation	BP	ENSSSCG00000024777	HDAC4
GO:0043367	0.0751201	1	1	5	CD4-positive, alpha-beta T cell differentiation	BP	ENSSSCG00000010538	NKX2-3
GO:0048536	0.0757818	1	2	31	spleen development	BP	ENSSSCG00000016984,ENSSSCG00000010538	NKX2-5,NKX2-3
GO:0061298	0.0759064	1	1	5	retina vasculature development in camera-type eye	BP	ENSSSCG00000011257	ACVR2B
GO:0046033	0.0761677	1	1	5	AMP metabolic process	BP	ENSSSCG00000005627	AK1
GO:0071340	0.0763457	1	1	5	skeletal muscle acetylcholine-gated channel clustering	BP	ENSSSCG00000003342	DVL1
GO:2000008	0.0765752	1	1	5	regulation of protein localization to cell surface	BP	ENSSSCG00000027559	--
GO:0032041	0.0766783	1	1	5	NAD-dependent histone deacetylase activity (H3-K14 specific)	MF	ENSSSCG00000024777	HDAC4
GO:0060029	0.0769765	1	1	5	convergent extension involved in organogenesis	BP	ENSSSCG00000003342	DVL1
GO:0010882	0.0769765	1	1	5	regulation of cardiac muscle contraction by calcium ion signaling	BP	ENSSSCG00000024777	HDAC4
GO:0005769	0.0783339	1	4	107	early endosome	CC	ENSSSCG00000010647,ENSSSCG00000005719,ENSSSCG00000003350,ENSSSCG00000002264	ADRB1,RAPGEF1,MIB2,ST8SIA2
GO:0000350	0.0787113	1	1	6	generation of catalytic spliceosome for second transesterification step	BP	ENSSSCG00000005916	WDR97
GO:0051260	0.0787462	1	4	110	protein homooligomerization	BP	ENSSSCG00000007757,ENSSSCG00000027072,ENSSSCG00000002440,ENSSSCG00000003159	TRIM72,ATPIF1,CCDC88C,KCNA7
GO:0015630	0.079181	1	4	108	microtubule cytoskeleton	CC	ENSSSCG00000021974,ENSSSCG00000025447,ENSSSCG00000003342,ENSSSCG00000003637	--,MID1IP1,DVL1,--
GO:0001932	0.0798454	1	2	32	regulation of protein phosphorylation	BP	ENSSSCG00000002440,ENSSSCG00000003342	CCDC88C,DVL1
GO:0007519	0.0801643	1	2	31	skeletal muscle tissue development	BP	ENSSSCG00000005089,ENSSSCG00000024676	SIX4,SRPK3
GO:0006813	0.0803859	1	4	111	potassium ion transport	BP	ENSSSCG00000003975,ENSSSCG00000009561,ENSSSCG00000003159,ENSSSCG00000006542	KCNQ4,ATP4B,KCNA7,KCNN3
GO:0006606	0.0811571	1	2	33	protein import into nucleus	BP	ENSSSCG00000008446,ENSSSCG00000029430	SIX2,--
GO:0043950	0.0814994	1	1	6	positive regulation of cAMP-mediated signaling	BP	ENSSSCG00000010647	ADRB1
GO:0004659	0.0820131	1	1	6	prenyltransferase activity	MF	ENSSSCG00000018023	--
GO:0003151	0.0822689	1	2	31	outflow tract morphogenesis	BP	ENSSSCG00000030839,ENSSSCG00000016984	JUN,NKX2-5
GO:0045721	0.0827062	1	1	6	negative regulation of gluconeogenesis	BP	ENSSSCG00000008046	PGP
GO:0019227	0.0831157	1	1	6	neuronal action potential propagation	BP	ENSSSCG00000016462	CLCN1
GO:0032880	0.0832292	1	2	32	regulation of protein localization	BP	ENSSSCG00000003468,ENSSSCG00000005089	PLEKHM2,SIX4
GO:0048642	0.0836102	1	1	6	negative regulation of skeletal muscle tissue development	BP	ENSSSCG00000000633	YBX3
GO:0033601	0.084019	1	1	6	positive regulation of mammary gland epithelial cell proliferation	BP	ENSSSCG00000015828	ZNF703
GO:0030851	0.0843618	1	1	6	granulocyte differentiation	BP	ENSSSCG00000002648	CBFA2T3
GO:0006390	0.084662	1	1	6	transcription from mitochondrial promoter	BP	ENSSSCG00000014437	PPARGC1B
GO:0008543	0.0848183	1	2	38	fibroblast growth factor receptor signaling pathway	BP	ENSSSCG00000029017,ENSSSCG00000000724	--,FGF6
GO:0043406	0.08497	1	2	34	positive regulation of MAP kinase activity	BP	ENSSSCG00000027559,ENSSSCG00000012795	--,IRAK1
GO:0034629	0.0850153	1	1	6	cellular protein complex localization	BP	ENSSSCG00000027049	SNAPIN
GO:0048668	0.0851905	1	1	6	collateral sprouting	BP	ENSSSCG00000003342	DVL1
GO:0048705	0.0855493	1	2	33	skeletal system morphogenesis	BP	ENSSSCG00000021974,ENSSSCG00000011257	--,ACVR2B
GO:0000386	0.0862281	1	1	6	second spliceosomal transesterification activity	MF	ENSSSCG00000005916	WDR97
GO:0060038	0.086543	1	1	6	cardiac muscle cell proliferation	BP	ENSSSCG00000016984	NKX2-5
GO:0040012	0.0872352	1	1	6	regulation of locomotion	BP	ENSSSCG00000022593	TSHR
GO:0005747	0.0873008	1	2	40	mitochondrial respiratory chain complex I	CC	ENSSSCG00000016495,ENSSSCG00000017114	NDUFB2,NDUFS6
GO:0002024	0.087673	1	1	6	diet induced thermogenesis	BP	ENSSSCG00000010647	ADRB1
GO:0001077	0.0879241	1	5	159	transcriptional activator activity, RNA polymerase II core promoter proximal region sequence-specific binding	MF	ENSSSCG00000016984,ENSSSCG00000001621,ENSSSCG00000005089,ENSSSCG00000017125,ENSSSCG00000008446	NKX2-5,TFEB,SIX4,FOXK2,SIX2
GO:0004771	0.0880141	1	1	6	sterol esterase activity	MF	ENSSSCG00000028671	CEL
GO:0001992	0.0880621	1	1	6	regulation of systemic arterial blood pressure by vasopressin	BP	ENSSSCG00000021585	OXTR
GO:1901385	0.0884462	1	1	7	regulation of voltage-gated calcium channel activity	BP	ENSSSCG00000017510	CACNB1
GO:0034983	0.0889768	1	1	6	peptidyl-lysine deacetylation	BP	ENSSSCG00000024777	HDAC4
GO:0060119	0.0890714	1	1	6	inner ear receptor cell development	BP	ENSSSCG00000022593	TSHR
GO:0060070	0.089149	1	3	70	canonical Wnt signaling pathway	BP	ENSSSCG00000016984,ENSSSCG00000003342,ENSSSCG00000010529	NKX2-5,DVL1,SFRP5
GO:0043586	0.089301	1	1	6	tongue development	BP	ENSSSCG00000005089	SIX4
GO:0002230	0.0896711	1	3	72	positive regulation of defense response to virus by host	BP	ENSSSCG00000005759,ENSSSCG00000026771,ENSSSCG00000016047	MRPS2,ALKBH5,MSTN
GO:0051258	0.089693	1	2	33	protein polymerization	BP	ENSSSCG00000025447,ENSSSCG00000006390	MID1IP1,CASQ1
GO:0045780	0.089728	1	1	6	positive regulation of bone resorption	BP	ENSSSCG00000014437	PPARGC1B
GO:0031124	0.089897	1	1	6	mRNA 3'-end processing	BP	ENSSSCG00000027691	--
GO:0048617	0.0899115	1	1	6	embryonic foregut morphogenesis	BP	ENSSSCG00000011257	ACVR2B
GO:0051694	0.0901896	1	1	6	pointed-end actin filament capping	BP	ENSSSCG00000011508	LMOD3
GO:0048538	0.0904821	1	2	33	thymus development	BP	ENSSSCG00000010095,ENSSSCG00000005089	CRKL,SIX4
GO:0060346	0.0906054	1	1	6	bone trabecula formation	BP	ENSSSCG00000014437	PPARGC1B
GO:0051168	0.0906903	1	1	6	nuclear export	BP	ENSSSCG00000001065	ATXN1
GO:0032780	0.0907973	1	1	7	negative regulation of ATPase activity	BP	ENSSSCG00000027072	ATPIF1
GO:0006072	0.0908837	1	1	6	glycerol-3-phosphate metabolic process	BP	ENSSSCG00000000214	GPD1
GO:0035095	0.0908946	1	1	6	behavioral response to nicotine	BP	ENSSSCG00000030263	CHRNB1
GO:0006163	0.0909311	1	1	8	purine nucleotide metabolic process	BP	ENSSSCG00000028752	--
GO:0001104	0.0910296	1	2	36	RNA polymerase II transcription cofactor activity	MF	ENSSSCG00000014437,ENSSSCG00000016984	PPARGC1B,NKX2-5
GO:0060546	0.0912358	1	1	6	negative regulation of necroptotic process	BP	ENSSSCG00000000633	YBX3
GO:0035414	0.0912403	1	1	6	negative regulation of catenin import into nucleus	BP	ENSSSCG00000010529	SFRP5
GO:0048185	0.0913131	1	1	6	activin binding	MF	ENSSSCG00000011257	ACVR2B
GO:0010667	0.0913778	1	1	6	negative regulation of cardiac muscle cell apoptotic process	BP	ENSSSCG00000016984	NKX2-5
GO:0003208	0.0914468	1	1	6	cardiac ventricle morphogenesis	BP	ENSSSCG00000016984	NKX2-5
GO:0001893	0.0914519	1	1	6	maternal placenta development	BP	ENSSSCG00000022528	DAZAP1
GO:0071704	0.0915532	1	1	6	organic substance metabolic process	BP	ENSSSCG00000003812	PGM1
GO:0007143	0.0916455	1	1	6	female meiotic division	BP	ENSSSCG00000005917	HSF1
GO:0005980	0.0916457	1	1	6	glycogen catabolic process	BP	ENSSSCG00000008982	STBD1
GO:0031953	0.091648	1	1	6	negative regulation of protein autophosphorylation	BP	ENSSSCG00000030839	JUN
GO:0040007	0.0924121	1	2	35	growth	BP	ENSSSCG00000016047,ENSSSCG00000013928	MSTN,--
GO:0005251	0.0939506	1	2	35	delayed rectifier potassium channel activity	MF	ENSSSCG00000003975,ENSSSCG00000003159	KCNQ4,KCNA7
GO:0005160	0.0942031	1	2	35	transforming growth factor beta receptor binding	MF	ENSSSCG00000016047,ENSSSCG00000013928	MSTN,--
GO:0043565	0.0943905	1	11	479	sequence-specific DNA binding	MF	ENSSSCG00000022693,ENSSSCG00000030839,ENSSSCG00000005917,ENSSSCG00000016984,ENSSSCG00000020801,ENSSSCG00000016704,ENSSSCG00000005089,ENSSSCG00000017125,ENSSSCG00000010538,ENSSSCG00000008446,ENSSSCG00000024777	LBX1,JUN,HSF1,NKX2-5,ARX,HOXA4,SIX4,FOXK2,NKX2-3,SIX2,HDAC4
GO:0015267	0.0947655	1	1	7	channel activity	MF	ENSSSCG00000030263	CHRNB1
GO:0008643	0.0959468	1	1	7	carbohydrate transport	BP	ENSSSCG00000014367	SLC35A4
GO:0033234	0.0973142	1	1	7	negative regulation of protein sumoylation	BP	ENSSSCG00000004728	CAPN3
GO:0003705	0.0973296	1	2	35	transcription factor activity, RNA polymerase II distal enhancer sequence-specific binding	MF	ENSSSCG00000030839,ENSSSCG00000016984	JUN,NKX2-5
GO:0046982	0.0974701	1	7	291	protein heterodimerization activity	MF	ENSSSCG00000010647,ENSSSCG00000005669,ENSSSCG00000022645,ENSSSCG00000016984,ENSSSCG00000021586,ENSSSCG00000012795,ENSSSCG00000024694	ADRB1,MIGA2,H2AFX,NKX2-5,ZHX2,IRAK1,--
GO:0043922	0.0974753	1	1	8	negative regulation by host of viral transcription	BP	ENSSSCG00000030839	JUN
GO:0010831	0.0975669	1	1	7	positive regulation of myotube differentiation	BP	ENSSSCG00000003143	MAMSTR
GO:0010314	0.0975925	1	1	7	phosphatidylinositol-5-phosphate binding	MF	ENSSSCG00000002852	PLEKHF1
GO:0009952	0.0976351	1	3	75	anterior/posterior pattern specification	BP	ENSSSCG00000010095,ENSSSCG00000021974,ENSSSCG00000011257	CRKL,--,ACVR2B
GO:2000144	0.0981443	1	1	7	positive regulation of DNA-templated transcription, initiation	BP	ENSSSCG00000030839	JUN
GO:0061029	0.098545	1	1	7	eyelid development in camera-type eye	BP	ENSSSCG00000030839	JUN
GO:0051591	0.0987428	1	1	7	response to cAMP	BP	ENSSSCG00000030839	JUN
GO:0031988	0.0989587	1	1	7	membrane-bounded vesicle	CC	ENSSSCG00000023537	SYT8
GO:0022612	0.0990153	1	1	7	gland morphogenesis	BP	ENSSSCG00000010538	NKX2-3
GO:0005742	0.0991178	1	1	9	mitochondrial outer membrane translocase complex	CC	ENSSSCG00000024772	--
GO:0010941	0.0993952	1	1	7	regulation of cell death	BP	ENSSSCG00000030839	JUN
GO:0032330	0.100189	1	1	7	regulation of chondrocyte differentiation	BP	ENSSSCG00000008446	SIX2
GO:0004689	0.100762	1	1	8	phosphorylase kinase activity	MF	ENSSSCG00000007744	PHKG1
GO:0005964	0.100762	1	1	8	phosphorylase kinase complex	CC	ENSSSCG00000007744	PHKG1
GO:0005515	0.100944	1	141	8838	protein binding	MF	ENSSSCG00000028102,ENSSSCG00000020746,ENSSSCG00000010095,ENSSSCG00000011521,ENSSSCG00000008061,ENSSSCG00000023455,ENSSSCG00000010647,ENSSSCG00000005669,ENSSSCG00000021753,ENSSSCG00000002557,ENSSSCG00000013043,ENSSSCG00000025258,ENSSSCG00000005719,ENSSSCG00000016462,ENSSSCG00000029241,ENSSSCG00000022613,ENSSSCG00000025554,ENSSSCG00000014437,ENSSSCG00000017271,ENSSSCG00000000633,ENSSSCG00000004307,…	TOLLIP,TRIM7,CRKL,PDZRN3,TCEB2,NFIX,ADRB1,MIGA2,--,NUDT14,MACROD1,--,RAPGEF1,CLCN1,ASB10,--,FEM1A,PPARGC1B,CACNG1,YBX3,AKIRIN2,PPP1R3A,ACTA1,CAMSAP1,SCN4A,P2RY1,CAND2,UBALD1,TESK1,MYLK2,LRRC24,CAPN3,TPM2,H1FX,CKM,HR,ADO,TRIM72,ORAI1,H2AFX,STK40,EPM2A,SYT8,MID1IP1,JUN,--,--,FBP2,ZNF703,HSF1,--,NKX2-5,KCNQ4,SOD3,WDR37,--,STBD1,ATPIF1,--,--,LRFN3,MAMSTR,--,MYBPC1,CYHR1,TNNT1,AMOTL1,--,WDR97,ANKRD9,A…
GO:0030317	0.101038	1	2	37	sperm motility	BP	ENSSSCG00000026526,ENSSSCG00000010603	CATSPER4,NEURL1
GO:0036128	0.101283	1	1	7	CatSper complex	CC	ENSSSCG00000026526	CATSPER4
GO:0034475	0.101581	1	1	8	U4 snRNA 3'-end processing	BP	ENSSSCG00000002719	EXOSC6
GO:0034333	0.102008	1	1	7	adherens junction assembly	BP	ENSSSCG00000015828	ZNF703
GO:0060134	0.102426	1	1	7	prepulse inhibition	BP	ENSSSCG00000003342	DVL1
GO:0060840	0.102858	1	1	7	artery development	BP	ENSSSCG00000011257	ACVR2B
GO:0006941	0.103339	1	1	8	striated muscle contraction	BP	ENSSSCG00000007231	MYLK2
GO:0045723	0.103409	1	1	7	positive regulation of fatty acid biosynthetic process	BP	ENSSSCG00000025447	MID1IP1
GO:0050678	0.103475	1	1	7	regulation of epithelial cell proliferation	BP	ENSSSCG00000005089	SIX4
GO:0006937	0.104048	1	1	8	regulation of muscle contraction	BP	ENSSSCG00000025353	TNNT1
GO:0033558	0.104068	1	1	7	protein deacetylase activity	MF	ENSSSCG00000024777	HDAC4
GO:0016301	0.104097	1	8	314	kinase activity	MF	ENSSSCG00000005310,ENSSSCG00000007231,ENSSSCG00000025268,ENSSSCG00000010861,ENSSSCG00000007744,ENSSSCG00000011257,ENSSSCG00000012795,ENSSSCG00000005627	TESK1,MYLK2,CKM,COQ8A,PHKG1,ACVR2B,IRAK1,AK1
GO:0071028	0.104122	1	1	8	nuclear mRNA surveillance	BP	ENSSSCG00000002719	EXOSC6
GO:0033235	0.104276	1	1	7	positive regulation of protein sumoylation	BP	ENSSSCG00000024777	HDAC4
GO:0051604	0.1043	1	1	8	protein maturation	BP	ENSSSCG00000027049	SNAPIN
GO:0001659	0.104329	1	1	7	temperature homeostasis	BP	ENSSSCG00000010647	ADRB1
GO:0045120	0.10436	1	1	7	pronucleus	CC	ENSSSCG00000005917	HSF1
GO:0002115	0.10441	1	1	7	store-operated calcium entry	BP	ENSSSCG00000025464	ORAI1
GO:0035372	0.104565	1	1	7	protein localization to microtubule	BP	ENSSSCG00000003342	DVL1
GO:0035879	0.104743	1	1	7	plasma membrane lactate transport	BP	ENSSSCG00000000113	SLC16A8
GO:0061180	0.104846	1	1	7	mammary gland epithelium development	BP	ENSSSCG00000025464	ORAI1
GO:0060347	0.105322	1	1	7	heart trabecula formation	BP	ENSSSCG00000016984	NKX2-5
GO:0007565	0.105546	1	1	8	female pregnancy	BP	ENSSSCG00000021585	OXTR
GO:0051451	0.10588	1	1	7	myoblast migration	BP	ENSSSCG00000005089	SIX4
GO:0035994	0.105967	1	1	7	response to muscle stretch	BP	ENSSSCG00000030839	JUN
GO:0014069	0.106063	1	2	38	postsynaptic density	CC	ENSSSCG00000010603,ENSSSCG00000013919	NEURL1,HOMER3
GO:0016331	0.106087	1	1	7	morphogenesis of embryonic epithelium	BP	ENSSSCG00000002555	JAG2
GO:0032091	0.106609	1	2	38	negative regulation of protein binding	BP	ENSSSCG00000025258,ENSSSCG00000003342	--,DVL1
GO:0050811	0.10666	1	1	8	GABA receptor binding	MF	ENSSSCG00000027343	--
GO:0045777	0.106692	1	1	8	positive regulation of blood pressure	BP	ENSSSCG00000021585	OXTR
GO:0004017	0.107138	1	1	8	adenylate kinase activity	MF	ENSSSCG00000005627	AK1
GO:0007190	0.107377	1	1	8	activation of adenylate cyclase activity	BP	ENSSSCG00000022593	TSHR
GO:0016462	0.107612	1	1	8	pyrophosphatase activity	MF	ENSSSCG00000026701	PHOSPHO1
GO:0060644	0.107765	1	1	8	mammary gland epithelial cell differentiation	BP	ENSSSCG00000015828	ZNF703
GO:0042277	0.109315	1	2	39	peptide binding	MF	ENSSSCG00000021585,ENSSSCG00000016367	OXTR,RNPEPL1
GO:0005753	0.109782	1	1	10	mitochondrial proton-transporting ATP synthase complex	CC	ENSSSCG00000027072	ATPIF1
GO:0009142	0.111004	1	1	9	nucleoside triphosphate biosynthetic process	BP	ENSSSCG00000005627	AK1
GO:0017053	0.112278	1	2	39	transcriptional repressor complex	CC	ENSSSCG00000030839,ENSSSCG00000024777	JUN,HDAC4
GO:0005890	0.11307	1	1	9	sodium:potassium-exchanging ATPase complex	CC	ENSSSCG00000009561	ATP4B
GO:0016500	0.114215	1	1	8	protein-hormone receptor activity	MF	ENSSSCG00000022593	TSHR
GO:0032486	0.114321	1	1	9	Rap protein signal transduction	BP	ENSSSCG00000005719	RAPGEF1
GO:0034427	0.114601	1	1	9	nuclear-transcribed mRNA catabolic process, exonucleolytic, 3'-5'	BP	ENSSSCG00000002719	EXOSC6
GO:0008266	0.114948	1	1	8	poly(U) RNA binding	MF	ENSSSCG00000001065	ATXN1
GO:0001946	0.114974	1	1	8	lymphangiogenesis	BP	ENSSSCG00000011257	ACVR2B
GO:0045475	0.115212	1	1	8	locomotor rhythm	BP	ENSSSCG00000015120	USP2
GO:2001256	0.115313	1	1	9	regulation of store-operated calcium entry	BP	ENSSSCG00000013919	HOMER3
GO:0016486	0.11599	1	1	8	peptide hormone processing	BP	ENSSSCG00000021328	PCSK1N
GO:0046855	0.116119	1	1	8	inositol phosphate dephosphorylation	BP	ENSSSCG00000004122	EPM2A
GO:0033588	0.116374	1	1	9	Elongator holoenzyme complex	CC	ENSSSCG00000027514	--
GO:0004935	0.116807	1	1	8	adrenergic receptor activity	MF	ENSSSCG00000010647	ADRB1
GO:0097264	0.116881	1	1	8	self proteolysis	BP	ENSSSCG00000004728	CAPN3
GO:0072657	0.117525	1	1	8	protein localization to membrane	BP	ENSSSCG00000004728	CAPN3
GO:0060999	0.117584	1	1	8	positive regulation of dendritic spine development	BP	ENSSSCG00000010603	NEURL1
GO:0005847	0.117627	1	1	8	mRNA cleavage and polyadenylation specificity factor complex	CC	ENSSSCG00000027691	--
GO:0008235	0.117986	1	1	8	metalloexopeptidase activity	MF	ENSSSCG00000007517	NPEPL1
GO:0010862	0.118862	1	2	40	positive regulation of pathway-restricted SMAD protein phosphorylation	BP	ENSSSCG00000016047,ENSSSCG00000013928	MSTN,--
GO:0016868	0.118974	1	1	9	intramolecular transferase activity, phosphotransferases	MF	ENSSSCG00000003812	PGM1
GO:0015129	0.118975	1	1	8	lactate transmembrane transporter activity	MF	ENSSSCG00000000113	SLC16A8
GO:0045178	0.119873	1	1	8	basal part of cell	CC	ENSSSCG00000013919	HOMER3
GO:0031672	0.11998	1	1	9	A band	CC	ENSSSCG00000011508	LMOD3
GO:1903827	0.120297	1	1	8	regulation of cellular protein localization	BP	ENSSSCG00000003342	DVL1
GO:0034237	0.120673	1	1	9	protein kinase A regulatory subunit binding	MF	ENSSSCG00000016048	C2orf88
GO:0035497	0.121149	1	1	9	cAMP response element binding	MF	ENSSSCG00000030839	JUN
GO:0010976	0.121633	1	2	40	positive regulation of neuron projection development	BP	ENSSSCG00000005719,ENSSSCG00000003342	RAPGEF1,DVL1
GO:0015266	0.121692	1	1	10	protein channel activity	MF	ENSSSCG00000024772	--
GO:0000981	0.122164	1	5	176	RNA polymerase II transcription factor activity, sequence-specific DNA binding	MF	ENSSSCG00000023455,ENSSSCG00000030839,ENSSSCG00000020801,ENSSSCG00000024661,ENSSSCG00000017125	NFIX,JUN,ARX,ZNF524,FOXK2
GO:0031571	0.122497	1	1	9	mitotic G1 DNA damage checkpoint	BP	ENSSSCG00000002654	--
GO:0045725	0.122501	1	1	9	positive regulation of glycogen biosynthetic process	BP	ENSSSCG00000000997	PPP1R3G
GO:0002021	0.123108	1	1	9	response to dietary excess	BP	ENSSSCG00000021328	PCSK1N
GO:0019433	0.123371	1	1	9	triglyceride catabolic process	BP	ENSSSCG00000012841	PNPLA2
GO:0030276	0.123497	1	2	40	clathrin binding	MF	ENSSSCG00000023537,ENSSSCG00000012895	SYT8,--
GO:0048490	0.124111	1	1	10	anterograde synaptic vesicle transport	BP	ENSSSCG00000027049	SNAPIN
GO:0019430	0.124634	1	1	10	removal of superoxide radicals	BP	ENSSSCG00000028814	SOD3
GO:0048704	0.124736	1	2	42	embryonic skeletal system morphogenesis	BP	ENSSSCG00000005089,ENSSSCG00000008446	SIX4,SIX2
GO:0042711	0.125268	1	1	9	maternal behavior	BP	ENSSSCG00000021585	OXTR
GO:0043536	0.125489	1	1	9	positive regulation of blood vessel endothelial cell migration	BP	ENSSSCG00000014960	AMOTL1
GO:0035589	0.125683	1	1	9	G-protein coupled purinergic nucleotide receptor signaling pathway	BP	ENSSSCG00000011721	P2RY1
GO:0045028	0.125683	1	1	9	G-protein coupled purinergic nucleotide receptor activity	MF	ENSSSCG00000011721	P2RY1
GO:0008514	0.125702	1	1	9	organic anion transmembrane transporter activity	MF	ENSSSCG00000008695	MFSD10
GO:0030165	0.12604	1	2	40	PDZ domain binding	MF	ENSSSCG00000010647,ENSSSCG00000002440	ADRB1,CCDC88C
GO:0007179	0.126069	1	2	41	transforming growth factor beta receptor signaling pathway	BP	ENSSSCG00000030839,ENSSSCG00000016047	JUN,MSTN
GO:0031616	0.126089	1	1	9	spindle pole centrosome	CC	ENSSSCG00000008014	NUBP2
GO:0090129	0.126712	1	1	10	positive regulation of synapse maturation	BP	ENSSSCG00000010603	NEURL1
GO:0007389	0.126752	1	2	40	pattern specification process	BP	ENSSSCG00000010095,ENSSSCG00000011257	CRKL,ACVR2B
GO:0043433	0.126795	1	2	41	negative regulation of sequence-specific DNA binding transcription factor activity	BP	ENSSSCG00000010529,ENSSSCG00000024777	SFRP5,HDAC4
GO:0001568	0.127251	1	2	40	blood vessel development	BP	ENSSSCG00000010095,ENSSSCG00000005719	CRKL,RAPGEF1
GO:0030224	0.127799	1	1	9	monocyte differentiation	BP	ENSSSCG00000030839	JUN
GO:0035265	0.128444	1	1	9	organ growth	BP	ENSSSCG00000011257	ACVR2B
GO:0046716	0.128758	1	1	9	muscle cell cellular homeostasis	BP	ENSSSCG00000016047	MSTN
GO:0040015	0.129162	1	1	9	negative regulation of multicellular organism growth	BP	ENSSSCG00000010647	ADRB1
GO:0001206	0.129712	1	1	9	transcriptional repressor activity, RNA polymerase II distal enhancer sequence-specific binding	MF	ENSSSCG00000020801	ARX
GO:0019370	0.129935	1	1	11	leukotriene biosynthetic process	BP	ENSSSCG00000016367	RNPEPL1
GO:0072687	0.130096	1	1	9	meiotic spindle	CC	ENSSSCG00000007800	2017-09-01
GO:0071356	0.130313	1	2	47	cellular response to tumor necrosis factor	BP	ENSSSCG00000000633,ENSSSCG00000000214	YBX3,GPD1
GO:0019239	0.131713	1	1	9	deaminase activity	MF	ENSSSCG00000006754	AMPD1
GO:0040037	0.131775	1	1	9	negative regulation of fibroblast growth factor receptor signaling pathway	BP	ENSSSCG00000030113	SHISA2
GO:0016055	0.132222	1	3	84	Wnt signaling pathway	BP	ENSSSCG00000002440,ENSSSCG00000003342,ENSSSCG00000010529	CCDC88C,DVL1,SFRP5
GO:0005088	0.13367	1	1	9	Ras guanyl-nucleotide exchange factor activity	MF	ENSSSCG00000010647	ADRB1
GO:2000178	0.133715	1	1	9	negative regulation of neural precursor cell proliferation	BP	ENSSSCG00000005719	RAPGEF1
GO:0001076	0.134253	1	1	9	transcription factor activity, RNA polymerase II transcription factor binding	MF	ENSSSCG00000003143	MAMSTR
GO:0042641	0.134282	1	1	9	actomyosin	CC	ENSSSCG00000024777	HDAC4
GO:0042383	0.134614	1	2	45	sarcolemma	CC	ENSSSCG00000016462,ENSSSCG00000007757	CLCN1,TRIM72
GO:0045840	0.134925	1	1	11	positive regulation of mitotic nuclear division	BP	ENSSSCG00000027559	--
GO:0070932	0.136111	1	1	10	histone H3 deacetylation	BP	ENSSSCG00000024777	HDAC4
GO:0006783	0.136507	1	1	10	heme biosynthetic process	BP	ENSSSCG00000027072	ATPIF1
GO:0010259	0.136926	1	1	11	multicellular organismal aging	BP	ENSSSCG00000017114	NDUFS6
GO:0007250	0.137111	1	1	10	activation of NF-kappaB-inducing kinase activity	BP	ENSSSCG00000012795	IRAK1
GO:0034614	0.137638	1	1	10	cellular response to reactive oxygen species	BP	ENSSSCG00000014437	PPARGC1B
GO:0034142	0.138634	1	1	10	toll-like receptor 4 signaling pathway	BP	ENSSSCG00000012795	IRAK1
GO:0021846	0.139075	1	1	10	cell proliferation in forebrain	BP	ENSSSCG00000020801	ARX
GO:0005247	0.139586	1	1	10	voltage-gated chloride channel activity	MF	ENSSSCG00000016462	CLCN1
GO:0043234	0.139996	1	6	232	protein complex	CC	ENSSSCG00000004728,ENSSSCG00000025464,ENSSSCG00000015828,ENSSSCG00000005917,ENSSSCG00000017753,ENSSSCG00000011257	CAPN3,ORAI1,ZNF703,HSF1,KSR1,ACVR2B
GO:0006744	0.14088	1	1	11	ubiquinone biosynthetic process	BP	ENSSSCG00000010861	COQ8A
GO:0042405	0.141191	1	1	10	nuclear inclusion body	CC	ENSSSCG00000001065	ATXN1
GO:0050910	0.141576	1	1	10	detection of mechanical stimulus involved in sensory perception of sound	BP	ENSSSCG00000014796	CHRNA10
GO:0003148	0.14167	1	1	10	outflow tract septum morphogenesis	BP	ENSSSCG00000016984	NKX2-5
GO:0001673	0.142382	1	1	11	male germ cell nucleus	CC	ENSSSCG00000022645	H2AFX
GO:0030225	0.142799	1	1	10	macrophage differentiation	BP	ENSSSCG00000010538	NKX2-3
GO:0060213	0.143116	1	1	10	positive regulation of nuclear-transcribed mRNA poly(A) tail shortening	BP	ENSSSCG00000017558	TOB1
GO:0000980	0.14345	1	2	44	RNA polymerase II distal enhancer sequence-specific DNA binding	MF	ENSSSCG00000030839,ENSSSCG00000020801	JUN,ARX
GO:0030520	0.143634	1	1	10	intracellular estrogen receptor signaling pathway	BP	ENSSSCG00000014437	PPARGC1B
GO:0019903	0.143899	1	2	44	protein phosphatase binding	MF	ENSSSCG00000000997,ENSSSCG00000003301	PPP1R3G,PPP6R1
GO:0090179	0.144068	1	1	10	planar cell polarity pathway involved in neural tube closure	BP	ENSSSCG00000003342	DVL1
GO:0005694	0.144524	1	3	116	chromosome	CC	ENSSSCG00000011613,ENSSSCG00000022645,ENSSSCG00000028776	H1FX,H2AFX,HILS1
GO:0003222	0.144671	1	1	10	ventricular trabecula myocardium morphogenesis	BP	ENSSSCG00000016984	NKX2-5
GO:0009612	0.1448	1	1	11	response to mechanical stimulus	BP	ENSSSCG00000030839	JUN
GO:0098779	0.144833	1	3	89	mitophagy in response to mitochondrial depolarization	BP	ENSSSCG00000005759,ENSSSCG00000027072,ENSSSCG00000016047	MRPS2,ATPIF1,MSTN
GO:0009314	0.144898	1	1	11	response to radiation	BP	ENSSSCG00000030839	JUN
GO:0048699	0.14563	1	1	10	generation of neurons	BP	ENSSSCG00000005089	SIX4
GO:0016363	0.145746	1	2	44	nuclear matrix	CC	ENSSSCG00000015828,ENSSSCG00000001065	ZNF703,ATXN1
GO:0033613	0.146152	1	1	10	activating transcription factor binding	MF	ENSSSCG00000024777	HDAC4
GO:0019205	0.146197	1	1	12	nucleobase-containing compound kinase activity	MF	ENSSSCG00000005627	AK1
GO:0043923	0.146206	1	1	10	positive regulation by host of viral transcription	BP	ENSSSCG00000030839	JUN
GO:0000164	0.147095	1	1	11	protein phosphatase type 1 complex	CC	ENSSSCG00000011830	--
GO:0010880	0.14755	1	1	11	regulation of release of sequestered calcium ion into cytosol by sarcoplasmic reticulum	BP	ENSSSCG00000006390	CASQ1
GO:0030176	0.147837	1	2	46	integral component of endoplasmic reticulum membrane	CC	ENSSSCG00000017867,ENSSSCG00000002007	EMC6,FITM1
GO:0070584	0.147888	1	1	12	mitochondrion morphogenesis	BP	ENSSSCG00000017114	NDUFS6
GO:0008584	0.148691	1	2	47	male gonad development	BP	ENSSSCG00000000633,ENSSSCG00000005089	YBX3,SIX4
GO:0001741	0.148738	1	1	11	XY body	CC	ENSSSCG00000022645	H2AFX
GO:0030238	0.149668	1	1	11	male sex determination	BP	ENSSSCG00000005089	SIX4
GO:0005244	0.149673	1	3	91	voltage-gated ion channel activity	MF	ENSSSCG00000017271,ENSSSCG00000017282,ENSSSCG00000003159	CACNG1,SCN4A,KCNA7
GO:0045445	0.149705	1	1	11	myoblast differentiation	BP	ENSSSCG00000000724	FGF6
GO:0008053	0.150787	1	1	11	mitochondrial fusion	BP	ENSSSCG00000005669	MIGA2
GO:0001574	0.150939	1	1	12	ganglioside biosynthetic process	BP	ENSSSCG00000002264	ST8SIA2
GO:0031462	0.151262	1	1	12	Cul2-RING ubiquitin ligase complex	CC	ENSSSCG00000008061	TCEB2
GO:0008284	0.151754	1	6	249	positive regulation of cell proliferation	BP	ENSSSCG00000010095,ENSSSCG00000015828,ENSSSCG00000016984,ENSSSCG00000027559,ENSSSCG00000000724,ENSSSCG00000024777	CRKL,ZNF703,NKX2-5,--,FGF6,HDAC4
GO:0071157	0.15188	1	1	12	negative regulation of cell cycle arrest	BP	ENSSSCG00000007741	NUPR2
GO:0015026	0.153064	1	1	12	coreceptor activity	MF	ENSSSCG00000014176	--
GO:0034765	0.153347	1	3	92	regulation of ion transmembrane transport	BP	ENSSSCG00000017271,ENSSSCG00000017282,ENSSSCG00000003159	CACNG1,SCN4A,KCNA7
GO:0033276	0.153498	1	1	11	transcription factor TFTC complex	CC	ENSSSCG00000024694	--
GO:0000178	0.153751	1	1	12	exosome (RNase complex)	CC	ENSSSCG00000002719	EXOSC6
GO:0032481	0.153915	1	1	11	positive regulation of type I interferon production	BP	ENSSSCG00000012795	IRAK1
GO:0007520	0.154247	1	1	11	myoblast fusion	BP	ENSSSCG00000027197	DYRK1B
GO:0030278	0.15551	1	1	11	regulation of ossification	BP	ENSSSCG00000008446	SIX2
GO:0048026	0.155996	1	1	11	positive regulation of mRNA splicing, via spliceosome	BP	ENSSSCG00000022528	DAZAP1
GO:0016772	0.156149	1	1	11	transferase activity, transferring phosphorus-containing groups	MF	ENSSSCG00000025268	CKM
GO:0040029	0.156172	1	1	12	regulation of gene expression, epigenetic	BP	ENSSSCG00000024777	HDAC4
GO:0043122	0.156248	1	1	11	regulation of I-kappaB kinase/NF-kappaB signaling	BP	ENSSSCG00000004728	CAPN3
GO:0051213	0.156773	1	1	11	dioxygenase activity	MF	ENSSSCG00000010223	ADO
GO:0032870	0.158009	1	2	48	cellular response to hormone stimulus	BP	ENSSSCG00000021585,ENSSSCG00000030839	OXTR,JUN
GO:0036126	0.158174	1	1	12	sperm flagellum	CC	ENSSSCG00000005627	AK1
GO:0005230	0.158779	1	2	48	extracellular ligand-gated ion channel activity	MF	ENSSSCG00000014796,ENSSSCG00000030263	CHRNA10,CHRNB1
GO:0060413	0.159021	1	1	11	atrial septum morphogenesis	BP	ENSSSCG00000016984	NKX2-5
GO:0017015	0.159254	1	1	12	regulation of transforming growth factor beta receptor signaling pathway	BP	ENSSSCG00000015828	ZNF703
GO:0045672	0.159572	1	1	12	positive regulation of osteoclast differentiation	BP	ENSSSCG00000014437	PPARGC1B
GO:0005112	0.15987	1	1	11	Notch binding	MF	ENSSSCG00000002555	JAG2
GO:0031402	0.159883	1	1	13	sodium ion binding	MF	ENSSSCG00000004728	CAPN3
GO:0010765	0.159928	1	1	11	positive regulation of sodium ion transport	BP	ENSSSCG00000016984	NKX2-5
GO:1900153	0.160165	1	1	12	positive regulation of nuclear-transcribed mRNA catabolic process, deadenylation-dependent decay	BP	ENSSSCG00000017558	TOB1
GO:0015279	0.160259	1	1	11	store-operated calcium channel activity	MF	ENSSSCG00000025464	ORAI1
GO:0043495	0.160783	1	1	12	protein anchor	MF	ENSSSCG00000007544	--
GO:0007512	0.160789	1	1	12	adult heart development	BP	ENSSSCG00000016984	NKX2-5
GO:0016075	0.160904	1	1	12	rRNA catabolic process	BP	ENSSSCG00000002719	EXOSC6
GO:0048557	0.161223	1	1	12	embryonic digestive tract morphogenesis	BP	ENSSSCG00000008446	SIX2
GO:0031083	0.161298	1	1	13	BLOC-1 complex	CC	ENSSSCG00000027049	SNAPIN
GO:0035335	0.161772	1	3	97	peptidyl-tyrosine dephosphorylation	BP	ENSSSCG00000004122,ENSSSCG00000008046,ENSSSCG00000006189	EPM2A,PGP,--
GO:0090190	0.162094	1	1	12	positive regulation of branching involved in ureteric bud morphogenesis	BP	ENSSSCG00000005089	SIX4
GO:0015269	0.162721	1	1	12	calcium-activated potassium channel activity	MF	ENSSSCG00000006542	KCNN3
GO:0004089	0.163221	1	1	12	carbonate dehydratase activity	MF	ENSSSCG00000006141	CA3
GO:0000045	0.163487	1	2	50	autophagosome assembly	BP	ENSSSCG00000027343,ENSSSCG00000017867	--,EMC6
GO:0032436	0.163705	1	2	49	positive regulation of proteasomal ubiquitin-dependent protein catabolic process	BP	ENSSSCG00000002648,ENSSSCG00000003342	CBFA2T3,DVL1
GO:0004725	0.163916	1	3	97	protein tyrosine phosphatase activity	MF	ENSSSCG00000004122,ENSSSCG00000008046,ENSSSCG00000006189	EPM2A,PGP,--
GO:0060047	0.164308	1	1	15	heart contraction	BP	ENSSSCG00000016984	NKX2-5
GO:0016973	0.164523	1	1	12	poly(A)+ mRNA export from nucleus	BP	ENSSSCG00000027691	--
GO:0090286	0.165223	1	1	12	cytoskeletal anchoring at nuclear membrane	BP	ENSSSCG00000007544	--
GO:0042578	0.165552	1	1	12	phosphoric ester hydrolase activity	MF	ENSSSCG00000010947	FBP2
GO:0008299	0.166003	1	1	13	isoprenoid biosynthetic process	BP	ENSSSCG00000015358	--
GO:0034993	0.166017	1	1	12	LINC complex	CC	ENSSSCG00000007544	--
GO:1901652	0.168048	1	1	12	response to peptide	BP	ENSSSCG00000021585	OXTR
GO:0060071	0.168503	1	1	12	Wnt signaling pathway, planar cell polarity pathway	BP	ENSSSCG00000003342	DVL1
GO:1902895	0.168585	1	1	12	positive regulation of pri-miRNA transcription from RNA polymerase II promoter	BP	ENSSSCG00000030839	JUN
GO:0030539	0.168755	1	1	12	male genitalia development	BP	ENSSSCG00000016340	ASB1
GO:0097352	0.168905	1	1	12	autophagosome maturation	BP	ENSSSCG00000027049	SNAPIN
GO:0004550	0.170362	1	1	14	nucleoside diphosphate kinase activity	MF	ENSSSCG00000005627	AK1
GO:0006165	0.170362	1	1	14	nucleoside diphosphate phosphorylation	BP	ENSSSCG00000005627	AK1
GO:0000421	0.17108	1	1	13	autophagosome membrane	CC	ENSSSCG00000027343	--
GO:0032924	0.171637	1	1	12	activin receptor signaling pathway	BP	ENSSSCG00000011257	ACVR2B
GO:0045862	0.171724	1	1	13	positive regulation of proteolysis	BP	ENSSSCG00000004728	CAPN3
GO:0006024	0.17244	1	1	12	glycosaminoglycan biosynthetic process	BP	ENSSSCG00000022151	B3GALT6
GO:0007340	0.172472	1	1	13	acrosome reaction	BP	ENSSSCG00000023537	SYT8
GO:0004842	0.173611	1	6	248	ubiquitin-protein transferase activity	MF	ENSSSCG00000011521,ENSSSCG00000029901,ENSSSCG00000010603,ENSSSCG00000002140,ENSSSCG00000016722,ENSSSCG00000003350	PDZRN3,UBE2O,NEURL1,KLHL33,UBE2D4,MIB2
GO:0070498	0.175114	1	1	13	interleukin-1-mediated signaling pathway	BP	ENSSSCG00000012795	IRAK1
GO:0004675	0.17544	1	1	13	transmembrane receptor protein serine/threonine kinase activity	MF	ENSSSCG00000011257	ACVR2B
GO:0004713	0.17548	1	9	409	protein tyrosine kinase activity	MF	ENSSSCG00000005310,ENSSSCG00000007231,ENSSSCG00000027559,ENSSSCG00000024676,ENSSSCG00000027197,ENSSSCG00000017753,ENSSSCG00000007744,ENSSSCG00000011257,ENSSSCG00000012795	TESK1,MYLK2,--,SRPK3,DYRK1B,KSR1,PHKG1,ACVR2B,IRAK1
GO:0004016	0.175727	1	1	13	adenylate cyclase activity	MF	ENSSSCG00000007950	--
GO:0022904	0.175933	1	1	14	respiratory electron transport chain	BP	ENSSSCG00000017114	NDUFS6
GO:0048535	0.177778	1	1	13	lymph node development	BP	ENSSSCG00000010538	NKX2-3
GO:0042147	0.177859	1	2	52	retrograde transport, endosome to Golgi	BP	ENSSSCG00000029901,ENSSSCG00000003193	UBE2O,TBC1D17
GO:0070273	0.178186	1	1	13	phosphatidylinositol-4-phosphate binding	MF	ENSSSCG00000002852	PLEKHF1
GO:0031629	0.178383	1	1	14	synaptic vesicle fusion to presynaptic membrane	BP	ENSSSCG00000027049	SNAPIN
GO:0007216	0.179334	1	1	14	G-protein coupled glutamate receptor signaling pathway	BP	ENSSSCG00000013919	HOMER3
GO:0006811	0.180637	1	8	376	ion transport	BP	ENSSSCG00000017271,ENSSSCG00000017282,ENSSSCG00000003975,ENSSSCG00000026526,ENSSSCG00000014796,ENSSSCG00000030263,ENSSSCG00000009561,ENSSSCG00000003159	CACNG1,SCN4A,KCNQ4,CATSPER4,CHRNA10,CHRNB1,ATP4B,KCNA7
GO:0048856	0.18119	1	1	13	anatomical structure development	BP	ENSSSCG00000005089	SIX4
GO:0008134	0.18137	1	5	199	transcription factor binding	MF	ENSSSCG00000014437,ENSSSCG00000030839,ENSSSCG00000016984,ENSSSCG00000008446,ENSSSCG00000024777	PPARGC1B,JUN,NKX2-5,SIX2,HDAC4
GO:0050877	0.181405	1	2	51	neurological system process	BP	ENSSSCG00000014796,ENSSSCG00000030263	CHRNA10,CHRNB1
GO:0007026	0.181816	1	1	14	negative regulation of microtubule depolymerization	BP	ENSSSCG00000025447	MID1IP1
GO:0048240	0.181897	1	1	14	sperm capacitation	BP	ENSSSCG00000026526	CATSPER4
GO:0006974	0.182097	1	4	148	cellular response to DNA damage stimulus	BP	ENSSSCG00000013043,ENSSSCG00000022645,ENSSSCG00000007741,ENSSSCG00000002654	MACROD1,H2AFX,NUPR2,--
GO:0051015	0.183464	1	3	101	actin filament binding	MF	ENSSSCG00000017792,ENSSSCG00000029322,ENSSSCG00000018006	--,--,--
GO:0045190	0.183661	1	1	14	isotype switching	BP	ENSSSCG00000002719	EXOSC6
GO:0016706	0.183814	1	1	13	oxidoreductase activity, acting on paired donors, with incorporation or reduction of molecular oxygen, 2-oxoglutarate as one donor, and incorporation of one atom each of oxygen into both donors	MF	ENSSSCG00000026771	ALKBH5
GO:0035050	0.18439	1	1	13	embryonic heart tube development	BP	ENSSSCG00000016984	NKX2-5
GO:0007029	0.184405	1	1	13	endoplasmic reticulum organization	BP	ENSSSCG00000006390	CASQ1
GO:0001190	0.184465	1	1	14	transcriptional activator activity, RNA polymerase II transcription factor binding	MF	ENSSSCG00000016984	NKX2-5
GO:0005938	0.185234	1	2	53	cell cortex	CC	ENSSSCG00000028387,ENSSSCG00000015120	CNKSR1,USP2
GO:0001702	0.185728	1	1	13	gastrulation with mouth forming second	BP	ENSSSCG00000011257	ACVR2B
GO:0051491	0.187545	1	1	14	positive regulation of filopodium assembly	BP	ENSSSCG00000010603	NEURL1
GO:0030507	0.187545	1	1	13	spectrin binding	MF	ENSSSCG00000005753	CAMSAP1
GO:0008089	0.187783	1	1	15	anterograde axon cargo transport	BP	ENSSSCG00000027049	SNAPIN
GO:0006164	0.189046	1	1	14	purine nucleotide biosynthetic process	BP	ENSSSCG00000028752	--
GO:0005657	0.18941	1	1	15	replication fork	CC	ENSSSCG00000022645	H2AFX
GO:0030183	0.189505	1	2	66	B cell differentiation	BP	ENSSSCG00000022593,ENSSSCG00000010538	TSHR,NKX2-3
GO:0001892	0.189927	1	1	14	embryonic placenta development	BP	ENSSSCG00000005917	HSF1
GO:0007498	0.19045	1	1	14	mesoderm development	BP	ENSSSCG00000011257	ACVR2B
GO:0071805	0.191295	1	3	104	potassium ion transmembrane transport	BP	ENSSSCG00000003975,ENSSSCG00000003159,ENSSSCG00000006542	KCNQ4,KCNA7,KCNN3
GO:0009948	0.191386	1	1	14	anterior/posterior axis specification	BP	ENSSSCG00000008446	SIX2
GO:0070979	0.191944	1	1	15	protein K11-linked ubiquitination	BP	ENSSSCG00000016722	UBE2D4
GO:0031225	0.192013	1	1	15	anchored component of membrane	CC	ENSSSCG00000014795	ART1
GO:0002076	0.192143	1	1	14	osteoblast development	BP	ENSSSCG00000024777	HDAC4
GO:0070371	0.19239	1	1	15	ERK1 and ERK2 cascade	BP	ENSSSCG00000027559	--
GO:0030036	0.192703	1	3	105	actin cytoskeleton organization	BP	ENSSSCG00000008721,ENSSSCG00000017792,ENSSSCG00000029322	ABLIM2,--,--
GO:0071542	0.193698	1	1	14	dopaminergic neuron differentiation	BP	ENSSSCG00000022593	TSHR
GO:0016702	0.19429	1	1	15	oxidoreductase activity, acting on single donors with incorporation of molecular oxygen, incorporation of two atoms of oxygen	MF	ENSSSCG00000010223	ADO
GO:0030150	0.194606	1	1	18	protein import into mitochondrial matrix	BP	ENSSSCG00000024772	--
GO:0008331	0.194687	1	1	17	high voltage-gated calcium channel activity	MF	ENSSSCG00000017510	CACNB1
GO:0009987	0.194898	1	1	14	cellular process	BP	ENSSSCG00000030839	JUN
GO:0042474	0.195463	1	1	15	middle ear morphogenesis	BP	ENSSSCG00000008446	SIX2
GO:0060021	0.195524	1	2	54	palate development	BP	ENSSSCG00000025258,ENSSSCG00000011257	--,ACVR2B
GO:0022604	0.196464	1	1	15	regulation of cell morphogenesis	BP	ENSSSCG00000005753	CAMSAP1
GO:0019373	0.197112	1	1	15	epoxygenase P450 pathway	BP	ENSSSCG00000002994	CYP2F1
GO:0005267	0.19747	1	2	55	potassium channel activity	MF	ENSSSCG00000003975,ENSSSCG00000003159	KCNQ4,KCNA7
GO:0019838	0.197772	1	1	14	growth factor binding	MF	ENSSSCG00000011257	ACVR2B
GO:0055117	0.197835	1	1	14	regulation of cardiac muscle contraction	BP	ENSSSCG00000016984	NKX2-5
GO:0007015	0.199248	1	2	59	actin filament organization	BP	ENSSSCG00000014437,ENSSSCG00000011508	PPARGC1B,LMOD3
GO:0009791	0.199329	1	2	55	post-embryonic development	BP	ENSSSCG00000010538,ENSSSCG00000011257	NKX2-3,ACVR2B
GO:0006801	0.199706	1	1	16	superoxide metabolic process	BP	ENSSSCG00000028814	SOD3
GO:0006094	0.199889	1	1	15	gluconeogenesis	BP	ENSSSCG00000000214	GPD1
GO:0000177	0.200396	1	1	16	cytoplasmic exosome (RNase complex)	CC	ENSSSCG00000002719	EXOSC6
GO:0009755	0.200455	1	1	16	hormone-mediated signaling pathway	BP	ENSSSCG00000022593	TSHR
GO:0009790	0.200952	1	1	15	embryo development	BP	ENSSSCG00000004307	AKIRIN2
GO:0016818	0.201337	1	1	16	hydrolase activity, acting on acid anhydrides, in phosphorus-containing anhydrides	MF	ENSSSCG00000002557	NUDT14
GO:0006334	0.201666	1	2	71	nucleosome assembly	BP	ENSSSCG00000011613,ENSSSCG00000028776	H1FX,HILS1
GO:0048468	0.202261	1	2	57	cell development	BP	ENSSSCG00000016047,ENSSSCG00000013928	MSTN,--
GO:0005665	0.202457	1	1	18	DNA-directed RNA polymerase II, core complex	CC	ENSSSCG00000023349	ZNF768
GO:0009311	0.202594	1	1	16	oligosaccharide metabolic process	BP	ENSSSCG00000002264	ST8SIA2
GO:0045746	0.202807	1	1	15	negative regulation of Notch signaling pathway	BP	ENSSSCG00000010603	NEURL1
GO:0031965	0.20326	1	3	103	nuclear membrane	CC	ENSSSCG00000024397,ENSSSCG00000008446,ENSSSCG00000029430	--,SIX2,--
GO:0031018	0.203468	1	1	16	endocrine pancreas development	BP	ENSSSCG00000024210	--
GO:0061028	0.203853	1	1	15	establishment of endothelial barrier	BP	ENSSSCG00000005719	RAPGEF1
GO:0043531	0.205639	1	1	15	ADP binding	MF	ENSSSCG00000010861	COQ8A
GO:0008028	0.205748	1	1	15	monocarboxylic acid transmembrane transporter activity	MF	ENSSSCG00000000113	SLC16A8
GO:0015718	0.205748	1	1	15	monocarboxylic acid transport	BP	ENSSSCG00000000113	SLC16A8
GO:0048741	0.205772	1	1	15	skeletal muscle fiber development	BP	ENSSSCG00000010190	ACTA1
GO:0060122	0.205884	1	1	15	inner ear receptor stereocilium organization	BP	ENSSSCG00000022593	TSHR
GO:0043113	0.206735	1	1	15	receptor clustering	BP	ENSSSCG00000003342	DVL1
GO:0005057	0.207128	1	1	15	receptor signaling protein activity	MF	ENSSSCG00000010647	ADRB1
GO:0001518	0.207895	1	1	15	voltage-gated sodium channel complex	CC	ENSSSCG00000017282	SCN4A
GO:0030955	0.208345	1	1	18	potassium ion binding	MF	ENSSSCG00000024777	HDAC4
GO:0048675	0.208598	1	1	16	axon extension	BP	ENSSSCG00000003342	DVL1
GO:0043204	0.209575	1	1	16	perikaryon	CC	ENSSSCG00000010603	NEURL1
GO:0097228	0.209976	1	1	16	sperm principal piece	CC	ENSSSCG00000026526	CATSPER4
GO:0051281	0.210172	1	1	16	positive regulation of release of sequestered calcium ion into cytosol	BP	ENSSSCG00000004728	CAPN3
GO:0030014	0.21051	1	1	15	CCR4-NOT complex	CC	ENSSSCG00000017558	TOB1
GO:0004712	0.21107	1	1	15	protein serine/threonine/tyrosine kinase activity	MF	ENSSSCG00000011257	ACVR2B
GO:0060425	0.211101	1	1	16	lung morphogenesis	BP	ENSSSCG00000029310	STK40
GO:0004866	0.211354	1	1	17	endopeptidase inhibitor activity	MF	ENSSSCG00000021328	PCSK1N
GO:0021772	0.211587	1	1	15	olfactory bulb development	BP	ENSSSCG00000020801	ARX
GO:1903959	0.211983	1	1	16	regulation of anion transmembrane transport	BP	ENSSSCG00000016462	CLCN1
GO:0006998	0.21243	1	1	16	nuclear envelope organization	BP	ENSSSCG00000007544	--
GO:0019905	0.213557	1	2	60	syntaxin binding	MF	ENSSSCG00000023537,ENSSSCG00000012895	SYT8,--
GO:0060612	0.21477	1	1	16	adipose tissue development	BP	ENSSSCG00000027197	DYRK1B
GO:0043153	0.216482	1	1	16	entrainment of circadian clock by photoperiod	BP	ENSSSCG00000015120	USP2
GO:0045907	0.219328	1	1	16	positive regulation of vasoconstriction	BP	ENSSSCG00000021585	OXTR
GO:0000176	0.219576	1	1	18	nuclear exosome (RNase complex)	CC	ENSSSCG00000002719	EXOSC6
GO:0005719	0.219712	1	1	17	nuclear euchromatin	CC	ENSSSCG00000030839	JUN
GO:0015992	0.219776	1	2	65	proton transport	BP	ENSSSCG00000009561,ENSSSCG00000014367	ATP4B,SLC35A4
GO:0055010	0.220282	1	1	18	ventricular cardiac muscle tissue morphogenesis	BP	ENSSSCG00000024061	TNNI1
GO:0004702	0.220494	1	1	17	receptor signaling protein serine/threonine kinase activity	MF	ENSSSCG00000011257	ACVR2B
GO:0006171	0.221295	1	1	17	cAMP biosynthetic process	BP	ENSSSCG00000007950	--
GO:0008528	0.221339	1	1	17	G-protein coupled peptide receptor activity	MF	ENSSSCG00000022593	TSHR
GO:0071392	0.221662	1	1	18	cellular response to estradiol stimulus	BP	ENSSSCG00000015828	ZNF703
GO:0006368	0.221679	1	1	21	transcription elongation from RNA polymerase II promoter	BP	ENSSSCG00000008061	TCEB2
GO:0060412	0.22184	1	1	16	ventricular septum morphogenesis	BP	ENSSSCG00000016984	NKX2-5
GO:0070006	0.22222	1	1	17	metalloaminopeptidase activity	MF	ENSSSCG00000016367	RNPEPL1
GO:0045202	0.222431	1	4	161	synapse	CC	ENSSSCG00000014796,ENSSSCG00000027049,ENSSSCG00000030263,ENSSSCG00000003342	CHRNA10,SNAPIN,CHRNB1,DVL1
GO:0004177	0.222606	1	1	17	aminopeptidase activity	MF	ENSSSCG00000007517	NPEPL1
GO:0031526	0.223012	1	1	16	brush border membrane	CC	ENSSSCG00000008695	MFSD10
GO:0071880	0.223753	1	1	18	adenylate cyclase-activating adrenergic receptor signaling pathway	BP	ENSSSCG00000010647	ADRB1
GO:0010800	0.224606	1	1	17	positive regulation of peptidyl-threonine phosphorylation	BP	ENSSSCG00000027559	--
GO:0008270	0.225209	1	18	993	zinc ion binding	MF	ENSSSCG00000020746,ENSSSCG00000021753,ENSSSCG00000005264,ENSSSCG00000008721,ENSSSCG00000026946,ENSSSCG00000007757,ENSSSCG00000028814,ENSSSCG00000027076,ENSSSCG00000024397,ENSSSCG00000006141,ENSSSCG00000015834,ENSSSCG00000016367,ENSSSCG00000002769,ENSSSCG00000010603,ENSSSCG00000003350,ENSSSCG00000024777,ENSSSCG00000003644,ENSSSCG00000013433	TRIM7,--,--,ABLIM2,ZCCHC24,TRIM72,SOD3,CYHR1,--,CA3,RNF122,RNPEPL1,THAP11,NEURL1,MIB2,HDAC4,--,--
GO:0001822	0.225972	1	2	59	kidney development	BP	ENSSSCG00000011257,ENSSSCG00000008446	ACVR2B,SIX2
GO:0004857	0.226134	1	1	17	enzyme inhibitor activity	MF	ENSSSCG00000027072	ATPIF1
GO:0006366	0.226726	1	3	115	transcription from RNA polymerase II promoter	BP	ENSSSCG00000001621,ENSSSCG00000003342,ENSSSCG00000023349	TFEB,DVL1,ZNF768
GO:0008654	0.227042	1	1	17	phospholipid biosynthetic process	BP	ENSSSCG00000002007	FITM1
GO:0045662	0.22746	1	1	18	negative regulation of myoblast differentiation	BP	ENSSSCG00000016047	MSTN
GO:0060828	0.227974	1	1	17	regulation of canonical Wnt signaling pathway	BP	ENSSSCG00000015828	ZNF703
GO:0016829	0.228596	1	2	60	lyase activity	MF	ENSSSCG00000007950,ENSSSCG00000006141	--,CA3
GO:0045944	0.228883	1	13	692	positive regulation of transcription from RNA polymerase II promoter	BP	ENSSSCG00000023455,ENSSSCG00000014437,ENSSSCG00000004307,ENSSSCG00000030839,ENSSSCG00000005917,ENSSSCG00000016984,ENSSSCG00000001621,ENSSSCG00000003143,ENSSSCG00000005089,ENSSSCG00000017125,ENSSSCG00000010538,ENSSSCG00000008446,ENSSSCG00000024777	NFIX,PPARGC1B,AKIRIN2,JUN,HSF1,NKX2-5,TFEB,MAMSTR,SIX4,FOXK2,NKX2-3,SIX2,HDAC4
GO:0031016	0.231827	1	1	17	pancreas development	BP	ENSSSCG00000011257	ACVR2B
GO:0001958	0.23321	1	1	17	endochondral ossification	BP	ENSSSCG00000026701	PHOSPHO1
GO:0008373	0.234834	1	1	19	sialyltransferase activity	MF	ENSSSCG00000002264	ST8SIA2
GO:0097503	0.234834	1	1	19	sialylation	BP	ENSSSCG00000002264	ST8SIA2
GO:0030054	0.234949	1	4	168	cell junction	CC	ENSSSCG00000017934,ENSSSCG00000014960,ENSSSCG00000014796,ENSSSCG00000030263	--,AMOTL1,CHRNA10,CHRNB1
GO:0009887	0.235685	1	2	62	organ morphogenesis	BP	ENSSSCG00000010095,ENSSSCG00000006189	CRKL,--
GO:0016239	0.236861	1	1	17	positive regulation of macroautophagy	BP	ENSSSCG00000004122	EPM2A
GO:0035567	0.237838	1	1	17	non-canonical Wnt signaling pathway	BP	ENSSSCG00000010529	SFRP5
GO:0005261	0.238445	1	1	18	cation channel activity	MF	ENSSSCG00000013864	TMEM38A
GO:0007219	0.238629	1	2	64	Notch signaling pathway	BP	ENSSSCG00000024397,ENSSSCG00000002555	--,JAG2
GO:0048488	0.23883	1	1	19	synaptic vesicle endocytosis	BP	ENSSSCG00000023537	SYT8
GO:0035264	0.239889	1	2	61	multicellular organism growth	BP	ENSSSCG00000029310,ENSSSCG00000017114	STK40,NDUFS6
GO:0030017	0.240212	1	1	18	sarcomere	CC	ENSSSCG00000010190	ACTA1
GO:0090575	0.242741	1	1	18	RNA polymerase II transcription factor complex	CC	ENSSSCG00000016984	NKX2-5
GO:2001244	0.242789	1	1	20	positive regulation of intrinsic apoptotic signaling pathway	BP	ENSSSCG00000002852	PLEKHF1
GO:0000982	0.242969	1	1	19	transcription factor activity, RNA polymerase II core promoter proximal region sequence-specific binding	MF	ENSSSCG00000030839	JUN
GO:0010977	0.242981	1	1	19	negative regulation of neuron projection development	BP	ENSSSCG00000027049	SNAPIN
GO:0030324	0.24306	1	2	63	lung development	BP	ENSSSCG00000029310,ENSSSCG00000011257	STK40,ACVR2B
GO:0071339	0.243132	1	1	18	MLL1 complex	CC	ENSSSCG00000024694	--
GO:0006641	0.243521	1	1	18	triglyceride metabolic process	BP	ENSSSCG00000010538	NKX2-3
GO:0007269	0.244547	1	1	20	neurotransmitter secretion	BP	ENSSSCG00000003342	DVL1
GO:0034605	0.245507	1	1	19	cellular response to heat	BP	ENSSSCG00000005917	HSF1
GO:0043252	0.245672	1	1	18	sodium-independent organic anion transport	BP	ENSSSCG00000008695	MFSD10
GO:0043171	0.246763	1	1	19	peptide catabolic process	BP	ENSSSCG00000016367	RNPEPL1
GO:0001502	0.249589	1	1	20	cartilage condensation	BP	ENSSSCG00000000724	FGF6
GO:0030073	0.249997	1	1	20	insulin secretion	BP	ENSSSCG00000011257	ACVR2B
GO:0051091	0.250466	1	2	65	positive regulation of sequence-specific DNA binding transcription factor activity	BP	ENSSSCG00000014437,ENSSSCG00000024777	PPARGC1B,HDAC4
GO:0061025	0.250512	1	1	22	membrane fusion	BP	ENSSSCG00000027343	--
GO:0004407	0.250622	1	1	20	histone deacetylase activity	MF	ENSSSCG00000024777	HDAC4
GO:0005680	0.250812	1	1	21	anaphase-promoting complex	CC	ENSSSCG00000010676	--
GO:0048738	0.25199	1	1	21	cardiac muscle tissue development	BP	ENSSSCG00000016984	NKX2-5
GO:0006378	0.252917	1	1	19	mRNA polyadenylation	BP	ENSSSCG00000027691	--
GO:0006810	0.254302	1	15	848	transport	BP	ENSSSCG00000014725,ENSSSCG00000017271,ENSSSCG00000007978,ENSSSCG00000017282,ENSSSCG00000003975,ENSSSCG00000003467,ENSSSCG00000026526,ENSSSCG00000014796,ENSSSCG00000012993,ENSSSCG00000030263,ENSSSCG00000025791,ENSSSCG00000009561,ENSSSCG00000003159,ENSSSCG00000014367,ENSSSCG00000015860	HBB,CACNG1,--,SCN4A,KCNQ4,SLC25A34,CATSPER4,CHRNA10,SLC25A45,CHRNB1,MON1A,ATP4B,KCNA7,SLC35A4,SFT2D3
GO:0006402	0.254359	1	1	20	mRNA catabolic process	BP	ENSSSCG00000021586	ZHX2
GO:0007178	0.2544	1	1	20	transmembrane receptor protein serine/threonine kinase signaling pathway	BP	ENSSSCG00000011257	ACVR2B
GO:0008076	0.254887	1	2	68	voltage-gated potassium channel complex	CC	ENSSSCG00000003975,ENSSSCG00000003159	KCNQ4,KCNA7
GO:0030672	0.256059	1	1	21	synaptic vesicle membrane	CC	ENSSSCG00000023537	SYT8
GO:0019894	0.256217	1	1	19	kinesin binding	MF	ENSSSCG00000003468	PLEKHM2
GO:0043484	0.256423	1	1	19	regulation of RNA splicing	BP	ENSSSCG00000007504	RBM38
GO:0005923	0.256449	1	2	68	bicellular tight junction	CC	ENSSSCG00000017934,ENSSSCG00000014960	--,AMOTL1
GO:0008139	0.257913	1	1	21	nuclear localization sequence binding	MF	ENSSSCG00000029430	--
GO:0001656	0.259907	1	1	20	metanephros development	BP	ENSSSCG00000008446	SIX2
GO:0003682	0.259992	1	6	286	chromatin binding	MF	ENSSSCG00000030839,ENSSSCG00000005917,ENSSSCG00000016984,ENSSSCG00000013511,ENSSSCG00000020801,ENSSSCG00000024777	JUN,HSF1,NKX2-5,--,ARX,HDAC4
GO:0005634	0.261144	1	53	3342	nucleus	CC	ENSSSCG00000020746,ENSSSCG00000023455,ENSSSCG00000013043,ENSSSCG00000029241,ENSSSCG00000014437,ENSSSCG00000000633,ENSSSCG00000004307,ENSSSCG00000021759,ENSSSCG00000011582,ENSSSCG00000007231,ENSSSCG00000004728,ENSSSCG00000011613,ENSSSCG00000026771,ENSSSCG00000022645,ENSSSCG00000022693,ENSSSCG00000021974,ENSSSCG00000004122,ENSSSCG00000025447,ENSSSCG00000030839,ENSSSCG00000024210,ENSSSCG00000015828,…	TRIM7,NFIX,MACROD1,ASB10,PPARGC1B,YBX3,AKIRIN2,--,CAND2,MYLK2,CAPN3,H1FX,ALKBH5,H2AFX,LBX1,--,EPM2A,MID1IP1,JUN,--,ZNF703,HSF1,NKX2-5,MYPOP,--,TFEB,MAMSTR,ARX,ZHX2,MAF1,HOXA4,UBE2O,SIX4,NUBP2,HILS1,CBFA2T3,ZNF628,USP2,FOXK2,--,KLK1,NUPR2,NKX2-3,TEAD4,SIX2,NPEPL1,ATXN1,IRAK1,DAZAP1,--,HDAC4,DENND4B,--
GO:0019228	0.261153	1	1	21	neuronal action potential	BP	ENSSSCG00000017282	SCN4A
GO:0030331	0.263327	1	1	20	estrogen receptor binding	MF	ENSSSCG00000014437	PPARGC1B
GO:0042127	0.263866	1	4	180	regulation of cell proliferation	BP	ENSSSCG00000030839,ENSSSCG00000020801,ENSSSCG00000010538,ENSSSCG00000002555	JUN,ARX,NKX2-3,JAG2
GO:0000781	0.265395	1	1	20	chromosome, telomeric region	CC	ENSSSCG00000022645	H2AFX
GO:0008536	0.26545	1	1	22	Ran GTPase binding	MF	ENSSSCG00000029430	--
GO:0046034	0.266145	1	1	20	ATP metabolic process	BP	ENSSSCG00000005627	AK1
GO:0004672	0.266817	1	10	534	protein kinase activity	MF	ENSSSCG00000005310,ENSSSCG00000007231,ENSSSCG00000029310,ENSSSCG00000023949,ENSSSCG00000024676,ENSSSCG00000027197,ENSSSCG00000017753,ENSSSCG00000007744,ENSSSCG00000011257,ENSSSCG00000012795	TESK1,MYLK2,STK40,--,SRPK3,DYRK1B,KSR1,PHKG1,ACVR2B,IRAK1
GO:0005248	0.267377	1	1	21	voltage-gated sodium channel activity	MF	ENSSSCG00000017282	SCN4A
GO:0055007	0.267407	1	1	20	cardiac muscle cell differentiation	BP	ENSSSCG00000016984	NKX2-5
GO:0005669	0.267755	1	1	21	transcription factor TFIID complex	CC	ENSSSCG00000024694	--
GO:0048813	0.267788	1	1	20	dendrite morphogenesis	BP	ENSSSCG00000003342	DVL1
GO:0045211	0.268367	1	2	65	postsynaptic membrane	CC	ENSSSCG00000014796,ENSSSCG00000030263	CHRNA10,CHRNB1
GO:0030878	0.268711	1	1	20	thyroid gland development	BP	ENSSSCG00000016984	NKX2-5
GO:0048286	0.268904	1	1	21	lung alveolus development	BP	ENSSSCG00000029310	STK40
GO:0015935	0.269761	1	1	28	small ribosomal subunit	CC	ENSSSCG00000005759	MRPS2
GO:0006325	0.270423	1	1	31	chromatin organization	BP	ENSSSCG00000022645	H2AFX
GO:0010718	0.270706	1	1	21	positive regulation of epithelial to mesenchymal transition	BP	ENSSSCG00000015828	ZNF703
GO:0006468	0.271456	1	11	601	protein phosphorylation	BP	ENSSSCG00000005310,ENSSSCG00000007231,ENSSSCG00000029310,ENSSSCG00000005917,ENSSSCG00000023949,ENSSSCG00000024676,ENSSSCG00000027197,ENSSSCG00000017753,ENSSSCG00000007744,ENSSSCG00000011257,ENSSSCG00000012795	TESK1,MYLK2,STK40,HSF1,--,SRPK3,DYRK1B,KSR1,PHKG1,ACVR2B,IRAK1
GO:0035861	0.271855	1	1	21	site of double-strand break	CC	ENSSSCG00000022645	H2AFX
GO:0009749	0.272174	1	1	21	response to glucose	BP	ENSSSCG00000011257	ACVR2B
GO:0003785	0.27335	1	1	26	actin monomer binding	MF	ENSSSCG00000011508	LMOD3
GO:0001937	0.273929	1	1	22	negative regulation of endothelial cell proliferation	BP	ENSSSCG00000027072	ATPIF1
GO:0008378	0.275486	1	1	22	galactosyltransferase activity	MF	ENSSSCG00000022151	B3GALT6
GO:0004674	0.276261	1	6	291	protein serine/threonine kinase activity	MF	ENSSSCG00000007231,ENSSSCG00000023949,ENSSSCG00000024676,ENSSSCG00000007744,ENSSSCG00000011257,ENSSSCG00000012795	MYLK2,--,SRPK3,PHKG1,ACVR2B,IRAK1
GO:0004198	0.276433	1	1	21	calcium-dependent cysteine-type endopeptidase activity	MF	ENSSSCG00000004728	CAPN3
GO:0050873	0.277171	1	1	22	brown fat cell differentiation	BP	ENSSSCG00000010647	ADRB1
GO:0008392	0.277215	1	1	22	arachidonic acid epoxygenase activity	MF	ENSSSCG00000002994	CYP2F1
GO:0050900	0.277746	1	1	21	leukocyte migration	BP	ENSSSCG00000010538	NKX2-3
GO:0006342	0.279528	1	1	32	chromatin silencing	BP	ENSSSCG00000022645	H2AFX
GO:0046777	0.280785	1	3	123	protein autophosphorylation	BP	ENSSSCG00000007231,ENSSSCG00000023949,ENSSSCG00000012795	MYLK2,--,IRAK1
GO:0000118	0.28159	1	1	21	histone deacetylase complex	CC	ENSSSCG00000024777	HDAC4
GO:0030016	0.282326	1	1	22	myofibril	CC	ENSSSCG00000011508	LMOD3
GO:0005272	0.282901	1	1	21	sodium channel activity	MF	ENSSSCG00000017282	SCN4A
GO:0050796	0.283588	1	1	25	regulation of insulin secretion	BP	ENSSSCG00000024210	--
GO:0006491	0.283821	1	1	23	N-glycan processing	BP	ENSSSCG00000002264	ST8SIA2
GO:0031625	0.285545	1	4	182	ubiquitin protein ligase binding	MF	ENSSSCG00000008061,ENSSSCG00000010676,ENSSSCG00000029901,ENSSSCG00000015120	TCEB2,--,UBE2O,USP2
GO:0030819	0.286613	1	1	24	positive regulation of cAMP biosynthetic process	BP	ENSSSCG00000010647	ADRB1
GO:0005975	0.286889	1	4	183	carbohydrate metabolic process	BP	ENSSSCG00000003812,ENSSSCG00000000214,ENSSSCG00000010947,ENSSSCG00000007530	PGM1,GPD1,FBP2,PPP1R3D
GO:0005351	0.287005	1	1	23	sugar:proton symporter activity	MF	ENSSSCG00000014367	SLC35A4
GO:0016050	0.287783	1	1	22	vesicle organization	BP	ENSSSCG00000002852	PLEKHF1
GO:0031663	0.289668	1	1	23	lipopolysaccharide-mediated signaling pathway	BP	ENSSSCG00000012795	IRAK1
GO:0046580	0.290014	1	1	22	negative regulation of Ras protein signal transduction	BP	ENSSSCG00000005719	RAPGEF1
GO:0045931	0.291143	1	1	22	positive regulation of mitotic cell cycle	BP	ENSSSCG00000015120	USP2
GO:0007032	0.291598	1	1	23	endosome organization	BP	ENSSSCG00000002852	PLEKHF1
GO:0030246	0.292054	1	2	72	carbohydrate binding	MF	ENSSSCG00000004122,ENSSSCG00000008982	EPM2A,STBD1
GO:0017158	0.292672	1	1	23	regulation of calcium ion-dependent exocytosis	BP	ENSSSCG00000012895	--
GO:0044804	0.292703	1	1	24	nucleophagy	BP	ENSSSCG00000027343	--
GO:0009306	0.293415	1	1	25	protein secretion	BP	ENSSSCG00000025791	MON1A
GO:0001078	0.295851	1	2	71	transcriptional repressor activity, RNA polymerase II core promoter proximal region sequence-specific binding	MF	ENSSSCG00000005917,ENSSSCG00000003097	HSF1,MYPOP
GO:0043197	0.298132	1	1	23	dendritic spine	CC	ENSSSCG00000010603	NEURL1
GO:0010634	0.298268	1	1	23	positive regulation of epithelial cell migration	BP	ENSSSCG00000030839	JUN
GO:0045597	0.298449	1	1	25	positive regulation of cell differentiation	BP	ENSSSCG00000030839	JUN
GO:0032755	0.300168	1	1	24	positive regulation of interleukin-6 production	BP	ENSSSCG00000004307	AKIRIN2
GO:0001786	0.300507	1	1	23	phosphatidylserine binding	MF	ENSSSCG00000007757	TRIM72
GO:0007275	0.301272	1	4	194	multicellular organismal development	BP	ENSSSCG00000020801,ENSSSCG00000016704,ENSSSCG00000010529,ENSSSCG00000002555	ARX,HOXA4,SFRP5,JAG2
GO:0003730	0.301755	1	1	23	mRNA 3'-UTR binding	MF	ENSSSCG00000000633	YBX3
GO:0016568	0.301858	1	1	25	chromatin modification	BP	ENSSSCG00000024777	HDAC4
GO:0016757	0.301947	1	3	128	transferase activity, transferring glycosyl groups	MF	ENSSSCG00000022151,ENSSSCG00000014795,ENSSSCG00000002264	B3GALT6,ART1,ST8SIA2
GO:0001541	0.303075	1	1	25	ovarian follicle development	BP	ENSSSCG00000024694	--
GO:0008180	0.303185	1	1	24	COP9 signalosome	CC	ENSSSCG00000014960	AMOTL1
GO:0017147	0.306883	1	1	23	Wnt-protein binding	MF	ENSSSCG00000010529	SFRP5
GO:0005737	0.30769	1	54	3410	cytoplasm	CC	ENSSSCG00000020746,ENSSSCG00000021314,ENSSSCG00000029241,ENSSSCG00000000633,ENSSSCG00000000298,ENSSSCG00000010190,ENSSSCG00000007231,ENSSSCG00000004728,ENSSSCG00000022748,ENSSSCG00000029310,ENSSSCG00000004122,ENSSSCG00000023537,ENSSSCG00000025447,ENSSSCG00000028487,ENSSSCG00000028752,ENSSSCG00000015828,ENSSSCG00000005917,ENSSSCG00000023949,ENSSSCG00000016984,ENSSSCG00000028814,ENSSSCG00000024488,…	TRIM7,--,ASB10,YBX3,--,ACTA1,MYLK2,CAPN3,--,STK40,EPM2A,SYT8,MID1IP1,--,--,ZNF703,HSF1,--,NKX2-5,SOD3,--,TFEB,AMOTL1,ANKRD23,CA3,ZHX2,MAF1,RNPEPL1,UBE2O,SIX4,THAP11,PPP1R3G,NEURL1,TOB1,PPP6R1,CCDC88C,--,USP2,--,ACVR2B,SIX2,NPEPL1,--,ATXN1,MIB2,IRAK1,DAZAP1,--,EMC8,HDAC4,CYP2F1,AK1,KCNN3,HOMER3
GO:0005249	0.310259	1	2	77	voltage-gated potassium channel activity	MF	ENSSSCG00000003975,ENSSSCG00000003159	KCNQ4,KCNA7
GO:0051726	0.310832	1	2	78	regulation of cell cycle	BP	ENSSSCG00000030839,ENSSSCG00000015828	JUN,ZNF703
GO:0030513	0.311755	1	1	24	positive regulation of BMP signaling pathway	BP	ENSSSCG00000029901	UBE2O
GO:0017112	0.312644	1	1	24	Rab guanyl-nucleotide exchange factor activity	MF	ENSSSCG00000006568	DENND4B
GO:0030501	0.313245	1	1	25	positive regulation of bone mineralization	BP	ENSSSCG00000011257	ACVR2B
GO:0031648	0.313725	1	1	25	protein destabilization	BP	ENSSSCG00000002440	CCDC88C
GO:0045747	0.314053	1	1	25	positive regulation of Notch signaling pathway	BP	ENSSSCG00000002555	JAG2
GO:0031624	0.316755	1	1	25	ubiquitin conjugating enzyme binding	MF	ENSSSCG00000007757	TRIM72
GO:0006461	0.316855	1	1	24	protein complex assembly	BP	ENSSSCG00000004728	CAPN3
GO:0009190	0.317647	1	1	25	cyclic nucleotide biosynthetic process	BP	ENSSSCG00000007950	--
GO:0001974	0.318411	1	1	25	blood vessel remodeling	BP	ENSSSCG00000011257	ACVR2B
GO:0051092	0.318441	1	2	78	positive regulation of NF-kappaB transcription factor activity	BP	ENSSSCG00000004728,ENSSSCG00000012795	CAPN3,IRAK1
GO:0005844	0.319583	1	1	26	polysome	CC	ENSSSCG00000000633	YBX3
GO:0042803	0.319957	1	8	439	protein homodimerization activity	MF	ENSSSCG00000005669,ENSSSCG00000016462,ENSSSCG00000000214,ENSSSCG00000016984,ENSSSCG00000003097,ENSSSCG00000027072,ENSSSCG00000021586,ENSSSCG00000012795	MIGA2,CLCN1,GPD1,NKX2-5,MYPOP,ATPIF1,ZHX2,IRAK1
GO:0032266	0.320221	1	1	25	phosphatidylinositol-3-phosphate binding	MF	ENSSSCG00000002852	PLEKHF1
GO:0072593	0.321084	1	1	27	reactive oxygen species metabolic process	BP	ENSSSCG00000027072	ATPIF1
GO:0006730	0.321637	1	1	27	one-carbon metabolic process	BP	ENSSSCG00000006141	CA3
GO:0000077	0.323148	1	1	26	DNA damage checkpoint	BP	ENSSSCG00000022645	H2AFX
GO:0020037	0.323706	1	3	141	heme binding	MF	ENSSSCG00000014725,ENSSSCG00000007978,ENSSSCG00000002994	HBB,--,CYP2F1
GO:0048008	0.323989	1	1	25	platelet-derived growth factor receptor signaling pathway	BP	ENSSSCG00000005719	RAPGEF1
GO:0006352	0.324028	1	1	30	DNA-templated transcription, initiation	BP	ENSSSCG00000024694	--
GO:0010508	0.324089	1	1	26	positive regulation of autophagy	BP	ENSSSCG00000002852	PLEKHF1
GO:0050808	0.324127	1	1	25	synapse organization	BP	ENSSSCG00000003342	DVL1
GO:0043524	0.324209	1	2	80	negative regulation of neuron apoptotic process	BP	ENSSSCG00000030839,ENSSSCG00000005089	JUN,SIX4
GO:0032947	0.324435	1	1	25	protein complex scaffold	MF	ENSSSCG00000004728	CAPN3
GO:0030136	0.324698	1	1	25	clathrin-coated vesicle	CC	ENSSSCG00000003342	DVL1
GO:0001102	0.325794	1	1	26	RNA polymerase II activating transcription factor binding	MF	ENSSSCG00000030839	JUN
GO:0032720	0.327446	1	1	27	negative regulation of tumor necrosis factor production	BP	ENSSSCG00000005917	HSF1
GO:0016849	0.328362	1	1	26	phosphorus-oxygen lyase activity	MF	ENSSSCG00000007950	--
GO:0051289	0.329126	1	1	28	protein homotetramerization	BP	ENSSSCG00000027072	ATPIF1
GO:0008395	0.329935	1	1	27	steroid hydroxylase activity	MF	ENSSSCG00000002994	CYP2F1
GO:0007200	0.330069	1	1	27	phospholipase C-activating G-protein coupled receptor signaling pathway	BP	ENSSSCG00000011721	P2RY1
GO:0007154	0.330218	1	1	27	cell communication	BP	ENSSSCG00000002555	JAG2
GO:0016323	0.33128	1	2	80	basolateral plasma membrane	CC	ENSSSCG00000025464,ENSSSCG00000023014	ORAI1,CD300LG
GO:0030217	0.332167	1	1	27	T cell differentiation	BP	ENSSSCG00000002555	JAG2
GO:0018107	0.332664	1	1	27	peptidyl-threonine phosphorylation	BP	ENSSSCG00000007231	MYLK2
GO:0004721	0.332773	1	2	81	phosphoprotein phosphatase activity	MF	ENSSSCG00000028140,ENSSSCG00000006189	--,--
GO:0030971	0.333244	1	1	27	receptor tyrosine kinase binding	MF	ENSSSCG00000017558	TOB1
GO:0007010	0.333515	1	2	79	cytoskeleton organization	BP	ENSSSCG00000008721,ENSSSCG00000005753	ABLIM2,CAMSAP1
GO:0006351	0.333628	1	7	382	transcription, DNA-templated	BP	ENSSSCG00000023455,ENSSSCG00000008721,ENSSSCG00000030839,ENSSSCG00000013511,ENSSSCG00000005915,ENSSSCG00000000736,ENSSSCG00000024777	NFIX,ABLIM2,JUN,--,MAF1,TEAD4,HDAC4
GO:0031122	0.333753	1	1	28	cytoplasmic microtubule organization	BP	ENSSSCG00000003342	DVL1
GO:0016604	0.333902	1	1	27	nuclear body	CC	ENSSSCG00000009616	HR
GO:0035019	0.335182	1	1	26	somatic stem cell population maintenance	BP	ENSSSCG00000021586	ZHX2
GO:0009566	0.335518	1	1	28	fertilization	BP	ENSSSCG00000000633	YBX3
GO:0008333	0.335665	1	1	26	endosome to lysosome transport	BP	ENSSSCG00000027049	SNAPIN
GO:0003779	0.336242	1	4	201	actin binding	MF	ENSSSCG00000008721,ENSSSCG00000005316,ENSSSCG00000002140,ENSSSCG00000011508	ABLIM2,TPM2,KLHL33,LMOD3
GO:0006357	0.337029	1	7	393	regulation of transcription from RNA polymerase II promoter	BP	ENSSSCG00000024210,ENSSSCG00000016984,ENSSSCG00000003097,ENSSSCG00000021586,ENSSSCG00000024661,ENSSSCG00000017125,ENSSSCG00000024694	--,NKX2-5,MYPOP,ZHX2,ZNF524,FOXK2,--
GO:0030177	0.338983	1	1	27	positive regulation of Wnt signaling pathway	BP	ENSSSCG00000003342	DVL1
GO:0030173	0.339176	1	1	28	integral component of Golgi membrane	CC	ENSSSCG00000002264	ST8SIA2
GO:0030027	0.34055	1	2	82	lamellipodium	CC	ENSSSCG00000010190,ENSSSCG00000014960	ACTA1,AMOTL1
GO:0050821	0.34064	1	2	83	protein stabilization	BP	ENSSSCG00000015120,ENSSSCG00000003342	USP2,DVL1
GO:0030145	0.340966	1	1	27	manganese ion binding	MF	ENSSSCG00000007517	NPEPL1
GO:0004114	0.34121	1	1	28	3',5'-cyclic-nucleotide phosphodiesterase activity	MF	ENSSSCG00000013898	--
GO:0005802	0.341669	1	2	82	trans-Golgi network	CC	ENSSSCG00000021328,ENSSSCG00000028814	PCSK1N,SOD3
GO:0006816	0.342404	1	2	84	calcium ion transport	BP	ENSSSCG00000017271,ENSSSCG00000001863	CACNG1,--
GO:0042738	0.343179	1	1	28	exogenous drug catabolic process	BP	ENSSSCG00000002994	CYP2F1
GO:0007040	0.343937	1	1	27	lysosome organization	BP	ENSSSCG00000027049	SNAPIN
GO:0016575	0.345388	1	1	29	histone deacetylation	BP	ENSSSCG00000024777	HDAC4
GO:0022891	0.347543	1	1	27	substrate-specific transmembrane transporter activity	MF	ENSSSCG00000008695	MFSD10
GO:0071407	0.349205	1	1	29	cellular response to organic cyclic compound	BP	ENSSSCG00000011721	P2RY1
GO:0006406	0.350263	1	1	30	mRNA export from nucleus	BP	ENSSSCG00000026771	ALKBH5
GO:0048565	0.35092	1	1	28	digestive tract development	BP	ENSSSCG00000010538	NKX2-3
GO:0016712	0.351844	1	1	29	oxidoreductase activity, acting on paired donors, with incorporation or reduction of molecular oxygen, reduced flavin or flavoprotein as one donor, and incorporation of one atom of oxygen	MF	ENSSSCG00000002994	CYP2F1
GO:0070936	0.352213	1	1	29	protein K48-linked ubiquitination	BP	ENSSSCG00000016722	UBE2D4
GO:0006006	0.352864	1	1	29	glucose metabolic process	BP	ENSSSCG00000003812	PGM1
GO:0019899	0.35344	1	4	200	enzyme binding	MF	ENSSSCG00000004307,ENSSSCG00000022645,ENSSSCG00000030839,ENSSSCG00000003342	AKIRIN2,H2AFX,JUN,DVL1
GO:0030218	0.353962	1	1	29	erythrocyte differentiation	BP	ENSSSCG00000027072	ATPIF1
GO:0031146	0.353975	1	1	28	SCF-dependent proteasomal ubiquitin-dependent protein catabolic process	BP	ENSSSCG00000002654	--
GO:0005506	0.357518	1	3	147	iron ion binding	MF	ENSSSCG00000014725,ENSSSCG00000007978,ENSSSCG00000002994	HBB,--,CYP2F1
GO:0034220	0.360142	1	3	155	ion transmembrane transport	BP	ENSSSCG00000016462,ENSSSCG00000026526,ENSSSCG00000001863	CLCN1,CATSPER4,--
GO:0048146	0.360418	1	1	30	positive regulation of fibroblast proliferation	BP	ENSSSCG00000030839	JUN
GO:0019902	0.360955	1	1	29	phosphatase binding	MF	ENSSSCG00000007652	PPP1R35
GO:0000794	0.361415	1	1	29	condensed nuclear chromosome	CC	ENSSSCG00000022645	H2AFX
GO:0017148	0.362046	1	1	30	negative regulation of translation	BP	ENSSSCG00000017558	TOB1
GO:0009636	0.362581	1	1	31	response to toxic substance	BP	ENSSSCG00000002994	CYP2F1
GO:0042802	0.363679	1	7	390	identical protein binding	MF	ENSSSCG00000030839,ENSSSCG00000014960,ENSSSCG00000021586,ENSSSCG00000015120,ENSSSCG00000003342,ENSSSCG00000001065,ENSSSCG00000016047	JUN,AMOTL1,ZHX2,USP2,DVL1,ATXN1,MSTN
GO:0005488	0.364259	1	7	386	binding	MF	ENSSSCG00000021759,ENSSSCG00000011582,ENSSSCG00000007543,ENSSSCG00000005916,ENSSSCG00000016367,ENSSSCG00000003301,ENSSSCG00000029430	--,CAND2,--,WDR97,RNPEPL1,PPP6R1,--
GO:0000422	0.364371	1	1	32	mitophagy	BP	ENSSSCG00000027343	--
GO:0019005	0.364451	1	1	29	SCF ubiquitin ligase complex	CC	ENSSSCG00000002654	--
GO:0048306	0.364557	1	1	31	calcium-dependent protein binding	MF	ENSSSCG00000023537	SYT8
GO:0006139	0.364912	1	1	32	nucleobase-containing compound metabolic process	BP	ENSSSCG00000005627	AK1
GO:0001725	0.369062	1	1	30	stress fiber	CC	ENSSSCG00000010190	ACTA1
GO:0030426	0.369484	1	1	31	growth cone	CC	ENSSSCG00000003342	DVL1
GO:0030514	0.370058	1	1	32	negative regulation of BMP signaling pathway	BP	ENSSSCG00000017558	TOB1
GO:0016328	0.370435	1	1	30	lateral plasma membrane	CC	ENSSSCG00000003342	DVL1
GO:0006367	0.372857	1	1	33	transcription initiation from RNA polymerase II promoter	BP	ENSSSCG00000024694	--
GO:0043086	0.375442	1	1	34	negative regulation of catalytic activity	BP	ENSSSCG00000011830	--
GO:0006631	0.375921	1	1	31	fatty acid metabolic process	BP	ENSSSCG00000017114	NDUFS6
GO:0005884	0.377455	1	1	31	actin filament	CC	ENSSSCG00000010190	ACTA1
GO:0010923	0.377707	1	1	31	negative regulation of phosphatase activity	BP	ENSSSCG00000007652	PPP1R35
GO:0097481	0.379699	1	1	31	neuronal postsynaptic density	CC	ENSSSCG00000013919	HOMER3
GO:0000407	0.381007	1	1	33	pre-autophagosomal structure	CC	ENSSSCG00000027343	--
GO:0002062	0.382586	1	1	33	chondrocyte differentiation	BP	ENSSSCG00000008446	SIX2
GO:0060348	0.385055	1	1	31	bone development	BP	ENSSSCG00000005669	MIGA2
GO:0030175	0.385093	1	1	32	filopodium	CC	ENSSSCG00000010190	ACTA1
GO:0010628	0.387786	1	4	212	positive regulation of gene expression	BP	ENSSSCG00000010190,ENSSSCG00000007231,ENSSSCG00000016984,ENSSSCG00000020801	ACTA1,MYLK2,NKX2-5,ARX
GO:0006486	0.388182	1	2	91	protein glycosylation	BP	ENSSSCG00000022151,ENSSSCG00000002264	B3GALT6,ST8SIA2
GO:0007193	0.39375	1	1	34	adenylate cyclase-inhibiting G-protein coupled receptor signaling pathway	BP	ENSSSCG00000007950	--
GO:0051259	0.395273	1	1	33	protein oligomerization	BP	ENSSSCG00000012795	IRAK1
GO:0001889	0.396424	1	1	33	liver development	BP	ENSSSCG00000030839	JUN
GO:0001669	0.398056	1	1	36	acrosomal vesicle	CC	ENSSSCG00000026526	CATSPER4
GO:0045596	0.398606	1	1	35	negative regulation of cell differentiation	BP	ENSSSCG00000008446	SIX2
GO:0035914	0.399736	1	1	34	skeletal muscle cell differentiation	BP	ENSSSCG00000007231	MYLK2
GO:0008234	0.401905	1	2	91	cysteine-type peptidase activity	MF	ENSSSCG00000004728,ENSSSCG00000015120	CAPN3,USP2
GO:0001701	0.40369	1	3	151	in utero embryonic development	BP	ENSSSCG00000000633,ENSSSCG00000005917,ENSSSCG00000002555	YBX3,HSF1,JAG2
GO:0031410	0.404216	1	2	90	cytoplasmic vesicle	CC	ENSSSCG00000014960,ENSSSCG00000003342	AMOTL1,DVL1
GO:0007411	0.4047	1	2	93	axon guidance	BP	ENSSSCG00000020801,ENSSSCG00000003342	ARX,DVL1
GO:0007266	0.405093	1	1	36	Rho protein signal transduction	BP	ENSSSCG00000028387	CNKSR1
GO:0005109	0.405498	1	1	35	frizzled binding	MF	ENSSSCG00000003342	DVL1
GO:0045669	0.405676	1	1	35	positive regulation of osteoblast differentiation	BP	ENSSSCG00000011257	ACVR2B
GO:0016592	0.406248	1	1	36	mediator complex	CC	ENSSSCG00000014437	PPARGC1B
GO:0030155	0.40789	1	1	34	regulation of cell adhesion	BP	ENSSSCG00000002555	JAG2
GO:0045171	0.408057	1	1	34	intercellular bridge	CC	ENSSSCG00000002769	THAP11
GO:0072372	0.408303	1	1	34	primary cilium	CC	ENSSSCG00000013898	--
GO:0030168	0.4094	1	1	36	platelet activation	BP	ENSSSCG00000011721	P2RY1
GO:0051536	0.411788	1	1	36	iron-sulfur cluster binding	MF	ENSSSCG00000024488	--
GO:0000287	0.412341	1	3	162	magnesium ion binding	MF	ENSSSCG00000003812,ENSSSCG00000017125,ENSSSCG00000008046	PGM1,FOXK2,PGP
GO:0006805	0.412996	1	1	36	xenobiotic metabolic process	BP	ENSSSCG00000002994	CYP2F1
GO:0070373	0.413154	1	1	36	negative regulation of ERK1 and ERK2 cascade	BP	ENSSSCG00000005719	RAPGEF1
GO:0030178	0.414058	1	1	39	negative regulation of Wnt signaling pathway	BP	ENSSSCG00000030113	SHISA2
GO:0003007	0.414395	1	1	34	heart morphogenesis	BP	ENSSSCG00000016984	NKX2-5
GO:0031012	0.414564	1	3	154	extracellular matrix	CC	ENSSSCG00000028814,ENSSSCG00000004928,ENSSSCG00000013433	SOD3,CILP,--
GO:0030374	0.41641	1	1	37	ligand-dependent nuclear receptor transcription coactivator activity	MF	ENSSSCG00000014437	PPARGC1B
GO:0005654	0.417532	1	20	1246	nucleoplasm	CC	ENSSSCG00000009616,ENSSSCG00000022645,ENSSSCG00000029310,ENSSSCG00000021974,ENSSSCG00000030839,ENSSSCG00000005917,ENSSSCG00000027076,ENSSSCG00000008200,ENSSSCG00000024397,ENSSSCG00000021586,ENSSSCG00000005915,ENSSSCG00000002769,ENSSSCG00000017125,ENSSSCG00000008446,ENSSSCG00000001065,ENSSSCG00000022528,ENSSSCG00000024694,ENSSSCG00000024777,ENSSSCG00000016048,ENSSSCG00000007165	HR,H2AFX,STK40,--,JUN,HSF1,CYHR1,ANKRD23,--,ZHX2,MAF1,THAP11,FOXK2,SIX2,ATXN1,DAZAP1,--,HDAC4,C2orf88,MRPS26
GO:0001503	0.418533	1	1	38	ossification	BP	ENSSSCG00000014437	PPARGC1B
GO:0005901	0.418967	1	1	35	caveola	CC	ENSSSCG00000002642	CDH15
GO:0021915	0.421436	1	1	35	neural tube development	BP	ENSSSCG00000003342	DVL1
GO:0044297	0.422164	1	1	36	cell body	CC	ENSSSCG00000010190	ACTA1
GO:0034097	0.422645	1	1	38	response to cytokine	BP	ENSSSCG00000030839	JUN
GO:0007507	0.423496	1	3	158	heart development	BP	ENSSSCG00000010095,ENSSSCG00000016984,ENSSSCG00000011257	CRKL,NKX2-5,ACVR2B
GO:0030307	0.424428	1	1	37	positive regulation of cell growth	BP	ENSSSCG00000013511	--
GO:0051287	0.425403	1	1	36	NAD binding	MF	ENSSSCG00000000214	GPD1
GO:0001938	0.426182	1	1	38	positive regulation of endothelial cell proliferation	BP	ENSSSCG00000030839	JUN
GO:0071230	0.427583	1	1	37	cellular response to amino acid stimulus	BP	ENSSSCG00000010603	NEURL1
GO:0030674	0.436748	1	1	37	protein binding, bridging	MF	ENSSSCG00000028387	CNKSR1
GO:0044212	0.441154	1	3	157	transcription regulatory region DNA binding	MF	ENSSSCG00000030839,ENSSSCG00000016984,ENSSSCG00000024777	JUN,NKX2-5,HDAC4
GO:0005811	0.441318	1	1	38	lipid particle	CC	ENSSSCG00000012841	PNPLA2
GO:0043123	0.443794	1	2	101	positive regulation of I-kappaB kinase/NF-kappaB signaling	BP	ENSSSCG00000003350,ENSSSCG00000012795	MIB2,IRAK1
GO:0032922	0.444889	1	1	38	circadian regulation of gene expression	BP	ENSSSCG00000015120	USP2
GO:0001947	0.44533	1	1	38	heart looping	BP	ENSSSCG00000016984	NKX2-5
GO:0045665	0.445852	1	1	38	negative regulation of neuron differentiation	BP	ENSSSCG00000021586	ZHX2
GO:0005829	0.446621	1	12	759	cytosol	CC	ENSSSCG00000003812,ENSSSCG00000017667,ENSSSCG00000004728,ENSSSCG00000025447,ENSSSCG00000006141,ENSSSCG00000027049,ENSSSCG00000027343,ENSSSCG00000003342,ENSSSCG00000012841,ENSSSCG00000024777,ENSSSCG00000013919,ENSSSCG00000003193	PGM1,PTRH2,CAPN3,MID1IP1,CA3,SNAPIN,--,DVL1,PNPLA2,HDAC4,HOMER3,TBC1D17
GO:0001525	0.447818	1	2	102	angiogenesis	BP	ENSSSCG00000030839,ENSSSCG00000027559	JUN,--
GO:0000979	0.449782	1	1	38	RNA polymerase II core promoter sequence-specific DNA binding	MF	ENSSSCG00000005917	HSF1
GO:0043025	0.449848	1	2	103	neuronal cell body	CC	ENSSSCG00000002654,ENSSSCG00000006542	--,KCNN3
GO:0046854	0.450555	1	1	41	phosphatidylinositol phosphorylation	BP	ENSSSCG00000010947	FBP2
GO:0008344	0.45212	1	1	40	adult locomotory behavior	BP	ENSSSCG00000022593	TSHR
GO:0030141	0.454475	1	1	43	secretory granule	CC	ENSSSCG00000021328	PCSK1N
GO:0032088	0.460567	1	1	42	negative regulation of NF-kappaB transcription factor activity	BP	ENSSSCG00000012795	IRAK1
GO:0043005	0.461944	1	3	169	neuron projection	CC	ENSSSCG00000014796,ENSSSCG00000030263,ENSSSCG00000003342	CHRNA10,CHRNB1,DVL1
GO:0001570	0.465901	1	1	41	vasculogenesis	BP	ENSSSCG00000016984	NKX2-5
GO:0009267	0.466464	1	1	42	cellular response to starvation	BP	ENSSSCG00000007741	NUPR2
GO:0007204	0.47172	1	1	44	positive regulation of cytosolic calcium ion concentration	BP	ENSSSCG00000014796	CHRNA10
GO:0009653	0.472948	1	1	43	anatomical structure morphogenesis	BP	ENSSSCG00000017125	FOXK2
GO:0000149	0.4753	1	1	47	SNARE binding	MF	ENSSSCG00000027049	SNAPIN
GO:0044822	0.476046	1	13	855	poly(A) RNA binding	MF	ENSSSCG00000010987,ENSSSCG00000010095,ENSSSCG00000000633,ENSSSCG00000026946,ENSSSCG00000011613,ENSSSCG00000026771,ENSSSCG00000030839,ENSSSCG00000002719,ENSSSCG00000029901,ENSSSCG00000023349,ENSSSCG00000007504,ENSSSCG00000022528,ENSSSCG00000007165	--,CRKL,YBX3,ZCCHC24,H1FX,ALKBH5,JUN,EXOSC6,UBE2O,ZNF768,RBM38,DAZAP1,MRPS26
GO:0072659	0.476185	1	1	46	protein localization to plasma membrane	BP	ENSSSCG00000002852	PLEKHF1
GO:0016616	0.477167	1	1	44	oxidoreductase activity, acting on the CH-OH group of donors, NAD or NADP as acceptor	MF	ENSSSCG00000000214	GPD1
GO:0005856	0.478404	1	3	173	cytoskeleton	CC	ENSSSCG00000010190,ENSSSCG00000017391,ENSSSCG00000011508	ACTA1,PLEKHH3,LMOD3
GO:0042391	0.478595	1	2	106	regulation of membrane potential	BP	ENSSSCG00000014796,ENSSSCG00000030263	CHRNA10,CHRNB1
GO:0030900	0.479111	1	1	43	forebrain development	BP	ENSSSCG00000020801	ARX
GO:0007368	0.481545	1	1	43	determination of left/right symmetry	BP	ENSSSCG00000011257	ACVR2B
GO:0031098	0.48182	1	1	45	stress-activated protein kinase signaling cascade	BP	ENSSSCG00000002440	CCDC88C
GO:0030855	0.482912	1	1	44	epithelial cell differentiation	BP	ENSSSCG00000028102	TOLLIP
GO:0045666	0.484596	1	1	44	positive regulation of neuron differentiation	BP	ENSSSCG00000016984	NKX2-5
GO:0001047	0.484693	1	1	43	core promoter binding	MF	ENSSSCG00000024777	HDAC4
GO:0001933	0.486379	1	1	44	negative regulation of protein phosphorylation	BP	ENSSSCG00000003342	DVL1
GO:0008138	0.48679	1	1	46	protein tyrosine/serine/threonine phosphatase activity	MF	ENSSSCG00000004122	EPM2A
GO:0010008	0.488316	1	1	45	endosome membrane	CC	ENSSSCG00000003468	PLEKHM2
GO:0005507	0.489105	1	1	48	copper ion binding	MF	ENSSSCG00000028814	SOD3
GO:0051117	0.490947	1	1	46	ATPase binding	MF	ENSSSCG00000027072	ATPIF1
GO:0005544	0.495349	1	1	46	calcium-dependent phospholipid binding	MF	ENSSSCG00000012895	--
GO:0016874	0.498028	1	2	114	ligase activity	MF	ENSSSCG00000028752,ENSSSCG00000016722	--,UBE2D4
GO:0005739	0.499396	1	16	1102	mitochondrion	CC	ENSSSCG00000013043,ENSSSCG00000005759,ENSSSCG00000017667,ENSSSCG00000010223,ENSSSCG00000000214,ENSSSCG00000016495,ENSSSCG00000025525,ENSSSCG00000027072,ENSSSCG00000011963,ENSSSCG00000003467,ENSSSCG00000012993,ENSSSCG00000010861,ENSSSCG00000017114,ENSSSCG00000006390,ENSSSCG00000029403,ENSSSCG00000007165	MACROD1,MRPS2,PTRH2,ADO,GPD1,NDUFB2,--,ATPIF1,--,SLC25A34,SLC25A45,COQ8A,NDUFS6,CASQ1,EMC8,MRPS26
GO:0051965	0.500253	1	1	47	positive regulation of synapse assembly	BP	ENSSSCG00000005896	LRRC24
GO:0090263	0.50441	1	1	47	positive regulation of canonical Wnt signaling pathway	BP	ENSSSCG00000003342	DVL1
GO:0016740	0.506765	1	9	576	transferase activity	MF	ENSSSCG00000005310,ENSSSCG00000007231,ENSSSCG00000025268,ENSSSCG00000022151,ENSSSCG00000014795,ENSSSCG00000007744,ENSSSCG00000011257,ENSSSCG00000002264,ENSSSCG00000005627	TESK1,MYLK2,CKM,B3GALT6,ART1,PHKG1,ACVR2B,ST8SIA2,AK1
GO:0050790	0.507386	1	1	49	regulation of catalytic activity	BP	ENSSSCG00000004728	CAPN3
GO:0032147	0.510587	1	1	49	activation of protein kinase activity	BP	ENSSSCG00000011257	ACVR2B
GO:0006821	0.516708	1	1	48	chloride transport	BP	ENSSSCG00000016462	CLCN1
GO:0030154	0.521422	1	3	193	cell differentiation	BP	ENSSSCG00000016984,ENSSSCG00000017125,ENSSSCG00000002555	NKX2-5,FOXK2,JAG2
GO:0019900	0.522822	1	1	49	kinase binding	MF	ENSSSCG00000028102	TOLLIP
GO:0001227	0.525606	1	1	50	transcriptional repressor activity, RNA polymerase II transcription regulatory region sequence-specific binding	MF	ENSSSCG00000000633	YBX3
GO:0061136	0.527362	1	1	49	regulation of proteasomal protein catabolic process	BP	ENSSSCG00000015120	USP2
GO:0030018	0.528133	1	1	51	Z disc	CC	ENSSSCG00000006174	JPH1
GO:0006914	0.528436	1	1	51	autophagy	BP	ENSSSCG00000027343	--
GO:0007156	0.532147	1	2	118	homophilic cell adhesion via plasma membrane adhesion molecules	BP	ENSSSCG00000024790,ENSSSCG00000002642	--,CDH15
GO:0030097	0.535807	1	1	52	hemopoiesis	BP	ENSSSCG00000016984	NKX2-5
GO:1903955	0.536342	1	1	52	positive regulation of protein targeting to mitochondrion	BP	ENSSSCG00000000866	MYBPC1
GO:0016324	0.536683	1	2	122	apical plasma membrane	CC	ENSSSCG00000014960,ENSSSCG00000023014	AMOTL1,CD300LG
GO:0000151	0.537748	1	1	50	ubiquitin ligase complex	CC	ENSSSCG00000003350	MIB2
GO:0008283	0.542695	1	2	123	cell proliferation	BP	ENSSSCG00000008446,ENSSSCG00000022528	SIX2,DAZAP1
GO:0006397	0.542932	1	1	54	mRNA processing	BP	ENSSSCG00000026771	ALKBH5
GO:0003774	0.547195	1	1	54	motor activity	MF	ENSSSCG00000018006	--
GO:0007268	0.549132	1	2	128	synaptic transmission	BP	ENSSSCG00000027049,ENSSSCG00000017510	SNAPIN,CACNB1
GO:0007050	0.550026	1	1	54	cell cycle arrest	BP	ENSSSCG00000005627	AK1
GO:0023014	0.554104	1	1	56	signal transduction by protein phosphorylation	BP	ENSSSCG00000011257	ACVR2B
GO:0008021	0.555499	1	1	56	synaptic vesicle	CC	ENSSSCG00000027049	SNAPIN
GO:0003713	0.562644	1	2	127	transcription coactivator activity	MF	ENSSSCG00000030839,ENSSSCG00000027197	JUN,DYRK1B
GO:0003684	0.562753	1	1	54	damaged DNA binding	MF	ENSSSCG00000022645	H2AFX
GO:0000790	0.563674	1	2	134	nuclear chromatin	CC	ENSSSCG00000022645,ENSSSCG00000030839	H2AFX,JUN
GO:0016459	0.564141	1	1	57	myosin complex	CC	ENSSSCG00000018006	--
GO:0006952	0.565171	1	1	80	defense response	BP	ENSSSCG00000026732	--
GO:0008081	0.565325	1	1	54	phosphoric diester hydrolase activity	MF	ENSSSCG00000013898	--
GO:0000724	0.566464	1	1	57	double-strand break repair via homologous recombination	BP	ENSSSCG00000022645	H2AFX
GO:0055085	0.56647	1	8	551	transmembrane transport	BP	ENSSSCG00000008695,ENSSSCG00000016462,ENSSSCG00000017282,ENSSSCG00000003975,ENSSSCG00000026526,ENSSSCG00000012993,ENSSSCG00000003159,ENSSSCG00000000113	MFSD10,CLCN1,SCN4A,KCNQ4,CATSPER4,SLC25A45,KCNA7,SLC16A8
GO:0000226	0.57036	1	1	55	microtubule cytoskeleton organization	BP	ENSSSCG00000003637	--
GO:0008013	0.57079	1	1	55	beta-catenin binding	MF	ENSSSCG00000003342	DVL1
GO:0016042	0.57114	1	1	58	lipid catabolic process	BP	ENSSSCG00000028671	CEL
GO:0005615	0.582256	1	11	834	extracellular space	CC	ENSSSCG00000028671,ENSSSCG00000010190,ENSSSCG00000021328,ENSSSCG00000028814,ENSSSCG00000017391,ENSSSCG00000027559,ENSSSCG00000004928,ENSSSCG00000013898,ENSSSCG00000010529,ENSSSCG00000016047,ENSSSCG00000013928	CEL,ACTA1,PCSK1N,SOD3,PLEKHH3,--,CILP,--,SFRP5,MSTN,--
GO:0050728	0.584358	1	1	58	negative regulation of inflammatory response	BP	ENSSSCG00000025554	FEM1A
GO:0016023	0.585198	1	1	58	cytoplasmic membrane-bounded vesicle	CC	ENSSSCG00000003342	DVL1
GO:0003697	0.588618	1	1	61	single-stranded DNA binding	MF	ENSSSCG00000000633	YBX3
GO:0005262	0.590292	1	1	61	calcium channel activity	MF	ENSSSCG00000017271	CACNG1
GO:0022857	0.592926	1	1	59	transmembrane transporter activity	MF	ENSSSCG00000008695	MFSD10
GO:0005623	0.597001	1	1	73	cell	CC	ENSSSCG00000025791	MON1A
GO:0031463	0.598891	1	1	58	Cul3-RING ubiquitin ligase complex	CC	ENSSSCG00000002140	KLHL33
GO:0016798	0.600058	1	1	60	hydrolase activity, acting on glycosyl bonds	MF	ENSSSCG00000013043	MACROD1
GO:0055037	0.604976	1	1	61	recycling endosome	CC	ENSSSCG00000002264	ST8SIA2
GO:0008237	0.616804	1	2	139	metallopeptidase activity	MF	ENSSSCG00000016367,ENSSSCG00000013433	RNPEPL1,--
GO:0036459	0.617432	1	1	64	ubiquitinyl hydrolase activity	MF	ENSSSCG00000015120	USP2
GO:0010468	0.61833	1	2	141	regulation of gene expression	BP	ENSSSCG00000029310,ENSSSCG00000005089	STK40,SIX4
GO:0072562	0.619083	1	1	64	blood microparticle	CC	ENSSSCG00000010190	ACTA1
GO:0042493	0.619256	1	1	64	response to drug	BP	ENSSSCG00000030839	JUN
GO:0007030	0.620582	1	1	67	Golgi organization	BP	ENSSSCG00000003468	PLEKHM2
GO:0043161	0.621747	1	2	143	proteasome-mediated ubiquitin-dependent protein catabolic process	BP	ENSSSCG00000007757,ENSSSCG00000015120	TRIM72,USP2
GO:0000166	0.622685	1	19	1335	nucleotide binding	MF	ENSSSCG00000014437,ENSSSCG00000010190,ENSSSCG00000005310,ENSSSCG00000007231,ENSSSCG00000025268,ENSSSCG00000028752,ENSSSCG00000023949,ENSSSCG00000024488,ENSSSCG00000007950,ENSSSCG00000016722,ENSSSCG00000024676,ENSSSCG00000027197,ENSSSCG00000007800,ENSSSCG00000007504,ENSSSCG00000007744,ENSSSCG00000011257,ENSSSCG00000012795,ENSSSCG00000022528,ENSSSCG00000005627	PPARGC1B,ACTA1,TESK1,MYLK2,CKM,--,--,--,--,UBE2D4,SRPK3,DYRK1B,SEPT1,RBM38,PHKG1,ACVR2B,IRAK1,DAZAP1,AK1
GO:0016337	0.623827	1	1	65	single organismal cell-cell adhesion	BP	ENSSSCG00000005719	RAPGEF1
GO:0046983	0.624329	1	2	150	protein dimerization activity	MF	ENSSSCG00000023124,ENSSSCG00000001621	--,TFEB
GO:0042826	0.628416	1	1	65	histone deacetylase binding	MF	ENSSSCG00000024777	HDAC4
GO:0005759	0.630169	1	1	68	mitochondrial matrix	CC	ENSSSCG00000006390	CASQ1
GO:0030529	0.630179	1	2	165	ribonucleoprotein complex	CC	ENSSSCG00000000633,ENSSSCG00000005759	YBX3,MRPS2
GO:0007346	0.63036	1	1	67	regulation of mitotic cell cycle	BP	ENSSSCG00000023949	--
GO:0006470	0.630901	1	2	148	protein dephosphorylation	BP	ENSSSCG00000004122,ENSSSCG00000028140	EPM2A,--
GO:0043410	0.635082	1	1	70	positive regulation of MAPK cascade	BP	ENSSSCG00000017753	KSR1
GO:0001764	0.637869	1	1	68	neuron migration	BP	ENSSSCG00000020801	ARX
GO:0005125	0.641334	1	2	174	cytokine activity	MF	ENSSSCG00000016047,ENSSSCG00000013928	MSTN,--
GO:0050660	0.641951	1	1	66	flavin adenine dinucleotide binding	MF	ENSSSCG00000021390	--
GO:0000785	0.643907	1	1	72	chromatin	CC	ENSSSCG00000022645	H2AFX
GO:0042593	0.644978	1	1	68	glucose homeostasis	BP	ENSSSCG00000000997	PPP1R3G
GO:0031175	0.64543	1	1	71	neuron projection development	BP	ENSSSCG00000005753	CAMSAP1
GO:0004867	0.648367	1	1	77	serine-type endopeptidase inhibitor activity	MF	ENSSSCG00000021328	PCSK1N
GO:0000209	0.648701	1	1	69	protein polyubiquitination	BP	ENSSSCG00000029901	UBE2O
GO:0008565	0.650897	1	1	76	protein transporter activity	MF	ENSSSCG00000029430	--
GO:0042393	0.653253	1	1	73	histone binding	MF	ENSSSCG00000022645	H2AFX
GO:0005667	0.657459	1	2	147	transcription factor complex	CC	ENSSSCG00000030839,ENSSSCG00000016984	JUN,NKX2-5
GO:0006812	0.657967	1	1	71	cation transport	BP	ENSSSCG00000030263	CHRNB1
GO:0005509	0.661651	1	8	613	calcium ion binding	MF	ENSSSCG00000004728,ENSSSCG00000028926,ENSSSCG00000027559,ENSSSCG00000024790,ENSSSCG00000002642,ENSSSCG00000006390,ENSSSCG00000002555,ENSSSCG00000012895	CAPN3,CALML6,--,--,CDH15,CASQ1,JAG2,--
GO:0071013	0.661837	1	1	74	catalytic step 2 spliceosome	CC	ENSSSCG00000005916	WDR97
GO:0007605	0.662764	1	1	72	sensory perception of sound	BP	ENSSSCG00000003975	KCNQ4
GO:0004843	0.665585	1	1	72	ubiquitin-specific protease activity	MF	ENSSSCG00000015120	USP2
GO:0016773	0.669169	1	1	72	phosphotransferase activity, alcohol group as acceptor	MF	ENSSSCG00000007744	PHKG1
GO:0016607	0.670482	1	1	72	nuclear speck	CC	ENSSSCG00000026771	ALKBH5
GO:0042787	0.67076	1	1	73	protein ubiquitination involved in ubiquitin-dependent protein catabolic process	BP	ENSSSCG00000010676	--
GO:0030182	0.672649	1	1	77	neuron differentiation	BP	ENSSSCG00000021974	--
GO:0007267	0.674096	1	1	81	cell-cell signaling	BP	ENSSSCG00000010647	ADRB1
GO:0008017	0.675688	1	2	153	microtubule binding	MF	ENSSSCG00000005753,ENSSSCG00000027343	CAMSAP1,--
GO:1902476	0.677697	1	1	74	chloride transmembrane transport	BP	ENSSSCG00000016462	CLCN1
GO:0016192	0.679857	1	2	158	vesicle-mediated transport	BP	ENSSSCG00000025791,ENSSSCG00000015860	MON1A,SFT2D3
GO:0035725	0.683825	1	1	77	sodium ion transmembrane transport	BP	ENSSSCG00000017282	SCN4A
GO:0001228	0.684176	1	1	76	transcriptional activator activity, RNA polymerase II transcription regulatory region sequence-specific binding	MF	ENSSSCG00000016984	NKX2-5
GO:0005524	0.686054	1	18	1327	ATP binding	MF	ENSSSCG00000010190,ENSSSCG00000005310,ENSSSCG00000007231,ENSSSCG00000025268,ENSSSCG00000003972,ENSSSCG00000029310,ENSSSCG00000023949,ENSSSCG00000024488,ENSSSCG00000018006,ENSSSCG00000008014,ENSSSCG00000016722,ENSSSCG00000024676,ENSSSCG00000027197,ENSSSCG00000017753,ENSSSCG00000007744,ENSSSCG00000011257,ENSSSCG00000012795,ENSSSCG00000005627	ACTA1,TESK1,MYLK2,CKM,SLFNL1,STK40,--,--,--,NUBP2,UBE2D4,SRPK3,DYRK1B,KSR1,PHKG1,ACVR2B,IRAK1,AK1
GO:0006338	0.686891	1	1	78	chromatin remodeling	BP	ENSSSCG00000024777	HDAC4
GO:0030496	0.687957	1	1	75	midbody	CC	ENSSSCG00000007800	2017-09-01
GO:0043235	0.688326	1	1	76	receptor complex	CC	ENSSSCG00000011257	ACVR2B
GO:0032403	0.69037	1	1	78	protein complex binding	MF	ENSSSCG00000008446	SIX2
GO:0005102	0.691561	1	3	254	receptor binding	MF	ENSSSCG00000029017,ENSSSCG00000000724,ENSSSCG00000016047	--,FGF6,MSTN
GO:0006260	0.691798	1	1	78	DNA replication	BP	ENSSSCG00000023455	NFIX
GO:0008201	0.691878	1	1	80	heparin binding	MF	ENSSSCG00000016047	MSTN
GO:0016579	0.693885	1	1	79	protein deubiquitination	BP	ENSSSCG00000015120	USP2
GO:0003729	0.695373	1	1	86	mRNA binding	MF	ENSSSCG00000007504	RBM38
GO:0004197	0.697859	1	1	78	cysteine-type endopeptidase activity	MF	ENSSSCG00000015120	USP2
GO:0005635	0.699096	1	1	84	nuclear envelope	CC	ENSSSCG00000005713	PLPP7
GO:0005198	0.704819	1	2	169	structural molecule activity	MF	ENSSSCG00000017934,ENSSSCG00000003637	--,--
GO:0009986	0.705367	1	4	329	cell surface	CC	ENSSSCG00000011721,ENSSSCG00000027072,ENSSSCG00000002927,ENSSSCG00000014795	P2RY1,ATPIF1,LRFN3,ART1
GO:0003824	0.716312	1	6	486	catalytic activity	MF	ENSSSCG00000015358,ENSSSCG00000004728,ENSSSCG00000025268,ENSSSCG00000021390,ENSSSCG00000000999,ENSSSCG00000023429	--,CAPN3,CKM,--,--,--
GO:0018108	0.721229	1	1	83	peptidyl-tyrosine phosphorylation	BP	ENSSSCG00000005310	TESK1
GO:0006281	0.727814	1	2	176	DNA repair	BP	ENSSSCG00000022645,ENSSSCG00000007999	H2AFX,--
GO:0007399	0.733984	1	1	89	nervous system development	BP	ENSSSCG00000004122	EPM2A
GO:0004497	0.736681	1	1	89	monooxygenase activity	MF	ENSSSCG00000002994	CYP2F1
GO:0001934	0.740274	1	1	93	positive regulation of protein phosphorylation	BP	ENSSSCG00000003342	DVL1
GO:0003676	0.742139	1	14	1079	nucleic acid binding	MF	ENSSSCG00000014437,ENSSSCG00000000633,ENSSSCG00000026946,ENSSSCG00000015828,ENSSSCG00000002769,ENSSSCG00000016775,ENSSSCG00000025343,ENSSSCG00000024661,ENSSSCG00000022319,ENSSSCG00000023137,ENSSSCG00000023349,ENSSSCG00000007504,ENSSSCG00000022528,ENSSSCG00000003378	PPARGC1B,YBX3,ZCCHC24,ZNF703,THAP11,ZNF777,ZNF628,ZNF524,ZNF784,--,ZNF768,RBM38,DAZAP1,THAP3
GO:0019898	0.743028	1	1	97	extrinsic component of membrane	CC	ENSSSCG00000027343	--
GO:0005578	0.747883	1	2	181	proteinaceous extracellular matrix	CC	ENSSSCG00000013433,ENSSSCG00000026701	--,PHOSPHO1
GO:0010951	0.749976	1	1	104	negative regulation of endopeptidase activity	BP	ENSSSCG00000021328	PCSK1N
GO:0016705	0.754105	1	1	95	oxidoreductase activity, acting on paired donors, with incorporation or reduction of molecular oxygen	MF	ENSSSCG00000002994	CYP2F1
GO:0007155	0.760483	1	3	267	cell adhesion	BP	ENSSSCG00000024790,ENSSSCG00000002642,ENSSSCG00000009561	--,CDH15,ATP4B
GO:0042981	0.761924	1	2	192	regulation of apoptotic process	BP	ENSSSCG00000016047,ENSSSCG00000013928	MSTN,--
GO:0048471	0.762516	1	3	268	perinuclear region of cytoplasm	CC	ENSSSCG00000008982,ENSSSCG00000027049,ENSSSCG00000015120	STBD1,SNAPIN,USP2
GO:0005576	0.763685	1	7	676	extracellular region	CC	ENSSSCG00000025258,ENSSSCG00000029017,ENSSSCG00000010529,ENSSSCG00000000724,ENSSSCG00000016047,ENSSSCG00000013433,ENSSSCG00000013928	--,--,SFRP5,FGF6,MSTN,--,--
GO:0016787	0.771461	1	10	811	hydrolase activity	MF	ENSSSCG00000002557,ENSSSCG00000028671,ENSSSCG00000004728,ENSSSCG00000004122,ENSSSCG00000010947,ENSSSCG00000013898,ENSSSCG00000015120,ENSSSCG00000024668,ENSSSCG00000024777,ENSSSCG00000006189	NUDT14,CEL,CAPN3,EPM2A,FBP2,--,USP2,KLK1,HDAC4,--
GO:0000977	0.774097	1	2	187	RNA polymerase II regulatory region sequence-specific DNA binding	MF	ENSSSCG00000000633,ENSSSCG00000024661	YBX3,ZNF524
GO:0070374	0.778528	1	1	111	positive regulation of ERK1 and ERK2 cascade	BP	ENSSSCG00000030839	JUN
GO:0005085	0.778618	1	1	99	guanyl-nucleotide exchange factor activity	MF	ENSSSCG00000005719	RAPGEF1
GO:0008233	0.795803	1	3	288	peptidase activity	MF	ENSSSCG00000004728,ENSSSCG00000015120,ENSSSCG00000024668	CAPN3,USP2,KLK1
GO:0010629	0.797684	1	1	105	negative regulation of gene expression	BP	ENSSSCG00000010322	ZNF503
GO:0005789	0.805859	1	2	208	endoplasmic reticulum membrane	CC	ENSSSCG00000006174,ENSSSCG00000002007	JPH1,FITM1
GO:0030424	0.809622	1	1	109	axon	CC	ENSSSCG00000003342	DVL1
GO:0006508	0.812749	1	6	552	proteolysis	BP	ENSSSCG00000004728,ENSSSCG00000016367,ENSSSCG00000015120,ENSSSCG00000024668,ENSSSCG00000007517,ENSSSCG00000013433	CAPN3,RNPEPL1,USP2,KLK1,NPEPL1,--
GO:0008236	0.816197	1	1	115	serine-type peptidase activity	MF	ENSSSCG00000024668	KLK1
GO:0043231	0.824048	1	5	460	intracellular membrane-bounded organelle	CC	ENSSSCG00000005915,ENSSSCG00000017125,ENSSSCG00000001065,ENSSSCG00000002994,ENSSSCG00000016048	MAF1,FOXK2,ATXN1,CYP2F1,C2orf88
GO:0030335	0.825946	1	1	118	positive regulation of cell migration	BP	ENSSSCG00000015828	ZNF703
GO:0019904	0.833398	1	1	122	protein domain specific binding	MF	ENSSSCG00000013919	HOMER3
GO:0005765	0.847024	1	1	124	lysosomal membrane	CC	ENSSSCG00000027559	--
GO:0000139	0.847852	1	1	126	Golgi membrane	CC	ENSSSCG00000014367	SLC35A4
GO:0004222	0.848001	1	1	124	metalloendopeptidase activity	MF	ENSSSCG00000013433	--
GO:0019901	0.868744	1	2	233	protein kinase binding	MF	ENSSSCG00000003342,ENSSSCG00000024777	DVL1,HDAC4
GO:0005874	0.869872	1	1	130	microtubule	CC	ENSSSCG00000005753	CAMSAP1
GO:0006629	0.873678	1	1	140	lipid metabolic process	BP	ENSSSCG00000012841	PNPLA2
GO:0006511	0.87679	1	1	138	ubiquitin-dependent protein catabolic process	BP	ENSSSCG00000015120	USP2
GO:0005764	0.878832	1	1	139	lysosome	CC	ENSSSCG00000002852	PLEKHF1
GO:0043065	0.890842	1	1	147	positive regulation of apoptotic process	BP	ENSSSCG00000010603	NEURL1
GO:0016477	0.891803	1	1	147	cell migration	BP	ENSSSCG00000008446	SIX2
GO:0004252	0.903022	1	1	163	serine-type endopeptidase activity	MF	ENSSSCG00000024668	KLK1
GO:0005840	0.903209	1	1	208	ribosome	CC	ENSSSCG00000005759	MRPS2
GO:0005768	0.903519	1	1	154	endosome	CC	ENSSSCG00000002852	PLEKHF1
GO:0005096	0.909494	1	1	158	GTPase activator activity	MF	ENSSSCG00000030839	JUN
GO:0006886	0.913491	1	2	276	intracellular protein transport	BP	ENSSSCG00000027049,ENSSSCG00000029430	SNAPIN,--
GO:0003735	0.922623	1	1	228	structural constituent of ribosome	MF	ENSSSCG00000005759	MRPS2
GO:0005794	0.928444	1	5	568	Golgi apparatus	CC	ENSSSCG00000022151,ENSSSCG00000027049,ENSSSCG00000002264,ENSSSCG00000014367,ENSSSCG00000006568	B3GALT6,SNAPIN,ST8SIA2,SLC35A4,DENND4B
GO:0005743	0.938351	1	1	198	mitochondrial inner membrane	CC	ENSSSCG00000016495	NDUFB2
GO:0008152	0.941226	1	11	1133	metabolic process	BP	ENSSSCG00000002557,ENSSSCG00000028671,ENSSSCG00000017667,ENSSSCG00000018006,ENSSSCG00000021390,ENSSSCG00000000999,ENSSSCG00000013898,ENSSSCG00000008046,ENSSSCG00000012841,ENSSSCG00000023429,ENSSSCG00000026701	NUDT14,CEL,PTRH2,--,--,--,--,PGP,PNPLA2,--,PHOSPHO1
GO:0070062	0.944075	1	19	1778	extracellular exosome	CC	ENSSSCG00000028102,ENSSSCG00000010095,ENSSSCG00000008061,ENSSSCG00000002557,ENSSSCG00000010190,ENSSSCG00000000214,ENSSSCG00000022645,ENSSSCG00000010947,ENSSSCG00000021328,ENSSSCG00000028814,ENSSSCG00000011963,ENSSSCG00000027559,ENSSSCG00000002642,ENSSSCG00000004928,ENSSSCG00000024668,ENSSSCG00000023014,ENSSSCG00000013864,ENSSSCG00000005627,ENSSSCG00000009631	TOLLIP,CRKL,TCEB2,NUDT14,ACTA1,GPD1,H2AFX,FBP2,PCSK1N,SOD3,--,--,CDH15,CILP,KLK1,CD300LG,TMEM38A,AK1,PEBP4
GO:0005215	0.944773	1	1	204	transporter activity	MF	ENSSSCG00000008695	MFSD10
GO:0005783	0.946874	1	4	514	endoplasmic reticulum	CC	ENSSSCG00000017867,ENSSSCG00000017753,ENSSSCG00000030113,ENSSSCG00000006174	EMC6,KSR1,SHISA2,JPH1
GO:0005730	0.947306	1	4	509	nucleolus	CC	ENSSSCG00000011613,ENSSSCG00000002719,ENSSSCG00000005915,ENSSSCG00000027049	H1FX,EXOSC6,MAF1,SNAPIN
GO:0043547	0.947811	1	2	316	positive regulation of GTPase activity	BP	ENSSSCG00000010647,ENSSSCG00000005719	ADRB1,RAPGEF1
GO:0005525	0.956723	1	2	343	GTP binding	MF	ENSSSCG00000028752,ENSSSCG00000007800	--,SEPT1
GO:0006412	0.961154	1	1	272	translation	BP	ENSSSCG00000005759	MRPS2
GO:0005622	0.963199	1	10	1154	intracellular	CC	ENSSSCG00000020746,ENSSSCG00000023455,ENSSSCG00000005759,ENSSSCG00000004728,ENSSSCG00000007757,ENSSSCG00000007950,ENSSSCG00000005915,ENSSSCG00000016775,ENSSSCG00000007517,ENSSSCG00000016340	TRIM7,NFIX,MRPS2,CAPN3,TRIM72,--,MAF1,ZNF777,NPEPL1,ASB1
GO:0016491	0.963484	1	3	451	oxidoreductase activity	MF	ENSSSCG00000000214,ENSSSCG00000028814,ENSSSCG00000002994	GPD1,SOD3,CYP2F1
GO:0006955	0.965812	1	1	257	immune response	BP	ENSSSCG00000010538	NKX2-3
GO:0007264	0.968833	1	1	242	small GTPase mediated signal transduction	BP	ENSSSCG00000005719	RAPGEF1
GO:0003924	0.969048	1	1	239	GTPase activity	MF	ENSSSCG00000007800	2017-09-01
GO:0003723	0.977829	1	2	387	RNA binding	MF	ENSSSCG00000005916,ENSSSCG00000001065	WDR97,ATXN1
GO:0005886	0.981807	1	27	2703	plasma membrane	CC	ENSSSCG00000021585,ENSSSCG00000010647,ENSSSCG00000022593,ENSSSCG00000017282,ENSSSCG00000011721,ENSSSCG00000004728,ENSSSCG00000017934,ENSSSCG00000023537,ENSSSCG00000007950,ENSSSCG00000021586,ENSSSCG00000026526,ENSSSCG00000014796,ENSSSCG00000014176,ENSSSCG00000010603,ENSSSCG00000024790,ENSSSCG00000002642,ENSSSCG00000001863,ENSSSCG00000030263,ENSSSCG00000009561,ENSSSCG00000008446,ENSSSCG00000012795,…	OXTR,ADRB1,TSHR,SCN4A,P2RY1,CAPN3,--,SYT8,--,ZHX2,CATSPER4,CHRNA10,--,NEURL1,--,CDH15,--,CHRNB1,ATP4B,SIX2,IRAK1,JPH1,--,C2orf88,AK1,KCNN3,HOMER3
GO:0055114	0.985115	1	4	655	oxidation-reduction process	BP	ENSSSCG00000010223,ENSSSCG00000000214,ENSSSCG00000028814,ENSSSCG00000002994	ADO,GPD1,SOD3,CYP2F1
GO:0005813	0.992477	1	1	317	centrosome	CC	ENSSSCG00000005915	MAF1
GO:0005887	0.993271	1	7	1048	integral component of plasma membrane	CC	ENSSSCG00000021585,ENSSSCG00000010647,ENSSSCG00000016462,ENSSSCG00000022593,ENSSSCG00000007551,ENSSSCG00000000113,ENSSSCG00000002555	OXTR,ADRB1,CLCN1,TSHR,GPR146,SLC16A8,JAG2
GO:0016021	0.999344	1	55	5551	integral component of membrane	CC	ENSSSCG00000028236,ENSSSCG00000008695,ENSSSCG00000023124,ENSSSCG00000021585,ENSSSCG00000010647,ENSSSCG00000016462,ENSSSCG00000017271,ENSSSCG00000029126,ENSSSCG00000022593,ENSSSCG00000016640,ENSSSCG00000017282,ENSSSCG00000011721,ENSSSCG00000017667,ENSSSCG00000005896,ENSSSCG00000025464,ENSSSCG00000017934,ENSSSCG00000003393,ENSSSCG00000003975,ENSSSCG00000002952,ENSSSCG00000011963,ENSSSCG00000002927,…	--,MFSD10,--,OXTR,ADRB1,CLCN1,CACNG1,--,TSHR,PPP1R3A,SCN4A,P2RY1,PTRH2,LRRC24,ORAI1,--,--,KCNQ4,YIF1B,--,LRFN3,B3GALT6,--,SLC25A34,--,--,CATSPER4,RNF122,GPR146,CHRNA10,SLC25A45,GYPC,--,CDH15,EMC6,FAM174A,--,CHRNB1,--,ATP4B,SHISA2,CD300LG,KCNA7,SLC16A8,ACV
GO:0007165	0.999758	1	13	2059	signal transduction	BP	ENSSSCG00000028102,ENSSSCG00000021585,ENSSSCG00000010647,ENSSSCG00000000298,ENSSSCG00000022593,ENSSSCG00000011721,ENSSSCG00000022748,ENSSSCG00000017391,ENSSSCG00000014796,ENSSSCG00000030263,ENSSSCG00000013898,ENSSSCG00000011257,ENSSSCG00000012795	TOLLIP,OXTR,ADRB1,--,TSHR,P2RY1,--,PLEKHH3,CHRNA10,CHRNB1,--,ACVR2B,IRAK1
GO:0016020	0.999964	1	64	6640	membrane	CC	ENSSSCG00000028236,ENSSSCG00000008695,ENSSSCG00000023124,ENSSSCG00000021585,ENSSSCG00000010647,ENSSSCG00000016462,ENSSSCG00000017271,ENSSSCG00000029126,ENSSSCG00000022593,ENSSSCG00000028628,ENSSSCG00000016640,ENSSSCG00000017282,ENSSSCG00000011721,ENSSSCG00000017667,ENSSSCG00000005896,ENSSSCG00000025464,ENSSSCG00000017934,ENSSSCG00000023537,ENSSSCG00000003393,ENSSSCG00000003975,ENSSSCG00000008982,…	--,MFSD10,--,OXTR,ADRB1,CLCN1,CACNG1,--,TSHR,--,PPP1R3A,SCN4A,P2RY1,PTRH2,LRRC24,ORAI1,--,SYT8,--,KCNQ4,STBD1,YIF1B,--,LRFN3,B3GALT6,--,--,SLC25A34,--,--,CATSPER4,RNF122,GPR146,CHRNA10,SLC25A45,ART5,GYPC,--,CDH15,EMC6,FAM174A,--,CHRNB1,KSR1,--,ATP4B,SHISA
GO:0004930	0.999991	1	5	1492	G-protein coupled receptor activity	MF	ENSSSCG00000021585,ENSSSCG00000010647,ENSSSCG00000022593,ENSSSCG00000011721,ENSSSCG00000007551	OXTR,ADRB1,TSHR,P2RY1,GPR146
GO:0004871	0.999993	1	5	1508	signal transducer activity	MF	ENSSSCG00000021585,ENSSSCG00000010647,ENSSSCG00000022593,ENSSSCG00000011721,ENSSSCG00000003350	OXTR,ADRB1,TSHR,P2RY1,MIB2
GO:0007186	1	1	4	1612	G-protein coupled receptor signaling pathway	BP	ENSSSCG00000021585,ENSSSCG00000010647,ENSSSCG00000022593,ENSSSCG00000011721	OXTR,ADRB1,TSHR,P2RY1

## Sheet: up-regulated in OYSM
Targets of up-regulated DELs in OYSM GO anlysis
category	over_represented_pvalue	q-value	numDEInCat	numInCat	term	ontology	DE_id	Gene_name
GO:0055114	4.79352e-26	6.53117e-22	70	655	oxidation-reduction process	BP	ENSSSCG00000029256,ENSSSCG00000022206,ENSSSCG00000015616,ENSSSCG00000000046,ENSSSCG00000015356,ENSSSCG00000028996,ENSSSCG00000016466,ENSSSCG00000029001,ENSSSCG00000014110,ENSSSCG00000023472,ENSSSCG00000009805,ENSSSCG00000015268,ENSSSCG00000028896,ENSSSCG00000015535,ENSSSCG00000024109,ENSSSCG00000000419,ENSSSCG00000002357,ENSSSCG00000027152,ENSSSCG00000017383,ENSSSCG00000005349,ENSSSCG00000002913,…	AKR1A1,--,HSD11B1,CYP2D25,--,--,GSTK1,--,DMGDH,FMO3,HPD,FMO1,--,QSOX1,--,--,ALDH6A1,--,AOC3,GRHPR,PRODH2,RDH16,HSD17B11,HSD17B13,ALDH9A1,CYB5A,--,--,--,CYP2U1,SOD1,ALDH1L1,CPOX,--,--,STEAP3,HAO1,DPYD,ACADS,--,--,TGDS,CHDH,--,--,TPH1,CYP4A24,GLUD1,SORD,MARC2,--,SDR16C5,GSTO1,DAO,--,CAT,--,--,BCO2,CYP4A21,CYP2E1,PECR,--,GSTZ1,BLVRB,HSD17B6,CRYZ,HSD17B10,ACOX2,ACADSB
GO:0072562	1.72162e-19	1.17286e-15	22	64	blood microparticle	CC	ENSSSCG00000016856,ENSSSCG00000022512,ENSSSCG00000008948,ENSSSCG00000030658,ENSSSCG00000025128,ENSSSCG00000011799,ENSSSCG00000011802,ENSSSCG00000004001,ENSSSCG00000015493,ENSSSCG00000005485,ENSSSCG00000003835,ENSSSCG00000016174,ENSSSCG00000014626,ENSSSCG00000013181,ENSSSCG00000013252,ENSSSCG00000027609,ENSSSCG00000006355,ENSSSCG00000000675,ENSSSCG00000011640,ENSSSCG00000006455,ENSSSCG00000011450,…	C9,TRDC,ALB,SERPINF2,CPN2,AHSG,--,A1BG,SERPINC1,AMBP,C8A,FN1,HPX,SERPING1,F2,GC,APOA2,C1R,TF,CD5L,ITIH1,--
GO:0016491	7.79969e-19	2.70581e-15	50	451	oxidoreductase activity	MF	ENSSSCG00000029256,ENSSSCG00000022206,ENSSSCG00000015616,ENSSSCG00000000046,ENSSSCG00000015356,ENSSSCG00000028996,ENSSSCG00000014110,ENSSSCG00000023472,ENSSSCG00000015268,ENSSSCG00000028896,ENSSSCG00000015535,ENSSSCG00000024109,ENSSSCG00000000419,ENSSSCG00000002357,ENSSSCG00000027152,ENSSSCG00000017383,ENSSSCG00000024919,ENSSSCG00000024493,ENSSSCG00000009225,ENSSSCG00000006324,ENSSSCG00000013842,…	AKR1A1,--,HSD11B1,CYP2D25,--,--,DMGDH,FMO3,FMO1,--,QSOX1,--,--,ALDH6A1,--,AOC3,RDH16,HSD17B11,HSD17B13,ALDH9A1,--,--,--,CYP2U1,SOD1,ALDH1L1,HAO1,DPYD,ACADS,--,--,--,CYP4A24,GLUD1,SORD,--,SDR16C5,GSTO1,DAO,--,CAT,--,CYP4A21,CYP2E1,PECR,--,HSD17B6,CRYZ,HSD17B10,ACADSB
GO:0070062	7.94367e-19	2.70581e-15	108	1778	extracellular exosome	CC	ENSSSCG00000023578,ENSSSCG00000026721,ENSSSCG00000016856,ENSSSCG00000016861,ENSSSCG00000029256,ENSSSCG00000028350,ENSSSCG00000025964,ENSSSCG00000025652,ENSSSCG00000008948,ENSSSCG00000021556,ENSSSCG00000028996,ENSSSCG00000017818,ENSSSCG00000030658,ENSSSCG00000016466,ENSSSCG00000014111,ENSSSCG00000015069,ENSSSCG00000025128,ENSSSCG00000017280,ENSSSCG00000012547,ENSSSCG00000015535,ENSSSCG00000013547,…	ANG,RNASE4,C9,C6,AKR1A1,LCAT,TOR1A,--,ALB,--,--,SERPINF1,SERPINF2,GSTK1,BHMT2,APOC3,CPN2,ICAM2,SERPINA7,QSOX1,CRB3,AHSG,ALDH6A1,SMPDL3B,FETUB,SLC39A5,AUP1,SERPINA1,GRHPR,FBP1,--,ABHD14B,ALDH9A1,PCK2,CYB5A,A1BG,KHK,SERPINC1,SERPINA5,CES3,PGRMC1,UPB1,LRG1,ICAM3,AGMAT,AMBP,SOD1,ALDH1L1,ST6GAL1,C8B,C8A,PLA1A,RBP4,FGL1,GALM,FN1,CD274,TTR,PGLYRP2,XYLB,HPX,CFI,CIB1,ANGPTL6,SERPING1,PBLD,F2,CD82,AKR7A2,S…
GO:0005615	2.4191e-18	6.59205e-15	65	834	extracellular space	CC	ENSSSCG00000023578,ENSSSCG00000002826,ENSSSCG00000002825,ENSSSCG00000029256,ENSSSCG00000028350,ENSSSCG00000013551,ENSSSCG00000008948,ENSSSCG00000017818,ENSSSCG00000030658,ENSSSCG00000015069,ENSSSCG00000011171,ENSSSCG00000012547,ENSSSCG00000015535,ENSSSCG00000011799,ENSSSCG00000003582,ENSSSCG00000029533,ENSSSCG00000023268,ENSSSCG00000002476,ENSSSCG00000011802,ENSSSCG00000015661,ENSSSCG00000004001,…	ANG,--,--,AKR1A1,LCAT,C3,ALB,SERPINF1,SERPINF2,APOC3,--,SERPINA7,QSOX1,AHSG,SMPDL3B,SEMA4G,--,SERPINA1,--,C4BPB,A1BG,CXCL10,SERPINC1,MST1,SERPINA5,CES3,LRG1,CCL16,AMBP,SOD1,BMP10,--,RBP4,FN1,TTR,PODN,HPX,CFI,SERPING1,F2,--,LBP,PCSK9,GC,APOA2,CXCL16,TMPRSS6,AZGP1,KLKB1,HAMP,GDF2,CTSW,F9,C5,ICA,TST,TF,SFTPD,C4A,MBL1,IL10,--,GPLD1,SERPIND1,CPB2
GO:0008152	2.29138e-17	5.20334e-14	79	1133	metabolic process	BP	ENSSSCG00000026721,ENSSSCG00000013149,ENSSSCG00000002826,ENSSSCG00000002825,ENSSSCG00000013153,ENSSSCG00000027169,ENSSSCG00000015616,ENSSSCG00000028127,ENSSSCG00000025835,ENSSSCG00000028299,ENSSSCG00000012077,ENSSSCG00000028996,ENSSSCG00000021723,ENSSSCG00000017146,ENSSSCG00000012076,ENSSSCG00000017148,ENSSSCG00000011944,ENSSSCG00000027282,ENSSSCG00000008648,ENSSSCG00000024109,ENSSSCG00000000419,…	RNASE4,--,--,--,--,ENOSF1,HSD11B1,--,--,--,MX1,--,--,RNF213,MX2,--,GSTM4,--,RSAD2,--,--,ALDH6A1,--,AUP1,GRHPR,DDX58,RDH16,HSD17B11,HSD17B13,ALDH9A1,--,--,--,ACSM4,--,DHX58,--,CES3,--,--,--,GBP4,GBP6,--,AGMAT,UGT2A3,ALDH1L1,PCCB,GNMT,ACADS,SLC27A2,--,--,UBA7,--,GBP1,TPH1,ECHDC2,--,SDR16C5,FAH,GSTO1,--,--,--,PECR,ABCC2,TST,ECHS1,--,PARP14,PARP9,ECHDC3,HSD17B6,TAP1,HSD17B10,ACOX2,HYI,ACADSB
GO:0005576	4.17615e-14	8.12859e-11	49	676	extracellular region	CC	ENSSSCG00000026721,ENSSSCG00000027982,ENSSSCG00000026532,ENSSSCG00000024208,ENSSSCG00000008948,ENSSSCG00000017818,ENSSSCG00000015069,ENSSSCG00000022770,ENSSSCG00000030385,ENSSSCG00000004038,ENSSSCG00000004596,ENSSSCG00000006736,ENSSSCG00000004001,ENSSSCG00000008977,ENSSSCG00000017704,ENSSSCG00000005485,ENSSSCG00000008345,ENSSSCG00000011895,ENSSSCG00000010479,ENSSSCG00000023693,ENSSSCG00000016174,…	RNASE4,ISG15,DNASE2B,--,ALB,SERPINF1,APOC3,SPP2,--,PLG,--,CD2,A1BG,CXCL10,CCL16,AMBP,BMP10,PLA1A,RBP4,PROC,FN1,TTR,F7,HPX,F2,PLA2G12B,--,PCSK9,APOA2,C19orf24,C1R,CFB,KLKB1,HAMP,GDF2,C2,F9,C5,ICA,TF,SFTPD,C4A,MBL1,IL10,C1QA,--,--,PRADC1,GPLD1
GO:0010951	1.00119e-13	1.70515e-10	20	104	negative regulation of endopeptidase activity	BP	ENSSSCG00000013551,ENSSSCG00000028870,ENSSSCG00000017818,ENSSSCG00000030658,ENSSSCG00000012547,ENSSSCG00000011799,ENSSSCG00000011800,ENSSSCG00000023268,ENSSSCG00000002476,ENSSSCG00000011802,ENSSSCG00000015493,ENSSSCG00000002481,ENSSSCG00000005485,ENSSSCG00000002483,ENSSSCG00000013181,ENSSSCG00000005512,ENSSSCG00000001427,ENSSSCG00000011450,ENSSSCG00000011451,ENSSSCG00000010093	C3,--,SERPINF1,SERPINF2,SERPINA7,AHSG,FETUB,--,SERPINA1,--,SERPINC1,SERPINA5,AMBP,--,SERPING1,C5,C4A,ITIH1,ITIH3,SERPIND1
GO:0004867	1.62624e-09	2.46195e-06	14	77	serine-type endopeptidase inhibitor activity	MF	ENSSSCG00000028870,ENSSSCG00000017818,ENSSSCG00000030658,ENSSSCG00000012547,ENSSSCG00000023268,ENSSSCG00000002476,ENSSSCG00000015493,ENSSSCG00000002481,ENSSSCG00000005485,ENSSSCG00000002483,ENSSSCG00000013181,ENSSSCG00000011450,ENSSSCG00000011451,ENSSSCG00000010093	--,SERPINF1,SERPINF2,SERPINA7,--,SERPINA1,SERPINC1,SERPINA5,AMBP,--,SERPING1,ITIH1,ITIH3,SERPIND1
GO:0006956	7.52988e-09	1.02595e-05	6	8	complement activation	BP	ENSSSCG00000003835,ENSSSCG00000000675,ENSSSCG00000024914,ENSSSCG00000001422,ENSSSCG00000005512,ENSSSCG00000001427	C8A,C1R,CFB,C2,C5,C4A
GO:0009813	2.97249e-08	3.3131e-05	8	22	flavonoid biosynthetic process	BP	ENSSSCG00000025835,ENSSSCG00000024213,ENSSSCG00000025786,ENSSSCG00000022724,ENSSSCG00000025226,ENSSSCG00000016312,ENSSSCG00000016309,ENSSSCG00000020765	--,--,--,--,UGT2A3,--,--,--
GO:0052696	2.97249e-08	3.3131e-05	8	22	flavonoid glucuronidation	BP	ENSSSCG00000025835,ENSSSCG00000024213,ENSSSCG00000025786,ENSSSCG00000022724,ENSSSCG00000025226,ENSSSCG00000016312,ENSSSCG00000016309,ENSSSCG00000020765	--,--,--,--,UGT2A3,--,--,--
GO:0051607	3.16112e-08	3.3131e-05	14	102	defense response to virus	BP	ENSSSCG00000027982,ENSSSCG00000010451,ENSSSCG00000010452,ENSSSCG00000010453,ENSSSCG00000010454,ENSSSCG00000012077,ENSSSCG00000012076,ENSSSCG00000008648,ENSSSCG00000009882,ENSSSCG00000009720,ENSSSCG00000008977,ENSSSCG00000027806,ENSSSCG00000024867,ENSSSCG00000009881	ISG15,IFIT2,IFIT3,IFIT1,IFIT5,MX1,MX2,RSAD2,OAS1,DDX60,CXCL10,SAMHD1,ISG20,OAS2
GO:0015020	2.17957e-07	0.000212119	8	27	glucuronosyltransferase activity	MF	ENSSSCG00000025835,ENSSSCG00000024213,ENSSSCG00000025786,ENSSSCG00000022724,ENSSSCG00000025226,ENSSSCG00000016312,ENSSSCG00000016309,ENSSSCG00000020765	--,--,--,--,UGT2A3,--,--,--
GO:0043231	4.04512e-07	0.000367432	32	460	intracellular membrane-bounded organelle	CC	ENSSSCG00000010454,ENSSSCG00000000046,ENSSSCG00000025835,ENSSSCG00000016466,ENSSSCG00000023472,ENSSSCG00000015268,ENSSSCG00000015535,ENSSSCG00000015391,ENSSSCG00000004597,ENSSSCG00000024493,ENSSSCG00000025054,ENSSSCG00000004875,ENSSSCG00000005918,ENSSSCG00000024213,ENSSSCG00000012625,ENSSSCG00000025786,ENSSSCG00000022724,ENSSSCG00000025226,ENSSSCG00000009151,ENSSSCG00000027223,ENSSSCG00000016312,…	IFIT5,CYP2D25,--,GSTK1,FMO3,FMO1,QSOX1,CROT,AQP9,HSD17B11,EVA1A,CYB5A,DGAT1,--,PGRMC1,--,--,UGT2A3,CYP2U1,THAP1,--,CAT,--,--,SLC37A4,CYP2E1,PECR,--,--,NEK6,ACOX2,GPLD1
GO:0009615	9.67392e-07	0.000823794	10	54	response to virus	BP	ENSSSCG00000010452,ENSSSCG00000010453,ENSSSCG00000012077,ENSSSCG00000012076,ENSSSCG00000008648,ENSSSCG00000009882,ENSSSCG00000009720,ENSSSCG00000030408,ENSSSCG00000017416,ENSSSCG00000024867	IFIT3,IFIT1,MX1,MX2,RSAD2,OAS1,DDX60,DDX58,DHX58,ISG20
GO:0032020	1.06685e-06	0.000855045	4	5	ISG15-protein conjugation	BP	ENSSSCG00000027982,ENSSSCG00000030548,ENSSSCG00000011393,ENSSSCG00000023379	ISG15,--,UBA7,UBE2L6
GO:0009072	1.42349e-06	0.0010775	5	10	aromatic amino acid family metabolic process	BP	ENSSSCG00000009805,ENSSSCG00000002736,ENSSSCG00000013372,ENSSSCG00000001780,ENSSSCG00000002396	HPD,TAT,TPH1,FAH,GSTZ1
GO:0003824	1.85941e-06	0.00128313	31	486	catalytic activity	MF	ENSSSCG00000027169,ENSSSCG00000028299,ENSSSCG00000021723,ENSSSCG00000027282,ENSSSCG00000008648,ENSSSCG00000016829,ENSSSCG00000029945,ENSSSCG00000030033,ENSSSCG00000007858,ENSSSCG00000011250,ENSSSCG00000005394,ENSSSCG00000030626,ENSSSCG00000021493,ENSSSCG00000005199,ENSSSCG00000027439,ENSSSCG00000008486,ENSSSCG00000006878,ENSSSCG00000004643,ENSSSCG00000009491,ENSSSCG00000005217,ENSSSCG00000025876,…	ENOSF1,--,--,--,RSAD2,AGXT2,--,ACSM4,--,--,--,ALDH1L1,--,--,HAO1,GALM,DPYD,SLC27A2,TGDS,RCL1,PBLD,TAT,ECHDC2,MARC2,ASL,FAH,GSTZ1,ECHS1,--,BLVRB,ECHDC3
GO:0009607	1.88349e-06	0.00128313	5	13	response to biotic stimulus	BP	ENSSSCG00000021903,ENSSSCG00000014565,ENSSSCG00000014564,ENSSSCG00000028736,ENSSSCG00000026182	--,--,IFITM1,--,--
GO:0004252	2.0255e-06	0.00131417	16	163	serine-type endopeptidase activity	MF	ENSSSCG00000024208,ENSSSCG00000000368,ENSSSCG00000004038,ENSSSCG00000011386,ENSSSCG00000023693,ENSSSCG00000029503,ENSSSCG00000009138,ENSSSCG00000013252,ENSSSCG00000025020,ENSSSCG00000000675,ENSSSCG00000026067,ENSSSCG00000024914,ENSSSCG00000015799,ENSSSCG00000001422,ENSSSCG00000012711,ENSSSCG00000010639	--,MMP19,PLG,MST1,PROC,F7,CFI,F2,PCSK9,C1R,TMPRSS6,CFB,KLKB1,C2,F9,--
GO:0004497	2.54596e-06	0.00157676	12	89	monooxygenase activity	MF	ENSSSCG00000000046,ENSSSCG00000023472,ENSSSCG00000015268,ENSSSCG00000013842,ENSSSCG00000022970,ENSSSCG00000009151,ENSSSCG00000023320,ENSSSCG00000013372,ENSSSCG00000024778,ENSSSCG00000003893,ENSSSCG00000010780,ENSSSCG00000010488	CYP2D25,FMO3,FMO1,--,--,CYP2U1,--,TPH1,CYP4A24,CYP4A21,CYP2E1,--
GO:0005579	2.6856e-06	0.00159093	4	5	membrane attack complex	CC	ENSSSCG00000016856,ENSSSCG00000016861,ENSSSCG00000003834,ENSSSCG00000003835	C9,C6,C8B,C8A
GO:0006955	3.33821e-06	0.00189513	19	257	immune response	BP	ENSSSCG00000016856,ENSSSCG00000024682,ENSSSCG00000016861,ENSSSCG00000001341,ENSSSCG00000009882,ENSSSCG00000008977,ENSSSCG00000011038,ENSSSCG00000017704,ENSSSCG00000003834,ENSSSCG00000003835,ENSSSCG00000005211,ENSSSCG00000024161,ENSSSCG00000028758,ENSSSCG00000001229,ENSSSCG00000001394,ENSSSCG00000007642,ENSSSCG00000012970,ENSSSCG00000015652,ENSSSCG00000009881	C9,--,C6,SLA-11,OAS1,CXCL10,MRC1,CCL16,C8B,C8A,CD274,SLA-7,LBP,TMP-CH242-74M17.2,MIC-2,AZGP1,CTSW,IL10,OAS2
GO:0060337	4.09919e-06	0.00223406	4	6	type I interferon signaling pathway	BP	ENSSSCG00000010451,ENSSSCG00000010452,ENSSSCG00000010453,ENSSSCG00000010454	IFIT2,IFIT3,IFIT1,IFIT5
GO:0006749	5.35296e-06	0.00280516	7	31	glutathione metabolic process	BP	ENSSSCG00000016466,ENSSSCG00000011944,ENSSSCG00000010065,ENSSSCG00000021355,ENSSSCG00000022351,ENSSSCG00000002396,ENSSSCG00000008296	GSTK1,GSTM4,--,SOD1,GSTO1,GSTZ1,NAT8
GO:0045087	5.90521e-06	0.00297994	14	142	innate immune response	BP	ENSSSCG00000023578,ENSSSCG00000016856,ENSSSCG00000008820,ENSSSCG00000022512,ENSSSCG00000001912,ENSSSCG00000013551,ENSSSCG00000030548,ENSSSCG00000014780,ENSSSCG00000030408,ENSSSCG00000005374,ENSSSCG00000011393,ENSSSCG00000028758,ENSSSCG00000010334,ENSSSCG00000024252	ANG,C9,TEC,TRDC,PML,C3,--,TRIM21,DDX58,TRIM14,UBA7,LBP,SFTPD,MBL1
GO:0016758	6.24626e-06	0.00303947	8	42	transferase activity, transferring hexosyl groups	MF	ENSSSCG00000025835,ENSSSCG00000024213,ENSSSCG00000025786,ENSSSCG00000022724,ENSSSCG00000025226,ENSSSCG00000016312,ENSSSCG00000016309,ENSSSCG00000020765	--,--,--,--,UGT2A3,--,--,--
GO:0000975	7.08352e-06	0.00332803	5	14	regulatory region DNA binding	MF	ENSSSCG00000025716,ENSSSCG00000022547,ENSSSCG00000012853,ENSSSCG00000015782,ENSSSCG00000002002	--,--,IRF7,IRF2,IRF9
GO:0005777	8.51986e-06	0.00386944	10	67	peroxisome	CC	ENSSSCG00000022206,ENSSSCG00000016466,ENSSSCG00000015391,ENSSSCG00000013267,ENSSSCG00000021355,ENSSSCG00000027439,ENSSSCG00000009942,ENSSSCG00000013302,ENSSSCG00000022758,ENSSSCG00000011477	--,GSTK1,CROT,PEX16,SOD1,HAO1,DAO,CAT,PECR,ACOX2
GO:0042572	1.01562e-05	0.00446381	5	13	retinol metabolic process	BP	ENSSSCG00000008995,ENSSSCG00000010479,ENSSSCG00000023686,ENSSSCG00000030522,ENSSSCG00000006245	LRAT,RBP4,TTR,--,SDR16C5
GO:0005739	1.22917e-05	0.00523358	50	1102	mitochondrion	CC	ENSSSCG00000013149,ENSSSCG00000013153,ENSSSCG00000010452,ENSSSCG00000022206,ENSSSCG00000021556,ENSSSCG00000009799,ENSSSCG00000016466,ENSSSCG00000014110,ENSSSCG00000008648,ENSSSCG00000008647,ENSSSCG00000013853,ENSSSCG00000002357,ENSSSCG00000015391,ENSSSCG00000002913,ENSSSCG00000016829,ENSSSCG00000002009,ENSSSCG00000004875,ENSSSCG00000030033,ENSSSCG00000007858,ENSSSCG00000009373,ENSSSCG00000021355,…	--,--,IFIT3,--,--,DIABLO,GSTK1,DMGDH,RSAD2,CMPK2,HSH2D,ALDH6A1,CROT,PRODH2,AGXT2,PCK2,CYB5A,ACSM4,--,--,SOD1,ALDH1L1,PCCB,CRLS1,CPOX,--,--,SP140,ACADS,--,CHDH,TAT,AKR7A2,GLUD1,SORD,MARC2,--,CAT,BCO2,PECR,GSTZ1,TST,PARP9,ECHDC3,TCIRG1,SLC25A47,ACOX2,HSD17B
GO:0045071	1.27368e-05	0.00525877	6	22	negative regulation of viral genome replication	BP	ENSSSCG00000027982,ENSSSCG00000010453,ENSSSCG00000012077,ENSSSCG00000008648,ENSSSCG00000009882,ENSSSCG00000024867	ISG15,IFIT1,MX1,RSAD2,OAS1,ISG20
GO:0004029	1.45286e-05	0.00582212	6	22	aldehyde dehydrogenase (NAD) activity	MF	ENSSSCG00000028996,ENSSSCG00000002357,ENSSSCG00000006324,ENSSSCG00000030626,ENSSSCG00000023457,ENSSSCG00000028115	--,ALDH6A1,ALDH9A1,ALDH1L1,--,--
GO:0042730	1.82211e-05	0.0070932	4	7	fibrinolysis	BP	ENSSSCG00000004038,ENSSSCG00000013252,ENSSSCG00000026067,ENSSSCG00000009413	PLG,F2,TMPRSS6,CPB2
GO:0071357	2.07737e-05	0.00786228	3	3	cellular response to type I interferon	BP	ENSSSCG00000010453,ENSSSCG00000012077,ENSSSCG00000011890	IFIT1,MX1,NR1I2
GO:0032870	2.41412e-05	0.00888985	8	48	cellular response to hormone stimulus	BP	ENSSSCG00000025835,ENSSSCG00000024213,ENSSSCG00000025786,ENSSSCG00000022724,ENSSSCG00000025226,ENSSSCG00000016312,ENSSSCG00000016309,ENSSSCG00000020765	--,--,--,--,UGT2A3,--,--,--
GO:0016787	2.54669e-05	0.00913121	41	811	hydrolase activity	MF	ENSSSCG00000023578,ENSSSCG00000026721,ENSSSCG00000026336,ENSSSCG00000002826,ENSSSCG00000002825,ENSSSCG00000026255,ENSSSCG00000028127,ENSSSCG00000024208,ENSSSCG00000011171,ENSSSCG00000000368,ENSSSCG00000003582,ENSSSCG00000004038,ENSSSCG00000004596,ENSSSCG00000030408,ENSSSCG00000010944,ENSSSCG00000026847,ENSSSCG00000017416,ENSSSCG00000024476,ENSSSCG00000003463,ENSSSCG00000005398,ENSSSCG00000011895,…	ANG,RNASE4,--,--,--,--,--,--,--,MMP19,SMPDL3B,PLG,--,DDX58,FBP1,ABHD14B,DHX58,CES3,AGMAT,--,PLA1A,PROC,CASP4,F7,CFI,F2,AMDHD1,PCSK9,DPYS,--,C1R,TMPRSS6,CFB,KLKB1,C2,F9,--,--,--,PSMB8,PSMB9
GO:0004806	3.1421e-05	0.0109772	5	16	triglyceride lipase activity	MF	ENSSSCG00000002826,ENSSSCG00000002825,ENSSSCG00000021143,ENSSSCG00000004596,ENSSSCG00000024476	--,--,--,--,CES3
GO:0019941	3.67879e-05	0.0122321	3	4	modification-dependent protein catabolic process	BP	ENSSSCG00000027982,ENSSSCG00000011393,ENSSSCG00000023379	ISG15,UBA7,UBE2L6
GO:0020037	3.68084e-05	0.0122321	13	141	heme binding	MF	ENSSSCG00000000046,ENSSSCG00000004875,ENSSSCG00000013842,ENSSSCG00000012625,ENSSSCG00000022970,ENSSSCG00000009151,ENSSSCG00000005485,ENSSSCG00000023320,ENSSSCG00000024778,ENSSSCG00000013302,ENSSSCG00000003893,ENSSSCG00000010780,ENSSSCG00000010488	CYP2D25,CYB5A,--,PGRMC1,--,CYP2U1,AMBP,--,CYP4A24,CAT,CYP4A21,CYP2E1,--
GO:0008233	4.02265e-05	0.0130497	20	288	peptidase activity	MF	ENSSSCG00000024208,ENSSSCG00000011171,ENSSSCG00000000368,ENSSSCG00000004038,ENSSSCG00000023693,ENSSSCG00000014997,ENSSSCG00000029503,ENSSSCG00000009138,ENSSSCG00000013252,ENSSSCG00000025020,ENSSSCG00000000675,ENSSSCG00000026067,ENSSSCG00000024914,ENSSSCG00000015799,ENSSSCG00000001422,ENSSSCG00000012711,ENSSSCG00000001463,ENSSSCG00000010639,ENSSSCG00000028872,ENSSSCG00000001468	--,--,MMP19,PLG,PROC,CASP4,F7,CFI,F2,PCSK9,C1R,TMPRSS6,CFB,KLKB1,C2,F9,--,--,PSMB8,PSMB9
GO:0042178	4.23506e-05	0.0134192	3	4	xenobiotic catabolic process	BP	ENSSSCG00000011944,ENSSSCG00000022351,ENSSSCG00000003780	GSTM4,GSTO1,CRYZ
GO:0006869	4.82805e-05	0.0149505	8	55	lipid transport	BP	ENSSSCG00000024093,ENSSSCG00000015069,ENSSSCG00000003086,ENSSSCG00000008595,ENSSSCG00000000148,ENSSSCG00000006355,ENSSSCG00000029899,ENSSSCG00000027336	--,APOC3,--,--,--,APOA2,SIGMAR1,--
GO:0000050	5.78237e-05	0.0175077	4	10	urea cycle	BP	ENSSSCG00000027050,ENSSSCG00000007738,ENSSSCG00000004195,ENSSSCG00000012236	--,ASL,--,OTC
GO:0002474	6.18753e-05	0.0179372	4	10	antigen processing and presentation of peptide antigen via MHC class I	BP	ENSSSCG00000001341,ENSSSCG00000024161,ENSSSCG00000001229,ENSSSCG00000007642	SLA-11,SLA-7,TMP-CH242-74M17.2,AZGP1
GO:0042612	6.18753e-05	0.0179372	4	10	MHC class I protein complex	CC	ENSSSCG00000001341,ENSSSCG00000024161,ENSSSCG00000001229,ENSSSCG00000007642	SLA-11,SLA-7,TMP-CH242-74M17.2,AZGP1
GO:0071222	9.94609e-05	0.0282324	8	58	cellular response to lipopolysaccharide	BP	ENSSSCG00000008647,ENSSSCG00000008977,ENSSSCG00000011038,ENSSSCG00000017864,ENSSSCG00000000875,ENSSSCG00000028758,ENSSSCG00000015652,ENSSSCG00000013241	CMPK2,CXCL10,MRC1,--,NR1H4,LBP,IL10,NR1H3
GO:0006879	0.000106826	0.0297043	6	36	cellular iron ion homeostasis	BP	ENSSSCG00000021355,ENSSSCG00000014626,ENSSSCG00000026067,ENSSSCG00000002886,ENSSSCG00000011640,ENSSSCG00000003153	SOD1,HPX,TMPRSS6,HAMP,TF,FTL
GO:0016705	0.000128792	0.0350957	10	95	oxidoreductase activity, acting on paired donors, with incorporation or reduction of molecular oxygen	MF	ENSSSCG00000000046,ENSSSCG00000013842,ENSSSCG00000022970,ENSSSCG00000009151,ENSSSCG00000023320,ENSSSCG00000011456,ENSSSCG00000024778,ENSSSCG00000003893,ENSSSCG00000010780,ENSSSCG00000010488	CYP2D25,--,--,CYP2U1,--,CHDH,CYP4A24,CYP4A21,CYP2E1,--
GO:0008236	0.000138461	0.0369909	11	115	serine-type peptidase activity	MF	ENSSSCG00000024208,ENSSSCG00000004038,ENSSSCG00000023693,ENSSSCG00000029503,ENSSSCG00000009138,ENSSSCG00000013252,ENSSSCG00000025020,ENSSSCG00000026067,ENSSSCG00000024914,ENSSSCG00000015799,ENSSSCG00000001422	--,PLG,PROC,F7,CFI,F2,PCSK9,TMPRSS6,CFB,KLKB1,C2
GO:0004364	0.000144292	0.0378073	5	26	glutathione transferase activity	MF	ENSSSCG00000016466,ENSSSCG00000011944,ENSSSCG00000010065,ENSSSCG00000022351,ENSSSCG00000002396	GSTK1,GSTM4,--,GSTO1,GSTZ1
GO:0006958	0.000153183	0.0393795	3	6	complement activation, classical pathway	BP	ENSSSCG00000022512,ENSSSCG00000024252,ENSSSCG00000003524	TRDC,MBL1,C1QA
GO:0060621	0.000174422	0.0440093	2	2	negative regulation of cholesterol import	BP	ENSSSCG00000015069,ENSSSCG00000006355	APOC3,APOA2
GO:0005789	0.000207905	0.0515038	15	208	endoplasmic reticulum membrane	CC	ENSSSCG00000029652,ENSSSCG00000023472,ENSSSCG00000007850,ENSSSCG00000015268,ENSSSCG00000008648,ENSSSCG00000004875,ENSSSCG00000005918,ENSSSCG00000012625,ENSSSCG00000013267,ENSSSCG00000016312,ENSSSCG00000006245,ENSSSCG00000016309,ENSSSCG00000020765,ENSSSCG00000017492,ENSSSCG00000008296	TMBIM6,FMO3,ANKS4B,FMO1,RSAD2,CYB5A,DGAT1,PGRMC1,PEX16,--,SDR16C5,--,--,--,NAT8
GO:0042627	0.000259835	0.0632187	3	7	chylomicron	CC	ENSSSCG00000015069,ENSSSCG00000003086,ENSSSCG00000006355	APOC3,--,APOA2
GO:0042632	0.00027542	0.065835	6	35	cholesterol homeostasis	BP	ENSSSCG00000028350,ENSSSCG00000015069,ENSSSCG00000025020,ENSSSCG00000006355,ENSSSCG00000015105,ENSSSCG00000013241	LCAT,APOC3,PCSK9,APOA2,SLC37A4,NR1H3
GO:0042605	0.000302116	0.0709712	4	14	peptide antigen binding	MF	ENSSSCG00000001341,ENSSSCG00000024161,ENSSSCG00000001229,ENSSSCG00000007642	SLA-11,SLA-7,TMP-CH242-74M17.2,AZGP1
GO:0070328	0.000315462	0.0728502	4	14	triglyceride homeostasis	BP	ENSSSCG00000015069,ENSSSCG00000003087,ENSSSCG00000000875,ENSSSCG00000013241	APOC3,APOC4,NR1H4,NR1H3
GO:0030170	0.000330283	0.0750018	7	51	pyridoxal phosphate binding	MF	ENSSSCG00000008948,ENSSSCG00000016829,ENSSSCG00000029945,ENSSSCG00000021493,ENSSSCG00000002736,ENSSSCG00000010826,ENSSSCG00000003744	ALB,AGXT2,--,--,TAT,MARC2,--
GO:0004771	0.000337411	0.0753644	3	6	sterol esterase activity	MF	ENSSSCG00000002826,ENSSSCG00000002825,ENSSSCG00000024476	--,--,CES3
GO:0050660	0.000350183	0.0760184	8	66	flavin adenine dinucleotide binding	MF	ENSSSCG00000023472,ENSSSCG00000015268,ENSSSCG00000006878,ENSSSCG00000009916,ENSSSCG00000013729,ENSSSCG00000011456,ENSSSCG00000011477,ENSSSCG00000010723	FMO3,FMO1,DPYD,ACADS,--,CHDH,ACOX2,ACADSB
GO:0050479	0.000351498	0.0760184	2	2	glyceryl-ether monooxygenase activity	MF	ENSSSCG00000015356,ENSSSCG00000029001	--,--
GO:0030212	0.000373896	0.079599	3	6	hyaluronan metabolic process	BP	ENSSSCG00000028870,ENSSSCG00000011450,ENSSSCG00000011451	--,ITIH1,ITIH3
GO:0042157	0.00039388	0.0825633	4	16	lipoprotein metabolic process	BP	ENSSSCG00000015069,ENSSSCG00000000148,ENSSSCG00000025020,ENSSSCG00000006355	APOC3,--,PCSK9,APOA2
GO:0052697	0.00040114	0.0828111	3	7	xenobiotic glucuronidation	BP	ENSSSCG00000016312,ENSSSCG00000016309,ENSSSCG00000020765	--,--,--
GO:0004375	0.000431779	0.0878059	2	2	glycine dehydrogenase (decarboxylating) activity	MF	ENSSSCG00000005199,ENSSSCG00000023898	--,--
GO:0019885	0.000475255	0.0946656	3	7	antigen processing and presentation of endogenous peptide antigen via MHC class I	BP	ENSSSCG00000014172,ENSSSCG00000027860,ENSSSCG00000025593	--,--,--
GO:0051289	0.000479407	0.0946656	5	28	protein homotetramerization	BP	ENSSSCG00000010944,ENSSSCG00000001652,ENSSSCG00000010275,ENSSSCG00000013302,ENSSSCG00000003780	FBP1,GNMT,PCBD1,CAT,CRYZ
GO:0015721	0.000501507	0.0976147	4	16	bile acid and bile salt transport	BP	ENSSSCG00000002313,ENSSSCG00000029434,ENSSSCG00000009919,ENSSSCG00000014851	--,SLC10A5,HNF1A,SLCO2B1
GO:0042450	0.000528694	0.100794	2	2	arginine biosynthetic process via ornithine	BP	ENSSSCG00000007738,ENSSSCG00000012236	ASL,OTC
GO:0016042	0.000532638	0.100794	7	58	lipid catabolic process	BP	ENSSSCG00000002826,ENSSSCG00000002825,ENSSSCG00000026255,ENSSSCG00000015069,ENSSSCG00000024476,ENSSSCG00000010291,ENSSSCG00000016192	--,--,--,APOC3,CES3,PLA2G12B,--
GO:0006953	0.000569323	0.106261	3	9	acute-phase response	BP	ENSSSCG00000011799,ENSSSCG00000013252,ENSSSCG00000028758	AHSG,F2,LBP
GO:0036094	0.00057791	0.106406	3	9	small molecule binding	MF	ENSSSCG00000005485,ENSSSCG00000010479,ENSSSCG00000023686	AMBP,RBP4,TTR
GO:0031090	0.000590514	0.107277	4	15	organelle membrane	CC	ENSSSCG00000023472,ENSSSCG00000015268,ENSSSCG00000004875,ENSSSCG00000012625	FMO3,FMO1,CYB5A,PGRMC1
GO:0042738	0.000637683	0.114321	5	28	exogenous drug catabolic process	BP	ENSSSCG00000000046,ENSSSCG00000009151,ENSSSCG00000011890,ENSSSCG00000010780,ENSSSCG00000010488	CYP2D25,CYP2U1,NR1I2,CYP2E1,--
GO:0008203	0.000676797	0.119758	5	29	cholesterol metabolic process	BP	ENSSSCG00000028350,ENSSSCG00000009919,ENSSSCG00000025020,ENSSSCG00000006355,ENSSSCG00000013302	LCAT,HNF1A,PCSK9,APOA2,CAT
GO:0004869	0.000697067	0.119927	4	23	cysteine-type endopeptidase inhibitor activity	MF	ENSSSCG00000022770,ENSSSCG00000011799,ENSSSCG00000011800,ENSSSCG00000011802	SPP2,AHSG,FETUB,--
GO:0046500	0.000712754	0.119927	2	2	S-adenosylmethionine metabolic process	BP	ENSSSCG00000014111,ENSSSCG00000001652	BHMT2,GNMT
GO:0006309	0.000733093	0.119927	3	9	apoptotic DNA fragmentation	BP	ENSSSCG00000026532,ENSSSCG00000021355,ENSSSCG00000028970	DNASE2B,SOD1,--
GO:0006562	0.000735394	0.119927	2	2	proline catabolic process	BP	ENSSSCG00000002913,ENSSSCG00000009942	PRODH2,DAO
GO:0016712	0.000738245	0.119927	5	29	oxidoreductase activity, acting on paired donors, with incorporation or reduction of molecular oxygen, reduced flavin or flavoprotein as one donor, and incorporation of one atom of oxygen	MF	ENSSSCG00000000046,ENSSSCG00000009151,ENSSSCG00000023320,ENSSSCG00000010780,ENSSSCG00000010488	CYP2D25,CYP2U1,--,CYP2E1,--
GO:0001730	0.000747149	0.119927	2	2	2'-5'-oligoadenylate synthetase activity	MF	ENSSSCG00000009882,ENSSSCG00000009881	OAS1,OAS2
GO:0006210	0.000751357	0.119927	2	2	thymine catabolic process	BP	ENSSSCG00000002357,ENSSSCG00000006878	ALDH6A1,DPYD
GO:0006208	0.000758341	0.119927	2	2	pyrimidine nucleobase catabolic process	BP	ENSSSCG00000006878,ENSSSCG00000006040	DPYD,DPYS
GO:0006212	0.000758341	0.119927	2	2	uracil catabolic process	BP	ENSSSCG00000006878,ENSSSCG00000006040	DPYD,DPYS
GO:0010903	0.000774572	0.119927	2	3	negative regulation of very-low-density lipoprotein particle remodeling	BP	ENSSSCG00000015069,ENSSSCG00000006355	APOC3,APOA2
GO:0070653	0.000774572	0.119927	2	3	high-density lipoprotein particle receptor binding	MF	ENSSSCG00000015069,ENSSSCG00000006355	APOC3,APOA2
GO:0001895	0.000795627	0.12115	4	17	retina homeostasis	BP	ENSSSCG00000008948,ENSSSCG00000021355,ENSSSCG00000007642,ENSSSCG00000011640	ALB,SOD1,AZGP1,TF
GO:0043085	0.000800256	0.12115	5	34	positive regulation of catalytic activity	BP	ENSSSCG00000003086,ENSSSCG00000021355,ENSSSCG00000001858,ENSSSCG00000015105,ENSSSCG00000012934	--,SOD1,CIB1,SLC37A4,--
GO:0007596	0.000868194	0.129991	5	29	blood coagulation	BP	ENSSSCG00000004038,ENSSSCG00000023693,ENSSSCG00000029503,ENSSSCG00000013252,ENSSSCG00000012711	PLG,PROC,F7,F2,F9
GO:0055102	0.000961551	0.142404	2	3	lipase inhibitor activity	MF	ENSSSCG00000015069,ENSSSCG00000006355	APOC3,APOA2
GO:0005960	0.000997373	0.145547	2	3	glycine cleavage complex	CC	ENSSSCG00000005199,ENSSSCG00000023898	--,--
GO:0034361	0.00100414	0.145547	3	10	very-low-density lipoprotein particle	CC	ENSSSCG00000015069,ENSSSCG00000003087,ENSSSCG00000006355	APOC3,APOC4,APOA2
GO:0005506	0.00104259	0.149529	11	147	iron ion binding	MF	ENSSSCG00000000046,ENSSSCG00000015356,ENSSSCG00000013842,ENSSSCG00000022970,ENSSSCG00000009151,ENSSSCG00000023320,ENSSSCG00000013372,ENSSSCG00000024778,ENSSSCG00000003893,ENSSSCG00000010780,ENSSSCG00000010488	CYP2D25,--,--,--,CYP2U1,--,TPH1,CYP4A24,CYP4A21,CYP2E1,--
GO:0001758	0.00108764	0.1534	3	9	retinal dehydrogenase activity	MF	ENSSSCG00000028996,ENSSSCG00000023457,ENSSSCG00000028115	--,--,--
GO:0032689	0.0010921	0.1534	4	18	negative regulation of interferon-gamma production	BP	ENSSSCG00000005211,ENSSSCG00000000875,ENSSSCG00000025560,ENSSSCG00000015652	CD274,NR1H4,PGLYRP2,IL10
GO:0006641	0.00111043	0.154384	4	18	triglyceride metabolic process	BP	ENSSSCG00000015069,ENSSSCG00000025020,ENSSSCG00000013302,ENSSSCG00000015105	APOC3,PCSK9,CAT,SLC37A4
GO:0034364	0.00116788	0.160731	3	12	high-density lipoprotein particle	CC	ENSSSCG00000028350,ENSSSCG00000003087,ENSSSCG00000006355	LCAT,APOC4,APOA2
GO:0019825	0.00124197	0.169219	5	35	oxygen binding	MF	ENSSSCG00000000046,ENSSSCG00000008948,ENSSSCG00000009151,ENSSSCG00000010780,ENSSSCG00000010488	CYP2D25,ALB,CYP2U1,CYP2E1,--
GO:0034190	0.00125978	0.169946	2	3	apolipoprotein receptor binding	MF	ENSSSCG00000025020,ENSSSCG00000006355	PCSK9,APOA2
GO:0006508	0.00127942	0.170903	26	552	proteolysis	BP	ENSSSCG00000024208,ENSSSCG00000011171,ENSSSCG00000000368,ENSSSCG00000004038,ENSSSCG00000011386,ENSSSCG00000014172,ENSSSCG00000027860,ENSSSCG00000023693,ENSSSCG00000014997,ENSSSCG00000029503,ENSSSCG00000009138,ENSSSCG00000013252,ENSSSCG00000025020,ENSSSCG00000000675,ENSSSCG00000026067,ENSSSCG00000024914,ENSSSCG00000015799,ENSSSCG00000001422,ENSSSCG00000012970,ENSSSCG00000012711,ENSSSCG00000029717,…	--,--,MMP19,PLG,MST1,--,--,PROC,CASP4,F7,CFI,F2,PCSK9,C1R,TMPRSS6,CFB,KLKB1,C2,CTSW,F9,--,--,--,PSMB8,PSMB9,CPB2
GO:0042742	0.00139109	0.1838	6	62	defense response to bacterium	BP	ENSSSCG00000027982,ENSSSCG00000022512,ENSSSCG00000000875,ENSSSCG00000009240,ENSSSCG00000002886,ENSSSCG00000015652	ISG15,TRDC,NR1H4,PLAC8,HAMP,IL10
GO:0005319	0.00140295	0.1838	3	11	lipid transporter activity	MF	ENSSSCG00000024093,ENSSSCG00000008595,ENSSSCG00000006355	--,--,APOA2
GO:0034375	0.00148195	0.1923	3	11	high-density lipoprotein particle remodeling	BP	ENSSSCG00000028350,ENSSSCG00000015069,ENSSSCG00000006355	LCAT,APOC3,APOA2
GO:0008374	0.00151856	0.195193	3	9	O-acyltransferase activity	MF	ENSSSCG00000008995,ENSSSCG00000028350,ENSSSCG00000005918	LRAT,LCAT,DGAT1
GO:0016627	0.00155333	0.195282	5	35	oxidoreductase activity, acting on the CH-CH group of donors	MF	ENSSSCG00000006878,ENSSSCG00000009916,ENSSSCG00000013729,ENSSSCG00000011477,ENSSSCG00000010723	DPYD,ACADS,--,ACOX2,ACADSB
GO:0006546	0.00156832	0.195282	2	3	glycine catabolic process	BP	ENSSSCG00000005199,ENSSSCG00000023898	--,--
GO:0004654	0.00157365	0.195282	2	3	polyribonucleotide nucleotidyltransferase activity	MF	ENSSSCG00000022880,ENSSSCG00000008399	--,--
GO:0010989	0.00157659	0.195282	2	3	negative regulation of low-density lipoprotein particle clearance	BP	ENSSSCG00000015069,ENSSSCG00000025020	APOC3,PCSK9
GO:0044130	0.00166381	0.204229	3	10	negative regulation of growth of symbiont in host	BP	ENSSSCG00000028758,ENSSSCG00000024252,ENSSSCG00000015652	LBP,MBL1,IL10
GO:0016594	0.00173831	0.211468	3	10	glycine binding	MF	ENSSSCG00000001652,ENSSSCG00000005199,ENSSSCG00000023898	GNMT,--,--
GO:0009749	0.00183003	0.220656	4	21	response to glucose	BP	ENSSSCG00000009919,ENSSSCG00000006355,ENSSSCG00000015105,ENSSSCG00000001089	HNF1A,APOA2,SLC37A4,GPLD1
GO:0055088	0.00187529	0.223508	5	34	lipid homeostasis	BP	ENSSSCG00000013729,ENSSSCG00000011477,ENSSSCG00000010723,ENSSSCG00000013241,ENSSSCG00000017932	--,ACOX2,ACADSB,NR1H3,ASGR2
GO:0006520	0.00190996	0.223508	4	21	cellular amino acid metabolic process	BP	ENSSSCG00000002736,ENSSSCG00000010368,ENSSSCG00000007738,ENSSSCG00000012236	TAT,GLUD1,ASL,OTC
GO:0006805	0.00191588	0.223508	5	36	xenobiotic metabolic process	BP	ENSSSCG00000000046,ENSSSCG00000009151,ENSSSCG00000011890,ENSSSCG00000010780,ENSSSCG00000010488	CYP2D25,CYP2U1,NR1I2,CYP2E1,--
GO:0042296	0.0019193	0.223508	2	3	ISG15 transferase activity	MF	ENSSSCG00000030548,ENSSSCG00000023379	--,UBE2L6
GO:0003995	0.00195896	0.226193	4	21	acyl-CoA dehydrogenase activity	MF	ENSSSCG00000009916,ENSSSCG00000013729,ENSSSCG00000011477,ENSSSCG00000010723	ACADS,--,ACOX2,ACADSB
GO:0042406	0.00220445	0.245611	2	3	extrinsic component of endoplasmic reticulum membrane	CC	ENSSSCG00000025964,ENSSSCG00000001912	TOR1A,PML
GO:0033300	0.00223189	0.245611	2	3	dehydroascorbic acid transporter activity	MF	ENSSSCG00000020927,ENSSSCG00000026423	SLC2A2,SLC23A1
GO:0070837	0.00223189	0.245611	2	3	dehydroascorbic acid transport	BP	ENSSSCG00000020927,ENSSSCG00000026423	SLC2A2,SLC23A1
GO:0033528	0.00223491	0.245611	2	3	S-methylmethionine cycle	BP	ENSSSCG00000014108,ENSSSCG00000014111	--,BHMT2
GO:0047150	0.00223491	0.245611	2	3	betaine-homocysteine S-methyltransferase activity	MF	ENSSSCG00000014108,ENSSSCG00000014111	--,BHMT2
GO:1900245	0.00223529	0.245611	2	3	positive regulation of MDA-5 signaling pathway	BP	ENSSSCG00000009720,ENSSSCG00000017416	DDX60,DHX58
GO:0045861	0.00231816	0.25268	3	11	negative regulation of proteolysis	BP	ENSSSCG00000011802,ENSSSCG00000013252,ENSSSCG00000013241	--,F2,NR1H3
GO:0019464	0.00248997	0.269253	2	4	glycine decarboxylation via glycine cleavage system	BP	ENSSSCG00000005199,ENSSSCG00000023898	--,--
GO:0034366	0.0026333	0.281231	2	5	spherical high-density lipoprotein particle	CC	ENSSSCG00000015069,ENSSSCG00000006355	APOC3,APOA2
GO:0052689	0.00264203	0.281231	4	24	carboxylic ester hydrolase activity	MF	ENSSSCG00000028127,ENSSSCG00000021143,ENSSSCG00000004596,ENSSSCG00000011895	--,--,--,PLA1A
GO:0015197	0.0027021	0.285397	2	4	peptide transporter activity	MF	ENSSSCG00000025593,ENSSSCG00000025618	--,TAP1
GO:0032469	0.00282791	0.296386	2	4	endoplasmic reticulum calcium ion homeostasis	BP	ENSSSCG00000029652,ENSSSCG00000001912	TMBIM6,PML
GO:0003950	0.00288563	0.300128	4	23	NAD+ ADP-ribosyltransferase activity	MF	ENSSSCG00000016502,ENSSSCG00000022216,ENSSSCG00000011874,ENSSSCG00000027709	--,--,PARP14,PARP9
GO:0005102	0.00294452	0.303932	14	254	receptor binding	MF	ENSSSCG00000023578,ENSSSCG00000001341,ENSSSCG00000016466,ENSSSCG00000015391,ENSSSCG00000006736,ENSSSCG00000011802,ENSSSCG00000027439,ENSSSCG00000013252,ENSSSCG00000028758,ENSSSCG00000009942,ENSSSCG00000013302,ENSSSCG00000022758,ENSSSCG00000011933,ENSSSCG00000011477	ANG,SLA-11,GSTK1,CROT,CD2,--,HAO1,F2,LBP,DAO,CAT,PECR,NECTIN3,ACOX2
GO:0006643	0.0031198	0.319603	2	4	membrane lipid metabolic process	BP	ENSSSCG00000015356,ENSSSCG00000029001	--,--
GO:0016620	0.00331167	0.336728	4	24	oxidoreductase activity, acting on the aldehyde or oxo group of donors, NAD or NADP as acceptor	MF	ENSSSCG00000002357,ENSSSCG00000006324,ENSSSCG00000030626,ENSSSCG00000023457	ALDH6A1,ALDH9A1,ALDH1L1,--
GO:0046849	0.00334525	0.337623	3	13	bone remodeling	BP	ENSSSCG00000022770,ENSSSCG00000013372,ENSSSCG00000006532	SPP2,TPH1,--
GO:0016813	0.00344964	0.345598	2	4	hydrolase activity, acting on carbon-nitrogen (but not peptide) bonds, in linear amidines	MF	ENSSSCG00000003463,ENSSSCG00000004195	AGMAT,--
GO:0043691	0.00359464	0.357496	3	13	reverse cholesterol transport	BP	ENSSSCG00000028350,ENSSSCG00000009919,ENSSSCG00000006355	LCAT,HNF1A,APOA2
GO:0042246	0.00368708	0.364033	2	4	tissue regeneration	BP	ENSSSCG00000008820,ENSSSCG00000004038	TEC,PLG
GO:0017144	0.00375152	0.36773	3	12	drug metabolic process	BP	ENSSSCG00000023472,ENSSSCG00000015268,ENSSSCG00000010780	FMO3,FMO1,CYP2E1
GO:0003727	0.00398423	0.387751	4	26	single-stranded RNA binding	MF	ENSSSCG00000010454,ENSSSCG00000009720,ENSSSCG00000030408,ENSSSCG00000017416	IFIT5,DDX60,DDX58,DHX58
GO:0015908	0.00429423	0.414956	3	14	fatty acid transport	BP	ENSSSCG00000015391,ENSSSCG00000004643,ENSSSCG00000009919	CROT,SLC27A2,HNF1A
GO:0008395	0.00435848	0.415269	4	27	steroid hydroxylase activity	MF	ENSSSCG00000000046,ENSSSCG00000009151,ENSSSCG00000010780,ENSSSCG00000010488	CYP2D25,CYP2U1,CYP2E1,--
GO:0008898	0.00438835	0.415269	2	4	S-adenosylmethionine-homocysteine S-methyltransferase activity	MF	ENSSSCG00000014108,ENSSSCG00000014111	--,BHMT2
GO:0032480	0.00438889	0.415269	2	4	negative regulation of type I interferon production	BP	ENSSSCG00000022011,ENSSSCG00000017416	NMI,DHX58
GO:0009925	0.00445202	0.418336	3	13	basal plasma membrane	CC	ENSSSCG00000016633,ENSSSCG00000026423,ENSSSCG00000011640	MET,SLC23A1,TF
GO:0016740	0.00466203	0.434362	26	576	transferase activity	MF	ENSSSCG00000008820,ENSSSCG00000012070,ENSSSCG00000016459,ENSSSCG00000014108,ENSSSCG00000024351,ENSSSCG00000014111,ENSSSCG00000009882,ENSSSCG00000015391,ENSSSCG00000003130,ENSSSCG00000005918,ENSSSCG00000029945,ENSSSCG00000024213,ENSSSCG00000011250,ENSSSCG00000025786,ENSSSCG00000025770,ENSSSCG00000001652,ENSSSCG00000021493,ENSSSCG00000016312,ENSSSCG00000022351,ENSSSCG00000000133,ENSSSCG00000025836,…	TEC,B3GALT5,EPHA1,--,--,BHMT2,OAS1,CROT,SULT2A1,DGAT1,--,--,--,--,ST6GAL1,GNMT,--,--,GSTO1,TST,SULT1C4,--,NEK6,MAT1A,OTC,OAS2
GO:0002740	0.00468633	0.434362	2	5	negative regulation of cytokine secretion involved in immune response	BP	ENSSSCG00000006355,ENSSSCG00000015652	APOA2,IL10
GO:0051603	0.00473644	0.43604	5	46	proteolysis involved in cellular protein catabolic process	BP	ENSSSCG00000011171,ENSSSCG00000012970,ENSSSCG00000001463,ENSSSCG00000028872,ENSSSCG00000001468	--,CTSW,--,PSMB8,PSMB9
GO:0015833	0.004939	0.451636	2	5	peptide transport	BP	ENSSSCG00000025593,ENSSSCG00000025618	--,TAP1
GO:0005581	0.0049975	0.453939	5	44	collagen trimer	CC	ENSSSCG00000023517,ENSSSCG00000029324,ENSSSCG00000010334,ENSSSCG00000024252,ENSSSCG00000003524	--,--,SFTPD,MBL1,C1QA
GO:0071944	0.00505663	0.4547	5	46	cell periphery	CC	ENSSSCG00000010456,ENSSSCG00000017280,ENSSSCG00000001858,ENSSSCG00000000252,ENSSSCG00000013556	PANK1,ICAM2,CIB1,KRT8,ADGRE1
GO:0050830	0.00507262	0.4547	4	30	defense response to Gram-positive bacterium	BP	ENSSSCG00000023578,ENSSSCG00000025560,ENSSSCG00000028758,ENSSSCG00000024252	ANG,PGLYRP2,LBP,MBL1
GO:0005507	0.00511787	0.455758	5	48	copper ion binding	MF	ENSSSCG00000023578,ENSSSCG00000017383,ENSSSCG00000026414,ENSSSCG00000021355,ENSSSCG00000012934	ANG,AOC3,ATOX1,SOD1,--
GO:0006898	0.00536571	0.474726	6	63	receptor-mediated endocytosis	BP	ENSSSCG00000024682,ENSSSCG00000022512,ENSSSCG00000011038,ENSSSCG00000009138,ENSSSCG00000017920,ENSSSCG00000006455	--,TRDC,MRC1,CFI,CXCL16,CD5L
GO:0003725	0.00547345	0.481134	5	42	double-stranded RNA binding	MF	ENSSSCG00000009882,ENSSSCG00000009720,ENSSSCG00000030408,ENSSSCG00000017416,ENSSSCG00000009881	OAS1,DDX60,DDX58,DHX58,OAS2
GO:0000738	0.00572171	0.498624	2	5	DNA catabolic process, exonucleolytic	BP	ENSSSCG00000011358,ENSSSCG00000024867	TREX1,ISG20
GO:0006094	0.00577266	0.498624	3	15	gluconeogenesis	BP	ENSSSCG00000010944,ENSSSCG00000002009,ENSSSCG00000010479	FBP1,PCK2,RBP4
GO:0005783	0.00580957	0.498624	23	514	endoplasmic reticulum	CC	ENSSSCG00000029652,ENSSSCG00000025964,ENSSSCG00000008948,ENSSSCG00000015356,ENSSSCG00000029001,ENSSSCG00000020679,ENSSSCG00000023472,ENSSSCG00000015268,ENSSSCG00000008648,ENSSSCG00000024422,ENSSSCG00000017383,ENSSSCG00000002476,ENSSSCG00000004875,ENSSSCG00000005918,ENSSSCG00000012625,ENSSSCG00000013267,ENSSSCG00000023693,ENSSSCG00000001858,ENSSSCG00000025020,ENSSSCG00000016192,ENSSSCG00000009393,…	TMBIM6,TOR1A,ALB,--,--,--,FMO3,FMO1,RSAD2,--,AOC3,SERPINA1,CYB5A,DGAT1,PGRMC1,PEX16,PROC,CIB1,PCSK9,--,EBPL,CYP2E1,CREB3L3
GO:0032727	0.00583521	0.498624	2	5	positive regulation of interferon-alpha production	BP	ENSSSCG00000030408,ENSSSCG00000012853	DDX58,IRF7
GO:0034379	0.0058554	0.498624	2	5	very-low-density lipoprotein particle assembly	BP	ENSSSCG00000015069,ENSSSCG00000005918	APOC3,DGAT1
GO:0051923	0.0060837	0.514847	2	5	sulfation	BP	ENSSSCG00000003130,ENSSSCG00000025836	SULT2A1,SULT1C4
GO:0006544	0.00644099	0.541719	2	5	glycine metabolic process	BP	ENSSSCG00000014110,ENSSSCG00000021493	DMGDH,--
GO:0047961	0.00668198	0.55854	2	6	glycine N-acyltransferase activity	MF	ENSSSCG00000013149,ENSSSCG00000013153	--,--
GO:0004866	0.00673604	0.559626	3	17	endopeptidase inhibitor activity	MF	ENSSSCG00000013551,ENSSSCG00000005512,ENSSSCG00000001427	C3,C5,C4A
GO:0071353	0.00724903	0.598594	3	15	cellular response to interleukin-4	BP	ENSSSCG00000001912,ENSSSCG00000011038,ENSSSCG00000017864	PML,MRC1,--
GO:0006111	0.00738939	0.606509	2	6	regulation of gluconeogenesis	BP	ENSSSCG00000010944,ENSSSCG00000001652	FBP1,GNMT
GO:0010719	0.0081774	0.665071	3	16	negative regulation of epithelial to mesenchymal transition	BP	ENSSSCG00000025876,ENSSSCG00000006530,ENSSSCG00000007114	PBLD,EFNA1,FOXA2
GO:0020027	0.00820051	0.665071	2	6	hemoglobin metabolic process	BP	ENSSSCG00000014626,ENSSSCG00000013302	HPX,CAT
GO:0042593	0.00827092	0.666812	6	68	glucose homeostasis	BP	ENSSSCG00000009882,ENSSSCG00000010479,ENSSSCG00000000875,ENSSSCG00000009919,ENSSSCG00000015105,ENSSSCG00000007710	OAS1,RBP4,NR1H4,HNF1A,SLC37A4,MLXIPL
GO:0005537	0.00839577	0.672896	2	6	mannose binding	MF	ENSSSCG00000011038,ENSSSCG00000024252	MRC1,MBL1
GO:0030151	0.00867277	0.691032	2	6	molybdenum ion binding	MF	ENSSSCG00000010826,ENSSSCG00000003744	MARC2,--
GO:0010818	0.00907953	0.719236	2	7	T cell chemotaxis	BP	ENSSSCG00000008977,ENSSSCG00000017920	CXCL10,CXCL16
GO:0032757	0.00965071	0.760063	3	17	positive regulation of interleukin-8 production	BP	ENSSSCG00000030408,ENSSSCG00000028758,ENSSSCG00000010375	DDX58,LBP,GDF2
GO:0042574	0.00998582	0.777654	2	6	retinal metabolic process	BP	ENSSSCG00000006245,ENSSSCG00000015039	SDR16C5,BCO2
GO:0030195	0.00998822	0.777654	2	6	negative regulation of blood coagulation	BP	ENSSSCG00000011802,ENSSSCG00000023693	--,PROC
GO:0035457	0.0102929	0.787438	2	6	cellular response to interferon-alpha	BP	ENSSSCG00000010451,ENSSSCG00000010452	IFIT2,IFIT3
GO:0070327	0.0103357	0.787438	2	7	thyroid hormone transport	BP	ENSSSCG00000012547,ENSSSCG00000023686	SERPINA7,TTR
GO:2000188	0.0104032	0.787438	2	6	regulation of cholesterol homeostasis	BP	ENSSSCG00000000875,ENSSSCG00000013241	NR1H4,NR1H3
GO:0006082	0.0104435	0.787438	2	6	organic acid metabolic process	BP	ENSSSCG00000015268,ENSSSCG00000009151	FMO1,CYP2U1
GO:0030277	0.0104729	0.787438	2	6	maintenance of gastrointestinal epithelium	BP	ENSSSCG00000010479,ENSSSCG00000025876	RBP4,PBLD
GO:0008289	0.0105325	0.787438	6	82	lipid binding	MF	ENSSSCG00000015069,ENSSSCG00000012625,ENSSSCG00000000148,ENSSSCG00000028758,ENSSSCG00000006355,ENSSSCG00000008214	APOC3,PGRMC1,--,LBP,APOA2,FABP1
GO:1900246	0.0105588	0.787438	2	6	positive regulation of RIG-I signaling pathway	BP	ENSSSCG00000009720,ENSSSCG00000017416	DDX60,DHX58
GO:0007599	0.0105762	0.787438	2	6	hemostasis	BP	ENSSSCG00000004038,ENSSSCG00000013252	PLG,F2
GO:0005839	0.0107937	0.799265	3	22	proteasome core complex	CC	ENSSSCG00000001463,ENSSSCG00000028872,ENSSSCG00000001468	--,PSMB8,PSMB9
GO:0016324	0.01172	0.851993	8	122	apical plasma membrane	CC	ENSSSCG00000029256,ENSSSCG00000028484,ENSSSCG00000020927,ENSSSCG00000016174,ENSSSCG00000026423,ENSSSCG00000010543,ENSSSCG00000011640,ENSSSCG00000012890	AKR1A1,CLDN1,SLC2A2,FN1,SLC23A1,ABCC2,TF,TCIRG1
GO:0032311	0.0120639	0.851993	1	1	angiogenin-PRI complex	CC	ENSSSCG00000023578	ANG
GO:0032431	0.0120639	0.851993	1	1	activation of phospholipase A2 activity	BP	ENSSSCG00000023578	ANG
GO:0002020	0.0121454	0.851993	5	56	protease binding	MF	ENSSSCG00000030658,ENSSSCG00000002476,ENSSSCG00000015493,ENSSSCG00000002481,ENSSSCG00000016174	SERPINF2,SERPINA1,SERPINC1,SERPINA5,FN1
GO:0006526	0.0122132	0.851993	2	7	arginine biosynthetic process	BP	ENSSSCG00000027050,ENSSSCG00000007738	--,ASL
GO:0032375	0.0122781	0.851993	1	1	negative regulation of cholesterol transport	BP	ENSSSCG00000006355	APOA2
GO:0060695	0.0122781	0.851993	1	1	negative regulation of cholesterol transporter activity	BP	ENSSSCG00000006355	APOA2
GO:0004298	0.0123545	0.851993	3	23	threonine-type endopeptidase activity	MF	ENSSSCG00000001463,ENSSSCG00000028872,ENSSSCG00000001468	--,PSMB8,PSMB9
GO:0032967	0.0123694	0.851993	2	7	positive regulation of collagen biosynthetic process	BP	ENSSSCG00000030658,ENSSSCG00000013252	SERPINF2,F2
GO:0034760	0.0124914	0.851993	1	1	negative regulation of iron ion transmembrane transport	BP	ENSSSCG00000002886	HAMP
GO:0097690	0.0124914	0.851993	1	1	iron channel inhibitor activity	MF	ENSSSCG00000002886	HAMP
GO:0052890	0.0125569	0.851993	3	19	oxidoreductase activity, acting on the CH-CH group of donors, with a flavin as acceptor	MF	ENSSSCG00000013729,ENSSSCG00000011477,ENSSSCG00000010723	--,ACOX2,ACADSB
GO:0019428	0.0134041	0.851993	1	1	allantoin biosynthetic process	BP	ENSSSCG00000009316	URAD
GO:0015680	0.0138874	0.851993	1	1	intracellular copper ion transport	BP	ENSSSCG00000026414	ATOX1
GO:0008508	0.0138984	0.851993	2	8	bile acid:sodium symporter activity	MF	ENSSSCG00000002313,ENSSSCG00000029434	--,SLC10A5
GO:0055089	0.0139112	0.851993	2	7	fatty acid homeostasis	BP	ENSSSCG00000005918,ENSSSCG00000000875	DGAT1,NR1H4
GO:0001948	0.0140437	0.851993	4	37	glycoprotein binding	MF	ENSSSCG00000025652,ENSSSCG00000002476,ENSSSCG00000029503,ENSSSCG00000007642	--,SERPINA1,F7,AZGP1
GO:0010987	0.014161	0.851993	1	1	negative regulation of high-density lipoprotein particle clearance	BP	ENSSSCG00000015069	APOC3
GO:0045833	0.014161	0.851993	1	1	negative regulation of lipid metabolic process	BP	ENSSSCG00000015069	APOC3
GO:0032897	0.0142721	0.851993	2	7	negative regulation of viral transcription	BP	ENSSSCG00000014780,ENSSSCG00000005374	TRIM21,TRIM14
GO:0006537	0.0142906	0.851993	2	7	glutamate biosynthetic process	BP	ENSSSCG00000027439,ENSSSCG00000000401	HAO1,--
GO:0004499	0.0143075	0.851993	2	7	N,N-dimethylaniline monooxygenase activity	MF	ENSSSCG00000023472,ENSSSCG00000015268	FMO3,FMO1
GO:0019782	0.0144663	0.851993	1	1	ISG15 activating enzyme activity	MF	ENSSSCG00000011393	UBA7
GO:0005605	0.014851	0.851993	2	8	basal lamina	CC	ENSSSCG00000023578,ENSSSCG00000016174	ANG,FN1
GO:0016064	0.0150172	0.851993	2	8	immunoglobulin mediated immune response	BP	ENSSSCG00000012853,ENSSSCG00000001427	IRF7,C4A
GO:0046889	0.0151039	0.851993	2	8	positive regulation of lipid biosynthetic process	BP	ENSSSCG00000009225,ENSSSCG00000007710	HSD17B13,MLXIPL
GO:0042602	0.0156938	0.851993	1	1	riboflavin reductase (NADPH) activity	MF	ENSSSCG00000021067	BLVRB
GO:0033539	0.0159681	0.851993	3	21	fatty acid beta-oxidation using acyl-CoA dehydrogenase	BP	ENSSSCG00000013729,ENSSSCG00000011477,ENSSSCG00000010723	--,ACOX2,ACADSB
GO:0006302	0.0164964	0.851993	4	37	double-strand break repair	BP	ENSSSCG00000005724,ENSSSCG00000021355,ENSSSCG00000011876,ENSSSCG00000027709	SETX,SOD1,DTX3L,PARP9
GO:0050728	0.0165263	0.851993	5	58	negative regulation of inflammatory response	BP	ENSSSCG00000003582,ENSSSCG00000023693,ENSSSCG00000000875,ENSSSCG00000015652,ENSSSCG00000013241	SMPDL3B,PROC,NR1H4,IL10,NR1H3
GO:0050873	0.0167269	0.851993	3	22	brown fat cell differentiation	BP	ENSSSCG00000002357,ENSSSCG00000013514,ENSSSCG00000009240	ALDH6A1,LRG1,PLAC8
GO:0008392	0.0167369	0.851993	3	22	arachidonic acid epoxygenase activity	MF	ENSSSCG00000000046,ENSSSCG00000010780,ENSSSCG00000010488	CYP2D25,CYP2E1,--
GO:0005811	0.0168148	0.851993	4	38	lipid particle	CC	ENSSSCG00000008648,ENSSSCG00000001989,ENSSSCG00000024493,ENSSSCG00000009225	RSAD2,CIDEB,HSD17B11,HSD17B13
GO:2000256	0.0172969	0.851993	1	1	positive regulation of male germ cell proliferation	BP	ENSSSCG00000001858	CIB1
GO:0018003	0.0175817	0.851993	1	1	peptidyl-lysine N6-acetylation	BP	ENSSSCG00000008296	NAT8
GO:0047198	0.0175817	0.851993	1	1	cysteine-S-conjugate N-acetyltransferase activity	MF	ENSSSCG00000008296	NAT8
GO:0060389	0.0176073	0.851993	2	8	pathway-restricted SMAD protein phosphorylation	BP	ENSSSCG00000008345,ENSSSCG00000010375	BMP10,GDF2
GO:0002710	0.017743	0.851993	1	1	negative regulation of T cell mediated immunity	BP	ENSSSCG00000013578	CLEC4G
GO:0002376	0.0177895	0.851993	4	42	immune system process	BP	ENSSSCG00000001341,ENSSSCG00000001229,ENSSSCG00000010334,ENSSSCG00000024252	SLA-11,TMP-CH242-74M17.2,SFTPD,MBL1
GO:0050661	0.0179809	0.851993	3	21	NADP binding	MF	ENSSSCG00000023472,ENSSSCG00000015268,ENSSSCG00000013302	FMO3,FMO1,CAT
GO:0043296	0.0184516	0.851993	2	8	apical junction complex	CC	ENSSSCG00000025652,ENSSSCG00000011933	--,NECTIN3
GO:0050995	0.0186723	0.851993	2	9	negative regulation of lipid catabolic process	BP	ENSSSCG00000015069,ENSSSCG00000006355	APOC3,APOA2
GO:0005743	0.0187106	0.851993	10	198	mitochondrial inner membrane	CC	ENSSSCG00000016466,ENSSSCG00000008648,ENSSSCG00000002913,ENSSSCG00000009373,ENSSSCG00000011456,ENSSSCG00000025782,ENSSSCG00000010368,ENSSSCG00000010826,ENSSSCG00000000133,ENSSSCG00000012236	GSTK1,RSAD2,PRODH2,--,CHDH,--,GLUD1,MARC2,TST,OTC
GO:0050727	0.0189683	0.851993	4	39	regulation of inflammatory response	BP	ENSSSCG00000011799,ENSSSCG00000017864,ENSSSCG00000014997,ENSSSCG00000025560	AHSG,--,CASP4,PGLYRP2
GO:0000302	0.0190082	0.851993	2	9	response to reactive oxygen species	BP	ENSSSCG00000021355,ENSSSCG00000013302	SOD1,CAT
GO:0004585	0.0191417	0.851993	1	1	ornithine carbamoyltransferase activity	MF	ENSSSCG00000012236	OTC
GO:0006593	0.0191417	0.851993	1	1	ornithine catabolic process	BP	ENSSSCG00000012236	OTC
GO:0097272	0.0191417	0.851993	1	1	ammonia homeostasis	BP	ENSSSCG00000012236	OTC
GO:0016034	0.0193838	0.851993	1	1	maleylacetoacetate isomerase activity	MF	ENSSSCG00000002396	GSTZ1
GO:0051873	0.0204317	0.851993	1	1	killing by host of symbiont cells	BP	ENSSSCG00000024252	MBL1
GO:0051291	0.0207378	0.851993	2	10	protein heterooligomerization	BP	ENSSSCG00000028484,ENSSSCG00000010275	CLDN1,PCBD1
GO:0010819	0.0208832	0.851993	1	1	regulation of T cell chemotaxis	BP	ENSSSCG00000008977	CXCL10
GO:1901740	0.0208832	0.851993	1	1	negative regulation of myoblast fusion	BP	ENSSSCG00000008977	CXCL10
GO:0030001	0.0211032	0.851993	3	25	metal ion transport	BP	ENSSSCG00000000385,ENSSSCG00000026414,ENSSSCG00000012934	SLC39A5,ATOX1,--
GO:0042993	0.0213683	0.851993	2	9	positive regulation of transcription factor import into nucleus	BP	ENSSSCG00000025652,ENSSSCG00000030408	--,DDX58
GO:0005577	0.0216526	0.851993	2	9	fibrinogen complex	CC	ENSSSCG00000030658,ENSSSCG00000016174	SERPINF2,FN1
GO:0016209	0.0216539	0.851993	3	25	antioxidant activity	MF	ENSSSCG00000021355,ENSSSCG00000013302,ENSSSCG00000008214	SOD1,CAT,FABP1
GO:0046716	0.0217108	0.851993	2	9	muscle cell cellular homeostasis	BP	ENSSSCG00000004038,ENSSSCG00000021355	PLG,SOD1
GO:0010499	0.0218607	0.851993	3	27	proteasomal ubiquitin-independent protein catabolic process	BP	ENSSSCG00000001463,ENSSSCG00000028872,ENSSSCG00000001468	--,PSMB8,PSMB9
GO:0016597	0.0219438	0.851993	2	9	amino acid binding	MF	ENSSSCG00000013372,ENSSSCG00000012236	TPH1,OTC
GO:0034504	0.0220193	0.851993	3	23	protein localization to nucleus	BP	ENSSSCG00000025964,ENSSSCG00000010472,ENSSSCG00000028672	TOR1A,HHEX,GCKR
GO:0006401	0.0221349	0.851993	2	10	RNA catabolic process	BP	ENSSSCG00000024867,ENSSSCG00000009881	ISG20,OAS2
GO:0016810	0.0222781	0.851993	3	23	hydrolase activity, acting on carbon-nitrogen (but not peptide) bonds	MF	ENSSSCG00000010060,ENSSSCG00000000893,ENSSSCG00000006040	UPB1,AMDHD1,DPYS
GO:0042840	0.0223597	0.851993	1	1	D-glucuronate catabolic process	BP	ENSSSCG00000029256	AKR1A1
GO:0046185	0.0223597	0.851993	1	1	aldehyde catabolic process	BP	ENSSSCG00000029256	AKR1A1
GO:0047939	0.0223597	0.851993	1	1	L-glucuronate reductase activity	MF	ENSSSCG00000029256	AKR1A1
GO:0098594	0.0225479	0.851993	1	1	mucin granule	CC	ENSSSCG00000022820	VAMP8
GO:1903556	0.0226049	0.851993	1	1	negative regulation of tumor necrosis factor superfamily cytokine production	BP	ENSSSCG00000005211	CD274
GO:0008336	0.022732	0.851993	1	1	gamma-butyrobetaine dioxygenase activity	MF	ENSSSCG00000021556	--
GO:0070402	0.0230181	0.851993	2	9	NADPH binding	MF	ENSSSCG00000005349,ENSSSCG00000003780	GRHPR,CRYZ
GO:0042802	0.0233163	0.851993	17	390	identical protein binding	MF	ENSSSCG00000010451,ENSSSCG00000010452,ENSSSCG00000028484,ENSSSCG00000005724,ENSSSCG00000008948,ENSSSCG00000014315,ENSSSCG00000014780,ENSSSCG00000001989,ENSSSCG00000002476,ENSSSCG00000030408,ENSSSCG00000010944,ENSSSCG00000016829,ENSSSCG00000021355,ENSSSCG00000016174,ENSSSCG00000023686,ENSSSCG00000010275,ENSSSCG00000027223	IFIT2,IFIT3,CLDN1,SETX,ALB,LECT2,TRIM21,CIDEB,SERPINA1,DDX58,FBP1,AGXT2,SOD1,FN1,TTR,PCBD1,THAP1
GO:0008427	0.023628	0.851993	1	2	calcium-dependent protein kinase inhibitor activity	MF	ENSSSCG00000001858	CIB1
GO:0035435	0.0236506	0.851993	2	9	phosphate ion transmembrane transport	BP	ENSSSCG00000001106,ENSSSCG00000015105	SLC17A4,SLC37A4
GO:0050610	0.0237127	0.851993	1	1	methylarsonate reductase activity	MF	ENSSSCG00000022351	GSTO1
GO:0046965	0.0238114	0.851993	2	9	retinoid X receptor binding	MF	ENSSSCG00000000875,ENSSSCG00000013241	NR1H4,NR1H3
GO:1902187	0.0239315	0.851993	2	9	negative regulation of viral release from host cell	BP	ENSSSCG00000001912,ENSSSCG00000014780	PML,TRIM21
GO:0005215	0.0239772	0.851993	10	204	transporter activity	MF	ENSSSCG00000022033,ENSSSCG00000004597,ENSSSCG00000020927,ENSSSCG00000010479,ENSSSCG00000026423,ENSSSCG00000015105,ENSSSCG00000010543,ENSSSCG00000027336,ENSSSCG00000014851,ENSSSCG00000008214	SLC46A1,AQP9,SLC2A2,RBP4,SLC23A1,SLC37A4,ABCC2,--,SLCO2B1,FABP1
GO:0030731	0.023985	0.851993	1	1	guanidinoacetate N-methyltransferase activity	MF	ENSSSCG00000023142	GAMT
GO:0016557	0.0240879	0.851993	1	1	peroxisome membrane biogenesis	BP	ENSSSCG00000013267	PEX16
GO:0032581	0.0240879	0.851993	1	1	ER-dependent peroxisome organization	BP	ENSSSCG00000013267	PEX16
GO:0006710	0.0241105	0.851993	1	1	androgen catabolic process	BP	ENSSSCG00000024493	HSD17B11
GO:0016229	0.0241105	0.851993	1	1	steroid dehydrogenase activity	MF	ENSSSCG00000024493	HSD17B11
GO:0034127	0.0241386	0.851993	1	1	regulation of MyD88-independent toll-like receptor signaling pathway	BP	ENSSSCG00000012853	IRF7
GO:0006629	0.0241952	0.851993	8	140	lipid metabolic process	BP	ENSSSCG00000026255,ENSSSCG00000028350,ENSSSCG00000015069,ENSSSCG00000003086,ENSSSCG00000021143,ENSSSCG00000004596,ENSSSCG00000011895,ENSSSCG00000016192	--,LCAT,APOC3,--,--,--,PLA1A,--
GO:0006783	0.0242276	0.851993	2	10	heme biosynthetic process	BP	ENSSSCG00000011978,ENSSSCG00000009919	CPOX,HNF1A
GO:0005044	0.0248317	0.851993	4	43	scavenger receptor activity	MF	ENSSSCG00000024682,ENSSSCG00000009138,ENSSSCG00000017920,ENSSSCG00000006455	--,CFI,CXCL16,CD5L
GO:0016531	0.0250731	0.851993	1	2	copper chaperone activity	MF	ENSSSCG00000026414	ATOX1
GO:0051870	0.0251645	0.851993	1	1	methotrexate binding	MF	ENSSSCG00000014812	--
GO:0046658	0.0253265	0.851993	2	10	anchored component of plasma membrane	CC	ENSSSCG00000006736,ENSSSCG00000006530	CD2,EFNA1
GO:0016338	0.0253623	0.851993	1	1	calcium-independent cell-cell adhesion via plasma membrane cell-adhesion molecules	BP	ENSSSCG00000028484	CLDN1
GO:0008808	0.0253873	0.851993	1	1	cardiolipin synthase activity	MF	ENSSSCG00000007048	CRLS1
GO:0008465	0.0258268	0.851993	1	1	glycerate dehydrogenase activity	MF	ENSSSCG00000005349	GRHPR
GO:0017174	0.0258693	0.851993	1	1	glycine N-methyltransferase activity	MF	ENSSSCG00000001652	GNMT
GO:0002875	0.025959	0.851993	1	1	negative regulation of chronic inflammatory response to antigenic stimulus	BP	ENSSSCG00000015652	IL10
GO:0005141	0.025959	0.851993	1	1	interleukin-10 receptor binding	MF	ENSSSCG00000015652	IL10
GO:0060302	0.025959	0.851993	1	1	negative regulation of cytokine activity	BP	ENSSSCG00000015652	IL10
GO:0000839	0.026197	0.851993	1	1	Hrd1p ubiquitin ligase ERAD-L complex	CC	ENSSSCG00000008268	AUP1
GO:0004607	0.0263718	0.851993	1	1	phosphatidylcholine-sterol O-acyltransferase activity	MF	ENSSSCG00000028350	LCAT
GO:0090107	0.0263718	0.851993	1	1	regulation of high-density lipoprotein particle assembly	BP	ENSSSCG00000028350	LCAT
GO:0004001	0.0264158	0.851993	1	1	adenosine kinase activity	MF	ENSSSCG00000010315	ADK
GO:0006175	0.0264158	0.851993	1	1	dATP biosynthetic process	BP	ENSSSCG00000010315	ADK
GO:0034157	0.0264266	0.851993	1	1	positive regulation of toll-like receptor 7 signaling pathway	BP	ENSSSCG00000008648	RSAD2
GO:0034165	0.0264266	0.851993	1	1	positive regulation of toll-like receptor 9 signaling pathway	BP	ENSSSCG00000008648	RSAD2
GO:0019119	0.0264849	0.851993	1	1	phenanthrene-9,10-epoxide hydrolase activity	MF	ENSSSCG00000003491	AKR7A2
GO:0005499	0.0265463	0.851993	1	1	vitamin D binding	MF	ENSSSCG00000027609	GC
GO:0051183	0.0265463	0.851993	1	1	vitamin transporter activity	MF	ENSSSCG00000027609	GC
GO:1902118	0.0265463	0.851993	1	1	calcidiol binding	MF	ENSSSCG00000027609	GC
GO:0033612	0.026581	0.851993	1	1	receptor serine/threonine kinase binding	MF	ENSSSCG00000008345	BMP10
GO:1903242	0.026581	0.851993	1	1	regulation of cardiac muscle hypertrophy in response to stress	BP	ENSSSCG00000008345	BMP10
GO:0051029	0.0266053	0.851993	1	1	rRNA transport	BP	ENSSSCG00000000133	TST
GO:0006730	0.0267063	0.851993	3	27	one-carbon metabolic process	BP	ENSSSCG00000001652,ENSSSCG00000021493,ENSSSCG00000010337	GNMT,--,MAT1A
GO:0004657	0.026712	0.851993	1	1	proline dehydrogenase activity	MF	ENSSSCG00000002913	PRODH2
GO:0032074	0.0267558	0.851993	1	1	negative regulation of nuclease activity	BP	ENSSSCG00000001882	NEIL1
GO:0032692	0.0268667	0.851993	1	1	negative regulation of interleukin-1 production	BP	ENSSSCG00000000875	NR1H4
GO:0034255	0.0268667	0.851993	1	1	regulation of urea metabolic process	BP	ENSSSCG00000000875	NR1H4
GO:0038181	0.0268667	0.851993	1	1	bile acid receptor activity	MF	ENSSSCG00000000875	NR1H4
GO:0038185	0.0268667	0.851993	1	1	intracellular bile acid receptor signaling pathway	BP	ENSSSCG00000000875	NR1H4
GO:0071417	0.0268667	0.851993	1	1	cellular response to organonitrogen compound	BP	ENSSSCG00000000875	NR1H4
GO:0072615	0.0268667	0.851993	1	1	interleukin-17 secretion	BP	ENSSSCG00000000875	NR1H4
GO:1902122	0.0268667	0.851993	1	1	chenodeoxycholic acid binding	MF	ENSSSCG00000000875	NR1H4
GO:1904468	0.0268667	0.851993	1	1	negative regulation of tumor necrosis factor secretion	BP	ENSSSCG00000000875	NR1H4
GO:2000213	0.0268667	0.851993	1	1	positive regulation of glutamate metabolic process	BP	ENSSSCG00000000875	NR1H4
GO:2001250	0.0268667	0.851993	1	1	positive regulation of ammonia assimilation cycle	BP	ENSSSCG00000000875	NR1H4
GO:0004056	0.0268745	0.851993	1	1	argininosuccinate lyase activity	MF	ENSSSCG00000007738	ASL
GO:0019676	0.0268745	0.851993	1	1	ammonia assimilation cycle	BP	ENSSSCG00000007738	ASL
GO:0004334	0.0269984	0.851993	1	1	fumarylacetoacetase activity	MF	ENSSSCG00000001780	FAH
GO:0060332	0.0272587	0.851993	1	1	positive regulation of response to interferon-gamma	BP	ENSSSCG00000014626	HPX
GO:0004454	0.0272971	0.851993	1	1	ketohexokinase activity	MF	ENSSSCG00000008556	KHK
GO:0004491	0.0272982	0.851993	1	1	methylmalonate-semialdehyde dehydrogenase (acylating) activity	MF	ENSSSCG00000002357	ALDH6A1
GO:0006574	0.0272982	0.851993	1	1	valine catabolic process	BP	ENSSSCG00000002357	ALDH6A1
GO:0018478	0.0272982	0.851993	1	1	malonate-semialdehyde dehydrogenase (acetylating) activity	MF	ENSSSCG00000002357	ALDH6A1
GO:0090341	0.0273265	0.851993	1	1	negative regulation of secretion of lysosomal enzymes	BP	ENSSSCG00000013241	NR1H3
GO:0052695	0.0273582	0.851993	1	1	cellular glucuronidation	BP	ENSSSCG00000025226	UGT2A3
GO:0090086	0.0273599	0.851993	1	1	negative regulation of protein deubiquitination	BP	ENSSSCG00000014780	TRIM21
GO:0004856	0.0273951	0.851993	1	1	xylulokinase activity	MF	ENSSSCG00000011254	XYLB
GO:0005997	0.0273951	0.851993	1	1	xylulose metabolic process	BP	ENSSSCG00000011254	XYLB
GO:0004846	0.0274303	0.851993	1	1	urate oxidase activity	MF	ENSSSCG00000022206	--
GO:0019628	0.0274303	0.851993	1	1	urate catabolic process	BP	ENSSSCG00000022206	--
GO:0008903	0.027468	0.851993	1	1	hydroxypyruvate isomerase activity	MF	ENSSSCG00000003940	HYI
GO:0045766	0.0275024	0.851993	5	66	positive regulation of angiogenesis	BP	ENSSSCG00000016861,ENSSSCG00000016459,ENSSSCG00000013514,ENSSSCG00000010375,ENSSSCG00000005512	C6,EPHA1,LRG1,GDF2,C5
GO:0032490	0.0275342	0.851993	1	1	detection of molecule of bacterial origin	BP	ENSSSCG00000028758	LBP
GO:0060265	0.0275342	0.851993	1	1	positive regulation of respiratory burst involved in inflammatory response	BP	ENSSSCG00000028758	LBP
GO:0008891	0.0275469	0.851993	1	1	glycolate oxidase activity	MF	ENSSSCG00000027439	HAO1
GO:0046296	0.0275469	0.851993	1	1	glycolate catabolic process	BP	ENSSSCG00000027439	HAO1
GO:0016116	0.0275488	0.851993	1	1	carotenoid metabolic process	BP	ENSSSCG00000015039	BCO2
GO:0016119	0.0275488	0.851993	1	1	carotene metabolic process	BP	ENSSSCG00000015039	BCO2
GO:0016121	0.0275488	0.851993	1	1	carotene catabolic process	BP	ENSSSCG00000015039	BCO2
GO:0016122	0.0275488	0.851993	1	1	xanthophyll metabolic process	BP	ENSSSCG00000015039	BCO2
GO:0004157	0.0275526	0.851993	1	1	dihydropyrimidinase activity	MF	ENSSSCG00000006040	DPYS
GO:0002034	0.0275554	0.851993	1	1	regulation of blood vessel size by renin-angiotensin	BP	ENSSSCG00000030658	SERPINF2
GO:0060431	0.0275617	0.851993	1	1	primary lung bud formation	BP	ENSSSCG00000010472	HHEX
GO:0061011	0.0275617	0.851993	1	1	hepatic duct development	BP	ENSSSCG00000010472	HHEX
GO:0071103	0.0275617	0.851993	1	1	DNA conformation change	BP	ENSSSCG00000010472	HHEX
GO:0045824	0.0275705	0.851993	2	10	negative regulation of innate immune response	BP	ENSSSCG00000022011,ENSSSCG00000017416	NMI,DHX58
GO:1900738	0.0275759	0.851993	1	1	positive regulation of phospholipase C-activating G-protein coupled receptor signaling pathway	BP	ENSSSCG00000013252	F2
GO:0003845	0.0275763	0.851993	1	1	11-beta-hydroxysteroid dehydrogenase [NAD(P)] activity	MF	ENSSSCG00000015616	HSD11B1
GO:0046466	0.0275763	0.851993	1	1	membrane lipid catabolic process	BP	ENSSSCG00000003582	SMPDL3B
GO:0000479	0.0275763	0.851993	1	1	endonucleolytic cleavage of tricistronic rRNA transcript (SSU-rRNA, 5.8S rRNA, LSU-rRNA)	BP	ENSSSCG00000005217	RCL1
GO:0033477	0.0275764	0.851993	1	1	S-methylmethionine metabolic process	BP	ENSSSCG00000014111	BHMT2
GO:0061627	0.0275764	0.851993	1	1	S-methylmethionine-homocysteine S-methyltransferase activity	MF	ENSSSCG00000014111	BHMT2
GO:0071267	0.0275764	0.851993	1	1	L-methionine salvage	BP	ENSSSCG00000014111	BHMT2
GO:0001970	0.0275764	0.851993	1	1	positive regulation of activation of membrane attack complex	BP	ENSSSCG00000016861	C6
GO:0004034	0.0275764	0.851993	1	1	aldose 1-epimerase activity	MF	ENSSSCG00000008486	GALM
GO:0004658	0.0275764	0.851993	1	1	propionyl-CoA carboxylase activity	MF	ENSSSCG00000011653	PCCB
GO:0004838	0.0275764	0.851993	1	1	L-tyrosine:2-oxoglutarate aminotransferase activity	MF	ENSSSCG00000002736	TAT
GO:0006572	0.0275764	0.851993	1	1	tyrosine catabolic process	BP	ENSSSCG00000002736	TAT
GO:0008460	0.0275764	0.851993	1	1	dTDP-glucose 4,6-dehydratase activity	MF	ENSSSCG00000009491	TGDS
GO:0008887	0.0275764	0.851993	1	1	glycerate kinase activity	MF	ENSSSCG00000011432	GLYCTK
GO:0009074	0.0275764	0.851993	1	1	aromatic amino acid family catabolic process	BP	ENSSSCG00000002736	TAT
GO:0009225	0.0275764	0.851993	1	1	nucleotide-sugar metabolic process	BP	ENSSSCG00000009491	TGDS
GO:0015091	0.0275764	0.851993	1	1	ferric iron transmembrane transporter activity	MF	ENSSSCG00000011640	TF
GO:0015152	0.0275764	0.851993	1	1	glucose-6-phosphate transmembrane transporter activity	MF	ENSSSCG00000015105	SLC37A4
GO:0015682	0.0275764	0.851993	1	1	ferric iron transport	BP	ENSSSCG00000011640	TF
GO:0016971	0.0275764	0.851993	1	1	flavin-linked sulfhydryl oxidase activity	MF	ENSSSCG00000015535	QSOX1
GO:0019318	0.0275764	0.851993	1	1	hexose metabolic process	BP	ENSSSCG00000008486	GALM
GO:0019836	0.0275764	0.851993	1	1	hemolysis by symbiont of host erythrocytes	BP	ENSSSCG00000008948	ALB
GO:0036024	0.0275764	0.851993	1	1	protein C inhibitor-TMPRSS7 complex	CC	ENSSSCG00000002481	SERPINA5
GO:0036025	0.0275764	0.851993	1	1	protein C inhibitor-TMPRSS11E complex	CC	ENSSSCG00000002481	SERPINA5
GO:0036026	0.0275764	0.851993	1	1	protein C inhibitor-PLAT complex	CC	ENSSSCG00000002481	SERPINA5
GO:0036027	0.0275764	0.851993	1	1	protein C inhibitor-PLAU complex	CC	ENSSSCG00000002481	SERPINA5
GO:0036028	0.0275764	0.851993	1	1	protein C inhibitor-thrombin complex	CC	ENSSSCG00000002481	SERPINA5
GO:0036029	0.0275764	0.851993	1	1	protein C inhibitor-KLK3 complex	CC	ENSSSCG00000002481	SERPINA5
GO:0036030	0.0275764	0.851993	1	1	protein C inhibitor-plasma kallikrein complex	CC	ENSSSCG00000002481	SERPINA5
GO:0097181	0.0275764	0.851993	1	1	protein C inhibitor-coagulation factor V complex	CC	ENSSSCG00000002481	SERPINA5
GO:0097182	0.0275764	0.851993	1	1	protein C inhibitor-coagulation factor Xa complex	CC	ENSSSCG00000002481	SERPINA5
GO:0097183	0.0275764	0.851993	1	1	protein C inhibitor-coagulation factor XI complex	CC	ENSSSCG00000002481	SERPINA5
GO:0002430	0.0275764	0.851993	1	1	complement receptor mediated signaling pathway	BP	ENSSSCG00000001089	GPLD1
GO:0003837	0.0275764	0.851993	1	1	beta-ureidopropionase activity	MF	ENSSSCG00000010060	UPB1
GO:0003939	0.0275764	0.851993	1	1	L-iditol 2-dehydrogenase activity	MF	ENSSSCG00000004679	SORD
GO:0004353	0.0275764	0.851993	1	1	glutamate dehydrogenase [NAD(P)+] activity	MF	ENSSSCG00000010368	GLUD1
GO:0004621	0.0275764	0.851993	1	1	glycosylphosphatidylinositol phospholipase D activity	MF	ENSSSCG00000001089	GPLD1
GO:0004798	0.0275764	0.851993	1	1	thymidylate kinase activity	MF	ENSSSCG00000008647	CMPK2
GO:0005345	0.0275764	0.851993	1	1	purine nucleobase transmembrane transporter activity	MF	ENSSSCG00000004597	AQP9
GO:0005350	0.0275764	0.851993	1	1	pyrimidine nucleobase transmembrane transporter activity	MF	ENSSSCG00000004597	AQP9
GO:0006054	0.0275764	0.851993	1	1	N-acetylneuraminate metabolic process	BP	ENSSSCG00000025770	ST6GAL1
GO:0006060	0.0275764	0.851993	1	1	sorbitol metabolic process	BP	ENSSSCG00000004679	SORD
GO:0006062	0.0275764	0.851993	1	1	sorbitol catabolic process	BP	ENSSSCG00000004679	SORD
GO:0006145	0.0275764	0.851993	1	1	purine nucleobase catabolic process	BP	ENSSSCG00000006878	DPYD
GO:0006214	0.0275764	0.851993	1	1	thymidine catabolic process	BP	ENSSSCG00000006878	DPYD
GO:0006227	0.0275764	0.851993	1	1	dUDP biosynthetic process	BP	ENSSSCG00000008647	CMPK2
GO:0006233	0.0275764	0.851993	1	1	dTDP biosynthetic process	BP	ENSSSCG00000008647	CMPK2
GO:0006507	0.0275764	0.851993	1	1	GPI anchor release	BP	ENSSSCG00000001089	GPLD1
GO:0008265	0.0275764	0.851993	1	1	Mo-molybdopterin cofactor sulfurase activity	MF	ENSSSCG00000003744	--
GO:0008458	0.0275764	0.851993	1	1	carnitine O-octanoyltransferase activity	MF	ENSSSCG00000015391	CROT
GO:0008520	0.0275764	0.851993	1	1	L-ascorbate:sodium symporter activity	MF	ENSSSCG00000026423	SLC23A1
GO:0008812	0.0275764	0.851993	1	1	choline dehydrogenase activity	MF	ENSSSCG00000011456	CHDH
GO:0010255	0.0275764	0.851993	1	1	glucose mediated signaling pathway	BP	ENSSSCG00000007710	MLXIPL
GO:0010522	0.0275764	0.851993	1	1	regulation of calcium ion transport into cytosol	BP	ENSSSCG00000001912	PML
GO:0015229	0.0275764	0.851993	1	1	L-ascorbic acid transporter activity	MF	ENSSSCG00000026423	SLC23A1
GO:0015791	0.0275764	0.851993	1	1	polyol transport	BP	ENSSSCG00000004597	AQP9
GO:0015837	0.0275764	0.851993	1	1	amine transport	BP	ENSSSCG00000004597	AQP9
GO:0017113	0.0275764	0.851993	1	1	dihydropyrimidine dehydrogenase (NADP+) activity	MF	ENSSSCG00000006878	DPYD
GO:0018377	0.0275764	0.851993	1	1	protein myristoylation	BP	ENSSSCG00000009881	OAS2
GO:0019145	0.0275764	0.851993	1	1	aminobutyraldehyde dehydrogenase activity	MF	ENSSSCG00000006324	ALDH9A1
GO:0019285	0.0275764	0.851993	1	1	glycine betaine biosynthetic process from choline	BP	ENSSSCG00000011456	CHDH
GO:0019481	0.0275764	0.851993	1	1	L-alanine catabolic process, by transamination	BP	ENSSSCG00000016829	AGXT2
GO:0019785	0.0275764	0.851993	1	1	ISG15-specific protease activity	MF	ENSSSCG00000000774	USP18
GO:0030547	0.0275764	0.851993	1	1	receptor inhibitor activity	MF	ENSSSCG00000025020	PCSK9
GO:0032370	0.0275764	0.851993	1	1	positive regulation of lipid transport	BP	ENSSSCG00000008995	LRAT
GO:0032799	0.0275764	0.851993	1	1	low-density lipoprotein receptor particle metabolic process	BP	ENSSSCG00000025020	PCSK9
GO:0032802	0.0275764	0.851993	1	1	low-density lipoprotein particle receptor catabolic process	BP	ENSSSCG00000025020	PCSK9
GO:0033862	0.0275764	0.851993	1	1	UMP kinase activity	MF	ENSSSCG00000008647	CMPK2
GO:0035623	0.0275764	0.851993	1	1	renal glucose absorption	BP	ENSSSCG00000009919	HNF1A
GO:0036088	0.0275764	0.851993	1	1	D-serine catabolic process	BP	ENSSSCG00000009942	DAO
GO:0042908	0.0275764	0.851993	1	1	xenobiotic transport	BP	ENSSSCG00000011890	NR1I2
GO:0043545	0.0275764	0.851993	1	1	molybdopterin cofactor metabolic process	BP	ENSSSCG00000003744	--
GO:0044275	0.0275764	0.851993	1	1	cellular carbohydrate catabolic process	BP	ENSSSCG00000027169	ENOSF1
GO:0045343	0.0275764	0.851993	1	1	regulation of MHC class I biosynthetic process	BP	ENSSSCG00000001912	PML
GO:0045355	0.0275764	0.851993	1	1	negative regulation of interferon-alpha biosynthetic process	BP	ENSSSCG00000022011	NMI
GO:0045358	0.0275764	0.851993	1	1	negative regulation of interferon-beta biosynthetic process	BP	ENSSSCG00000022011	NMI
GO:0046370	0.0275764	0.851993	1	1	fructose biosynthetic process	BP	ENSSSCG00000004679	SORD
GO:0046526	0.0275764	0.851993	1	1	D-xylulose reductase activity	MF	ENSSSCG00000004679	SORD
GO:0046618	0.0275764	0.851993	1	1	drug export	BP	ENSSSCG00000011890	NR1I2
GO:0046689	0.0275764	0.851993	1	1	response to mercury ion	BP	ENSSSCG00000004597	AQP9
GO:0047105	0.0275764	0.851993	1	1	4-trimethylammoniobutyraldehyde dehydrogenase activity	MF	ENSSSCG00000006324	ALDH9A1
GO:0047865	0.0275764	0.851993	1	1	dimethylglycine dehydrogenase activity	MF	ENSSSCG00000014110	DMGDH
GO:0050023	0.0275764	0.851993	1	1	L-fuconate dehydratase activity	MF	ENSSSCG00000027169	ENOSF1
GO:0050277	0.0275764	0.851993	1	1	sedoheptulokinase activity	MF	ENSSSCG00000017864	--
GO:0051160	0.0275764	0.851993	1	1	L-xylitol catabolic process	BP	ENSSSCG00000004679	SORD
GO:0051164	0.0275764	0.851993	1	1	L-xylitol metabolic process	BP	ENSSSCG00000004679	SORD
GO:0051919	0.0275764	0.851993	1	1	positive regulation of fibrinolysis	BP	ENSSSCG00000015799	KLKB1
GO:0055130	0.0275764	0.851993	1	1	D-alanine catabolic process	BP	ENSSSCG00000009942	DAO
GO:0060330	0.0275764	0.851993	1	1	regulation of response to interferon-gamma	BP	ENSSSCG00000027709	PARP9
GO:0060566	0.0275764	0.851993	1	1	positive regulation of DNA-templated transcription, termination	BP	ENSSSCG00000005724	SETX
GO:0060698	0.0275764	0.851993	1	1	endoribonuclease inhibitor activity	MF	ENSSSCG00000029652	TMBIM6
GO:0060702	0.0275764	0.851993	1	1	negative regulation of endoribonuclease activity	BP	ENSSSCG00000029652	TMBIM6
GO:0070178	0.0275764	0.851993	1	1	D-serine metabolic process	BP	ENSSSCG00000009942	DAO
GO:0070904	0.0275764	0.851993	1	1	transepithelial L-ascorbic acid transport	BP	ENSSSCG00000026423	SLC23A1
GO:0071401	0.0275764	0.851993	1	1	cellular response to triglyceride	BP	ENSSSCG00000001089	GPLD1
GO:1900076	0.0275764	0.851993	1	1	regulation of cellular response to insulin stimulus	BP	ENSSSCG00000001089	GPLD1
GO:1902065	0.0275764	0.851993	1	1	response to L-glutamate	BP	ENSSSCG00000029652	TMBIM6
GO:1904237	0.0275764	0.851993	1	1	positive regulation of substrate-dependent cell migration, cell attachment to substrate	BP	ENSSSCG00000016174	FN1
GO:2000266	0.0275764	0.851993	1	1	regulation of blood coagulation, intrinsic pathway	BP	ENSSSCG00000015493	SERPINC1
GO:2000272	0.0275764	0.851993	1	1	negative regulation of receptor activity	BP	ENSSSCG00000025020	PCSK9
GO:2000806	0.0275764	0.851993	1	1	positive regulation of termination of RNA polymerase II transcription, poly(A)-coupled	BP	ENSSSCG00000005724	SETX
GO:2001202	0.0275764	0.851993	1	1	negative regulation of transforming growth factor-beta secretion	BP	ENSSSCG00000016174	FN1
GO:0009086	0.0285261	0.879339	2	10	methionine biosynthetic process	BP	ENSSSCG00000014108,ENSSSCG00000014111	--,BHMT2
GO:0032720	0.0286059	0.87981	3	27	negative regulation of tumor necrosis factor production	BP	ENSSSCG00000000875,ENSSSCG00000028758,ENSSSCG00000015652	NR1H4,LBP,IL10
GO:0002080	0.0290064	0.890117	2	11	acrosomal membrane	CC	ENSSSCG00000002481,ENSSSCG00000011895	SERPINA5,PLA1A
GO:0001954	0.029535	0.90233	2	12	positive regulation of cell-matrix adhesion	BP	ENSSSCG00000016459,ENSSSCG00000001858	EPHA1,CIB1
GO:0042803	0.0295368	0.90233	18	439	protein homodimerization activity	MF	ENSSSCG00000023578,ENSSSCG00000001912,ENSSSCG00000030658,ENSSSCG00000011944,ENSSSCG00000024926,ENSSSCG00000006736,ENSSSCG00000005349,ENSSSCG00000010472,ENSSSCG00000005485,ENSSSCG00000011978,ENSSSCG00000012394,ENSSSCG00000006878,ENSSSCG00000009919,ENSSSCG00000030522,ENSSSCG00000006355,ENSSSCG00000013302,ENSSSCG00000013501,ENSSSCG00000011933	ANG,PML,SERPINF2,GSTM4,ASGR1,CD2,GRHPR,HHEX,AMBP,CPOX,GJB1,DPYD,HNF1A,--,APOA2,CAT,CREB3L3,NECTIN3
GO:0042832	0.0300562	0.915198	2	12	defense response to protozoan	BP	ENSSSCG00000023178,ENSSSCG00000015652	BATF2,IL10
GO:1904479	0.0300924	0.915198	1	2	negative regulation of intestinal absorption	BP	ENSSSCG00000002886	HAMP
GO:0006979	0.030264	0.918369	5	72	response to oxidative stress	BP	ENSSSCG00000026414,ENSSSCG00000021355,ENSSSCG00000009919,ENSSSCG00000013302,ENSSSCG00000001882	ATOX1,SOD1,HNF1A,CAT,NEIL1
GO:0034341	0.0303674	0.919456	2	11	response to interferon-gamma	BP	ENSSSCG00000014780,ENSSSCG00000017920	TRIM21,CXCL16
GO:0045088	0.0308778	0.932839	2	11	regulation of innate immune response	BP	ENSSSCG00000017416,ENSSSCG00000027806	DHX58,SAMHD1
GO:0004602	0.0311433	0.938779	2	15	glutathione peroxidase activity	MF	ENSSSCG00000016466,ENSSSCG00000002396	GSTK1,GSTZ1
GO:0032481	0.0314832	0.946929	2	11	positive regulation of type I interferon production	BP	ENSSSCG00000017416,ENSSSCG00000012853	DHX58,IRF7
GO:0031210	0.0328415	0.985606	2	12	phosphatidylcholine binding	MF	ENSSSCG00000002481,ENSSSCG00000006355	SERPINA5,APOA2
GO:0061036	0.0332976	0.9971	2	11	positive regulation of cartilage development	BP	ENSSSCG00000008345,ENSSSCG00000010375	BMP10,GDF2
GO:0006656	0.0337702	1	2	12	phosphatidylcholine biosynthetic process	BP	ENSSSCG00000028350,ENSSSCG00000006355	LCAT,APOA2
GO:0008199	0.0340153	1	2	17	ferric iron binding	MF	ENSSSCG00000011640,ENSSSCG00000003153	TF,FTL
GO:0018158	0.0340553	1	1	2	protein oxidation	BP	ENSSSCG00000006355	APOA2
GO:0008202	0.0340775	1	2	11	steroid metabolic process	BP	ENSSSCG00000015105,ENSSSCG00000010780	SLC37A4,CYP2E1
GO:0004505	0.0345698	1	1	2	phenylalanine 4-monooxygenase activity	MF	ENSSSCG00000010275	PCBD1
GO:0008124	0.0345698	1	1	2	4-alpha-hydroxytetrahydrobiopterin dehydratase activity	MF	ENSSSCG00000010275	PCBD1
GO:0016747	0.0346405	1	3	29	transferase activity, transferring acyl groups other than amino-acyl groups	MF	ENSSSCG00000028299,ENSSSCG00000030709,ENSSSCG00000011250	--,--,--
GO:0004879	0.0350532	1	3	27	RNA polymerase II transcription factor activity, ligand-activated sequence-specific DNA binding	MF	ENSSSCG00000011890,ENSSSCG00000000875,ENSSSCG00000013241	NR1I2,NR1H4,NR1H3
GO:0048013	0.0350721	1	3	29	ephrin receptor signaling pathway	BP	ENSSSCG00000016459,ENSSSCG00000006530,ENSSSCG00000006532	EPHA1,EFNA1,--
GO:0001678	0.035665	1	2	12	cellular glucose homeostasis	BP	ENSSSCG00000003092,ENSSSCG00000028672	FOXA3,GCKR
GO:0033700	0.0358706	1	2	13	phospholipid efflux	BP	ENSSSCG00000015069,ENSSSCG00000006355	APOC3,APOA2
GO:0090050	0.0359229	1	1	2	positive regulation of cell migration involved in sprouting angiogenesis	BP	ENSSSCG00000001858	CIB1
GO:0030246	0.0370443	1	5	72	carbohydrate binding	MF	ENSSSCG00000008486,ENSSSCG00000017754,ENSSSCG00000028672,ENSSSCG00000010334,ENSSSCG00000024252	GALM,--,GCKR,SFTPD,MBL1
GO:0000062	0.0370887	1	3	29	fatty-acyl-CoA binding	MF	ENSSSCG00000013729,ENSSSCG00000011477,ENSSSCG00000010723	--,ACOX2,ACADSB
GO:0070254	0.0376756	1	1	2	mucus secretion	BP	ENSSSCG00000022820	VAMP8
GO:0034363	0.0377151	1	1	2	intermediate-density lipoprotein particle	CC	ENSSSCG00000015069	APOC3
GO:0008217	0.038446	1	3	30	regulation of blood pressure	BP	ENSSSCG00000021355,ENSSSCG00000014172,ENSSSCG00000027860	SOD1,--,--
GO:0019732	0.0393083	1	1	2	antifungal humoral response	BP	ENSSSCG00000023578	ANG
GO:0060192	0.0395	1	1	2	negative regulation of lipase activity	BP	ENSSSCG00000006355	APOA2
GO:0034370	0.0395167	1	1	2	triglyceride-rich lipoprotein particle remodeling	BP	ENSSSCG00000006355	APOA2
GO:0032924	0.0398674	1	2	12	activin receptor signaling pathway	BP	ENSSSCG00000008345,ENSSSCG00000010375	BMP10,GDF2
GO:0005778	0.039953	1	3	30	peroxisomal membrane	CC	ENSSSCG00000013267,ENSSSCG00000009942,ENSSSCG00000013302	PEX16,DAO,CAT
GO:0047750	0.0400141	1	1	2	cholestenol delta-isomerase activity	MF	ENSSSCG00000009393	EBPL
GO:0016817	0.0401711	1	2	12	hydrolase activity, acting on acid anhydrides	MF	ENSSSCG00000030408,ENSSSCG00000017416	DDX58,DHX58
GO:0038163	0.0402945	1	1	2	thrombopoietin-mediated signaling pathway	BP	ENSSSCG00000001858	CIB1
GO:0030247	0.0404031	1	2	13	polysaccharide binding	MF	ENSSSCG00000024682,ENSSSCG00000013578	--,CLEC4G
GO:0004074	0.0404902	1	1	2	biliverdin reductase activity	MF	ENSSSCG00000021067	BLVRB
GO:0007155	0.0406897	1	12	267	cell adhesion	BP	ENSSSCG00000025964,ENSSSCG00000025652,ENSSSCG00000017280,ENSSSCG00000017383,ENSSSCG00000006736,ENSSSCG00000013649,ENSSSCG00000030638,ENSSSCG00000016174,ENSSSCG00000011391,ENSSSCG00000007642,ENSSSCG00000011245,ENSSSCG00000011933	TOR1A,--,ICAM2,AOC3,CD2,ICAM3,CH242-168I5.2,FN1,CDHR4,AZGP1,--,NECTIN3
GO:0010916	0.0407329	1	1	2	negative regulation of very-low-density lipoprotein particle clearance	BP	ENSSSCG00000015069	APOC3
GO:0045351	0.0407578	1	1	2	type I interferon biosynthetic process	BP	ENSSSCG00000012853	IRF7
GO:0009058	0.0409755	1	4	51	biosynthetic process	BP	ENSSSCG00000029945,ENSSSCG00000030626,ENSSSCG00000025876,ENSSSCG00000002736	--,ALDH1L1,PBLD,TAT
GO:0008483	0.0409959	1	2	12	transaminase activity	MF	ENSSSCG00000016829,ENSSSCG00000002736	AGXT2,TAT
GO:0032767	0.0410817	1	1	2	copper-dependent protein binding	MF	ENSSSCG00000026414	ATOX1
GO:0043066	0.0411972	1	12	272	negative regulation of apoptotic process	BP	ENSSSCG00000029652,ENSSSCG00000010452,ENSSSCG00000005724,ENSSSCG00000008948,ENSSSCG00000021355,ENSSSCG00000023693,ENSSSCG00000000875,ENSSSCG00000001858,ENSSSCG00000009240,ENSSSCG00000013302,ENSSSCG00000008296,ENSSSCG00000008214	TMBIM6,IFIT3,SETX,ALB,SOD1,PROC,NR1H4,CIB1,PLAC8,CAT,NAT8,FABP1
GO:0010897	0.041331	1	1	2	negative regulation of triglyceride catabolic process	BP	ENSSSCG00000015069	APOC3
GO:0048261	0.0413476	1	1	2	negative regulation of receptor-mediated endocytosis	BP	ENSSSCG00000015069	APOC3
GO:0005277	0.0414359	1	1	2	acetylcholine transmembrane transporter activity	MF	ENSSSCG00000004041	--
GO:0008513	0.0414359	1	1	2	secondary active organic cation transmembrane transporter activity	MF	ENSSSCG00000004041	--
GO:1901374	0.0414359	1	1	2	acetate ester transport	BP	ENSSSCG00000004041	--
GO:0004096	0.0414799	1	1	2	catalase activity	MF	ENSSSCG00000013302	CAT
GO:0042287	0.0414799	1	1	2	MHC protein binding	MF	ENSSSCG00000025593	--
GO:0042825	0.0414799	1	1	2	TAP complex	CC	ENSSSCG00000025593	--
GO:0045653	0.041535	1	1	4	negative regulation of megakaryocyte differentiation	BP	ENSSSCG00000001858	CIB1
GO:0005996	0.0416124	1	1	2	monosaccharide metabolic process	BP	ENSSSCG00000029299	--
GO:0008009	0.0417375	1	3	41	chemokine activity	MF	ENSSSCG00000008977,ENSSSCG00000017704,ENSSSCG00000017920	CXCL10,CCL16,CXCL16
GO:0005501	0.0417546	1	1	2	retinoid binding	MF	ENSSSCG00000010479	RBP4
GO:0005788	0.0423072	1	3	31	endoplasmic reticulum lumen	CC	ENSSSCG00000025964,ENSSSCG00000014172,ENSSSCG00000027860	TOR1A,--,--
GO:0008940	0.0426873	1	1	2	nitrate reductase activity	MF	ENSSSCG00000010826	2017-03-02
GO:0042126	0.0426873	1	1	2	nitrate metabolic process	BP	ENSSSCG00000010826	2017-03-02
GO:0043523	0.0428343	1	2	13	regulation of neuron apoptotic process	BP	ENSSSCG00000025020,ENSSSCG00000029899	PCSK9,SIGMAR1
GO:0003854	0.0428672	1	2	13	3-beta-hydroxy-delta5-steroid dehydrogenase activity	MF	ENSSSCG00000009491,ENSSSCG00000021067	TGDS,BLVRB
GO:0032608	0.0428922	1	1	2	interferon-beta production	BP	ENSSSCG00000012853	IRF7
GO:0018479	0.043711	1	1	2	benzaldehyde dehydrogenase (NAD+) activity	MF	ENSSSCG00000028996	--
GO:0010543	0.0438641	1	1	2	regulation of platelet activation	BP	ENSSSCG00000008820	TEC
GO:0032259	0.0442688	1	6	103	methylation	BP	ENSSSCG00000014108,ENSSSCG00000014111,ENSSSCG00000016676,ENSSSCG00000030626,ENSSSCG00000001652,ENSSSCG00000023142	--,BHMT2,INMT,ALDH1L1,GNMT,GAMT
GO:0007113	0.0443973	1	1	2	endomitotic cell cycle	BP	ENSSSCG00000001858	CIB1
GO:0004053	0.0446052	1	1	2	arginase activity	MF	ENSSSCG00000004195	--
GO:0006525	0.0446052	1	1	2	arginine metabolic process	BP	ENSSSCG00000004195	--
GO:0048247	0.0447154	1	2	19	lymphocyte chemotaxis	BP	ENSSSCG00000017704,ENSSSCG00000017920	CCL16,CXCL16
GO:0003707	0.0458715	1	4	53	steroid hormone receptor activity	MF	ENSSSCG00000011890,ENSSSCG00000000875,ENSSSCG00000006353,ENSSSCG00000013241	NR1I2,NR1H4,NR1I3,NR1H3
GO:0016743	0.0461913	1	1	2	carboxyl- or carbamoyltransferase activity	MF	ENSSSCG00000012236	OTC
GO:0019240	0.0461913	1	1	2	citrulline biosynthetic process	BP	ENSSSCG00000012236	OTC
GO:0034224	0.0462639	1	1	2	cellular response to zinc ion starvation	BP	ENSSSCG00000000385	SLC39A5
GO:0001228	0.0463027	1	5	76	transcriptional activator activity, RNA polymerase II transcription regulatory region sequence-specific binding	MF	ENSSSCG00000011890,ENSSSCG00000009919,ENSSSCG00000006353,ENSSSCG00000013501,ENSSSCG00000015782	NR1I2,HNF1A,NR1I3,CREB3L3,IRF2
GO:0006559	0.0463232	1	1	2	L-phenylalanine catabolic process	BP	ENSSSCG00000002396	GSTZ1
GO:0006826	0.0467352	1	2	19	iron ion transport	BP	ENSSSCG00000011640,ENSSSCG00000003153	TF,FTL
GO:0005829	0.0469072	1	27	759	cytosol	CC	ENSSSCG00000029256,ENSSSCG00000010451,ENSSSCG00000010452,ENSSSCG00000010453,ENSSSCG00000010454,ENSSSCG00000010456,ENSSSCG00000001912,ENSSSCG00000014108,ENSSSCG00000012077,ENSSSCG00000014111,ENSSSCG00000008647,ENSSSCG00000013853,ENSSSCG00000001989,ENSSSCG00000005349,ENSSSCG00000026847,ENSSSCG00000010315,ENSSSCG00000021355,ENSSSCG00000006878,ENSSSCG00000006353,ENSSSCG00000007738,ENSSSCG00000022351,…	AKR1A1,IFIT2,IFIT3,IFIT1,IFIT5,PANK1,PML,--,MX1,BHMT2,CMPK2,HSH2D,CIDEB,GRHPR,ABHD14B,ADK,SOD1,DPYD,NR1I3,ASL,GSTO1,DAO,ZBP1,BLVRB,MAT1A,VAMP8,CRYZ
GO:0003726	0.0471653	1	1	2	double-stranded RNA adenosine deaminase activity	MF	ENSSSCG00000007508	ZBP1
GO:0016618	0.0474083	1	1	2	hydroxypyruvate reductase activity	MF	ENSSSCG00000005349	GRHPR
GO:0030267	0.0474083	1	1	2	glyoxylate reductase (NADP) activity	MF	ENSSSCG00000005349	GRHPR
GO:0001869	0.0475241	1	1	2	negative regulation of complement activation, lectin pathway	BP	ENSSSCG00000013181	SERPING1
GO:0002690	0.0481857	1	2	16	positive regulation of leukocyte chemotaxis	BP	ENSSSCG00000008977,ENSSSCG00000029503	CXCL10,F7
GO:0035928	0.0482421	1	1	2	rRNA import into mitochondrion	BP	ENSSSCG00000000133	TST
GO:0045329	0.0484945	1	1	2	carnitine biosynthetic process	BP	ENSSSCG00000021556	--
GO:0045919	0.0487183	1	1	2	positive regulation of cytolysis	BP	ENSSSCG00000001089	GPLD1
GO:0033306	0.0491185	1	1	2	phytol metabolic process	BP	ENSSSCG00000022758	PECR
GO:0019853	0.0493156	1	1	2	L-ascorbic acid biosynthetic process	BP	ENSSSCG00000029256	AKR1A1
GO:0032728	0.0493259	1	2	14	positive regulation of interferon-beta production	BP	ENSSSCG00000030408,ENSSSCG00000012853	DDX58,IRF7
GO:0002232	0.0493784	1	1	2	leukocyte chemotaxis involved in inflammatory response	BP	ENSSSCG00000028758	LBP
GO:0035456	0.0494974	1	1	2	response to interferon-beta	BP	ENSSSCG00000017887	XAF1
GO:1903531	0.0495037	1	1	2	negative regulation of secretion by cell	BP	ENSSSCG00000022820	VAMP8
GO:1903595	0.0495037	1	1	2	positive regulation of histamine secretion by mast cell	BP	ENSSSCG00000022820	VAMP8
GO:0019852	0.0506365	1	1	2	L-ascorbic acid metabolic process	BP	ENSSSCG00000022351	GSTO1
GO:0032805	0.0508106	1	1	2	positive regulation of low-density lipoprotein particle receptor catabolic process	BP	ENSSSCG00000025020	PCSK9
GO:0006601	0.0509013	1	1	2	creatine biosynthetic process	BP	ENSSSCG00000023142	GAMT
GO:1902714	0.0509567	1	1	2	negative regulation of interferon-gamma secretion	BP	ENSSSCG00000000875	NR1H4
GO:0032607	0.0510507	1	1	2	interferon-alpha production	BP	ENSSSCG00000012853	IRF7
GO:0034124	0.0510507	1	1	2	regulation of MyD88-dependent toll-like receptor signaling pathway	BP	ENSSSCG00000012853	IRF7
GO:0070830	0.0513986	1	2	14	bicellular tight junction assembly	BP	ENSSSCG00000028484,ENSSSCG00000021514	CLDN1,--
GO:0008144	0.0514041	1	3	32	drug binding	MF	ENSSSCG00000008948,ENSSSCG00000014812,ENSSSCG00000011890	ALB,--,NR1I2
GO:0044216	0.0516489	1	1	2	other organism cell	CC	ENSSSCG00000015661	C4BPB
GO:0045959	0.0516489	1	1	2	negative regulation of complement activation, classical pathway	BP	ENSSSCG00000015661	C4BPB
GO:0008890	0.0516541	1	1	2	glycine C-acetyltransferase activity	MF	ENSSSCG00000029945	--
GO:0004510	0.0516989	1	1	2	tryptophan 5-monooxygenase activity	MF	ENSSSCG00000013372	TPH1
GO:0042427	0.0516989	1	1	2	serotonin biosynthetic process	BP	ENSSSCG00000013372	TPH1
GO:0019373	0.0517855	1	2	15	epoxygenase P450 pathway	BP	ENSSSCG00000010780,ENSSSCG00000010488	CYP2E1,--
GO:0010988	0.0520355	1	1	2	regulation of low-density lipoprotein particle clearance	BP	ENSSSCG00000000875	NR1H4
GO:0008517	0.0520483	1	1	2	folic acid transporter activity	MF	ENSSSCG00000014812	--
GO:0015884	0.0520483	1	1	2	folic acid transport	BP	ENSSSCG00000014812	--
GO:0006801	0.0522228	1	2	16	superoxide metabolic process	BP	ENSSSCG00000021355,ENSSSCG00000012934	SOD1,--
GO:2000779	0.0523289	1	1	2	regulation of double-strand break repair	BP	ENSSSCG00000001912	PML
GO:0004531	0.0523921	1	1	2	deoxyribonuclease II activity	MF	ENSSSCG00000026532	DNASE2B
GO:0051902	0.0526517	1	1	2	negative regulation of mitochondrial depolarization	BP	ENSSSCG00000013853	HSH2D
GO:0090156	0.0526785	1	1	2	cellular sphingolipid homeostasis	BP	ENSSSCG00000017492	--
GO:0030886	0.052821	1	1	2	negative regulation of myeloid dendritic cell activation	BP	ENSSSCG00000015652	IL10
GO:0035710	0.052827	1	1	2	CD4-positive, alpha-beta T cell activation	BP	ENSSSCG00000008648	RSAD2
GO:0003973	0.0529235	1	1	2	(S)-2-hydroxy-acid oxidase activity	MF	ENSSSCG00000027439	HAO1
GO:0015930	0.0529235	1	1	2	glutamate synthase activity	MF	ENSSSCG00000027439	HAO1
GO:0042132	0.0529259	1	1	2	fructose 1,6-bisphosphate 1-phosphatase activity	MF	ENSSSCG00000010944	FBP1
GO:0004305	0.0530345	1	1	2	ethanolamine kinase activity	MF	ENSSSCG00000015276	ETNK2
GO:0010641	0.0531076	1	1	2	positive regulation of platelet-derived growth factor receptor signaling pathway	BP	ENSSSCG00000029503	F7
GO:0004046	0.0531336	1	1	2	aminoacylase activity	MF	ENSSSCG00000013302	CAT
GO:0006166	0.0532127	1	1	2	purine ribonucleoside salvage	BP	ENSSSCG00000010315	ADK
GO:0034971	0.0536692	1	1	2	histone H3-R17 methylation	BP	ENSSSCG00000000875	NR1H4
GO:0072350	0.0536806	1	1	2	tricarboxylic acid metabolic process	BP	ENSSSCG00000010368	GLUD1
GO:1904179	0.0536948	1	1	2	positive regulation of adipose tissue development	BP	ENSSSCG00000000875	NR1H4
GO:0038183	0.0537037	1	1	2	bile acid signaling pathway	BP	ENSSSCG00000000875	NR1H4
GO:0003868	0.0537405	1	1	2	4-hydroxyphenylpyruvate dioxygenase activity	MF	ENSSSCG00000009805	HPD
GO:0016701	0.0537405	1	1	2	oxidoreductase activity, acting on single donors with incorporation of molecular oxygen	MF	ENSSSCG00000009805	HPD
GO:0009063	0.0537592	1	1	2	cellular amino acid catabolic process	BP	ENSSSCG00000027169	ENOSF1
GO:0035634	0.0537805	1	1	2	response to stilbenoid	BP	ENSSSCG00000000774	USP18
GO:1990667	0.0538184	1	1	2	PCSK9-AnxA2 complex	CC	ENSSSCG00000025020	PCSK9
GO:0003835	0.0539313	1	1	2	beta-galactoside alpha-2,6-sialyltransferase activity	MF	ENSSSCG00000025770	ST6GAL1
GO:1990666	0.0539542	1	1	2	PCSK9-LDLR complex	CC	ENSSSCG00000025020	PCSK9
GO:0001889	0.0539655	1	3	33	liver development	BP	ENSSSCG00000010472,ENSSSCG00000009919,ENSSSCG00000025020	HHEX,HNF1A,PCSK9
GO:0060335	0.0540849	1	1	2	positive regulation of interferon-gamma-mediated signaling pathway	BP	ENSSSCG00000014626	HPX
GO:0090324	0.0542129	1	1	2	negative regulation of oxidative phosphorylation	BP	ENSSSCG00000007710	MLXIPL
GO:0008453	0.0542381	1	1	2	alanine-glyoxylate transaminase activity	MF	ENSSSCG00000016829	AGXT2
GO:0019265	0.0542381	1	1	2	glycine biosynthetic process, by transamination of glyoxylate	BP	ENSSSCG00000016829	AGXT2
GO:0033574	0.0542423	1	1	2	response to testosterone	BP	ENSSSCG00000030522	--
GO:0051097	0.054287	1	1	2	negative regulation of helicase activity	BP	ENSSSCG00000010453	IFIT1
GO:0055056	0.0543321	1	1	2	D-glucose transmembrane transporter activity	MF	ENSSSCG00000020927	SLC2A2
GO:0010609	0.0543421	1	1	2	mRNA localization resulting in posttranscriptional regulation of gene expression	BP	ENSSSCG00000010431	A1CF
GO:0030118	0.0543421	1	1	2	clathrin coat	CC	ENSSSCG00000010456	PANK1
GO:0016098	0.054348	1	1	2	monoterpenoid metabolic process	BP	ENSSSCG00000010780	CYP2E1
GO:0015920	0.0543528	1	1	2	lipopolysaccharide transport	BP	ENSSSCG00000028758	LBP
GO:0045917	0.0543567	1	1	2	positive regulation of complement activation	BP	ENSSSCG00000016861	C6
GO:0002573	0.0543796	1	1	2	myeloid leukocyte differentiation	BP	ENSSSCG00000010472	HHEX
GO:0022027	0.0543796	1	1	2	interkinetic nuclear migration	BP	ENSSSCG00000010472	HHEX
GO:0061017	0.0543796	1	1	2	hepatoblast differentiation	BP	ENSSSCG00000010472	HHEX
GO:0035963	0.0543872	1	1	2	cellular response to interleukin-13	BP	ENSSSCG00000017864	--
GO:0016812	0.054389	1	1	2	hydrolase activity, acting on carbon-nitrogen (but not peptide) bonds, in cyclic amides	MF	ENSSSCG00000000893	AMDHD1
GO:0019556	0.054389	1	1	2	histidine catabolic process to glutamate and formamide	BP	ENSSSCG00000000893	AMDHD1
GO:0003884	0.0543927	1	1	2	D-amino-acid oxidase activity	MF	ENSSSCG00000009942	DAO
GO:0046416	0.0543927	1	1	2	D-amino acid metabolic process	BP	ENSSSCG00000009942	DAO
GO:0004109	0.0543935	1	1	2	coproporphyrinogen oxidase activity	MF	ENSSSCG00000011978	CPOX
GO:0001147	0.0543939	1	1	2	transcription termination site sequence-specific DNA binding	MF	ENSSSCG00000005724	SETX
GO:0004478	0.0543939	1	1	2	methionine adenosyltransferase activity	MF	ENSSSCG00000010337	MAT1A
GO:0004611	0.0543939	1	1	2	phosphoenolpyruvate carboxykinase activity	MF	ENSSSCG00000002009	PCK2
GO:0004613	0.0543939	1	1	2	phosphoenolpyruvate carboxykinase (GTP) activity	MF	ENSSSCG00000002009	PCK2
GO:0006089	0.0543939	1	1	2	lactate metabolic process	BP	ENSSSCG00000015105	SLC37A4
GO:0006235	0.0543939	1	1	2	dTTP biosynthetic process	BP	ENSSSCG00000008647	CMPK2
GO:0006699	0.0543939	1	1	2	bile acid biosynthetic process	BP	ENSSSCG00000009919	HNF1A
GO:0006863	0.0543939	1	1	2	purine nucleobase transport	BP	ENSSSCG00000004597	AQP9
GO:0009597	0.0543939	1	1	2	detection of virus	BP	ENSSSCG00000030408	DDX58
GO:0015855	0.0543939	1	1	2	pyrimidine nucleobase transport	BP	ENSSSCG00000004597	AQP9
GO:0016117	0.0543939	1	1	2	carotenoid biosynthetic process	BP	ENSSSCG00000011456	CHDH
GO:0016155	0.0543939	1	1	2	formyltetrahydrofolate dehydrogenase activity	MF	ENSSSCG00000030626	ALDH1L1
GO:0031094	0.0543939	1	1	2	platelet dense tubular network	CC	ENSSSCG00000002481	SERPINA5
GO:0032682	0.0543939	1	1	2	negative regulation of chemokine production	BP	ENSSSCG00000015105	SLC37A4
GO:0032803	0.0543939	1	1	2	regulation of low-density lipoprotein particle receptor catabolic process	BP	ENSSSCG00000025020	PCSK9
GO:0033132	0.0543939	1	1	2	negative regulation of glucokinase activity	BP	ENSSSCG00000028672	GCKR
GO:0034189	0.0543939	1	1	2	very-low-density lipoprotein particle binding	MF	ENSSSCG00000025020	PCSK9
GO:0039534	0.0543939	1	1	2	negative regulation of MDA-5 signaling pathway	BP	ENSSSCG00000017416	DHX58
GO:0045345	0.0543939	1	1	2	positive regulation of MHC class I biosynthetic process	BP	ENSSSCG00000001912	PML
GO:0051025	0.0543939	1	1	2	negative regulation of immunoglobulin secretion	BP	ENSSSCG00000029652	TMBIM6
GO:0051584	0.0543939	1	1	2	regulation of dopamine uptake involved in synaptic transmission	BP	ENSSSCG00000025964	TOR1A
GO:0051659	0.0543939	1	1	2	maintenance of mitochondrion location	BP	ENSSSCG00000008948	ALB
GO:0051791	0.0543939	1	1	2	medium-chain fatty acid metabolic process	BP	ENSSSCG00000015391	CROT
GO:0060392	0.0543939	1	1	2	negative regulation of SMAD protein import into nucleus	BP	ENSSSCG00000025876	PBLD
GO:0070995	0.0543939	1	1	2	NADPH oxidation	BP	ENSSSCG00000015268	FMO1
GO:0071322	0.0543939	1	1	2	cellular response to carbohydrate stimulus	BP	ENSSSCG00000007710	MLXIPL
GO:0097460	0.0543939	1	1	2	ferrous iron import into cell	BP	ENSSSCG00000011640	TF
GO:1900244	0.0543939	1	1	2	positive regulation of synaptic vesicle endocytosis	BP	ENSSSCG00000025964	TOR1A
GO:1901253	0.0543939	1	1	2	negative regulation of intracellular transport of viral material	BP	ENSSSCG00000012077	MX1
GO:1901299	0.0543939	1	1	2	negative regulation of hydrogen peroxide-mediated programmed cell death	BP	ENSSSCG00000016633	MET
GO:1902524	0.0543939	1	1	2	positive regulation of protein K48-linked ubiquitination	BP	ENSSSCG00000022011	NMI
GO:1904106	0.0543939	1	1	2	protein localization to microvillus	BP	ENSSSCG00000007850	ANKS4B
GO:2001028	0.0543939	1	1	2	positive regulation of endothelial cell chemotaxis	BP	ENSSSCG00000016633	MET
GO:0031018	0.0546801	1	2	16	endocrine pancreas development	BP	ENSSSCG00000009919,ENSSSCG00000007114	HNF1A,FOXA2
GO:0016532	0.0550907	1	1	3	superoxide dismutase copper chaperone activity	MF	ENSSSCG00000012934	--
GO:0034446	0.0553904	1	3	32	substrate adhesion-dependent cell spreading	BP	ENSSSCG00000016459,ENSSSCG00000016174,ENSSSCG00000006530	EPHA1,FN1,EFNA1
GO:0031433	0.0557267	1	1	3	telethonin binding	MF	ENSSSCG00000008345	BMP10
GO:0010596	0.0562021	1	2	15	negative regulation of endothelial cell migration	BP	ENSSSCG00000008345,ENSSSCG00000010375	BMP10,GDF2
GO:0003839	0.0564031	1	1	3	gamma-glutamylcyclotransferase activity	MF	ENSSSCG00000030525	--
GO:0032024	0.0571511	1	2	16	positive regulation of insulin secretion	BP	ENSSSCG00000010479,ENSSSCG00000010368	RBP4,GLUD1
GO:0005160	0.0577186	1	3	35	transforming growth factor beta receptor binding	MF	ENSSSCG00000013514,ENSSSCG00000008345,ENSSSCG00000010375	LRG1,BMP10,GDF2
GO:0071674	0.0589115	1	1	3	mononuclear cell migration	BP	ENSSSCG00000004038	PLG
GO:0032489	0.0589325	1	1	3	regulation of Cdc42 protein signal transduction	BP	ENSSSCG00000015069	APOC3
GO:0046875	0.0590258	1	2	17	ephrin receptor binding	MF	ENSSSCG00000006530,ENSSSCG00000006532	EFNA1,--
GO:0051281	0.0591863	1	2	16	positive regulation of release of sequestered calcium ion into cytosol	BP	ENSSSCG00000008977,ENSSSCG00000013252	CXCL10,F2
GO:0048029	0.059596	1	1	3	monosaccharide binding	MF	ENSSSCG00000029299	--
GO:0034382	0.0605817	1	1	3	chylomicron remnant clearance	BP	ENSSSCG00000015069	APOC3
GO:0008035	0.0606944	1	1	3	high-density lipoprotein particle binding	MF	ENSSSCG00000006355	APOA2
GO:0008832	0.0615654	1	1	3	dGTPase activity	MF	ENSSSCG00000027806	SAMHD1
GO:0030301	0.0624863	1	2	17	cholesterol transport	BP	ENSSSCG00000028350,ENSSSCG00000006355	LCAT,APOA2
GO:0006776	0.0626766	1	1	3	vitamin A metabolic process	BP	ENSSSCG00000008995	LRAT
GO:0004332	0.063188	1	1	3	fructose-bisphosphate aldolase activity	MF	ENSSSCG00000005394	--
GO:0043295	0.0633936	1	1	3	glutathione binding	MF	ENSSSCG00000011944	GSTM4
GO:0043401	0.063781	1	4	60	steroid hormone mediated signaling pathway	BP	ENSSSCG00000011890,ENSSSCG00000000875,ENSSSCG00000006353,ENSSSCG00000013241	NR1I2,NR1H4,NR1I3,NR1H3
GO:0019060	0.0638202	1	1	3	intracellular transport of viral protein in host cell	BP	ENSSSCG00000010453	IFIT1
GO:0042167	0.0639707	1	1	3	heme catabolic process	BP	ENSSSCG00000021067	BLVRB
GO:0034097	0.0645394	1	3	38	response to cytokine	BP	ENSSSCG00000001912,ENSSSCG00000005211,ENSSSCG00000017920	PML,CD274,CXCL16
GO:0006651	0.0649762	1	1	3	diacylglycerol biosynthetic process	BP	ENSSSCG00000023578	ANG
GO:0035577	0.0650948	1	1	3	azurophil granule membrane	CC	ENSSSCG00000022820	VAMP8
GO:0006541	0.0657953	1	2	17	glutamine metabolic process	BP	ENSSSCG00000010368,ENSSSCG00000000401	GLUD1,--
GO:0070053	0.0659919	1	1	3	thrombospondin receptor activity	MF	ENSSSCG00000013252	F2
GO:0046340	0.0660055	1	1	3	diacylglycerol catabolic process	BP	ENSSSCG00000006355	APOA2
GO:1903142	0.0661626	1	1	3	positive regulation of establishment of endothelial barrier	BP	ENSSSCG00000023693	PROC
GO:0070006	0.0663478	1	2	17	metalloaminopeptidase activity	MF	ENSSSCG00000014172,ENSSSCG00000027860	--,--
GO:0030307	0.0664505	1	3	37	positive regulation of cell growth	BP	ENSSSCG00000001858,ENSSSCG00000013252,ENSSSCG00000017920	CIB1,F2,CXCL16
GO:0022857	0.0665424	1	4	59	transmembrane transporter activity	MF	ENSSSCG00000025413,ENSSSCG00000022084,ENSSSCG00000004041,ENSSSCG00000020927	--,--,--,SLC2A2
GO:0001938	0.0666575	1	3	38	positive regulation of endothelial cell proliferation	BP	ENSSSCG00000023578,ENSSSCG00000013514,ENSSSCG00000010375	ANG,LRG1,GDF2
GO:0030578	0.0671125	1	1	3	PML body organization	BP	ENSSSCG00000001912	PML
GO:2001181	0.0673755	1	1	3	positive regulation of interleukin-10 secretion	BP	ENSSSCG00000005211	CD274
GO:0004520	0.0673789	1	2	19	endodeoxyribonuclease activity	MF	ENSSSCG00000026532,ENSSSCG00000028970	DNASE2B,--
GO:0005333	0.0678524	1	1	3	norepinephrine transmembrane transporter activity	MF	ENSSSCG00000004041	--
GO:0015874	0.0678524	1	1	3	norepinephrine transport	BP	ENSSSCG00000004041	--
GO:0002481	0.0679147	1	1	3	antigen processing and presentation of exogenous protein antigen via MHC class Ib, TAP-dependent	BP	ENSSSCG00000025593	--
GO:0002485	0.0679147	1	1	3	antigen processing and presentation of endogenous peptide antigen via MHC class I via ER pathway, TAP-dependent	BP	ENSSSCG00000025593	--
GO:0002489	0.0679147	1	1	3	antigen processing and presentation of endogenous peptide antigen via MHC class Ib via ER pathway, TAP-dependent	BP	ENSSSCG00000025593	--
GO:0002591	0.0679147	1	1	3	positive regulation of antigen processing and presentation of peptide antigen via MHC class I	BP	ENSSSCG00000025593	--
GO:0015440	0.0679147	1	1	3	peptide-transporting ATPase activity	MF	ENSSSCG00000025593	--
GO:0002903	0.0679494	1	1	3	negative regulation of B cell apoptotic process	BP	ENSSSCG00000013853	HSH2D
GO:0016638	0.0681559	1	1	3	oxidoreductase activity, acting on the CH-NH2 group of donors	MF	ENSSSCG00000027439	HAO1
GO:0030948	0.0681564	1	1	3	negative regulation of vascular endothelial growth factor receptor signaling pathway	BP	ENSSSCG00000010472	HHEX
GO:0046822	0.0689928	1	1	3	regulation of nucleocytoplasmic transport	BP	ENSSSCG00000012076	MX2
GO:0043546	0.0690889	1	1	3	molybdopterin cofactor binding	MF	ENSSSCG00000010826	2017-03-02
GO:0048208	0.0693115	1	1	3	COPII vesicle coating	BP	ENSSSCG00000025291	--
GO:0070858	0.069346	1	1	3	negative regulation of bile acid biosynthetic process	BP	ENSSSCG00000000875	NR1H4
GO:0016829	0.0693987	1	4	60	lyase activity	MF	ENSSSCG00000005394,ENSSSCG00000002736,ENSSSCG00000001882,ENSSSCG00000003744	--,TAT,NEIL1,--
GO:1902177	0.0694688	1	1	3	positive regulation of oxidative stress-induced intrinsic apoptotic signaling pathway	BP	ENSSSCG00000021355	SOD1
GO:0001654	0.0697487	1	2	18	eye development	BP	ENSSSCG00000000385,ENSSSCG00000010479	SLC39A5,RBP4
GO:0007569	0.0697594	1	2	18	cell aging	BP	ENSSSCG00000001912,ENSSSCG00000021355	PML,SOD1
GO:0030620	0.0698679	1	1	3	U2 snRNA binding	MF	ENSSSCG00000024867	ISG20
GO:0032649	0.0699515	1	1	3	regulation of interferon-gamma production	BP	ENSSSCG00000027982	ISG15
GO:0006167	0.0701143	1	1	3	AMP biosynthetic process	BP	ENSSSCG00000010315	ADK
GO:0034340	0.0704424	1	1	3	response to type I interferon	BP	ENSSSCG00000027982	ISG15
GO:0040014	0.0705782	1	2	17	regulation of multicellular organism growth	BP	ENSSSCG00000021355,ENSSSCG00000023142	SOD1,GAMT
GO:0051302	0.0707518	1	1	3	regulation of cell division	BP	ENSSSCG00000001858	CIB1
GO:0042277	0.0707609	1	3	39	peptide binding	MF	ENSSSCG00000023578,ENSSSCG00000014172,ENSSSCG00000027860	ANG,--,--
GO:0019166	0.0707844	1	1	3	trans-2-enoyl-CoA reductase (NADPH) activity	MF	ENSSSCG00000022758	PECR
GO:0000502	0.0711485	1	3	42	proteasome complex	CC	ENSSSCG00000001463,ENSSSCG00000028872,ENSSSCG00000001468	--,PSMB8,PSMB9
GO:0016554	0.0712681	1	1	3	cytidine to uridine editing	BP	ENSSSCG00000010431	A1CF
GO:0016556	0.0713239	1	1	3	mRNA modification	BP	ENSSSCG00000010431	A1CF
GO:0009052	0.0719379	1	1	3	pentose-phosphate shunt, non-oxidative branch	BP	ENSSSCG00000017864	--
GO:0045730	0.0721381	1	1	3	respiratory burst	BP	ENSSSCG00000015105	SLC37A4
GO:0004032	0.0722705	1	1	3	alditol:NADP+ 1-oxidoreductase activity	MF	ENSSSCG00000029256	AKR1A1
GO:0010760	0.0725846	1	1	3	negative regulation of macrophage chemotaxis	BP	ENSSSCG00000005512	C5
GO:2000427	0.0725848	1	1	3	positive regulation of apoptotic cell clearance	BP	ENSSSCG00000001422	C2
GO:0097169	0.0727172	1	1	3	AIM2 inflammasome complex	CC	ENSSSCG00000014997	CASP4
GO:0004144	0.0729405	1	1	3	diacylglycerol O-acyltransferase activity	MF	ENSSSCG00000005918	DGAT1
GO:0004372	0.0733594	1	1	3	glycine hydroxymethyltransferase activity	MF	ENSSSCG00000021493	--
GO:0007039	0.07343	1	1	3	protein catabolic process in the vacuole	BP	ENSSSCG00000012890	TCIRG1
GO:0050714	0.0734575	1	2	18	positive regulation of protein secretion	BP	ENSSSCG00000023578,ENSSSCG00000015010	ANG,EXPH5
GO:0001867	0.0737164	1	1	3	complement activation, lectin pathway	BP	ENSSSCG00000024252	MBL1
GO:0070603	0.0737688	1	1	3	SWI/SNF superfamily-type complex	CC	ENSSSCG00000001509	DAXX
GO:0042571	0.0738892	1	1	4	immunoglobulin complex, circulating	CC	ENSSSCG00000022512	TRDC
GO:0030346	0.0739034	1	1	3	protein phosphatase 2B binding	MF	ENSSSCG00000021355	SOD1
GO:0019862	0.0739186	1	1	3	IgA binding	MF	ENSSSCG00000005485	AMBP
GO:1901509	0.0741433	1	1	3	regulation of endothelial tube morphogenesis	BP	ENSSSCG00000008977	CXCL10
GO:0008296	0.0745216	1	1	3	3'-5'-exodeoxyribonuclease activity	MF	ENSSSCG00000011358	TREX1
GO:0070059	0.0746886	1	2	18	intrinsic apoptotic signaling pathway in response to endoplasmic reticulum stress	BP	ENSSSCG00000029652,ENSSSCG00000001912	TMBIM6,PML
GO:0032800	0.074816	1	1	3	receptor biosynthetic process	BP	ENSSSCG00000015652	IL10
GO:0015347	0.0751116	1	2	17	sodium-independent organic anion transmembrane transporter activity	MF	ENSSSCG00000025413,ENSSSCG00000014851	--,SLCO2B1
GO:0050713	0.0752442	1	1	3	negative regulation of interleukin-1 beta secretion	BP	ENSSSCG00000001912	PML
GO:0046598	0.0753338	1	1	3	positive regulation of viral entry into host cell	BP	ENSSSCG00000014780	TRIM21
GO:0005977	0.0753974	1	2	19	glycogen metabolic process	BP	ENSSSCG00000001652,ENSSSCG00000015105	GNMT,SLC37A4
GO:0070301	0.0754716	1	2	18	cellular response to hydrogen peroxide	BP	ENSSSCG00000005724,ENSSSCG00000008214	SETX,FABP1
GO:0042168	0.0757049	1	1	3	heme metabolic process	BP	ENSSSCG00000014626	HPX
GO:0042130	0.0758882	1	2	18	negative regulation of T cell proliferation	BP	ENSSSCG00000013578,ENSSSCG00000005211	CLEC4G,CD274
GO:0016684	0.0761007	1	1	3	oxidoreductase activity, acting on peroxide as acceptor	MF	ENSSSCG00000013302	CAT
GO:0003960	0.0761844	1	1	3	NADPH:quinone reductase activity	MF	ENSSSCG00000003780	CRYZ
GO:0032827	0.0762163	1	1	3	negative regulation of natural killer cell differentiation involved in immune response	BP	ENSSSCG00000025560	PGLYRP2
GO:0044117	0.0762163	1	1	3	growth of symbiont in host	BP	ENSSSCG00000025560	PGLYRP2
GO:0018206	0.0762807	1	1	4	peptidyl-methionine modification	BP	ENSSSCG00000006355	APOA2
GO:0004800	0.0763263	1	1	4	thyroxine 5'-deiodinase activity	MF	ENSSSCG00000028896	--
GO:0039529	0.0767493	1	1	3	RIG-I signaling pathway	BP	ENSSSCG00000030408	DDX58
GO:0002819	0.077176	1	1	3	regulation of adaptive immune response	BP	ENSSSCG00000012853	IRF7
GO:0071636	0.0771914	1	1	3	positive regulation of transforming growth factor beta production	BP	ENSSSCG00000030658	SERPINF2
GO:0006068	0.0773521	1	1	3	ethanol catabolic process	BP	ENSSSCG00000030522	--
GO:0006556	0.077495	1	1	3	S-adenosylmethionine biosynthetic process	BP	ENSSSCG00000010337	MAT1A
GO:0019787	0.0775926	1	1	3	ubiquitin-like protein transferase activity	MF	ENSSSCG00000023379	UBE2L6
GO:1990459	0.0777192	1	1	3	transferrin receptor binding	MF	ENSSSCG00000011640	TF
GO:0047756	0.0778849	1	1	3	chondroitin 4-sulfotransferase activity	MF	ENSSSCG00000011625	CHST13
GO:0031638	0.0783169	1	1	3	zymogen activation	BP	ENSSSCG00000012711	F9
GO:0044597	0.0783726	1	1	3	daunorubicin metabolic process	BP	ENSSSCG00000003491	AKR7A2
GO:0044598	0.0783726	1	1	3	doxorubicin metabolic process	BP	ENSSSCG00000003491	AKR7A2
GO:0070891	0.078886	1	1	3	lipoteichoic acid binding	MF	ENSSSCG00000028758	LBP
GO:0034435	0.0789805	1	1	3	cholesterol esterification	BP	ENSSSCG00000028350	LCAT
GO:0006353	0.078988	1	1	3	DNA-templated transcription, termination	BP	ENSSSCG00000005724	SETX
GO:0034384	0.0789896	1	1	4	high-density lipoprotein particle clearance	BP	ENSSSCG00000006355	APOA2
GO:0005436	0.0790315	1	1	3	sodium:phosphate symporter activity	MF	ENSSSCG00000001106	SLC17A4
GO:0072557	0.0790432	1	1	3	IPAF inflammasome complex	CC	ENSSSCG00000014997	CASP4
GO:0004887	0.0791947	1	1	3	thyroid hormone receptor activity	MF	ENSSSCG00000000875	NR1H4
GO:0000982	0.0792375	1	2	19	transcription factor activity, RNA polymerase II core promoter proximal region sequence-specific binding	MF	ENSSSCG00000023178,ENSSSCG00000012853	BATF2,IRF7
GO:0060298	0.0795318	1	1	3	positive regulation of sarcomere organization	BP	ENSSSCG00000008345	BMP10
GO:2000138	0.0795318	1	1	3	positive regulation of cell proliferation involved in heart morphogenesis	BP	ENSSSCG00000008345	BMP10
GO:0003846	0.0796532	1	1	3	2-acylglycerol O-acyltransferase activity	MF	ENSSSCG00000005918	DGAT1
GO:0035356	0.0796975	1	1	3	cellular triglyceride homeostasis	BP	ENSSSCG00000000875	NR1H4
GO:0006527	0.0799265	1	1	3	arginine catabolic process	BP	ENSSSCG00000001780	FAH
GO:0061002	0.0800431	1	1	3	negative regulation of dendritic spine morphogenesis	BP	ENSSSCG00000006530	EFNA1
GO:0001960	0.0801618	1	1	3	negative regulation of cytokine-mediated signaling pathway	BP	ENSSSCG00000013767	PALM3
GO:0003199	0.0801618	1	1	3	endocardial cushion to mesenchymal transition involved in heart valve formation	BP	ENSSSCG00000006530	EFNA1
GO:0014028	0.0801618	1	1	3	notochord formation	BP	ENSSSCG00000006530	EFNA1
GO:0015232	0.0801727	1	1	3	heme transporter activity	MF	ENSSSCG00000014626	HPX
GO:0015886	0.0801727	1	1	3	heme transport	BP	ENSSSCG00000014626	HPX
GO:0008970	0.0802058	1	1	3	phosphatidylcholine 1-acylhydrolase activity	MF	ENSSSCG00000011895	PLA1A
GO:0043031	0.0802131	1	1	3	negative regulation of macrophage activation	BP	ENSSSCG00000013241	NR1H3
GO:0055092	0.0802368	1	1	3	sterol homeostasis	BP	ENSSSCG00000013241	NR1H3
GO:0090188	0.0802368	1	1	3	negative regulation of pancreatic juice secretion	BP	ENSSSCG00000013241	NR1H3
GO:0050689	0.0802545	1	1	3	negative regulation of defense response to virus by host	BP	ENSSSCG00000010453	IFIT1
GO:0006543	0.0802767	1	1	3	glutamine catabolic process	BP	ENSSSCG00000000401	--
GO:0032190	0.0802783	1	1	3	acrosin binding	MF	ENSSSCG00000002481	SERPINA5
GO:0050766	0.0803079	1	2	19	positive regulation of phagocytosis	BP	ENSSSCG00000011799,ENSSSCG00000024252	AHSG,MBL1
GO:0009436	0.0803216	1	1	3	glyoxylate catabolic process	BP	ENSSSCG00000016829	AGXT2
GO:0034767	0.080325	1	1	3	positive regulation of ion transmembrane transport	BP	ENSSSCG00000006693	PDZK1
GO:0071223	0.0803495	1	1	3	cellular response to lipoteichoic acid	BP	ENSSSCG00000028758	LBP
GO:0031232	0.0803847	1	1	3	extrinsic component of external side of plasma membrane	CC	ENSSSCG00000011640	TF
GO:0009041	0.080397	1	1	3	uridylate kinase activity	MF	ENSSSCG00000008647	CMPK2
GO:0046483	0.0804285	1	1	3	heterocycle metabolic process	BP	ENSSSCG00000010780	CYP2E1
GO:0016972	0.0804327	1	1	3	thiol oxidase activity	MF	ENSSSCG00000015535	QSOX1
GO:0051918	0.0804532	1	1	3	negative regulation of fibrinolysis	BP	ENSSSCG00000030658	SERPINF2
GO:0061010	0.0804592	1	1	3	gall bladder development	BP	ENSSSCG00000010472	HHEX
GO:0016208	0.0804628	1	1	3	AMP binding	MF	ENSSSCG00000010944	FBP1
GO:0050711	0.0804662	1	1	3	negative regulation of interleukin-1 secretion	BP	ENSSSCG00000001912	PML
GO:0046339	0.0804669	1	1	3	diacylglycerol metabolic process	BP	ENSSSCG00000005918	DGAT1
GO:0003997	0.0804732	1	1	3	acyl-CoA oxidase activity	MF	ENSSSCG00000011477	ACOX2
GO:0004630	0.0804732	1	1	3	phospholipase D activity	MF	ENSSSCG00000001089	GPLD1
GO:0007161	0.0804732	1	1	3	calcium-independent cell-matrix adhesion	BP	ENSSSCG00000016174	FN1
GO:0015315	0.0804732	1	1	3	organophosphate:inorganic phosphate antiporter activity	MF	ENSSSCG00000015105	SLC37A4
GO:0015936	0.0804732	1	1	3	coenzyme A metabolic process	BP	ENSSSCG00000015391	CROT
GO:0017076	0.0804732	1	1	3	purine nucleotide binding	MF	ENSSSCG00000002009	PCK2
GO:0039536	0.0804732	1	1	3	negative regulation of RIG-I signaling pathway	BP	ENSSSCG00000017416	DHX58
GO:0072321	0.0804732	1	1	3	chaperone-mediated protein transport	BP	ENSSSCG00000025964	TOR1A
GO:1903298	0.0804732	1	1	3	negative regulation of hypoxia-induced intrinsic apoptotic signaling pathway	BP	ENSSSCG00000029652	TMBIM6
GO:0045174	0.0807419	1	1	4	glutathione dehydrogenase (ascorbate) activity	MF	ENSSSCG00000022351	GSTO1
GO:0004784	0.0815622	1	1	4	superoxide dismutase activity	MF	ENSSSCG00000021355	SOD1
GO:0043171	0.082264	1	2	19	peptide catabolic process	BP	ENSSSCG00000014172,ENSSSCG00000027860	--,--
GO:0043252	0.0828579	1	2	18	sodium-independent organic anion transport	BP	ENSSSCG00000025413,ENSSSCG00000014851	--,SLCO2B1
GO:0048248	0.0833184	1	1	4	CXCR3 chemokine receptor binding	MF	ENSSSCG00000008977	CXCL10
GO:0001878	0.0838616	1	1	4	response to yeast	BP	ENSSSCG00000023578	ANG
GO:0016337	0.0842516	1	4	65	single organismal cell-cell adhesion	BP	ENSSSCG00000025652,ENSSSCG00000017280,ENSSSCG00000013649,ENSSSCG00000011933	--,ICAM2,ICAM3,NECTIN3
GO:0071638	0.0848196	1	1	4	negative regulation of monocyte chemotactic protein-1 production	BP	ENSSSCG00000000875	NR1H4
GO:0032088	0.0857882	1	3	42	negative regulation of NF-kappaB transcription factor activity	BP	ENSSSCG00000014780,ENSSSCG00000000875,ENSSSCG00000013302	TRIM21,NR1H4,CAT
GO:0030816	0.0859627	1	1	4	positive regulation of cAMP metabolic process	BP	ENSSSCG00000008977	CXCL10
GO:0048514	0.0859848	1	2	19	blood vessel morphogenesis	BP	ENSSSCG00000030658,ENSSSCG00000010375	SERPINF2,GDF2
GO:0006635	0.0860548	1	2	19	fatty acid beta-oxidation	BP	ENSSSCG00000015391,ENSSSCG00000011477	CROT,ACOX2
GO:0006402	0.0869564	1	2	20	mRNA catabolic process	BP	ENSSSCG00000022880,ENSSSCG00000008399	--,--
GO:0008310	0.0871494	1	1	4	single-stranded DNA 3'-5' exodeoxyribonuclease activity	MF	ENSSSCG00000024867	ISG20
GO:0042158	0.0873055	1	1	4	lipoprotein biosynthetic process	BP	ENSSSCG00000028350	LCAT
GO:0046323	0.0874607	1	2	20	glucose import	BP	ENSSSCG00000020927,ENSSSCG00000009919	SLC2A2,HNF1A
GO:0042542	0.0896075	1	2	20	response to hydrogen peroxide	BP	ENSSSCG00000021355,ENSSSCG00000013302	SOD1,CAT
GO:0032052	0.0896137	1	1	4	bile acid binding	MF	ENSSSCG00000000875	NR1H4
GO:0003180	0.0896192	1	1	4	aortic valve morphogenesis	BP	ENSSSCG00000006530	EFNA1
GO:0019894	0.0900238	1	2	19	kinesin binding	MF	ENSSSCG00000025964,ENSSSCG00000005587	TOR1A,NEK6
GO:0009267	0.0901152	1	3	42	cellular response to starvation	BP	ENSSSCG00000008948,ENSSSCG00000003092,ENSSSCG00000025020	ALB,FOXA3,PCSK9
GO:0006729	0.0906599	1	1	5	tetrahydrobiopterin biosynthetic process	BP	ENSSSCG00000010275	PCBD1
GO:0004087	0.091276	1	1	4	carbamoyl-phosphate synthase (ammonia) activity	MF	ENSSSCG00000027050	--
GO:0004088	0.091276	1	1	4	carbamoyl-phosphate synthase (glutamine-hydrolyzing) activity	MF	ENSSSCG00000027050	--
GO:0016125	0.0915693	1	1	4	sterol metabolic process	BP	ENSSSCG00000009393	EBPL
GO:0019841	0.0917351	1	1	4	retinol binding	MF	ENSSSCG00000010479	RBP4
GO:0071763	0.0918728	1	1	4	nuclear membrane organization	BP	ENSSSCG00000025964	TOR1A
GO:0046835	0.0921313	1	2	20	carbohydrate phosphorylation	BP	ENSSSCG00000017864,ENSSSCG00000011254	--,XYLB
GO:0002904	0.0924436	1	1	4	positive regulation of B cell apoptotic process	BP	ENSSSCG00000015652	IL10
GO:0070234	0.0925123	1	1	4	positive regulation of T cell apoptotic process	BP	ENSSSCG00000005211	CD274
GO:0051180	0.0925671	1	1	4	vitamin transport	BP	ENSSSCG00000027609	GC
GO:0008146	0.0930008	1	3	44	sulfotransferase activity	MF	ENSSSCG00000003130,ENSSSCG00000011625,ENSSSCG00000025836	SULT2A1,CHST13,SULT1C4
GO:0051005	0.0930795	1	1	4	negative regulation of lipoprotein lipase activity	BP	ENSSSCG00000015069	APOC3
GO:0071712	0.0934325	1	1	4	ER-associated misfolded protein catabolic process	BP	ENSSSCG00000025964	TOR1A
GO:0000303	0.0934614	1	1	4	response to superoxide	BP	ENSSSCG00000021355	SOD1
GO:0005329	0.0935445	1	1	4	dopamine transmembrane transporter activity	MF	ENSSSCG00000004041	--
GO:0015643	0.0942748	1	1	4	toxic substance binding	MF	ENSSSCG00000008948	ALB
GO:0010033	0.0944665	1	2	20	response to organic substance	BP	ENSSSCG00000004597,ENSSSCG00000021355	AQP9,SOD1
GO:0032839	0.0944972	1	1	4	dendrite cytoplasm	CC	ENSSSCG00000021355	SOD1
GO:0030291	0.0947996	1	1	4	protein serine/threonine kinase inhibitor activity	MF	ENSSSCG00000001858	CIB1
GO:0002925	0.0950399	1	1	4	positive regulation of humoral immune response mediated by circulating immunoglobulin	BP	ENSSSCG00000014626	HPX
GO:0009650	0.0952239	1	1	4	UV protection	BP	ENSSSCG00000013302	CAT
GO:0035166	0.0952239	1	1	4	post-embryonic hemopoiesis	BP	ENSSSCG00000015105	SLC37A4
GO:0005332	0.0956243	1	1	4	gamma-aminobutyric acid:sodium symporter activity	MF	ENSSSCG00000000749	SLC6A12
GO:0015812	0.0956243	1	1	4	gamma-aminobutyric acid transport	BP	ENSSSCG00000000749	SLC6A12
GO:0006144	0.0956346	1	1	4	purine nucleobase metabolic process	BP	ENSSSCG00000022206	--
GO:0045541	0.0958852	1	1	4	negative regulation of cholesterol biosynthetic process	BP	ENSSSCG00000021355	SOD1
GO:0004175	0.0959717	1	4	71	endopeptidase activity	MF	ENSSSCG00000012711,ENSSSCG00000001463,ENSSSCG00000028872,ENSSSCG00000001468	F9,--,PSMB8,PSMB9
GO:0008107	0.096185	1	1	4	galactoside 2-alpha-L-fucosyltransferase activity	MF	ENSSSCG00000023756	--
GO:0016616	0.0962769	1	3	44	oxidoreductase activity, acting on the CH-OH group of donors, NAD or NADP as acceptor	MF	ENSSSCG00000005349,ENSSSCG00000009491,ENSSSCG00000021067	GRHPR,TGDS,BLVRB
GO:0004468	0.0966427	1	1	4	lysine N-acetyltransferase activity, acting on acetyl phosphate as donor	MF	ENSSSCG00000008296	NAT8
GO:0016714	0.0968044	1	1	5	oxidoreductase activity, acting on paired donors, with incorporation or reduction of molecular oxygen, reduced pteridine as one donor, and incorporation of one atom of oxygen	MF	ENSSSCG00000013372	TPH1
GO:0035455	0.0971571	1	1	4	response to interferon-alpha	BP	ENSSSCG00000012076	MX2
GO:0035336	0.0971872	1	1	4	long-chain fatty-acyl-CoA metabolic process	BP	ENSSSCG00000005918	DGAT1
GO:0032872	0.0975065	1	1	5	regulation of stress-activated MAPK cascade	BP	ENSSSCG00000027127	MAP2K2
GO:0051881	0.0975826	1	2	22	regulation of mitochondrial membrane potential	BP	ENSSSCG00000021355,ENSSSCG00000015039	SOD1,BCO2
GO:0006203	0.0977352	1	1	5	dGTP catabolic process	BP	ENSSSCG00000027806	SAMHD1
GO:0006563	0.0978207	1	1	4	L-serine metabolic process	BP	ENSSSCG00000021493	--
GO:0001561	0.0978402	1	1	4	fatty acid alpha-oxidation	BP	ENSSSCG00000027439	HAO1
GO:0032715	0.0980303	1	2	20	negative regulation of interleukin-6 production	BP	ENSSSCG00000000875,ENSSSCG00000015652	NR1H4,IL10
GO:0015882	0.0983167	1	1	4	L-ascorbic acid transport	BP	ENSSSCG00000026423	SLC23A1
GO:0070890	0.0983167	1	1	4	sodium-dependent L-ascorbate transmembrane transporter activity	MF	ENSSSCG00000026423	SLC23A1
GO:0030300	0.0985564	1	1	5	regulation of intestinal cholesterol absorption	BP	ENSSSCG00000006355	APOA2
GO:2000650	0.0989822	1	1	4	negative regulation of sodium ion transmembrane transporter activity	BP	ENSSSCG00000025020	PCSK9
GO:0072678	0.0992508	1	1	4	T cell migration	BP	ENSSSCG00000011979	GPR15
GO:1903076	0.0992779	1	1	4	regulation of protein localization to plasma membrane	BP	ENSSSCG00000022820	VAMP8
GO:0033133	0.0993488	1	1	4	positive regulation of glucokinase activity	BP	ENSSSCG00000028672	GCKR
GO:0038096	0.0994318	1	1	5	Fc-gamma receptor signaling pathway involved in phagocytosis	BP	ENSSSCG00000022512	TRDC
GO:0050665	0.0994457	1	1	4	hydrogen peroxide biosynthetic process	BP	ENSSSCG00000021355	SOD1
GO:0051262	0.0997544	1	2	20	protein tetramerization	BP	ENSSSCG00000007738,ENSSSCG00000013302	ASL,CAT
GO:0015265	0.0998927	1	1	4	urea channel activity	MF	ENSSSCG00000004597	AQP9
GO:0016525	0.10064	1	3	44	negative regulation of angiogenesis	BP	ENSSSCG00000001912,ENSSSCG00000017818,ENSSSCG00000010472	PML,SERPINF1,HHEX
GO:0043030	0.100925	1	1	4	regulation of macrophage activation	BP	ENSSSCG00000017864	--
GO:0006825	0.10101	1	1	5	copper ion transport	BP	ENSSSCG00000026414	ATOX1
GO:0015081	0.101077	1	1	4	sodium ion transmembrane transporter activity	MF	ENSSSCG00000026423	SLC23A1
GO:0050688	0.101197	1	1	4	regulation of defense response to virus	BP	ENSSSCG00000030548	--
GO:0008270	0.101234	1	32	993	zinc ion binding	MF	ENSSSCG00000024333,ENSSSCG00000030300,ENSSSCG00000001912,ENSSSCG00000014108,ENSSSCG00000021556,ENSSSCG00000014111,ENSSSCG00000017146,ENSSSCG00000000368,ENSSSCG00000006733,ENSSSCG00000014780,ENSSSCG00000030408,ENSSSCG00000029712,ENSSSCG00000005374,ENSSSCG00000017416,ENSSSCG00000021355,ENSSSCG00000011890,ENSSSCG00000014172,ENSSSCG00000027860,ENSSSCG00000016262,ENSSSCG00000000875,ENSSSCG00000025560,…	--,--,PML,--,--,BHMT2,RNF213,MMP19,TTF2,TRIM21,DDX58,--,TRIM14,DHX58,SOD1,NR1I2,--,--,SP140,NR1H4,PGLYRP2,TRIM5,--,NR1I3,SORD,--,THAP1,NEIL1,DTX3L,CRYZ,NR1H3,CPB2
GO:0032049	0.101347	1	1	4	cardiolipin biosynthetic process	BP	ENSSSCG00000007048	CRLS1
GO:0007044	0.101392	1	1	4	cell-substrate junction assembly	BP	ENSSSCG00000016174	FN1
GO:0016605	0.101411	1	3	43	PML body	CC	ENSSSCG00000001912,ENSSSCG00000001509,ENSSSCG00000024867	PML,DAXX,ISG20
GO:0048771	0.101443	1	1	4	tissue remodeling	BP	ENSSSCG00000004038	PLG
GO:0008745	0.101613	1	1	4	N-acetylmuramoyl-L-alanine amidase activity	MF	ENSSSCG00000025560	PGLYRP2
GO:0016019	0.101613	1	1	4	peptidoglycan receptor activity	MF	ENSSSCG00000025560	PGLYRP2
GO:0051085	0.101681	1	1	4	chaperone mediated protein folding requiring cofactor	BP	ENSSSCG00000025964	TOR1A
GO:0070326	0.10187	1	1	4	very-low-density lipoprotein particle receptor binding	MF	ENSSSCG00000025020	PCSK9
GO:0004792	0.102406	1	1	4	thiosulfate sulfurtransferase activity	MF	ENSSSCG00000000133	TST
GO:0007202	0.102418	1	1	5	activation of phospholipase C activity	BP	ENSSSCG00000023578	ANG
GO:0022615	0.10245	1	1	4	protein to membrane docking	BP	ENSSSCG00000013267	PEX16
GO:0004594	0.10251	1	1	4	pantothenate kinase activity	MF	ENSSSCG00000010456	PANK1
GO:0019871	0.10277	1	1	4	sodium channel inhibitor activity	MF	ENSSSCG00000025020	PCSK9
GO:2000553	0.102866	1	1	4	positive regulation of T-helper 2 cell cytokine production	BP	ENSSSCG00000008648	RSAD2
GO:0006555	0.102999	1	1	4	methionine metabolic process	BP	ENSSSCG00000001652	GNMT
GO:0048341	0.103044	1	1	4	paraxial mesoderm formation	BP	ENSSSCG00000009919	HNF1A
GO:0045348	0.103135	1	1	5	positive regulation of MHC class II biosynthetic process	BP	ENSSSCG00000015652	IL10
GO:1990712	0.103156	1	1	4	HFE-transferrin receptor complex	CC	ENSSSCG00000011640	TF
GO:0045926	0.103396	1	1	5	negative regulation of growth	BP	ENSSSCG00000030300	--
GO:0055085	0.103853	1	19	551	transmembrane transport	BP	ENSSSCG00000022033,ENSSSCG00000010455,ENSSSCG00000017262,ENSSSCG00000000749,ENSSSCG00000000385,ENSSSCG00000025413,ENSSSCG00000022084,ENSSSCG00000004041,ENSSSCG00000020927,ENSSSCG00000001106,ENSSSCG00000026423,ENSSSCG00000015105,ENSSSCG00000010543,ENSSSCG00000026169,ENSSSCG00000025593,ENSSSCG00000027336,ENSSSCG00000025618,ENSSSCG00000002515,ENSSSCG00000014851	SLC46A1,SLC16A12,SLC16A6,SLC6A12,SLC39A5,--,--,--,SLC2A2,SLC17A4,SLC23A1,SLC37A4,ABCC2,MFSD12,--,--,TAP1,SLC25A47,SLCO2B1
GO:0006646	0.103882	1	1	4	phosphatidylethanolamine biosynthetic process	BP	ENSSSCG00000015276	ETNK2
GO:0070269	0.104268	1	1	4	pyroptosis	BP	ENSSSCG00000014997	CASP4
GO:0007182	0.104408	1	1	4	common-partner SMAD protein phosphorylation	BP	ENSSSCG00000001912	PML
GO:0006369	0.104415	1	1	4	termination of RNA polymerase II transcription	BP	ENSSSCG00000005724	SETX
GO:0015321	0.104433	1	1	4	sodium-dependent phosphate transmembrane transporter activity	MF	ENSSSCG00000001106	SLC17A4
GO:0044341	0.104433	1	1	4	sodium-dependent phosphate transport	BP	ENSSSCG00000001106	SLC17A4
GO:0001920	0.104549	1	1	4	negative regulation of receptor recycling	BP	ENSSSCG00000025020	PCSK9
GO:0016746	0.104726	1	4	70	transferase activity, transferring acyl groups	MF	ENSSSCG00000015391,ENSSSCG00000008268,ENSSSCG00000005918,ENSSSCG00000011250	CROT,AUP1,DGAT1,--
GO:0034186	0.104727	1	1	4	apolipoprotein A-I binding	MF	ENSSSCG00000028350	LCAT
GO:0042359	0.104887	1	1	4	vitamin D metabolic process	BP	ENSSSCG00000027609	GC
GO:0032439	0.104994	1	1	4	endosome localization	BP	ENSSSCG00000012077	MX1
GO:0015879	0.105118	1	1	4	carnitine transport	BP	ENSSSCG00000006693	PDZK1
GO:0071286	0.105121	1	1	4	cellular response to magnesium ion	BP	ENSSSCG00000010944	FBP1
GO:0007043	0.105182	1	1	4	cell-cell junction assembly	BP	ENSSSCG00000000875	NR1H4
GO:2000279	0.105196	1	1	4	negative regulation of DNA biosynthetic process	BP	ENSSSCG00000010375	GDF2
GO:0050819	0.105207	1	1	4	negative regulation of coagulation	BP	ENSSSCG00000023693	PROC
GO:0061009	0.105283	1	1	4	common bile duct development	BP	ENSSSCG00000010472	HHEX
GO:0015760	0.105416	1	1	4	glucose-6-phosphate transport	BP	ENSSSCG00000015105	SLC37A4
GO:0005005	0.105527	1	1	4	transmembrane-ephrin receptor activity	MF	ENSSSCG00000016459	EPHA1
GO:0043535	0.105532	1	1	4	regulation of blood vessel endothelial cell migration	BP	ENSSSCG00000006530	EFNA1
GO:0008823	0.10555	1	1	4	cupric reductase activity	MF	ENSSSCG00000029304	STEAP3
GO:0015677	0.10555	1	1	4	copper ion import	BP	ENSSSCG00000029304	STEAP3
GO:0052851	0.10555	1	1	4	ferric-chelate reductase (NADPH) activity	MF	ENSSSCG00000029304	STEAP3
GO:0097461	0.10555	1	1	4	ferric iron import into cell	BP	ENSSSCG00000029304	STEAP3
GO:0010887	0.105562	1	1	4	negative regulation of cholesterol storage	BP	ENSSSCG00000013241	NR1H3
GO:0051707	0.10566	1	1	4	response to other organism	BP	ENSSSCG00000000252	KRT8
GO:0005737	0.105749	1	97	3410	cytoplasm	CC	ENSSSCG00000029652,ENSSSCG00000016856,ENSSSCG00000030300,ENSSSCG00000027050,ENSSSCG00000016057,ENSSSCG00000010452,ENSSSCG00000010453,ENSSSCG00000026532,ENSSSCG00000025964,ENSSSCG00000001912,ENSSSCG00000025652,ENSSSCG00000000046,ENSSSCG00000005724,ENSSSCG00000014108,ENSSSCG00000008948,ENSSSCG00000010431,ENSSSCG00000012077,ENSSSCG00000014111,ENSSSCG00000030548,ENSSSCG00000021712,ENSSSCG00000011944,…	TMBIM6,C9,--,--,STAT1,IFIT3,IFIT1,DNASE2B,TOR1A,PML,--,CYP2D25,SETX,--,ALB,A1CF,MX1,BHMT2,--,--,GSTM4,CMPK2,TRIM21,AOC3,DDX60,GRHPR,ATOX1,NMI,DDX58,FBP1,HHEX,HSD17B11,ABHD14B,CYB5A,SULT2A1,ADK,DAXX,KHK,--,DHX58,CYP2U1,SLC2A2,SOD1,ALDH1L1,GLYCTK,--,BMP10,GNMT,CPOX,GJB1,GALM,CASP4,DPYD,PODN,XYLB,--,CIB1,UBA7,HNF1A,PBLD,ISG20,TPH1,NR1I3,IRF7,AMDHD1,PCSK9,PCBD1,SLC23A1,KRT8,GSTO1,DPYS,--,NEIL1,C19orf…
GO:0004127	0.105761	1	1	4	cytidylate kinase activity	MF	ENSSSCG00000008647	CMPK2
GO:0016742	0.105788	1	1	4	hydroxymethyl-, formyl- and related transferase activity	MF	ENSSSCG00000030626	ALDH1L1
GO:0010039	0.105798	1	1	5	response to iron ion	BP	ENSSSCG00000002886	HAMP
GO:0010757	0.105815	1	1	4	negative regulation of plasminogen activation	BP	ENSSSCG00000030658	SERPINF2
GO:0070365	0.105821	1	1	4	hepatocyte differentiation	BP	ENSSSCG00000010472	HHEX
GO:0000480	0.105835	1	1	4	endonucleolytic cleavage in 5'-ETS of tricistronic rRNA transcript (SSU-rRNA, 5.8S rRNA, LSU-rRNA)	BP	ENSSSCG00000005217	RCL1
GO:0010469	0.105835	1	1	4	regulation of receptor activity	BP	ENSSSCG00000025020	PCSK9
GO:0015125	0.105835	1	1	4	bile acid transmembrane transporter activity	MF	ENSSSCG00000014851	SLCO2B1
GO:0055062	0.105835	1	1	4	phosphate ion homeostasis	BP	ENSSSCG00000015105	SLC37A4
GO:0071281	0.105835	1	1	4	cellular response to iron ion	BP	ENSSSCG00000011640	TF
GO:0051045	0.106334	1	1	6	negative regulation of membrane protein ectodomain proteolysis	BP	ENSSSCG00000015652	IL10
GO:0060228	0.107849	1	1	5	phosphatidylcholine-sterol O-acyltransferase activator activity	MF	ENSSSCG00000006355	APOA2
GO:0032526	0.108145	1	2	21	response to retinoic acid	BP	ENSSSCG00000010479,ENSSSCG00000030522	RBP4,--
GO:0006694	0.108466	1	2	22	steroid biosynthetic process	BP	ENSSSCG00000009491,ENSSSCG00000021067	TGDS,BLVRB
GO:0051496	0.108919	1	2	23	positive regulation of stress fiber assembly	BP	ENSSSCG00000016459,ENSSSCG00000030658	EPHA1,SERPINF2
GO:0045416	0.109076	1	1	5	positive regulation of interleukin-8 biosynthetic process	BP	ENSSSCG00000006355	APOA2
GO:0033344	0.109857	1	2	23	cholesterol efflux	BP	ENSSSCG00000015069,ENSSSCG00000006355	APOC3,APOA2
GO:0009898	0.111322	1	2	22	cytoplasmic side of plasma membrane	CC	ENSSSCG00000025652,ENSSSCG00000006736	--,CD2
GO:0006633	0.111354	1	2	24	fatty acid biosynthetic process	BP	ENSSSCG00000015356,ENSSSCG00000009919	--,HNF1A
GO:0030619	0.111592	1	1	5	U1 snRNA binding	MF	ENSSSCG00000024867	ISG20
GO:0002262	0.112543	1	1	5	myeloid cell homeostasis	BP	ENSSSCG00000021355	SOD1
GO:0008090	0.112954	1	1	5	retrograde axon cargo transport	BP	ENSSSCG00000021355	SOD1
GO:0030308	0.112989	1	4	72	negative regulation of cell growth	BP	ENSSSCG00000001912,ENSSSCG00000010944,ENSSSCG00000008345,ENSSSCG00000010375	PML,FBP1,BMP10,GDF2
GO:0045944	0.113423	1	23	692	positive regulation of transcription from RNA polymerase II promoter	BP	ENSSSCG00000001912,ENSSSCG00000005724,ENSSSCG00000016633,ENSSSCG00000030658,ENSSSCG00000030408,ENSSSCG00000010472,ENSSSCG00000026847,ENSSSCG00000003092,ENSSSCG00000011890,ENSSSCG00000000875,ENSSSCG00000009240,ENSSSCG00000009919,ENSSSCG00000006353,ENSSSCG00000012853,ENSSSCG00000026067,ENSSSCG00000010375,ENSSSCG00000013501,ENSSSCG00000007710,ENSSSCG00000015782,ENSSSCG00000026931,ENSSSCG00000015652,…	PML,SETX,MET,SERPINF2,DDX58,HHEX,ABHD14B,FOXA3,NR1I2,NR1H4,PLAC8,HNF1A,NR1I3,IRF7,TMPRSS6,GDF2,CREB3L3,MLXIPL,IRF2,SERTAD1,IL10,FOXA2,NR1H3
GO:0042573	0.113441	1	1	5	retinoic acid metabolic process	BP	ENSSSCG00000030522	--
GO:0034374	0.113469	1	1	5	low-density lipoprotein particle remodeling	BP	ENSSSCG00000006355	APOA2
GO:0004749	0.114511	1	1	5	ribose phosphate diphosphokinase activity	MF	ENSSSCG00000030315	--
GO:0010890	0.114589	1	1	5	positive regulation of sequestering of triglyceride	BP	ENSSSCG00000003087	APOC4
GO:0003183	0.114726	1	1	5	mitral valve morphogenesis	BP	ENSSSCG00000006530	EFNA1
GO:0004022	0.114851	1	1	5	alcohol dehydrogenase (NAD) activity	MF	ENSSSCG00000030522	--
GO:0031639	0.114863	1	1	5	plasminogen activation	BP	ENSSSCG00000015799	KLKB1
GO:0060586	0.115094	1	1	5	multicellular organismal iron ion homeostasis	BP	ENSSSCG00000002886	HAMP
GO:1990090	0.115361	1	1	6	cellular response to nerve growth factor stimulus	BP	ENSSSCG00000001858	CIB1
GO:0009986	0.115964	1	12	329	cell surface	CC	ENSSSCG00000016633,ENSSSCG00000030658,ENSSSCG00000017383,ENSSSCG00000006736,ENSSSCG00000003123,ENSSSCG00000014812,ENSSSCG00000011038,ENSSSCG00000008345,ENSSSCG00000028758,ENSSSCG00000025020,ENSSSCG00000010543,ENSSSCG00000011640	MET,SERPINF2,AOC3,CD2,--,--,MRC1,BMP10,LBP,PCSK9,ABCC2,TF
GO:0009253	0.116179	1	1	5	peptidoglycan catabolic process	BP	ENSSSCG00000025560	PGLYRP2
GO:0051346	0.116362	1	1	5	negative regulation of hydrolase activity	BP	ENSSSCG00000002481	SERPINA5
GO:0048489	0.116506	1	1	5	synaptic vesicle transport	BP	ENSSSCG00000025964	TOR1A
GO:0070324	0.116658	1	1	5	thyroid hormone binding	MF	ENSSSCG00000023686	TTR
GO:0046628	0.117418	1	1	5	positive regulation of insulin receptor signaling pathway	BP	ENSSSCG00000000875	NR1H4
GO:0015872	0.118194	1	1	5	dopamine transport	BP	ENSSSCG00000004041	--
GO:0015651	0.118241	1	1	5	quaternary ammonium group transmembrane transporter activity	MF	ENSSSCG00000004041	--
GO:0015697	0.118241	1	1	5	quaternary ammonium group transport	BP	ENSSSCG00000004041	--
GO:0004435	0.118489	1	2	22	phosphatidylinositol phospholipase C activity	MF	ENSSSCG00000026255,ENSSSCG00000016192	--,--
GO:0006685	0.118533	1	1	5	sphingomyelin catabolic process	BP	ENSSSCG00000003582	SMPDL3B
GO:0042626	0.118909	1	4	76	ATPase activity, coupled to transmembrane movement of substances	MF	ENSSSCG00000010543,ENSSSCG00000025593,ENSSSCG00000027336,ENSSSCG00000025618	ABCC2,--,--,TAP1
GO:0001780	0.119266	1	1	5	neutrophil homeostasis	BP	ENSSSCG00000015105	SLC37A4
GO:0045046	0.119329	1	1	5	protein import into peroxisome membrane	BP	ENSSSCG00000013267	PEX16
GO:0009303	0.119393	1	1	7	rRNA transcription	BP	ENSSSCG00000023578	ANG
GO:0043621	0.119786	1	2	23	protein self-association	MF	ENSSSCG00000008648,ENSSSCG00000025020	RSAD2,PCSK9
GO:0045821	0.120181	1	1	5	positive regulation of glycolytic process	BP	ENSSSCG00000007710	MLXIPL
GO:0060706	0.120208	1	1	5	cell differentiation involved in embryonic placenta development	BP	ENSSSCG00000000252	KRT8
GO:0034372	0.120581	1	1	5	very-low-density lipoprotein particle remodeling	BP	ENSSSCG00000028350	LCAT
GO:0009055	0.120613	1	3	55	electron carrier activity	MF	ENSSSCG00000013729,ENSSSCG00000011477,ENSSSCG00000010723	--,ACOX2,ACADSB
GO:0070972	0.120824	1	1	5	protein localization to endoplasmic reticulum	BP	ENSSSCG00000013267	PEX16
GO:0006807	0.121057	1	2	23	nitrogen compound metabolic process	BP	ENSSSCG00000027050,ENSSSCG00000010060	--,UPB1
GO:0001913	0.121217	1	1	6	T cell mediated cytotoxicity	BP	ENSSSCG00000001394	MIC-2
GO:0034511	0.121317	1	1	5	U3 snoRNA binding	MF	ENSSSCG00000024867	ISG20
GO:0071243	0.121317	1	1	5	cellular response to arsenic-containing substance	BP	ENSSSCG00000022351	GSTO1
GO:0046703	0.121364	1	1	6	natural killer cell lectin-like receptor binding	MF	ENSSSCG00000001394	MIC-2
GO:0032755	0.12169	1	2	24	positive regulation of interleukin-6 production	BP	ENSSSCG00000030408,ENSSSCG00000028758	DDX58,LBP
GO:0006475	0.122204	1	1	5	internal protein amino acid acetylation	BP	ENSSSCG00000007738	ASL
GO:0005542	0.12236	1	1	5	folic acid binding	MF	ENSSSCG00000014812	--
GO:0010614	0.122431	1	1	5	negative regulation of cardiac muscle hypertrophy	BP	ENSSSCG00000008345	BMP10
GO:2000059	0.122864	1	1	5	negative regulation of protein ubiquitination involved in ubiquitin-dependent protein catabolic process	BP	ENSSSCG00000001912	PML
GO:0072559	0.122991	1	1	5	NLRP3 inflammasome complex	CC	ENSSSCG00000014997	CASP4
GO:0035461	0.123187	1	1	5	vitamin transmembrane transport	BP	ENSSSCG00000026423	SLC23A1
GO:0008131	0.123201	1	1	5	primary amine oxidase activity	MF	ENSSSCG00000017383	AOC3
GO:0009897	0.123463	1	6	136	external side of plasma membrane	CC	ENSSSCG00000022512,ENSSSCG00000006736,ENSSSCG00000008977,ENSSSCG00000002481,ENSSSCG00000005211,ENSSSCG00000013556	TRDC,CD2,CXCL10,SERPINA5,CD274,ADGRE1
GO:0051246	0.123529	1	1	5	regulation of protein metabolic process	BP	ENSSSCG00000014626	HPX
GO:0042446	0.123917	1	1	6	hormone biosynthetic process	BP	ENSSSCG00000028896	--
GO:0071985	0.124233	1	1	5	multivesicular body sorting pathway	BP	ENSSSCG00000015010	EXPH5
GO:0032930	0.124247	1	1	5	positive regulation of superoxide anion generation	BP	ENSSSCG00000021355	SOD1
GO:0001537	0.124382	1	1	5	N-acetylgalactosamine 4-O-sulfotransferase activity	MF	ENSSSCG00000011625	CHST13
GO:0070206	0.124606	1	1	5	protein trimerization	BP	ENSSSCG00000014780	TRIM21
GO:0042744	0.124725	1	1	5	hydrogen peroxide catabolic process	BP	ENSSSCG00000013302	CAT
GO:0008063	0.124752	1	1	5	Toll signaling pathway	BP	ENSSSCG00000013767	PALM3
GO:0002318	0.125194	1	1	5	myeloid progenitor cell differentiation	BP	ENSSSCG00000015105	SLC37A4
GO:1990441	0.12525	1	1	5	negative regulation of transcription from RNA polymerase II promoter in response to endoplasmic reticulum stress	BP	ENSSSCG00000029652	TMBIM6
GO:0071346	0.12526	1	2	31	cellular response to interferon-gamma	BP	ENSSSCG00000011038,ENSSSCG00000017704	MRC1,CCL16
GO:0006567	0.125299	1	1	5	threonine catabolic process	BP	ENSSSCG00000029945	--
GO:0008097	0.125757	1	1	6	5S rRNA binding	MF	ENSSSCG00000000133	TST
GO:0004519	0.125835	1	2	27	endonuclease activity	MF	ENSSSCG00000023578,ENSSSCG00000026721	ANG,RNASE4
GO:0016780	0.125878	1	1	5	phosphotransferase activity, for other substituted phosphate groups	MF	ENSSSCG00000007048	CRLS1
GO:0009437	0.126265	1	1	5	carnitine metabolic process	BP	ENSSSCG00000015391	CROT
GO:0043367	0.126798	1	1	5	CD4-positive, alpha-beta T cell differentiation	BP	ENSSSCG00000008648	RSAD2
GO:0071467	0.126904	1	1	5	cellular response to pH	BP	ENSSSCG00000001089	GPLD1
GO:1902715	0.127437	1	1	5	positive regulation of interferon-gamma secretion	BP	ENSSSCG00000006736	CD2
GO:0032794	0.127537	1	1	5	GTPase activating protein binding	MF	ENSSSCG00000025652	--
GO:0071681	0.127537	1	1	5	cellular response to indole-3-methanol	BP	ENSSSCG00000025652	--
GO:0016540	0.127893	1	1	5	protein autoprocessing	BP	ENSSSCG00000025020	PCSK9
GO:0097027	0.128028	1	1	5	ubiquitin-protein transferase activator activity	MF	ENSSSCG00000008268	AUP1
GO:0051087	0.128137	1	3	49	chaperone binding	MF	ENSSSCG00000008948,ENSSSCG00000000198,ENSSSCG00000021355	ALB,--,SOD1
GO:0048678	0.12826	1	1	7	response to axon injury	BP	ENSSSCG00000021355	SOD1
GO:0071294	0.128541	1	1	6	cellular response to zinc ion	BP	ENSSSCG00000030300	--
GO:0005179	0.128552	1	3	74	hormone activity	MF	ENSSSCG00000008345,ENSSSCG00000023686,ENSSSCG00000002886	BMP10,TTR,HAMP
GO:0008191	0.128982	1	1	7	metalloendopeptidase inhibitor activity	MF	ENSSSCG00000011800	FETUB
GO:0050927	0.129558	1	1	5	positive regulation of positive chemotaxis	BP	ENSSSCG00000029503	F7
GO:0006977	0.129582	1	1	5	DNA damage response, signal transduction by p53 class mediator resulting in cell cycle arrest	BP	ENSSSCG00000001912	PML
GO:0055009	0.129608	1	1	5	atrial cardiac muscle tissue morphogenesis	BP	ENSSSCG00000008345	BMP10
GO:2000008	0.129699	1	1	5	regulation of protein localization to cell surface	BP	ENSSSCG00000025964	TOR1A
GO:0034162	0.129859	1	1	5	toll-like receptor 9 signaling pathway	BP	ENSSSCG00000000875	NR1H4
GO:0009308	0.129893	1	1	5	amine metabolic process	BP	ENSSSCG00000017383	AOC3
GO:0097466	0.130498	1	1	5	glycoprotein ERAD pathway	BP	ENSSSCG00000020679	--
GO:0009404	0.130498	1	1	5	toxin metabolic process	BP	ENSSSCG00000015268	FMO1
GO:0034185	0.130498	1	1	5	apolipoprotein binding	MF	ENSSSCG00000025020	PCSK9
GO:0060087	0.131735	1	1	6	relaxation of vascular smooth muscle	BP	ENSSSCG00000021355	SOD1
GO:0010873	0.132456	1	1	6	positive regulation of cholesterol esterification	BP	ENSSSCG00000006355	APOA2
GO:0001890	0.133413	1	2	26	placenta development	BP	ENSSSCG00000015276,ENSSSCG00000009919	ETNK2,HNF1A
GO:0043950	0.134397	1	1	6	positive regulation of cAMP-mediated signaling	BP	ENSSSCG00000008977	CXCL10
GO:0035999	0.134905	1	1	6	tetrahydrofolate interconversion	BP	ENSSSCG00000021493	--
GO:0030509	0.135287	1	3	49	BMP signaling pathway	BP	ENSSSCG00000000385,ENSSSCG00000008345,ENSSSCG00000010375	SLC39A5,BMP10,GDF2
GO:0050871	0.135354	1	1	7	positive regulation of B cell activation	BP	ENSSSCG00000022512	TRDC
GO:0003857	0.136025	1	1	6	3-hydroxyacyl-CoA dehydrogenase activity	MF	ENSSSCG00000012327	HSD17B10
GO:0032760	0.136504	1	2	27	positive regulation of tumor necrosis factor production	BP	ENSSSCG00000006736,ENSSSCG00000028758	CD2,LBP
GO:0004028	0.136902	1	1	6	3-chloroallyl aldehyde dehydrogenase activity	MF	ENSSSCG00000028996	--
GO:0006915	0.136953	1	5	109	apoptotic process	BP	ENSSSCG00000009799,ENSSSCG00000001989,ENSSSCG00000014997,ENSSSCG00000001858,ENSSSCG00000005587	DIABLO,CIDEB,CASP4,CIB1,NEK6
GO:0032725	0.137076	1	1	6	positive regulation of granulocyte macrophage colony-stimulating factor production	BP	ENSSSCG00000030408	DDX58
GO:0070886	0.137719	1	1	6	positive regulation of calcineurin-NFAT signaling cascade	BP	ENSSSCG00000001858	CIB1
GO:0050853	0.137733	1	2	27	B cell receptor signaling pathway	BP	ENSSSCG00000008820,ENSSSCG00000022512	TEC,TRDC
GO:0008201	0.137859	1	4	80	heparin binding	MF	ENSSSCG00000023578,ENSSSCG00000003123,ENSSSCG00000008977,ENSSSCG00000015493	ANG,--,CXCL10,SERPINC1
GO:0042535	0.138093	1	1	6	positive regulation of tumor necrosis factor biosynthetic process	BP	ENSSSCG00000028758	LBP
GO:0060395	0.138617	1	3	50	SMAD protein signal transduction	BP	ENSSSCG00000008345,ENSSSCG00000009919,ENSSSCG00000010375	BMP10,HNF1A,GDF2
GO:0033116	0.139484	1	1	6	endoplasmic reticulum-Golgi intermediate compartment membrane	CC	ENSSSCG00000008296	NAT8
GO:0007035	0.140152	1	1	6	vacuolar acidification	BP	ENSSSCG00000012890	TCIRG1
GO:0034145	0.140302	1	1	6	positive regulation of toll-like receptor 4 signaling pathway	BP	ENSSSCG00000028758	LBP
GO:0051489	0.140357	1	1	8	regulation of filopodium assembly	BP	ENSSSCG00000016328	--
GO:0017150	0.141232	1	1	6	tRNA dihydrouridine synthase activity	MF	ENSSSCG00000006878	DPYD
GO:1901216	0.141761	1	1	6	positive regulation of neuron death	BP	ENSSSCG00000001509	DAXX
GO:0060770	0.141825	1	1	6	negative regulation of epithelial cell proliferation involved in prostate gland development	BP	ENSSSCG00000017818	SERPINF1
GO:0001523	0.141907	1	1	6	retinoid metabolic process	BP	ENSSSCG00000030522	--
GO:0015695	0.142206	1	1	6	organic cation transport	BP	ENSSSCG00000004041	--
GO:0019882	0.14268	1	2	27	antigen processing and presentation	BP	ENSSSCG00000001341,ENSSSCG00000001229	SLA-11,TMP-CH242-74M17.2
GO:0032287	0.142923	1	1	6	peripheral nervous system myelin maintenance	BP	ENSSSCG00000021355	SOD1
GO:0005504	0.143234	1	1	6	fatty acid binding	MF	ENSSSCG00000008948	ALB
GO:0000338	0.143936	1	1	6	protein deneddylation	BP	ENSSSCG00000025964	TOR1A
GO:0006091	0.144089	1	1	6	generation of precursor metabolites and energy	BP	ENSSSCG00000015391	CROT
GO:0000187	0.144319	1	3	58	activation of MAPK activity	BP	ENSSSCG00000027127,ENSSSCG00000021355,ENSSSCG00000006530	MAP2K2,SOD1,EFNA1
GO:0060038	0.14441	1	1	6	cardiac muscle cell proliferation	BP	ENSSSCG00000008345	BMP10
GO:0004359	0.145341	1	1	6	glutaminase activity	MF	ENSSSCG00000000401	--
GO:0015204	0.145676	1	1	6	urea transmembrane transporter activity	MF	ENSSSCG00000004597	AQP9
GO:0071918	0.145676	1	1	6	urea transmembrane transport	BP	ENSSSCG00000004597	AQP9
GO:0034987	0.146284	1	1	7	immunoglobulin receptor binding	MF	ENSSSCG00000022512	TRDC
GO:0016790	0.146894	1	1	6	thiolester hydrolase activity	MF	ENSSSCG00000005398	--
GO:0004197	0.147063	1	4	78	cysteine-type endopeptidase activity	MF	ENSSSCG00000011171,ENSSSCG00000000774,ENSSSCG00000014997,ENSSSCG00000012970	--,USP18,CASP4,CTSW
GO:0034332	0.147674	1	1	6	adherens junction organization	BP	ENSSSCG00000025652	--
GO:0034380	0.147749	1	1	7	high-density lipoprotein particle assembly	BP	ENSSSCG00000006355	APOA2
GO:0060052	0.147994	1	1	6	neurofilament cytoskeleton organization	BP	ENSSSCG00000021355	SOD1
GO:0042416	0.148324	1	1	6	dopamine biosynthetic process	BP	ENSSSCG00000009942	DAO
GO:0097202	0.148497	1	1	7	activation of cysteine-type endopeptidase activity	BP	ENSSSCG00000001989	CIDEB
GO:0042834	0.14892	1	1	6	peptidoglycan binding	MF	ENSSSCG00000025560	PGLYRP2
GO:0033622	0.149065	1	1	6	integrin activation	BP	ENSSSCG00000016174	FN1
GO:0019104	0.149085	1	1	6	DNA N-glycosylase activity	MF	ENSSSCG00000001882	NEIL1
GO:0016045	0.150433	1	1	6	detection of bacterium	BP	ENSSSCG00000025560	PGLYRP2
GO:0006081	0.150524	1	1	6	cellular aldehyde metabolic process	BP	ENSSSCG00000006324	ALDH9A1
GO:0043129	0.150689	1	1	6	surfactant homeostasis	BP	ENSSSCG00000010334	SFTPD
GO:0050996	0.150735	1	1	8	positive regulation of lipid catabolic process	BP	ENSSSCG00000006355	APOA2
GO:0008190	0.150776	1	1	7	eukaryotic initiation factor 4E binding	MF	ENSSSCG00000010472	HHEX
GO:0043229	0.150952	1	1	7	intracellular organelle	CC	ENSSSCG00000026423	SLC23A1
GO:0048729	0.151368	1	1	6	tissue morphogenesis	BP	ENSSSCG00000010472	HHEX
GO:0000220	0.151555	1	1	6	vacuolar proton-transporting V-type ATPase, V0 domain	CC	ENSSSCG00000012890	TCIRG1
GO:1990440	0.152028	1	1	7	positive regulation of transcription from RNA polymerase II promoter in response to endoplasmic reticulum stress	BP	ENSSSCG00000013501	CREB3L3
GO:0070244	0.15261	1	1	6	negative regulation of thymocyte apoptotic process	BP	ENSSSCG00000006530	EFNA1
GO:0005041	0.152652	1	1	6	low-density lipoprotein receptor activity	MF	ENSSSCG00000017920	CXCL16
GO:0006002	0.15302	1	1	6	fructose 6-phosphate metabolic process	BP	ENSSSCG00000010944	FBP1
GO:0033120	0.153993	1	1	6	positive regulation of RNA splicing	BP	ENSSSCG00000005724	SETX
GO:0045820	0.154032	1	1	6	negative regulation of glycolytic process	BP	ENSSSCG00000010944	FBP1
GO:0042136	0.154382	1	1	6	neurotransmitter biosynthetic process	BP	ENSSSCG00000006324	ALDH9A1
GO:0016242	0.154482	1	1	6	negative regulation of macroautophagy	BP	ENSSSCG00000015535	QSOX1
GO:0071397	0.154482	1	1	6	cellular response to cholesterol	BP	ENSSSCG00000001089	GPLD1
GO:0030173	0.154758	1	2	28	integral component of Golgi membrane	CC	ENSSSCG00000015535,ENSSSCG00000025770	QSOX1,ST6GAL1
GO:0031386	0.155062	1	1	8	protein tag	MF	ENSSSCG00000027982	ISG15
GO:0016874	0.155447	1	5	114	ligase activity	MF	ENSSSCG00000030548,ENSSSCG00000021712,ENSSSCG00000011653,ENSSSCG00000011393,ENSSSCG00000023379	--,--,PCCB,UBA7,UBE2L6
GO:0046883	0.155988	1	1	7	regulation of hormone secretion	BP	ENSSSCG00000009919	HNF1A
GO:0035234	0.156422	1	1	7	ectopic germ cell programmed cell death	BP	ENSSSCG00000014997	CASP4
GO:0070072	0.157703	1	1	7	vacuolar proton-transporting V-type ATPase complex assembly	BP	ENSSSCG00000012890	TCIRG1
GO:0030889	0.15919	1	1	7	negative regulation of B cell proliferation	BP	ENSSSCG00000015652	IL10
GO:0004616	0.159381	1	1	7	phosphogluconate dehydrogenase (decarboxylating) activity	MF	ENSSSCG00000005349	GRHPR
GO:0002639	0.15969	1	1	7	positive regulation of immunoglobulin production	BP	ENSSSCG00000014626	HPX
GO:0032695	0.159866	1	1	7	negative regulation of interleukin-12 production	BP	ENSSSCG00000015652	IL10
GO:0004540	0.160357	1	1	8	ribonuclease activity	MF	ENSSSCG00000023578	ANG
GO:0001972	0.160509	1	1	7	retinoic acid binding	MF	ENSSSCG00000002481	SERPINA5
GO:0050662	0.162244	1	2	28	coenzyme binding	MF	ENSSSCG00000009491,ENSSSCG00000021067	TGDS,BLVRB
GO:2000144	0.162293	1	1	7	positive regulation of DNA-templated transcription, initiation	BP	ENSSSCG00000005724	SETX
GO:0060340	0.162568	1	1	7	positive regulation of type I interferon-mediated signaling pathway	BP	ENSSSCG00000012853	IRF7
GO:0006644	0.163516	1	2	31	phospholipid metabolic process	BP	ENSSSCG00000028350,ENSSSCG00000025020	LCAT,PCSK9
GO:0048608	0.164907	1	1	7	reproductive structure development	BP	ENSSSCG00000009919	HNF1A
GO:0032183	0.165117	1	1	7	SUMO binding	MF	ENSSSCG00000001912	PML
GO:0016600	0.165259	1	1	7	flotillin complex	CC	ENSSSCG00000025652	--
GO:0002281	0.165959	1	1	7	macrophage activation involved in immune response	BP	ENSSSCG00000028758	LBP
GO:0045717	0.166323	1	1	7	negative regulation of fatty acid biosynthetic process	BP	ENSSSCG00000015069	APOC3
GO:0017121	0.166611	1	1	7	phospholipid scrambling	BP	ENSSSCG00000027269	--
GO:0017128	0.166746	1	1	7	phospholipid scramblase activity	MF	ENSSSCG00000027269	--
GO:0006006	0.16808	1	2	29	glucose metabolic process	BP	ENSSSCG00000009882,ENSSSCG00000008486	OAS1,GALM
GO:0006836	0.168125	1	2	30	neurotransmitter transport	BP	ENSSSCG00000000749,ENSSSCG00000004041	SLC6A12,--
GO:0048853	0.168653	1	1	7	forebrain morphogenesis	BP	ENSSSCG00000010472	HHEX
GO:0006910	0.168763	1	1	8	phagocytosis, recognition	BP	ENSSSCG00000022512	TRDC
GO:0031396	0.169374	1	1	7	regulation of protein ubiquitination	BP	ENSSSCG00000001509	DAXX
GO:0008081	0.169557	1	3	54	phosphoric diester hydrolase activity	MF	ENSSSCG00000026255,ENSSSCG00000003582,ENSSSCG00000016192	--,SMPDL3B,--
GO:0010613	0.169567	1	1	7	positive regulation of cardiac muscle hypertrophy	BP	ENSSSCG00000008345	BMP10
GO:0004527	0.170254	1	1	7	exonuclease activity	MF	ENSSSCG00000024867	ISG20
GO:0050709	0.170275	1	1	7	negative regulation of protein secretion	BP	ENSSSCG00000008648	RSAD2
GO:0048149	0.17079	1	1	7	behavioral response to ethanol	BP	ENSSSCG00000030522	--
GO:0010633	0.171079	1	1	8	negative regulation of epithelial cell migration	BP	ENSSSCG00000025876	PBLD
GO:0042118	0.171312	1	1	7	endothelial cell activation	BP	ENSSSCG00000008977	CXCL10
GO:0030336	0.171707	1	3	54	negative regulation of cell migration	BP	ENSSSCG00000016459,ENSSSCG00000008345,ENSSSCG00000027114	EPHA1,BMP10,PODN
GO:0019869	0.171809	1	1	7	chloride channel inhibitor activity	MF	ENSSSCG00000022820	VAMP8
GO:0003823	0.171882	1	1	8	antigen binding	MF	ENSSSCG00000022512	TRDC
GO:0007184	0.171911	1	1	7	SMAD protein import into nucleus	BP	ENSSSCG00000001912	PML
GO:0006779	0.172292	1	1	7	porphyrin-containing compound biosynthetic process	BP	ENSSSCG00000011978	CPOX
GO:0003334	0.172438	1	1	7	keratinocyte development	BP	ENSSSCG00000015010	EXPH5
GO:0045723	0.172593	1	1	7	positive regulation of fatty acid biosynthetic process	BP	ENSSSCG00000007710	MLXIPL
GO:0004518	0.172658	1	2	31	nuclease activity	MF	ENSSSCG00000023578,ENSSSCG00000026721	ANG,RNASE4
GO:0046007	0.17273	1	1	7	negative regulation of activated T cell proliferation	BP	ENSSSCG00000005211	CD274
GO:0007166	0.172761	1	7	190	cell surface receptor signaling pathway	BP	ENSSSCG00000016459,ENSSSCG00000004139,ENSSSCG00000005211,ENSSSCG00000013252,ENSSSCG00000012481,ENSSSCG00000029521,ENSSSCG00000013556	EPHA1,ADGRG6,CD274,F2,TSPAN6,CD82,ADGRE1
GO:0038095	0.173055	1	1	9	Fc-epsilon receptor signaling pathway	BP	ENSSSCG00000022512	TRDC
GO:0048260	0.173456	1	1	7	positive regulation of receptor-mediated endocytosis	BP	ENSSSCG00000011640	TF
GO:0006012	0.173518	1	1	7	galactose metabolic process	BP	ENSSSCG00000008486	GALM
GO:0006637	0.173921	1	1	7	acyl-CoA metabolic process	BP	ENSSSCG00000005398	--
GO:0030335	0.17398	1	5	118	positive regulation of cell migration	BP	ENSSSCG00000016459,ENSSSCG00000029533,ENSSSCG00000025941,ENSSSCG00000001858,ENSSSCG00000017920	EPHA1,SEMA4G,--,CIB1,CXCL16
GO:0090009	0.173997	1	1	7	primitive streak formation	BP	ENSSSCG00000010472	HHEX
GO:0045120	0.174445	1	1	7	pronucleus	CC	ENSSSCG00000009919	HNF1A
GO:0044319	0.174706	1	1	7	wound healing, spreading of cells	BP	ENSSSCG00000025964	TOR1A
GO:0048146	0.174807	1	2	30	positive regulation of fibroblast proliferation	BP	ENSSSCG00000001912,ENSSSCG00000016174	PML,FN1
GO:0035879	0.175192	1	1	7	plasma membrane lactate transport	BP	ENSSSCG00000010455	SLC16A12
GO:0006996	0.175249	1	1	7	organelle organization	BP	ENSSSCG00000025964	TOR1A
GO:0048712	0.175612	1	1	7	negative regulation of astrocyte differentiation	BP	ENSSSCG00000013252	F2
GO:0002237	0.175701	1	1	7	response to molecule of bacterial origin	BP	ENSSSCG00000015652	IL10
GO:0060347	0.176319	1	1	7	heart trabecula formation	BP	ENSSSCG00000008345	BMP10
GO:0046939	0.176395	1	1	8	nucleotide phosphorylation	BP	ENSSSCG00000008647	CMPK2
GO:0006103	0.176755	1	1	7	2-oxoglutarate metabolic process	BP	ENSSSCG00000002736	TAT
GO:0032587	0.177029	1	2	30	ruffle membrane	CC	ENSSSCG00000010454,ENSSSCG00000030408	IFIT5,DDX58
GO:0072488	0.177089	1	1	8	ammonium transmembrane transport	BP	ENSSSCG00000004041	--
GO:0004745	0.177361	1	1	8	retinol dehydrogenase activity	MF	ENSSSCG00000006245	SDR16C5
GO:0009142	0.17771	1	1	9	nucleoside triphosphate biosynthetic process	BP	ENSSSCG00000008647	CMPK2
GO:0010761	0.177806	1	1	7	fibroblast migration	BP	ENSSSCG00000001912	PML
GO:0007588	0.17791	1	1	8	excretion	BP	ENSSSCG00000005349	GRHPR
GO:0009100	0.178083	1	1	8	glycoprotein metabolic process	BP	ENSSSCG00000017932	ASGR2
GO:0071398	0.179218	1	1	8	cellular response to fatty acid	BP	ENSSSCG00000000875	NR1H4
GO:0006308	0.181225	1	1	10	DNA catabolic process	BP	ENSSSCG00000028970	--
GO:0016342	0.181543	1	1	8	catenin complex	CC	ENSSSCG00000025652	--
GO:0060670	0.182092	1	1	8	branching involved in labyrinthine layer morphogenesis	BP	ENSSSCG00000015652	IL10
GO:0042554	0.1823	1	1	8	superoxide anion generation	BP	ENSSSCG00000021355	SOD1
GO:0033630	0.182578	1	1	8	positive regulation of cell adhesion mediated by integrin	BP	ENSSSCG00000001858	CIB1
GO:0001931	0.182597	1	1	8	uropod	CC	ENSSSCG00000017280	ICAM2
GO:0030426	0.183451	1	2	31	growth cone	CC	ENSSSCG00000005724,ENSSSCG00000001858	SETX,CIB1
GO:0043623	0.183572	1	1	8	cellular protein complex assembly	BP	ENSSSCG00000007850	ANKS4B
GO:0009165	0.184662	1	1	8	nucleotide biosynthetic process	BP	ENSSSCG00000030315	--
GO:0015711	0.184779	1	1	8	organic anion transport	BP	ENSSSCG00000010543	ABCC2
GO:0097194	0.1853	1	1	8	execution phase of apoptosis	BP	ENSSSCG00000001989	CIDEB
GO:0022408	0.185591	1	1	8	negative regulation of cell-cell adhesion	BP	ENSSSCG00000025652	--
GO:0097191	0.185947	1	2	33	extrinsic apoptotic signaling pathway	BP	ENSSSCG00000001912,ENSSSCG00000000252	PML,KRT8
GO:0001886	0.186031	1	1	8	endothelial cell morphogenesis	BP	ENSSSCG00000016633	MET
GO:0001935	0.186151	1	1	8	endothelial cell proliferation	BP	ENSSSCG00000027223	THAP1
GO:0060088	0.186344	1	1	8	auditory receptor cell stereocilium organization	BP	ENSSSCG00000021355	SOD1
GO:0016328	0.186487	1	2	30	lateral plasma membrane	CC	ENSSSCG00000028484,ENSSSCG00000025652	CLDN1,--
GO:0002089	0.187275	1	1	8	lens morphogenesis in camera-type eye	BP	ENSSSCG00000011933	NECTIN3
GO:0004767	0.187681	1	1	8	sphingomyelin phosphodiesterase activity	MF	ENSSSCG00000003582	SMPDL3B
GO:0051384	0.188266	1	1	8	response to glucocorticoid	BP	ENSSSCG00000015652	IL10
GO:0019731	0.188275	1	1	11	antibacterial humoral response	BP	ENSSSCG00000023578	ANG
GO:0008168	0.188367	1	5	120	methyltransferase activity	MF	ENSSSCG00000014108,ENSSSCG00000014111,ENSSSCG00000016676,ENSSSCG00000030626,ENSSSCG00000001652	--,BHMT2,INMT,ALDH1L1,GNMT
GO:0005793	0.188395	1	2	32	endoplasmic reticulum-Golgi intermediate compartment	CC	ENSSSCG00000016174,ENSSSCG00000008296	FN1,NAT8
GO:0032693	0.189227	1	1	8	negative regulation of interleukin-10 production	BP	ENSSSCG00000005211	CD274
GO:0032206	0.189244	1	1	8	positive regulation of telomere maintenance	BP	ENSSSCG00000001912	PML
GO:2001275	0.189311	1	1	8	positive regulation of glucose import in response to insulin stimulus	BP	ENSSSCG00000000875	NR1H4
GO:0048545	0.18935	1	1	9	response to steroid hormone	BP	ENSSSCG00000030522	--
GO:2000484	0.190195	1	1	8	positive regulation of interleukin-8 secretion	BP	ENSSSCG00000006736	CD2
GO:0055015	0.190277	1	1	8	ventricular cardiac muscle cell development	BP	ENSSSCG00000008345	BMP10
GO:0005771	0.190391	1	1	8	multivesicular body	CC	ENSSSCG00000029304	STEAP3
GO:0032433	0.190562	1	1	8	filopodium tip	CC	ENSSSCG00000001858	CIB1
GO:0001932	0.190642	1	2	32	regulation of protein phosphorylation	BP	ENSSSCG00000001912,ENSSSCG00000016174	PML,FN1
GO:0030194	0.190903	1	1	8	positive regulation of blood coagulation	BP	ENSSSCG00000013252	F2
GO:0006631	0.191088	1	2	31	fatty acid metabolic process	BP	ENSSSCG00000015391,ENSSSCG00000011477	CROT,ACOX2
GO:0016799	0.191239	1	1	8	hydrolase activity, hydrolyzing N-glycosyl compounds	MF	ENSSSCG00000001882	NEIL1
GO:0006878	0.191451	1	1	9	cellular copper ion homeostasis	BP	ENSSSCG00000026414	ATOX1
GO:0005902	0.191853	1	2	30	microvillus	CC	ENSSSCG00000007850,ENSSSCG00000017383	ANKS4B,AOC3
GO:0005903	0.19279	1	2	30	brush border	CC	ENSSSCG00000007850,ENSSSCG00000020927	ANKS4B,SLC2A2
GO:0061178	0.193319	1	1	9	regulation of insulin secretion involved in cellular response to glucose stimulus	BP	ENSSSCG00000000875	NR1H4
GO:0004536	0.193393	1	1	11	deoxyribonuclease activity	MF	ENSSSCG00000028970	--
GO:0030506	0.193581	1	1	8	ankyrin binding	MF	ENSSSCG00000025652	--
GO:0097264	0.193914	1	1	8	self proteolysis	BP	ENSSSCG00000026067	TMPRSS6
GO:0010390	0.193916	1	1	8	histone monoubiquitination	BP	ENSSSCG00000011876	DTX3L
GO:0060042	0.194136	1	1	8	retina morphogenesis in camera-type eye	BP	ENSSSCG00000011933	NECTIN3
GO:0033619	0.19511	1	1	8	membrane protein proteolysis	BP	ENSSSCG00000026067	TMPRSS6
GO:0030593	0.195592	1	2	40	neutrophil chemotaxis	BP	ENSSSCG00000017704,ENSSSCG00000015105	CCL16,SLC37A4
GO:0006486	0.195697	1	4	91	protein glycosylation	BP	ENSSSCG00000012070,ENSSSCG00000025770,ENSSSCG00000023756,ENSSSCG00000009881	B3GALT5,ST6GAL1,--,OAS2
GO:0046470	0.196834	1	1	9	phosphatidylcholine metabolic process	BP	ENSSSCG00000028350	LCAT
GO:0035497	0.197412	1	1	9	cAMP response element binding	MF	ENSSSCG00000013501	CREB3L3
GO:0030206	0.197517	1	1	8	chondroitin sulfate biosynthetic process	BP	ENSSSCG00000011625	CHST13
GO:0015129	0.197946	1	1	8	lactate transmembrane transporter activity	MF	ENSSSCG00000010455	SLC16A12
GO:0007041	0.198301	1	1	8	lysosomal transport	BP	ENSSSCG00000025020	PCSK9
GO:0071285	0.198725	1	1	9	cellular response to lithium ion	BP	ENSSSCG00000025652	--
GO:0032722	0.199147	1	1	9	positive regulation of chemokine production	BP	ENSSSCG00000028758	LBP
GO:0019430	0.199424	1	1	10	removal of superoxide radicals	BP	ENSSSCG00000021355	SOD1
GO:0045178	0.199673	1	1	8	basal part of cell	CC	ENSSSCG00000011640	TF
GO:0006488	0.199679	1	1	8	dolichol-linked oligosaccharide biosynthetic process	BP	ENSSSCG00000024422	--
GO:0045471	0.199804	1	1	9	response to ethanol	BP	ENSSSCG00000021355	SOD1
GO:0032703	0.199892	1	1	8	negative regulation of interleukin-2 production	BP	ENSSSCG00000000875	NR1H4
GO:0006777	0.200473	1	1	8	Mo-molybdopterin cofactor biosynthetic process	BP	ENSSSCG00000003744	--
GO:0008301	0.200688	1	1	9	DNA binding, bending	MF	ENSSSCG00000010472	HHEX
GO:0032869	0.201568	1	2	32	cellular response to insulin stimulus	BP	ENSSSCG00000025020,ENSSSCG00000001089	PCSK9,GPLD1
GO:0019433	0.201694	1	1	9	triglyceride catabolic process	BP	ENSSSCG00000015069	APOC3
GO:0034122	0.202898	1	1	9	negative regulation of toll-like receptor signaling pathway	BP	ENSSSCG00000003582	SMPDL3B
GO:0017016	0.203321	1	1	9	Ras GTPase binding	MF	ENSSSCG00000001858	CIB1
GO:0005178	0.203594	1	3	61	integrin binding	MF	ENSSSCG00000017280,ENSSSCG00000013649,ENSSSCG00000016174	ICAM2,ICAM3,FN1
GO:0031362	0.204551	1	1	9	anchored component of external side of plasma membrane	CC	ENSSSCG00000014812	--
GO:0051787	0.205417	1	1	9	misfolded protein binding	MF	ENSSSCG00000025964	TOR1A
GO:1902236	0.205874	1	1	9	negative regulation of endoplasmic reticulum stress-induced intrinsic apoptotic signaling pathway	BP	ENSSSCG00000029652	TMBIM6
GO:0008514	0.206174	1	1	9	organic anion transmembrane transporter activity	MF	ENSSSCG00000010543	ABCC2
GO:0007568	0.206274	1	1	9	aging	BP	ENSSSCG00000021355	SOD1
GO:0008631	0.20671	1	1	9	intrinsic apoptotic signaling pathway in response to oxidative stress	BP	ENSSSCG00000001912	PML
GO:0016051	0.206914	1	1	9	carbohydrate biosynthetic process	BP	ENSSSCG00000011625	CHST13
GO:0036065	0.207236	1	1	9	fucosylation	BP	ENSSSCG00000023756	--
GO:0071360	0.208164	1	1	9	cellular response to exogenous dsRNA	BP	ENSSSCG00000010453	IFIT1
GO:0031957	0.209196	1	1	10	very long-chain fatty acid-CoA ligase activity	MF	ENSSSCG00000004643	SLC27A2
GO:0030134	0.209249	1	1	9	ER to Golgi transport vesicle	CC	ENSSSCG00000025020	PCSK9
GO:0055037	0.209831	1	3	61	recycling endosome	CC	ENSSSCG00000010456,ENSSSCG00000011640,ENSSSCG00000022820	PANK1,TF,VAMP8
GO:0097284	0.209909	1	1	10	hepatocyte apoptotic process	BP	ENSSSCG00000000252	KRT8
GO:0060394	0.209951	1	1	9	negative regulation of pathway-restricted SMAD protein phosphorylation	BP	ENSSSCG00000025876	PBLD
GO:0030968	0.210088	1	2	35	endoplasmic reticulum unfolded protein response	BP	ENSSSCG00000020679,ENSSSCG00000013501	--,CREB3L3
GO:0031091	0.210091	1	1	9	platelet alpha granule	CC	ENSSSCG00000002481	SERPINA5
GO:0035690	0.210517	1	2	35	cellular response to drug	BP	ENSSSCG00000010944,ENSSSCG00000001089	FBP1,GPLD1
GO:0090197	0.210722	1	1	9	positive regulation of chemokine secretion	BP	ENSSSCG00000005512	C5
GO:0016853	0.212154	1	3	68	isomerase activity	MF	ENSSSCG00000029299,ENSSSCG00000008486,ENSSSCG00000003940	--,GALM,HYI
GO:0045603	0.212357	1	1	9	positive regulation of endothelial cell differentiation	BP	ENSSSCG00000010375	GDF2
GO:0005913	0.212647	1	2	36	cell-cell adherens junction	CC	ENSSSCG00000025652,ENSSSCG00000011933	--,NECTIN3
GO:0040015	0.212796	1	1	9	negative regulation of multicellular organism growth	BP	ENSSSCG00000009240	PLAC8
GO:2000406	0.213138	1	1	11	positive regulation of T cell migration	BP	ENSSSCG00000008977	CXCL10
GO:0050730	0.21315	1	1	9	regulation of peptidyl-tyrosine phosphorylation	BP	ENSSSCG00000006530	EFNA1
GO:0016558	0.215304	1	1	9	protein import into peroxisome matrix	BP	ENSSSCG00000013267	PEX16
GO:0048037	0.215571	1	1	9	cofactor binding	MF	ENSSSCG00000009942	DAO
GO:0051044	0.216022	1	1	9	positive regulation of membrane protein ectodomain proteolysis	BP	ENSSSCG00000001089	GPLD1
GO:0004571	0.216303	1	1	9	mannosyl-oligosaccharide 1,2-alpha-mannosidase activity	MF	ENSSSCG00000020679	--
GO:0040007	0.216434	1	2	35	growth	BP	ENSSSCG00000008345,ENSSSCG00000010375	BMP10,GDF2
GO:0015937	0.216556	1	1	9	coenzyme A biosynthetic process	BP	ENSSSCG00000010456	PANK1
GO:0035729	0.216657	1	1	10	cellular response to hepatocyte growth factor stimulus	BP	ENSSSCG00000015652	IL10
GO:0016614	0.216738	1	1	9	oxidoreductase activity, acting on CH-OH group of donors	MF	ENSSSCG00000011456	CHDH
GO:0008641	0.218089	1	1	11	small protein activating enzyme activity	MF	ENSSSCG00000011393	UBA7
GO:0042026	0.218641	1	1	9	protein refolding	BP	ENSSSCG00000000198	--
GO:0033628	0.218906	1	1	9	regulation of cell adhesion mediated by integrin	BP	ENSSSCG00000006530	EFNA1
GO:0006672	0.219034	1	1	11	ceramide metabolic process	BP	ENSSSCG00000017492	--
GO:0045104	0.219167	1	1	9	intermediate filament cytoskeleton organization	BP	ENSSSCG00000025964	TOR1A
GO:0033179	0.219948	1	1	10	proton-transporting V-type ATPase, V0 domain	CC	ENSSSCG00000012890	TCIRG1
GO:0008206	0.220119	1	1	10	bile acid metabolic process	BP	ENSSSCG00000000875	NR1H4
GO:0016504	0.222188	1	1	9	peptidase activator activity	MF	ENSSSCG00000016174	FN1
GO:0045921	0.222414	1	1	10	positive regulation of exocytosis	BP	ENSSSCG00000015010	EXPH5
GO:0004896	0.224286	1	2	36	cytokine receptor activity	MF	ENSSSCG00000023688,ENSSSCG00000027628	IFNLR1,IL6R
GO:0051536	0.225941	1	2	36	iron-sulfur cluster binding	MF	ENSSSCG00000008648,ENSSSCG00000006878	RSAD2,DPYD
GO:0045295	0.22608	1	1	10	gamma-catenin binding	MF	ENSSSCG00000025652	--
GO:0004629	0.226151	1	1	10	phospholipase C activity	MF	ENSSSCG00000016192	--
GO:0034142	0.226239	1	1	10	toll-like receptor 4 signaling pathway	BP	ENSSSCG00000000875	NR1H4
GO:0042267	0.226587	1	1	11	natural killer cell mediated cytotoxicity	BP	ENSSSCG00000001394	MIC-2
GO:0006750	0.226804	1	1	11	glutathione biosynthetic process	BP	ENSSSCG00000030525	--
GO:0051091	0.227293	1	3	65	positive regulation of sequence-specific DNA binding transcription factor activity	BP	ENSSSCG00000014780,ENSSSCG00000005374,ENSSSCG00000015652	TRIM21,TRIM14,IL10
GO:0016831	0.227625	1	1	11	carboxy-lyase activity	MF	ENSSSCG00000009316	URAD
GO:0006625	0.228204	1	1	10	protein targeting to peroxisome	BP	ENSSSCG00000013267	PEX16
GO:0010875	0.229116	1	1	10	positive regulation of cholesterol efflux	BP	ENSSSCG00000013241	NR1H3
GO:0050718	0.229314	1	1	10	positive regulation of interleukin-1 beta secretion	BP	ENSSSCG00000014997	CASP4
GO:0060444	0.22946	1	1	10	branching involved in mammary gland duct morphogenesis	BP	ENSSSCG00000001912	PML
GO:0010804	0.229463	1	1	10	negative regulation of tumor necrosis factor-mediated signaling pathway	BP	ENSSSCG00000000875	NR1H4
GO:0003906	0.22955	1	1	13	DNA-(apurinic or apyrimidinic site) lyase activity	MF	ENSSSCG00000001882	NEIL1
GO:0005212	0.229738	1	1	12	structural constituent of eye lens	MF	ENSSSCG00000011978	CPOX
GO:0042511	0.229964	1	1	11	positive regulation of tyrosine phosphorylation of Stat1 protein	BP	ENSSSCG00000014626	HPX
GO:0005923	0.231777	1	3	68	bicellular tight junction	CC	ENSSSCG00000028484,ENSSSCG00000030408,ENSSSCG00000021514	CLDN1,DDX58,--
GO:0006376	0.232074	1	1	10	mRNA splice site selection	BP	ENSSSCG00000005724	SETX
GO:0090023	0.233884	1	1	11	positive regulation of neutrophil chemotaxis	BP	ENSSSCG00000028758	LBP
GO:0016757	0.234465	1	5	128	transferase activity, transferring glycosyl groups	MF	ENSSSCG00000012070,ENSSSCG00000024213,ENSSSCG00000025786,ENSSSCG00000025770,ENSSSCG00000016312	B3GALT5,--,--,ST6GAL1,--
GO:0005759	0.235558	1	3	68	mitochondrial matrix	CC	ENSSSCG00000011653,ENSSSCG00000010368,ENSSSCG00000000401	PCCB,GLUD1,--
GO:0071837	0.235575	1	1	10	HMG box domain binding	MF	ENSSSCG00000010472	HHEX
GO:0046427	0.235847	1	1	13	positive regulation of JAK-STAT cascade	BP	ENSSSCG00000015652	IL10
GO:0000447	0.236391	1	1	13	endonucleolytic cleavage in ITS1 to separate SSU-rRNA from 5.8S rRNA and LSU-rRNA from tricistronic rRNA transcript (SSU-rRNA, 5.8S rRNA, LSU-rRNA)	BP	ENSSSCG00000005217	RCL1
GO:0060707	0.237777	1	1	11	trophoblast giant cell differentiation	BP	ENSSSCG00000004038	PLG
GO:0051457	0.23798	1	1	10	maintenance of protein location in nucleus	BP	ENSSSCG00000001912	PML
GO:0030169	0.239322	1	1	10	low-density lipoprotein particle binding	MF	ENSSSCG00000025020	PCSK9
GO:0046718	0.23944	1	1	10	viral entry into host cell	BP	ENSSSCG00000022820	VAMP8
GO:0030295	0.239996	1	1	12	protein kinase activator activity	MF	ENSSSCG00000001509	DAXX
GO:0043032	0.240032	1	1	10	positive regulation of macrophage activation	BP	ENSSSCG00000028758	LBP
GO:0002042	0.240734	1	1	11	cell migration involved in sprouting angiogenesis	BP	ENSSSCG00000001089	GPLD1
GO:0030071	0.240926	1	1	11	regulation of mitotic metaphase/anaphase transition	BP	ENSSSCG00000005587	NEK6
GO:0048471	0.24221	1	9	268	perinuclear region of cytoplasm	CC	ENSSSCG00000030300,ENSSSCG00000025652,ENSSSCG00000012077,ENSSSCG00000001989,ENSSSCG00000001858,ENSSSCG00000025020,ENSSSCG00000011640,ENSSSCG00000022820,ENSSSCG00000009881	--,--,MX1,CIDEB,CIB1,PCSK9,TF,VAMP8,OAS2
GO:0071157	0.242298	1	1	12	negative regulation of cell cycle arrest	BP	ENSSSCG00000007710	MLXIPL
GO:0034113	0.242384	1	1	12	heterotypic cell-cell adhesion	BP	ENSSSCG00000006736	CD2
GO:0050435	0.242634	1	1	11	beta-amyloid metabolic process	BP	ENSSSCG00000008296	NAT8
GO:0045445	0.242658	1	1	11	myoblast differentiation	BP	ENSSSCG00000004038	PLG
GO:0006536	0.242856	1	1	10	glutamate metabolic process	BP	ENSSSCG00000002736	TAT
GO:0048245	0.24321	1	1	15	eosinophil chemotaxis	BP	ENSSSCG00000017704	CCL16
GO:0030193	0.243491	1	1	11	regulation of blood coagulation	BP	ENSSSCG00000007114	FOXA2
GO:0006935	0.243687	1	3	75	chemotaxis	BP	ENSSSCG00000008977,ENSSSCG00000017704,ENSSSCG00000017920	CXCL10,CCL16,CXCL16
GO:0051287	0.243811	1	2	36	NAD binding	MF	ENSSSCG00000005349,ENSSSCG00000004679	GRHPR,SORD
GO:0071526	0.24505	1	2	42	semaphorin-plexin signaling pathway	BP	ENSSSCG00000016633,ENSSSCG00000029533	MET,SEMA4G
GO:0032091	0.245208	1	2	38	negative regulation of protein binding	BP	ENSSSCG00000029652,ENSSSCG00000010453	TMBIM6,IFIT1
GO:0043616	0.245745	1	1	11	keratinocyte proliferation	BP	ENSSSCG00000006245	SDR16C5
GO:0090314	0.247541	1	1	12	positive regulation of protein targeting to membrane	BP	ENSSSCG00000001858	CIB1
GO:0030054	0.247602	1	6	168	cell junction	CC	ENSSSCG00000028484,ENSSSCG00000008771,ENSSSCG00000025652,ENSSSCG00000013547,ENSSSCG00000012394,ENSSSCG00000007114	CLDN1,C4orf19,--,CRB3,GJB1,FOXA2
GO:0030502	0.248559	1	1	11	negative regulation of bone mineralization	BP	ENSSSCG00000011799	AHSG
GO:0005484	0.248713	1	2	42	SNAP receptor activity	MF	ENSSSCG00000004125,ENSSSCG00000022820	STX11,VAMP8
GO:0060749	0.249471	1	1	12	mammary gland alveolus development	BP	ENSSSCG00000013372	TPH1
GO:0031647	0.251	1	2	41	regulation of protein stability	BP	ENSSSCG00000006355,ENSSSCG00000017932	APOA2,ASGR2
GO:0045429	0.251872	1	1	12	positive regulation of nitric oxide biosynthetic process	BP	ENSSSCG00000016829	AGXT2
GO:0015254	0.252268	1	1	13	glycerol channel activity	MF	ENSSSCG00000004597	AQP9
GO:0015793	0.252268	1	1	13	glycerol transport	BP	ENSSSCG00000004597	AQP9
GO:0060047	0.252482	1	1	15	heart contraction	BP	ENSSSCG00000021355	SOD1
GO:0043011	0.2535	1	1	12	myeloid dendritic cell differentiation	BP	ENSSSCG00000023178	BATF2
GO:0032148	0.254008	1	1	13	activation of protein kinase B activity	BP	ENSSSCG00000023578	ANG
GO:0048026	0.25445	1	1	11	positive regulation of mRNA splicing, via spliceosome	BP	ENSSSCG00000000385	SLC39A5
GO:0003723	0.25479	1	12	387	RNA binding	MF	ENSSSCG00000010451,ENSSSCG00000010452,ENSSSCG00000010453,ENSSSCG00000010454,ENSSSCG00000009882,ENSSSCG00000009720,ENSSSCG00000005217,ENSSSCG00000022880,ENSSSCG00000008399,ENSSSCG00000007508,ENSSSCG00000011874,ENSSSCG00000009881	IFIT2,IFIT3,IFIT1,IFIT5,OAS1,DDX60,RCL1,--,--,ZBP1,PARP14,OAS2
GO:0048384	0.255265	1	1	11	retinoic acid receptor signaling pathway	BP	ENSSSCG00000001912	PML
GO:0008198	0.255926	1	1	13	ferrous iron binding	MF	ENSSSCG00000011640	TF
GO:0031668	0.258083	1	1	12	cellular response to extracellular stimulus	BP	ENSSSCG00000024926	ASGR1
GO:0015758	0.258419	1	1	11	glucose transport	BP	ENSSSCG00000020927	SLC2A2
GO:0043495	0.259007	1	1	12	protein anchor	MF	ENSSSCG00000001858	CIB1
GO:0007512	0.259018	1	1	12	adult heart development	BP	ENSSSCG00000008345	BMP10
GO:0055072	0.260262	1	1	12	iron ion homeostasis	BP	ENSSSCG00000026067	TMPRSS6
GO:0034612	0.26222	1	1	12	response to tumor necrosis factor	BP	ENSSSCG00000017920	CXCL16
GO:0014068	0.262909	1	2	39	positive regulation of phosphatidylinositol 3-kinase signaling	BP	ENSSSCG00000013252,ENSSSCG00000013302	F2,CAT
GO:0010942	0.263217	1	1	12	positive regulation of cell death	BP	ENSSSCG00000001989	CIDEB
GO:0005922	0.263874	1	1	13	connexon complex	CC	ENSSSCG00000012394	GJB1
GO:0004521	0.264945	1	1	12	endoribonuclease activity	MF	ENSSSCG00000005217	RCL1
GO:0016973	0.265967	1	1	12	poly(A)+ mRNA export from nucleus	BP	ENSSSCG00000010472	HHEX
GO:0090398	0.26626	1	1	12	cellular senescence	BP	ENSSSCG00000001912	PML
GO:0042578	0.267876	1	1	12	phosphoric ester hydrolase activity	MF	ENSSSCG00000010944	FBP1
GO:0004550	0.268198	1	1	14	nucleoside diphosphate kinase activity	MF	ENSSSCG00000008647	CMPK2
GO:0006165	0.268198	1	1	14	nucleoside diphosphate phosphorylation	BP	ENSSSCG00000008647	CMPK2
GO:0030970	0.268287	1	1	12	retrograde protein transport, ER to cytosol	BP	ENSSSCG00000008268	AUP1
GO:0000165	0.268672	1	3	72	MAPK cascade	BP	ENSSSCG00000005724,ENSSSCG00000027127,ENSSSCG00000006530	SETX,MAP2K2,EFNA1
GO:0010862	0.270398	1	2	40	positive regulation of pathway-restricted SMAD protein phosphorylation	BP	ENSSSCG00000008345,ENSSSCG00000010375	BMP10,GDF2
GO:0030220	0.270856	1	1	12	platelet formation	BP	ENSSSCG00000001858	CIB1
GO:0001580	0.271575	1	1	15	detection of chemical stimulus involved in sensory perception of bitter taste	BP	ENSSSCG00000007642	AZGP1
GO:0015250	0.272807	1	1	14	water channel activity	MF	ENSSSCG00000004597	AQP9
GO:0000979	0.273008	1	2	38	RNA polymerase II core promoter sequence-specific DNA binding	MF	ENSSSCG00000009919,ENSSSCG00000012853	HNF1A,IRF7
GO:0061436	0.273598	1	1	12	establishment of skin barrier	BP	ENSSSCG00000028484	CLDN1
GO:0097352	0.27408	1	1	12	autophagosome maturation	BP	ENSSSCG00000022820	VAMP8
GO:0019432	0.274473	1	1	12	triglyceride biosynthetic process	BP	ENSSSCG00000005918	DGAT1
GO:0044344	0.274728	1	1	13	cellular response to fibroblast growth factor stimulus	BP	ENSSSCG00000005724	SETX
GO:0048038	0.275093	1	1	12	quinone binding	MF	ENSSSCG00000017383	AOC3
GO:2000379	0.275377	1	1	13	positive regulation of reactive oxygen species metabolic process	BP	ENSSSCG00000013252	F2
GO:0007340	0.2764	1	1	13	acrosome reaction	BP	ENSSSCG00000016192	--
GO:0010976	0.276965	1	2	40	positive regulation of neuron projection development	BP	ENSSSCG00000005724,ENSSSCG00000029571	SETX,AVIL
GO:0002931	0.280696	1	1	13	response to ischemia	BP	ENSSSCG00000001858	CIB1
GO:0006911	0.281056	1	1	14	phagocytosis, engulfment	BP	ENSSSCG00000022512	TRDC
GO:0071356	0.282136	1	2	47	cellular response to tumor necrosis factor	BP	ENSSSCG00000017704,ENSSSCG00000001858	CCL16,CIB1
GO:0007031	0.282213	1	1	13	peroxisome organization	BP	ENSSSCG00000013267	PEX16
GO:0031629	0.283068	1	1	14	synaptic vesicle fusion to presynaptic membrane	BP	ENSSSCG00000004125	STX11
GO:0000064	0.283344	1	1	12	L-ornithine transmembrane transporter activity	MF	ENSSSCG00000009373	--
GO:0005125	0.284155	1	5	174	cytokine activity	MF	ENSSSCG00000017704,ENSSSCG00000008345,ENSSSCG00000017920,ENSSSCG00000010375,ENSSSCG00000015652	CCL16,BMP10,CXCL16,GDF2,IL10
GO:0031982	0.286048	1	3	71	vesicle	CC	ENSSSCG00000001858,ENSSSCG00000011640,ENSSSCG00000022820	CIB1,TF,VAMP8
GO:0043161	0.28636	1	5	143	proteasome-mediated ubiquitin-dependent protein catabolic process	BP	ENSSSCG00000001912,ENSSSCG00000000774,ENSSSCG00000001463,ENSSSCG00000028872,ENSSSCG00000001468	PML,USP18,--,PSMB8,PSMB9
GO:0044255	0.286575	1	1	13	cellular lipid metabolic process	BP	ENSSSCG00000013241	NR1H3
GO:0016471	0.288831	1	1	15	vacuolar proton-transporting V-type ATPase complex	CC	ENSSSCG00000012890	TCIRG1
GO:0009725	0.289335	1	1	16	response to hormone	BP	ENSSSCG00000023578	ANG
GO:0007026	0.289383	1	1	14	negative regulation of microtubule depolymerization	BP	ENSSSCG00000001858	CIB1
GO:0048240	0.289532	1	1	14	sperm capacitation	BP	ENSSSCG00000003123	--
GO:0001570	0.289748	1	2	41	vasculogenesis	BP	ENSSSCG00000010472,ENSSSCG00000010375	HHEX,GDF2
GO:0010181	0.289754	1	1	13	FMN binding	MF	ENSSSCG00000027439	HAO1
GO:0006833	0.290194	1	1	15	water transport	BP	ENSSSCG00000004597	AQP9
GO:0043130	0.290687	1	2	43	ubiquitin binding	MF	ENSSSCG00000008268,ENSSSCG00000023379	AUP1,UBE2L6
GO:0000149	0.291152	1	2	47	SNARE binding	MF	ENSSSCG00000004125,ENSSSCG00000022820	STX11,VAMP8
GO:0016773	0.291552	1	3	72	phosphotransferase activity, alcohol group as acceptor	MF	ENSSSCG00000010315,ENSSSCG00000017864,ENSSSCG00000011254	ADK,--,XYLB
GO:0005003	0.291906	1	1	13	ephrin receptor activity	MF	ENSSSCG00000016459	EPHA1
GO:0031295	0.292109	1	1	14	T cell costimulation	BP	ENSSSCG00000005211	CD274
GO:0048020	0.292122	1	1	20	CCR chemokine receptor binding	MF	ENSSSCG00000017704	CCL16
GO:0004467	0.292927	1	1	14	long-chain fatty acid-CoA ligase activity	MF	ENSSSCG00000004643	SLC27A2
GO:0009992	0.292963	1	1	15	cellular water homeostasis	BP	ENSSSCG00000004597	AQP9
GO:0019369	0.294236	1	1	13	arachidonic acid metabolic process	BP	ENSSSCG00000000046	CYP2D25
GO:0001190	0.294237	1	1	14	transcriptional activator activity, RNA polymerase II transcription factor binding	MF	ENSSSCG00000000875	NR1H4
GO:0072659	0.294489	1	2	46	protein localization to plasma membrane	BP	ENSSSCG00000025652,ENSSSCG00000013547	--,CRB3
GO:0009653	0.295871	1	2	43	anatomical structure morphogenesis	BP	ENSSSCG00000003092,ENSSSCG00000007114	FOXA3,FOXA2
GO:0008089	0.296158	1	1	15	anterograde axon cargo transport	BP	ENSSSCG00000021355	SOD1
GO:0042383	0.2964	1	2	45	sarcolemma	CC	ENSSSCG00000001858,ENSSSCG00000000252	CIB1,KRT8
GO:0035050	0.298244	1	1	13	embryonic heart tube development	BP	ENSSSCG00000010472	HHEX
GO:0050750	0.298457	1	1	13	low-density lipoprotein particle receptor binding	MF	ENSSSCG00000025020	PCSK9
GO:0005769	0.299195	1	4	107	early endosome	CC	ENSSSCG00000017383,ENSSSCG00000016328,ENSSSCG00000025020,ENSSSCG00000011640	AOC3,--,PCSK9,TF
GO:0030511	0.300156	1	1	14	positive regulation of transforming growth factor beta receptor signaling pathway	BP	ENSSSCG00000013514	LRG1
GO:0050731	0.301279	1	2	46	positive regulation of peptidyl-tyrosine phosphorylation	BP	ENSSSCG00000008820,ENSSSCG00000006530	TEC,EFNA1
GO:0050715	0.3016	1	1	15	positive regulation of cytokine secretion	BP	ENSSSCG00000015652	IL10
GO:0019226	0.301761	1	1	14	transmission of nerve impulse	BP	ENSSSCG00000021355	SOD1
GO:0060045	0.302122	1	1	13	positive regulation of cardiac muscle cell proliferation	BP	ENSSSCG00000008345	BMP10
GO:0030234	0.302974	1	1	14	enzyme regulator activity	MF	ENSSSCG00000015069	APOC3
GO:0031572	0.303009	1	1	13	G2 DNA damage checkpoint	BP	ENSSSCG00000005587	NEK6
GO:0009409	0.303168	1	1	14	response to cold	BP	ENSSSCG00000009240	PLAC8
GO:0002092	0.303777	1	1	15	positive regulation of receptor internalization	BP	ENSSSCG00000025020	PCSK9
GO:2001234	0.30435	1	1	15	negative regulation of apoptotic signaling pathway	BP	ENSSSCG00000029652	TMBIM6
GO:0045736	0.304377	1	1	14	negative regulation of cyclin-dependent protein serine/threonine kinase activity	BP	ENSSSCG00000010472	HHEX
GO:0004872	0.304763	1	4	112	receptor activity	MF	ENSSSCG00000006736,ENSSSCG00000011038,ENSSSCG00000029899,ENSSSCG00000011933	CD2,MRC1,SIGMAR1,NECTIN3
GO:0050918	0.305603	1	1	16	positive chemotaxis	BP	ENSSSCG00000016633	MET
GO:0016266	0.306263	1	1	15	O-glycan processing	BP	ENSSSCG00000025770	ST6GAL1
GO:0048662	0.306454	1	1	16	negative regulation of smooth muscle cell proliferation	BP	ENSSSCG00000023578	ANG
GO:0016702	0.30802	1	1	15	oxidoreductase activity, acting on single donors with incorporation of molecular oxygen, incorporation of two atoms of oxygen	MF	ENSSSCG00000015039	BCO2
GO:0005779	0.308205	1	1	15	integral component of peroxisomal membrane	CC	ENSSSCG00000013267	PEX16
GO:0003690	0.308244	1	2	44	double-stranded DNA binding	MF	ENSSSCG00000009720,ENSSSCG00000030408	DDX60,DDX58
GO:0030855	0.308425	1	2	44	epithelial cell differentiation	BP	ENSSSCG00000016466,ENSSSCG00000000133	GSTK1,TST
GO:0090026	0.310067	1	1	15	positive regulation of monocyte chemotaxis	BP	ENSSSCG00000008977	CXCL10
GO:0001816	0.310695	1	1	14	cytokine production	BP	ENSSSCG00000015105	SLC37A4
GO:0071542	0.311014	1	1	14	dopaminergic neuron differentiation	BP	ENSSSCG00000007114	FOXA2
GO:0004708	0.311401	1	1	17	MAP kinase kinase activity	MF	ENSSSCG00000027127	MAP2K2
GO:0051092	0.311403	1	3	78	positive regulation of NF-kappaB transcription factor activity	BP	ENSSSCG00000005374,ENSSSCG00000001858,ENSSSCG00000013302	TRIM14,CIB1,CAT
GO:0030864	0.311808	1	1	15	cortical actin cytoskeleton	CC	ENSSSCG00000025652	--
GO:0050839	0.311891	1	2	44	cell adhesion molecule binding	MF	ENSSSCG00000025652,ENSSSCG00000011933	--,NECTIN3
GO:0045453	0.313448	1	1	15	bone resorption	BP	ENSSSCG00000009919	HNF1A
GO:0006338	0.313647	1	3	78	chromatin remodeling	BP	ENSSSCG00000001509,ENSSSCG00000016262,ENSSSCG00000009919	DAXX,SP140,HNF1A
GO:0070372	0.314467	1	1	14	regulation of ERK1 and ERK2 cascade	BP	ENSSSCG00000016174	FN1
GO:0019897	0.314573	1	1	15	extrinsic component of plasma membrane	CC	ENSSSCG00000004038	PLG
GO:0090200	0.31512	1	1	16	positive regulation of release of cytochrome c from mitochondria	BP	ENSSSCG00000001989	CIDEB
GO:0050829	0.316239	1	1	14	defense response to Gram-negative bacterium	BP	ENSSSCG00000028758	LBP
GO:0005070	0.316491	1	1	16	SH3/SH2 adaptor activity	MF	ENSSSCG00000013853	HSH2D
GO:0016779	0.316702	1	2	43	nucleotidyltransferase activity	MF	ENSSSCG00000009882,ENSSSCG00000009881	OAS1,OAS2
GO:0009395	0.316817	1	1	15	phospholipid catabolic process	BP	ENSSSCG00000006355	APOA2
GO:0046873	0.317296	1	1	15	metal ion transmembrane transporter activity	MF	ENSSSCG00000000385	SLC39A5
GO:0030433	0.317473	1	2	43	ER-associated ubiquitin-dependent protein catabolic process	BP	ENSSSCG00000020679,ENSSSCG00000008268	--,AUP1
GO:0005975	0.318047	1	6	183	carbohydrate metabolic process	BP	ENSSSCG00000010944,ENSSSCG00000017864,ENSSSCG00000008486,ENSSSCG00000011254,ENSSSCG00000028672,ENSSSCG00000023756	FBP1,--,GALM,XYLB,GCKR,--
GO:0055117	0.318462	1	1	14	regulation of cardiac muscle contraction	BP	ENSSSCG00000008345	BMP10
GO:0009311	0.319006	1	1	16	oligosaccharide metabolic process	BP	ENSSSCG00000025770	ST6GAL1
GO:0016236	0.319274	1	1	15	macroautophagy	BP	ENSSSCG00000012890	TCIRG1
GO:0030176	0.324219	1	2	46	integral component of endoplasmic reticulum membrane	CC	ENSSSCG00000008268,ENSSSCG00000025593	AUP1,--
GO:0001530	0.327077	1	1	15	lipopolysaccharide binding	MF	ENSSSCG00000028758	LBP
GO:0005496	0.327234	1	1	15	steroid binding	MF	ENSSSCG00000012625	PGRMC1
GO:0008028	0.328649	1	1	15	monocarboxylic acid transmembrane transporter activity	MF	ENSSSCG00000017262	SLC16A6
GO:0015718	0.328649	1	1	15	monocarboxylic acid transport	BP	ENSSSCG00000017262	SLC16A6
GO:0008610	0.329146	1	1	15	lipid biosynthetic process	BP	ENSSSCG00000011250	--
GO:0045773	0.329655	1	1	15	positive regulation of axon extension	BP	ENSSSCG00000016174	FN1
GO:0031201	0.33021	1	2	53	SNARE complex	CC	ENSSSCG00000004125,ENSSSCG00000022820	STX11,VAMP8
GO:0042056	0.332051	1	1	21	chemoattractant activity	MF	ENSSSCG00000017704	CCL16
GO:0046677	0.332196	1	1	15	response to antibiotic	BP	ENSSSCG00000017383	AOC3
GO:0042327	0.333496	1	1	17	positive regulation of phosphorylation	BP	ENSSSCG00000023578	ANG
GO:0005509	0.334679	1	17	613	calcium ion binding	MF	ENSSSCG00000025652,ENSSSCG00000024208,ENSSSCG00000020679,ENSSSCG00000000368,ENSSSCG00000017383,ENSSSCG00000023693,ENSSSCG00000029503,ENSSSCG00000011391,ENSSSCG00000001858,ENSSSCG00000013252,ENSSSCG00000010291,ENSSSCG00000016192,ENSSSCG00000000675,ENSSSCG00000012711,ENSSSCG00000024252,ENSSSCG00000010639,ENSSSCG00000013556	--,--,--,MMP19,AOC3,PROC,F7,CDHR4,CIB1,F2,PLA2G12B,--,C1R,F9,MBL1,--,ADGRE1
GO:0007229	0.33618	1	2	48	integrin-mediated signaling pathway	BP	ENSSSCG00000008820,ENSSSCG00000011245	TEC,--
GO:0006998	0.336634	1	1	16	nuclear envelope organization	BP	ENSSSCG00000025964	TOR1A
GO:0030667	0.33779	1	1	19	secretory granule membrane	CC	ENSSSCG00000022820	VAMP8
GO:0060716	0.33792	1	1	15	labyrinthine layer blood vessel development	BP	ENSSSCG00000004038	PLG
GO:0008047	0.342597	1	1	18	enzyme activator activity	MF	ENSSSCG00000003086	--
GO:0017127	0.342623	1	1	17	cholesterol transporter activity	MF	ENSSSCG00000006355	APOA2
GO:0055010	0.342838	1	1	18	ventricular cardiac muscle tissue morphogenesis	BP	ENSSSCG00000008345	BMP10
GO:0005355	0.343109	1	1	17	glucose transmembrane transporter activity	MF	ENSSSCG00000020927	SLC2A2
GO:0035428	0.343109	1	1	17	hexose transmembrane transport	BP	ENSSSCG00000020927	SLC2A2
GO:1904659	0.343109	1	1	17	glucose transmembrane transport	BP	ENSSSCG00000020927	SLC2A2
GO:0043525	0.343153	1	1	16	positive regulation of neuron apoptotic process	BP	ENSSSCG00000025020	PCSK9
GO:0043153	0.343826	1	1	16	entrainment of circadian clock by photoperiod	BP	ENSSSCG00000001912	PML
GO:0032993	0.343976	1	1	17	protein-DNA complex	CC	ENSSSCG00000010472	HHEX
GO:0015035	0.345496	1	1	20	protein disulfide oxidoreductase activity	MF	ENSSSCG00000016466	GSTK1
GO:0005719	0.345687	1	1	17	nuclear euchromatin	CC	ENSSSCG00000000875	NR1H4
GO:0035774	0.347478	1	1	17	positive regulation of insulin secretion involved in cellular response to glucose stimulus	BP	ENSSSCG00000000875	NR1H4
GO:1900026	0.348672	1	1	17	positive regulation of substrate adhesion-dependent cell spreading	BP	ENSSSCG00000001858	CIB1
GO:0034976	0.349004	1	2	48	response to endoplasmic reticulum stress	BP	ENSSSCG00000029652,ENSSSCG00000007850	TMBIM6,ANKS4B
GO:0030099	0.350775	1	1	17	myeloid cell differentiation	BP	ENSSSCG00000001912	PML
GO:0000977	0.351167	1	6	187	RNA polymerase II regulatory region sequence-specific DNA binding	MF	ENSSSCG00000010472,ENSSSCG00000011890,ENSSSCG00000006353,ENSSSCG00000013501,ENSSSCG00000015782,ENSSSCG00000001561	HHEX,NR1I2,NR1I3,CREB3L3,IRF2,ETV7
GO:0008037	0.35155	1	1	18	cell recognition	BP	ENSSSCG00000011933	NECTIN3
GO:0005911	0.35174	1	4	116	cell-cell junction	CC	ENSSSCG00000006736,ENSSSCG00000020927,ENSSSCG00000000252,ENSSSCG00000011933	CD2,SLC2A2,KRT8,NECTIN3
GO:0050769	0.35191	1	1	16	positive regulation of neurogenesis	BP	ENSSSCG00000017818	SERPINF1
GO:0071949	0.353996	1	1	16	FAD binding	MF	ENSSSCG00000009942	DAO
GO:0003756	0.355076	1	1	17	protein disulfide isomerase activity	MF	ENSSSCG00000015535	QSOX1
GO:0007162	0.355217	1	1	16	negative regulation of cell adhesion	BP	ENSSSCG00000011802	--
GO:0045662	0.355556	1	1	18	negative regulation of myoblast differentiation	BP	ENSSSCG00000008977	CXCL10
GO:0045216	0.356322	1	1	16	cell-cell junction organization	BP	ENSSSCG00000028484	CLDN1
GO:0050681	0.356351	1	1	17	androgen receptor binding	MF	ENSSSCG00000001509	DAXX
GO:0015075	0.356963	1	1	17	ion transmembrane transporter activity	MF	ENSSSCG00000004041	--
GO:0004857	0.357014	1	1	17	enzyme inhibitor activity	MF	ENSSSCG00000028203	ICA
GO:0006513	0.35749	1	1	17	protein monoubiquitination	BP	ENSSSCG00000014780	TRIM21
GO:0032496	0.358271	1	3	91	response to lipopolysaccharide	BP	ENSSSCG00000008977,ENSSSCG00000013767,ENSSSCG00000028758	CXCL10,PALM3,LBP
GO:0007585	0.358444	1	1	17	respiratory gaseous exchange	BP	ENSSSCG00000010334	SFTPD
GO:0008654	0.358606	1	1	17	phospholipid biosynthetic process	BP	ENSSSCG00000007048	CRLS1
GO:0048661	0.359804	1	1	18	positive regulation of smooth muscle cell proliferation	BP	ENSSSCG00000030658	SERPINF2
GO:0033137	0.361158	1	1	17	negative regulation of peptidyl-serine phosphorylation	BP	ENSSSCG00000007710	MLXIPL
GO:0001227	0.361456	1	2	50	transcriptional repressor activity, RNA polymerase II transcription regulatory region sequence-specific binding	MF	ENSSSCG00000010472,ENSSSCG00000001561	HHEX,ETV7
GO:0007492	0.361511	1	1	17	endoderm development	BP	ENSSSCG00000010472	HHEX
GO:0042110	0.361799	1	1	17	T cell activation	BP	ENSSSCG00000013853	HSH2D
GO:0004180	0.361806	1	1	17	carboxypeptidase activity	MF	ENSSSCG00000009413	CPB2
GO:0030018	0.363446	1	2	51	Z disc	CC	ENSSSCG00000008345,ENSSSCG00000000252	BMP10,KRT8
GO:0003700	0.364346	1	21	753	transcription factor activity, sequence-specific DNA binding	MF	ENSSSCG00000024333,ENSSSCG00000016057,ENSSSCG00000022547,ENSSSCG00000010472,ENSSSCG00000003092,ENSSSCG00000011890,ENSSSCG00000000875,ENSSSCG00000023178,ENSSSCG00000030108,ENSSSCG00000009919,ENSSSCG00000007618,ENSSSCG00000006353,ENSSSCG00000012853,ENSSSCG00000013501,ENSSSCG00000007710,ENSSSCG00000015782,ENSSSCG00000002002,ENSSSCG00000001561,ENSSSCG00000007114,ENSSSCG00000013241,ENSSSCG00000027918	--,STAT1,--,HHEX,FOXA3,NR1I2,NR1H4,BATF2,--,HNF1A,--,NR1I3,IRF7,CREB3L3,MLXIPL,IRF2,IRF9,ETV7,FOXA2,NR1H3,STAT1
GO:0046961	0.364702	1	1	19	proton-transporting ATPase activity, rotational mechanism	MF	ENSSSCG00000012890	TCIRG1
GO:0008373	0.364755	1	1	19	sialyltransferase activity	MF	ENSSSCG00000025770	ST6GAL1
GO:0097503	0.364755	1	1	19	sialylation	BP	ENSSSCG00000025770	ST6GAL1
GO:0030111	0.36478	1	1	18	regulation of Wnt signaling pathway	BP	ENSSSCG00000009919	HNF1A
GO:0006952	0.365675	1	2	80	defense response	BP	ENSSSCG00000022770,ENSSSCG00000009138	SPP2,CFI
GO:0031016	0.366968	1	1	17	pancreas development	BP	ENSSSCG00000010472	HHEX
GO:0030521	0.367532	1	1	17	androgen receptor signaling pathway	BP	ENSSSCG00000001509	DAXX
GO:0009060	0.367747	1	1	18	aerobic respiration	BP	ENSSSCG00000013302	CAT
GO:0004623	0.370156	1	1	20	phospholipase A2 activity	MF	ENSSSCG00000010291	PLA2G12B
GO:0006919	0.370247	1	2	52	activation of cysteine-type endopeptidase activity involved in apoptotic process	BP	ENSSSCG00000001912,ENSSSCG00000009799	PML,DIABLO
GO:0045648	0.370493	1	1	17	positive regulation of erythrocyte differentiation	BP	ENSSSCG00000027982	ISG15
GO:0048278	0.371445	1	1	18	vesicle docking	BP	ENSSSCG00000004125	STX11
GO:0018108	0.371566	1	3	83	peptidyl-tyrosine phosphorylation	BP	ENSSSCG00000008820,ENSSSCG00000016459,ENSSSCG00000024351	TEC,EPHA1,--
GO:0006259	0.372193	1	1	17	DNA metabolic process	BP	ENSSSCG00000026532	DNASE2B
GO:0005921	0.372601	1	1	19	gap junction	CC	ENSSSCG00000012394	GJB1
GO:0018149	0.372833	1	1	19	peptide cross-linking	BP	ENSSSCG00000016174	FN1
GO:0043408	0.373055	1	2	52	regulation of MAPK cascade	BP	ENSSSCG00000008345,ENSSSCG00000010375	BMP10,GDF2
GO:0031012	0.374128	1	5	154	extracellular matrix	CC	ENSSSCG00000017818,ENSSSCG00000000368,ENSSSCG00000021355,ENSSSCG00000016174,ENSSSCG00000012278	SERPINF1,MMP19,SOD1,FN1,CFP
GO:0070098	0.37442	1	2	60	chemokine-mediated signaling pathway	BP	ENSSSCG00000008977,ENSSSCG00000017704	CXCL10,CCL16
GO:0010575	0.376861	1	1	18	positive regulation of vascular endothelial growth factor production	BP	ENSSSCG00000005512	C5
GO:0016021	0.378538	1	135	5551	integral component of membrane	CC	ENSSSCG00000008995,ENSSSCG00000029652,ENSSSCG00000025437,ENSSSCG00000022033,ENSSSCG00000016058,ENSSSCG00000027269,ENSSSCG00000010455,ENSSSCG00000001341,ENSSSCG00000028484,ENSSSCG00000012070,ENSSSCG00000015616,ENSSSCG00000017262,ENSSSCG00000002313,ENSSSCG00000016459,ENSSSCG00000025652,ENSSSCG00000028127,ENSSSCG00000000046,ENSSSCG00000025835,ENSSSCG00000015356,ENSSSCG00000029434,ENSSSCG00000028299,…	LRAT,TMBIM6,--,SLC46A1,--,--,SLC16A12,SLA-11,CLDN1,B3GALT5,HSD11B1,SLC16A6,--,EPHA1,--,--,CYP2D25,--,--,SLC10A5,--,--,MET,--,SLC6A12,--,--,ICAM2,FMO1,--,--,--,QSOX1,CRB3,--,SMPDL3B,SEMA4G,--,--,AOC3,ASGR1,SLC39A5,CD2,--,AQP9,HSD17B11,--,--,STX11,EVA1A,--,--,CYB5A,IFITM1,--,DGAT1,--,--,--,GPR39,--,MRC1,--,ADGRG6,--,PGRMC1,--,FCGR2B,IFNLR1,ICAM3,--,--,UGT2A3,SLC2A2,CRLS1,ST6GAL1,TMEM171,CH242-168I5…
GO:0045893	0.3787	1	11	373	positive regulation of transcription, DNA-templated	BP	ENSSSCG00000025652,ENSSSCG00000011890,ENSSSCG00000008345,ENSSSCG00000009919,ENSSSCG00000012853,ENSSSCG00000010375,ENSSSCG00000007710,ENSSSCG00000026931,ENSSSCG00000015652,ENSSSCG00000007114,ENSSSCG00000013241	--,NR1I2,BMP10,HNF1A,IRF7,GDF2,MLXIPL,SERTAD1,IL10,FOXA2,NR1H3
GO:0010977	0.378963	1	1	19	negative regulation of neuron projection development	BP	ENSSSCG00000001858	CIB1
GO:0045070	0.38048	1	1	18	positive regulation of viral genome replication	BP	ENSSSCG00000010453	IFIT1
GO:2000377	0.381257	1	1	18	regulation of reactive oxygen species metabolic process	BP	ENSSSCG00000015039	BCO2
GO:0090575	0.382196	1	1	18	RNA polymerase II transcription factor complex	CC	ENSSSCG00000013241	NR1H3
GO:0002548	0.383181	1	1	26	monocyte chemotaxis	BP	ENSSSCG00000017704	CCL16
GO:0007566	0.384971	1	1	19	embryo implantation	BP	ENSSSCG00000021355	SOD1
GO:0012505	0.385818	1	2	56	endomembrane system	CC	ENSSSCG00000004125,ENSSSCG00000012625	STX11,PGRMC1
GO:0048568	0.38601	1	1	18	embryonic organ development	BP	ENSSSCG00000010472	HHEX
GO:0030073	0.387465	1	1	20	insulin secretion	BP	ENSSSCG00000009919	HNF1A
GO:0006906	0.387487	1	1	20	vesicle fusion	BP	ENSSSCG00000022820	VAMP8
GO:0001824	0.388262	1	1	19	blastocyst development	BP	ENSSSCG00000009919	HNF1A
GO:0045177	0.388436	1	2	52	apical part of cell	CC	ENSSSCG00000010454,ENSSSCG00000013547	IFIT5,CRB3
GO:0000175	0.390313	1	1	19	3'-5'-exoribonuclease activity	MF	ENSSSCG00000024867	ISG20
GO:0030316	0.392142	1	1	19	osteoclast differentiation	BP	ENSSSCG00000006532	--
GO:0010466	0.392278	1	1	30	negative regulation of peptidase activity	BP	ENSSSCG00000022258	--
GO:0046488	0.392419	1	1	19	phosphatidylinositol metabolic process	BP	ENSSSCG00000016192	--
GO:0002009	0.393124	1	1	19	morphogenesis of an epithelium	BP	ENSSSCG00000010472	HHEX
GO:0030100	0.393167	1	1	20	regulation of endocytosis	BP	ENSSSCG00000016328	--
GO:0001819	0.39374	1	1	21	positive regulation of cytokine production	BP	ENSSSCG00000021355	SOD1
GO:0045765	0.393786	1	1	22	regulation of angiogenesis	BP	ENSSSCG00000006530	EFNA1
GO:0010332	0.394172	1	1	20	response to gamma radiation	BP	ENSSSCG00000001912	PML
GO:0005765	0.394486	1	4	124	lysosomal membrane	CC	ENSSSCG00000026169,ENSSSCG00000022820,ENSSSCG00000012890,ENSSSCG00000001089	MFSD12,VAMP8,TCIRG1,GPLD1
GO:0010975	0.395157	1	1	19	regulation of neuron projection development	BP	ENSSSCG00000029571	AVIL
GO:0001934	0.396219	1	3	93	positive regulation of protein phosphorylation	BP	ENSSSCG00000001509,ENSSSCG00000001858,ENSSSCG00000013252	DAXX,CIB1,F2
GO:0007626	0.396903	1	2	53	locomotory behavior	BP	ENSSSCG00000021355,ENSSSCG00000007738	SOD1,ASL
GO:0008021	0.397607	1	2	56	synaptic vesicle	CC	ENSSSCG00000025964,ENSSSCG00000004125	TOR1A,STX11
GO:0098656	0.397914	1	2	52	anion transmembrane transport	BP	ENSSSCG00000025413,ENSSSCG00000014851	--,SLCO2B1
GO:0001666	0.398323	1	2	53	response to hypoxia	BP	ENSSSCG00000023578,ENSSSCG00000001912	ANG,PML
GO:0005905	0.398424	1	1	19	coated pit	CC	ENSSSCG00000011640	TF
GO:0015986	0.399634	1	1	25	ATP synthesis coupled proton transport	BP	ENSSSCG00000012890	TCIRG1
GO:0008080	0.402593	1	1	22	N-acetyltransferase activity	MF	ENSSSCG00000008296	NAT8
GO:0016887	0.40367	1	6	200	ATPase activity	MF	ENSSSCG00000025964,ENSSSCG00000017146,ENSSSCG00000017148,ENSSSCG00000010543,ENSSSCG00000025593,ENSSSCG00000025618	TOR1A,RNF213,--,ABCC2,--,TAP1
GO:0071363	0.40427	1	1	21	cellular response to growth factor stimulus	BP	ENSSSCG00000001858	CIB1
GO:0030522	0.404821	1	1	19	intracellular receptor signaling pathway	BP	ENSSSCG00000000875	NR1H4
GO:0031902	0.404986	1	1	22	late endosome membrane	CC	ENSSSCG00000022820	VAMP8
GO:0004601	0.406223	1	1	21	peroxidase activity	MF	ENSSSCG00000013302	CAT
GO:0070491	0.406532	1	1	19	repressing transcription factor binding	MF	ENSSSCG00000010472	HHEX
GO:0045859	0.407799	1	1	21	regulation of protein kinase activity	BP	ENSSSCG00000021355	SOD1
GO:0090004	0.40845	1	1	22	positive regulation of establishment of protein localization to plasma membrane	BP	ENSSSCG00000001858	CIB1
GO:0008284	0.409627	1	7	249	positive regulation of cell proliferation	BP	ENSSSCG00000016459,ENSSSCG00000014812,ENSSSCG00000016174,ENSSSCG00000001858,ENSSSCG00000009240,ENSSSCG00000013252,ENSSSCG00000007710	EPHA1,--,FN1,CIB1,PLAC8,F2,MLXIPL
GO:0019899	0.410701	1	6	200	enzyme binding	MF	ENSSSCG00000029652,ENSSSCG00000011944,ENSSSCG00000004875,ENSSSCG00000001509,ENSSSCG00000013302,ENSSSCG00000010780	TMBIM6,GSTM4,CYB5A,DAXX,CAT,CYP2E1
GO:0050770	0.411661	1	1	20	regulation of axonogenesis	BP	ENSSSCG00000006530	EFNA1
GO:0051539	0.412018	1	1	21	4 iron, 4 sulfur cluster binding	MF	ENSSSCG00000008648	RSAD2
GO:0009611	0.412249	1	1	21	response to wounding	BP	ENSSSCG00000013252	F2
GO:0009791	0.414536	1	2	55	post-embryonic development	BP	ENSSSCG00000015276,ENSSSCG00000007738	ETNK2,ASL
GO:0071277	0.415121	1	1	20	cellular response to calcium ion	BP	ENSSSCG00000001089	GPLD1
GO:0048286	0.416209	1	1	21	lung alveolus development	BP	ENSSSCG00000010334	SFTPD
GO:0048468	0.416373	1	2	57	cell development	BP	ENSSSCG00000008345,ENSSSCG00000010375	BMP10,GDF2
GO:0071902	0.41775	1	1	21	positive regulation of protein serine/threonine kinase activity	BP	ENSSSCG00000001858	CIB1
GO:0030414	0.418183	1	1	31	peptidase inhibitor activity	MF	ENSSSCG00000022258	--
GO:0030878	0.419313	1	1	20	thyroid gland development	BP	ENSSSCG00000010472	HHEX
GO:0019915	0.420564	1	1	20	lipid storage	BP	ENSSSCG00000005918	DGAT1
GO:0001937	0.421256	1	1	22	negative regulation of endothelial cell proliferation	BP	ENSSSCG00000010375	GDF2
GO:0045787	0.421593	1	1	20	positive regulation of cell cycle	BP	ENSSSCG00000014780	TRIM21
GO:0007339	0.423239	1	1	21	binding of sperm to zona pellucida	BP	ENSSSCG00000011800	FETUB
GO:0008234	0.423301	1	3	91	cysteine-type peptidase activity	MF	ENSSSCG00000011171,ENSSSCG00000014997,ENSSSCG00000012970	--,CASP4,CTSW
GO:0008378	0.423876	1	1	22	galactosyltransferase activity	MF	ENSSSCG00000012070	B3GALT5
GO:0050796	0.427374	1	1	25	regulation of insulin secretion	BP	ENSSSCG00000009919	HNF1A
GO:0032456	0.427457	1	1	22	endocytic recycling	BP	ENSSSCG00000016328	--
GO:0048754	0.428015	1	1	21	branching morphogenesis of an epithelial tube	BP	ENSSSCG00000016633	MET
GO:0035987	0.430162	1	1	22	endodermal cell differentiation	BP	ENSSSCG00000016174	FN1
GO:0071773	0.43188	1	1	21	cellular response to BMP stimulus	BP	ENSSSCG00000010375	GDF2
GO:0016235	0.432609	1	1	22	aggresome	CC	ENSSSCG00000025652	--
GO:0005452	0.434262	1	1	21	inorganic anion exchanger activity	MF	ENSSSCG00000025413	--
GO:0006491	0.434469	1	1	23	N-glycan processing	BP	ENSSSCG00000020679	--
GO:0005623	0.434923	1	2	73	cell	CC	ENSSSCG00000014626,ENSSSCG00000003153	HPX,FTL
GO:0015992	0.434975	1	2	65	proton transport	BP	ENSSSCG00000020927,ENSSSCG00000012890	SLC2A2,TCIRG1
GO:0071320	0.436987	1	1	22	cellular response to cAMP	BP	ENSSSCG00000004597	AQP9
GO:2001238	0.438888	1	1	23	positive regulation of extrinsic apoptotic signaling pathway	BP	ENSSSCG00000001912	PML
GO:0005525	0.438941	1	9	343	GTP binding	MF	ENSSSCG00000012077,ENSSSCG00000012076,ENSSSCG00000002009,ENSSSCG00000006919,ENSSSCG00000030801,ENSSSCG00000016328,ENSSSCG00000003763,ENSSSCG00000006924,ENSSSCG00000014618	MX1,MX2,PCK2,GBP4,GBP6,--,--,GBP1,--
GO:0005351	0.439769	1	1	23	sugar:proton symporter activity	MF	ENSSSCG00000020927	SLC2A2
GO:0072332	0.44101	1	1	25	intrinsic apoptotic signaling pathway by p53 class mediator	BP	ENSSSCG00000001912	PML
GO:0006810	0.442033	1	22	848	transport	BP	ENSSSCG00000008948,ENSSSCG00000015069,ENSSSCG00000000749,ENSSSCG00000010006,ENSSSCG00000004597,ENSSSCG00000009373,ENSSSCG00000020927,ENSSSCG00000010479,ENSSSCG00000023686,ENSSSCG00000014626,ENSSSCG00000026423,ENSSSCG00000027609,ENSSSCG00000015105,ENSSSCG00000010543,ENSSSCG00000025593,ENSSSCG00000027336,ENSSSCG00000025618,ENSSSCG00000012890,ENSSSCG00000002515,ENSSSCG00000014851,ENSSSCG00000008214,…	ALB,APOC3,SLC6A12,--,AQP9,--,SLC2A2,RBP4,TTR,HPX,SLC23A1,GC,SLC37A4,ABCC2,--,--,TAP1,TCIRG1,SLC25A47,SLCO2B1,FABP1,PDZK1
GO:0008305	0.442833	1	1	23	integrin complex	CC	ENSSSCG00000011245	--
GO:2001235	0.442909	1	1	23	positive regulation of apoptotic signaling pathway	BP	ENSSSCG00000001912	PML
GO:0000060	0.443787	1	1	23	protein import into nucleus, translocation	BP	ENSSSCG00000028672	GCKR
GO:0009306	0.443846	1	1	25	protein secretion	BP	ENSSSCG00000029304	STEAP3
GO:0031663	0.444182	1	1	23	lipopolysaccharide-mediated signaling pathway	BP	ENSSSCG00000028758	LBP
GO:0055038	0.444318	1	1	24	recycling endosome membrane	CC	ENSSSCG00000016328	--
GO:0051480	0.447434	1	1	22	cytosolic calcium ion homeostasis	BP	ENSSSCG00000013252	F2
GO:0000228	0.447638	1	1	25	nuclear chromosome	CC	ENSSSCG00000005724	SETX
GO:0004181	0.447878	1	1	24	metallocarboxypeptidase activity	MF	ENSSSCG00000009413	CPB2
GO:0046580	0.448015	1	1	22	negative regulation of Ras protein signal transduction	BP	ENSSSCG00000010944	FBP1
GO:0061077	0.4506	1	1	26	chaperone-mediated protein folding	BP	ENSSSCG00000025964	TOR1A
GO:0030215	0.451013	1	1	26	semaphorin receptor binding	MF	ENSSSCG00000029533	SEMA4G
GO:0045597	0.452185	1	1	25	positive regulation of cell differentiation	BP	ENSSSCG00000030658	SERPINF2
GO:0010628	0.454873	1	6	212	positive regulation of gene expression	BP	ENSSSCG00000030408,ENSSSCG00000011890,ENSSSCG00000008345,ENSSSCG00000016174,ENSSSCG00000010375,ENSSSCG00000008296	DDX58,NR1I2,BMP10,FN1,GDF2,NAT8
GO:0070374	0.456858	1	3	111	positive regulation of ERK1 and ERK2 cascade	BP	ENSSSCG00000030658,ENSSSCG00000017704,ENSSSCG00000001858	SERPINF2,CCL16,CIB1
GO:0030199	0.459461	1	1	23	collagen fibril organization	BP	ENSSSCG00000030658	SERPINF2
GO:0001541	0.459789	1	1	25	ovarian follicle development	BP	ENSSSCG00000021355	SOD1
GO:0042771	0.461211	1	1	23	intrinsic apoptotic signaling pathway in response to DNA damage by p53 class mediator	BP	ENSSSCG00000001912	PML
GO:0043687	0.461534	1	1	27	post-translational protein modification	BP	ENSSSCG00000025770	ST6GAL1
GO:0015485	0.463001	1	1	25	cholesterol binding	MF	ENSSSCG00000006355	APOA2
GO:0004842	0.463173	1	7	248	ubiquitin-protein transferase activity	MF	ENSSSCG00000017146,ENSSSCG00000017148,ENSSSCG00000030548,ENSSSCG00000021712,ENSSSCG00000014780,ENSSSCG00000011393,ENSSSCG00000011876	RNF213,--,--,--,TRIM21,UBA7,DTX3L
GO:0043491	0.463452	1	1	25	protein kinase B signaling	BP	ENSSSCG00000005724	SETX
GO:0003730	0.463979	1	1	23	mRNA 3'-UTR binding	MF	ENSSSCG00000003780	CRYZ
GO:0090630	0.464006	1	1	25	activation of GTPase activity	BP	ENSSSCG00000016459	EPHA1
GO:0051017	0.464675	1	1	24	actin filament bundle assembly	BP	ENSSSCG00000003374	--
GO:0001569	0.465973	1	1	24	patterning of blood vessels	BP	ENSSSCG00000010375	GDF2
GO:0005543	0.465999	1	2	66	phospholipid binding	MF	ENSSSCG00000015069,ENSSSCG00000006355	APOC3,APOA2
GO:0005328	0.466373	1	1	24	neurotransmitter:sodium symporter activity	MF	ENSSSCG00000000749	SLC6A12
GO:0009887	0.471246	1	2	62	organ morphogenesis	BP	ENSSSCG00000010472,ENSSSCG00000023142	HHEX,GAMT
GO:0006820	0.47223	1	1	24	anion transport	BP	ENSSSCG00000015105	SLC37A4
GO:0005741	0.472291	1	2	69	mitochondrial outer membrane	CC	ENSSSCG00000008648,ENSSSCG00000009942	RSAD2,DAO
GO:0007219	0.472924	1	2	64	Notch signaling pathway	BP	ENSSSCG00000010472,ENSSSCG00000000875	HHEX,NR1H4
GO:0009408	0.473338	1	1	24	response to heat	BP	ENSSSCG00000021355	SOD1
GO:0000049	0.47684	1	1	27	tRNA binding	MF	ENSSSCG00000010454	IFIT5
GO:0030513	0.476999	1	1	24	positive regulation of BMP signaling pathway	BP	ENSSSCG00000010375	GDF2
GO:0031648	0.477085	1	1	25	protein destabilization	BP	ENSSSCG00000014780	TRIM21
GO:0001525	0.480051	1	3	102	angiogenesis	BP	ENSSSCG00000023578,ENSSSCG00000017146,ENSSSCG00000010375	ANG,RNF213,GDF2
GO:0007283	0.480561	1	4	148	spermatogenesis	BP	ENSSSCG00000002481,ENSSSCG00000003092,ENSSSCG00000021355,ENSSSCG00000023142	SERPINA5,FOXA3,SOD1,GAMT
GO:0035264	0.480966	1	2	61	multicellular organism growth	BP	ENSSSCG00000010472,ENSSSCG00000015276	HHEX,ETNK2
GO:0042552	0.48128	1	1	25	myelination	BP	ENSSSCG00000004139	ADGRG6
GO:0072593	0.482805	1	1	27	reactive oxygen species metabolic process	BP	ENSSSCG00000021355	SOD1
GO:0030324	0.483038	1	2	63	lung development	BP	ENSSSCG00000015616,ENSSSCG00000026423	HSD11B1,SLC23A1
GO:0006461	0.485154	1	1	24	protein complex assembly	BP	ENSSSCG00000001912	PML
GO:0051219	0.487148	1	1	25	phosphoprotein binding	MF	ENSSSCG00000006040	DPYS
GO:0015078	0.488265	1	1	31	hydrogen ion transmembrane transporter activity	MF	ENSSSCG00000012890	TCIRG1
GO:0010508	0.490641	1	1	26	positive regulation of autophagy	BP	ENSSSCG00000014780	TRIM21
GO:0006887	0.49253	1	2	70	exocytosis	BP	ENSSSCG00000004125,ENSSSCG00000022820	STX11,VAMP8
GO:0007154	0.497398	1	1	27	cell communication	BP	ENSSSCG00000012394	GJB1
GO:0046872	0.498212	1	45	1742	metal ion binding	MF	ENSSSCG00000030300,ENSSSCG00000027050,ENSSSCG00000001912,ENSSSCG00000000046,ENSSSCG00000014108,ENSSSCG00000014111,ENSSSCG00000017146,ENSSSCG00000000368,ENSSSCG00000009805,ENSSSCG00000014780,ENSSSCG00000017383,ENSSSCG00000026414,ENSSSCG00000010944,ENSSSCG00000029712,ENSSSCG00000004875,ENSSSCG00000016502,ENSSSCG00000013842,ENSSSCG00000022970,ENSSSCG00000003463,ENSSSCG00000009151,ENSSSCG00000021355,…	--,--,PML,CYP2D25,--,BHMT2,RNF213,MMP19,HPD,TRIM21,AOC3,ATOX1,FBP1,--,CYB5A,--,--,--,AGMAT,CYP2U1,SOD1,NR1I2,SP140,NR1H4,--,TRIM5,HPX,TPH1,--,CYP4A24,NR1I3,SORD,--,--,CAT,--,CYP4A21,CYP2E1,--,FTL,DTX3L,NEK6,MAT1A,--,NR1H3
GO:0006096	0.499425	1	1	30	glycolytic process	BP	ENSSSCG00000005394	--
GO:0046332	0.499576	1	1	27	SMAD binding	MF	ENSSSCG00000001912	PML
GO:0018279	0.499935	1	1	29	protein N-linked glycosylation via asparagine	BP	ENSSSCG00000025770	ST6GAL1
GO:0031122	0.50005	1	1	28	cytoplasmic microtubule organization	BP	ENSSSCG00000001858	CIB1
GO:0090002	0.500988	1	1	27	establishment of protein localization to plasma membrane	BP	ENSSSCG00000025652	--
GO:0097110	0.502319	1	1	26	scaffold protein binding	MF	ENSSSCG00000000252	KRT8
GO:0009566	0.502845	1	1	28	fertilization	BP	ENSSSCG00000011933	NECTIN3
GO:0071300	0.503239	1	1	26	cellular response to retinoic acid	BP	ENSSSCG00000005724	SETX
GO:0007338	0.504764	1	1	32	single fertilization	BP	ENSSSCG00000011800	FETUB
GO:0043087	0.509827	1	2	64	regulation of GTPase activity	BP	ENSSSCG00000016459,ENSSSCG00000021355	EPHA1,SOD1
GO:0030177	0.511196	1	1	27	positive regulation of Wnt signaling pathway	BP	ENSSSCG00000010472	HHEX
GO:0045600	0.513254	1	1	29	positive regulation of fat cell differentiation	BP	ENSSSCG00000013372	TPH1
GO:0006406	0.520249	1	1	30	mRNA export from nucleus	BP	ENSSSCG00000010472	HHEX
GO:0043124	0.520462	1	1	27	negative regulation of I-kappaB kinase/NF-kappaB signaling	BP	ENSSSCG00000000875	NR1H4
GO:0006284	0.523793	1	1	30	base-excision repair	BP	ENSSSCG00000001882	NEIL1
GO:0022891	0.524475	1	1	27	substrate-specific transmembrane transporter activity	MF	ENSSSCG00000020927	SLC2A2
GO:0001649	0.524967	1	2	67	osteoblast differentiation	BP	ENSSSCG00000013302,ENSSSCG00000010375	CAT,GDF2
GO:0003924	0.527921	1	6	239	GTPase activity	MF	ENSSSCG00000012077,ENSSSCG00000012076,ENSSSCG00000006919,ENSSSCG00000030801,ENSSSCG00000016328,ENSSSCG00000006924	MX1,MX2,GBP4,GBP6,--,GBP1
GO:0009411	0.528177	1	1	28	response to UV	BP	ENSSSCG00000001912	PML
GO:0006974	0.528879	1	4	148	cellular response to DNA damage stimulus	BP	ENSSSCG00000005724,ENSSSCG00000001858,ENSSSCG00000011393,ENSSSCG00000011876	SETX,CIB1,UBA7,DTX3L
GO:0048843	0.532668	1	1	32	negative regulation of axon extension involved in axon guidance	BP	ENSSSCG00000029533	SEMA4G
GO:0031514	0.533037	1	1	29	motile cilium	CC	ENSSSCG00000004679	SORD
GO:0000775	0.534979	1	1	30	chromosome, centromeric region	CC	ENSSSCG00000001509	DAXX
GO:0042393	0.535248	1	2	73	histone binding	MF	ENSSSCG00000001509,ENSSSCG00000011876	DAXX,DTX3L
GO:0009636	0.536542	1	1	31	response to toxic substance	BP	ENSSSCG00000026423	SLC23A1
GO:0034599	0.537496	1	1	31	cellular response to oxidative stress	BP	ENSSSCG00000005724	SETX
GO:0051865	0.538058	1	1	30	protein autoubiquitination	BP	ENSSSCG00000014780	TRIM21
GO:0051898	0.538091	1	1	29	negative regulation of protein kinase B signaling	BP	ENSSSCG00000001858	CIB1
GO:0050729	0.538174	1	1	32	positive regulation of inflammatory response	BP	ENSSSCG00000017704	CCL16
GO:0045499	0.539645	1	1	33	chemorepellent activity	MF	ENSSSCG00000029533	SEMA4G
GO:1901998	0.542554	1	1	29	toxin transport	BP	ENSSSCG00000005211	CD274
GO:0002230	0.542557	1	2	72	positive regulation of defense response to virus by host	BP	ENSSSCG00000030408,ENSSSCG00000008214	DDX58,FABP1
GO:0019005	0.544807	1	1	29	SCF ubiquitin ligase complex	CC	ENSSSCG00000014780	TRIM21
GO:0030514	0.545283	1	1	32	negative regulation of BMP signaling pathway	BP	ENSSSCG00000026067	TMPRSS6
GO:0015030	0.546795	1	1	30	Cajal body	CC	ENSSSCG00000024867	ISG20
GO:0043086	0.548162	1	1	34	negative regulation of catalytic activity	BP	ENSSSCG00000028203	ICA
GO:0031397	0.548863	1	1	32	negative regulation of protein ubiquitination	BP	ENSSSCG00000027982	ISG15
GO:0071347	0.552712	1	1	37	cellular response to interleukin-1	BP	ENSSSCG00000017704	CCL16
GO:0010595	0.553056	1	1	31	positive regulation of endothelial cell migration	BP	ENSSSCG00000001089	GPLD1
GO:0045732	0.555093	1	1	32	positive regulation of protein catabolic process	BP	ENSSSCG00000015661	C4BPB
GO:0008543	0.55528	1	1	38	fibroblast growth factor receptor signaling pathway	BP	ENSSSCG00000005724	SETX
GO:0016573	0.556825	1	1	33	histone acetylation	BP	ENSSSCG00000009919	HNF1A
GO:0030139	0.558118	1	1	32	endocytic vesicle	CC	ENSSSCG00000011640	TF
GO:0001701	0.559334	1	4	151	in utero embryonic development	BP	ENSSSCG00000016861,ENSSSCG00000010472,ENSSSCG00000015276,ENSSSCG00000005512	C6,HHEX,ETNK2,C5
GO:0016788	0.560912	1	1	33	hydrolase activity, acting on ester bonds	MF	ENSSSCG00000001089	GPLD1
GO:0001078	0.560925	1	2	71	transcriptional repressor activity, RNA polymerase II core promoter proximal region sequence-specific binding	MF	ENSSSCG00000010472,ENSSSCG00000007710	HHEX,MLXIPL
GO:0097481	0.562451	1	1	31	neuronal postsynaptic density	CC	ENSSSCG00000029899	SIGMAR1
GO:0048365	0.563377	1	1	32	Rac GTPase binding	MF	ENSSSCG00000021355	SOD1
GO:0030182	0.56383	1	2	77	neuron differentiation	BP	ENSSSCG00000025020,ENSSSCG00000006530	PCSK9,EFNA1
GO:0043330	0.569369	1	1	49	response to exogenous dsRNA	BP	ENSSSCG00000030408	DDX58
GO:0006289	0.57144	1	1	34	nucleotide-excision repair	BP	ENSSSCG00000001882	NEIL1
GO:0015293	0.572588	1	1	32	symporter activity	MF	ENSSSCG00000000749	SLC6A12
GO:0007157	0.573544	1	1	34	heterophilic cell-cell adhesion via plasma membrane cell adhesion molecules	BP	ENSSSCG00000011933	NECTIN3
GO:0051726	0.573768	1	2	78	regulation of cell cycle	BP	ENSSSCG00000012076,ENSSSCG00000013100	MX2,--
GO:0001750	0.574951	1	1	34	photoreceptor outer segment	CC	ENSSSCG00000009919	HNF1A
GO:0008286	0.579236	1	1	34	insulin receptor signaling pathway	BP	ENSSSCG00000001089	GPLD1
GO:0051259	0.580423	1	1	33	protein oligomerization	BP	ENSSSCG00000005349	GRHPR
GO:0008630	0.580748	1	1	36	intrinsic apoptotic signaling pathway in response to DNA damage	BP	ENSSSCG00000001912	PML
GO:0005770	0.582177	1	2	74	late endosome	CC	ENSSSCG00000025020,ENSSSCG00000011640	PCSK9,TF
GO:0006464	0.58457	1	1	36	cellular protein modification process	BP	ENSSSCG00000011393	UBA7
GO:0019904	0.584761	1	3	122	protein domain specific binding	MF	ENSSSCG00000013547,ENSSSCG00000003092,ENSSSCG00000007114	CRB3,FOXA3,FOXA2
GO:0007156	0.590514	1	3	118	homophilic cell adhesion via plasma membrane adhesion molecules	BP	ENSSSCG00000025652,ENSSSCG00000011391,ENSSSCG00000011933	--,CDHR4,NECTIN3
GO:0045669	0.590734	1	1	35	positive regulation of osteoblast differentiation	BP	ENSSSCG00000010375	GDF2
GO:0050852	0.591529	1	1	42	T cell receptor signaling pathway	BP	ENSSSCG00000008820	TEC
GO:0000976	0.592783	1	1	34	transcription regulatory region sequence-specific DNA binding	MF	ENSSSCG00000013501	CREB3L3
GO:0030168	0.593747	1	1	36	platelet activation	BP	ENSSSCG00000013252	F2
GO:0051301	0.59445	1	1	34	cell division	BP	ENSSSCG00000005587	NEK6
GO:0045095	0.594638	1	1	38	keratin filament	CC	ENSSSCG00000000252	KRT8
GO:0042060	0.59618	1	1	34	wound healing	BP	ENSSSCG00000016174	FN1
GO:0030155	0.596335	1	1	34	regulation of cell adhesion	BP	ENSSSCG00000001912	PML
GO:0045171	0.596576	1	1	34	intercellular bridge	CC	ENSSSCG00000015535	QSOX1
GO:0017124	0.597924	1	1	34	SH3 domain binding	MF	ENSSSCG00000013547	CRB3
GO:0033209	0.599457	1	1	40	tumor necrosis factor-mediated signaling pathway	BP	ENSSSCG00000000252	KRT8
GO:0003705	0.600514	1	1	35	transcription factor activity, RNA polymerase II distal enhancer sequence-specific binding	MF	ENSSSCG00000000875	NR1H4
GO:0005635	0.601587	1	2	84	nuclear envelope	CC	ENSSSCG00000025964,ENSSSCG00000029899	TOR1A,SIGMAR1
GO:0001503	0.602246	1	1	38	ossification	BP	ENSSSCG00000011799	AHSG
GO:0050919	0.604359	1	1	38	negative chemotaxis	BP	ENSSSCG00000029533	SEMA4G
GO:0030317	0.605613	1	1	37	sperm motility	BP	ENSSSCG00000004679	SORD
GO:0015991	0.608419	1	1	37	ATP hydrolysis coupled proton transport	BP	ENSSSCG00000012890	TCIRG1
GO:0044212	0.610001	1	4	157	transcription regulatory region DNA binding	MF	ENSSSCG00000010472,ENSSSCG00000003092,ENSSSCG00000007114,ENSSSCG00000013241	HHEX,FOXA3,FOXA2,NR1H3
GO:0008285	0.611752	1	5	207	negative regulation of cell proliferation	BP	ENSSSCG00000010452,ENSSSCG00000001912,ENSSSCG00000027114,ENSSSCG00000001858,ENSSSCG00000001089	IFIT3,PML,PODN,CIB1,GPLD1
GO:0045860	0.612013	1	1	38	positive regulation of protein kinase activity	BP	ENSSSCG00000001509	DAXX
GO:0016310	0.61259	1	8	327	phosphorylation	BP	ENSSSCG00000008820,ENSSSCG00000010456,ENSSSCG00000016459,ENSSSCG00000024351,ENSSSCG00000002009,ENSSSCG00000015276,ENSSSCG00000017864,ENSSSCG00000005587	TEC,PANK1,EPHA1,--,PCK2,ETNK2,--,NEK6
GO:0030027	0.614188	1	2	82	lamellipodium	CC	ENSSSCG00000025652,ENSSSCG00000001858	--,CIB1
GO:0045111	0.62144	1	1	36	intermediate filament cytoskeleton	CC	ENSSSCG00000009720	DDX60
GO:0042752	0.624239	1	1	37	regulation of circadian rhythm	BP	ENSSSCG00000001912	PML
GO:0030512	0.625755	1	1	36	negative regulation of transforming growth factor beta receptor signaling pathway	BP	ENSSSCG00000025876	PBLD
GO:0022008	0.627188	1	1	37	neurogenesis	BP	ENSSSCG00000025020	PCSK9
GO:0038083	0.630653	1	1	40	peptidyl-tyrosine autophosphorylation	BP	ENSSSCG00000008820	TEC
GO:0043154	0.631061	1	1	43	negative regulation of cysteine-type endopeptidase activity involved in apoptotic process	BP	ENSSSCG00000008214	FABP1
GO:0045892	0.638345	1	8	339	negative regulation of transcription, DNA-templated	BP	ENSSSCG00000001912,ENSSSCG00000010472,ENSSSCG00000001509,ENSSSCG00000011890,ENSSSCG00000006353,ENSSSCG00000026067,ENSSSCG00000007710,ENSSSCG00000013241	PML,HHEX,DAXX,NR1I2,NR1I3,TMPRSS6,MLXIPL,NR1H3
GO:0032922	0.639384	1	1	38	circadian regulation of gene expression	BP	ENSSSCG00000001912	PML
GO:0005518	0.640629	1	1	40	collagen binding	MF	ENSSSCG00000027114	PODN
GO:1903561	0.640799	1	1	37	extracellular vesicle	CC	ENSSSCG00000003834	C8B
GO:0046854	0.64082	1	1	41	phosphatidylinositol phosphorylation	BP	ENSSSCG00000010944	FBP1
GO:0030141	0.642018	1	1	43	secretory granule	CC	ENSSSCG00000013663	ANGPTL6
GO:0015629	0.645321	1	3	129	actin cytoskeleton	CC	ENSSSCG00000010454,ENSSSCG00000025652,ENSSSCG00000030408	IFIT5,--,DDX58
GO:0008092	0.648877	1	1	38	cytoskeletal protein binding	MF	ENSSSCG00000025964	TOR1A
GO:0042127	0.64963	1	4	180	regulation of cell proliferation	BP	ENSSSCG00000008820,ENSSSCG00000010472,ENSSSCG00000008977,ENSSSCG00000001858	TEC,HHEX,CXCL10,CIB1
GO:0043565	0.650405	1	11	479	sequence-specific DNA binding	MF	ENSSSCG00000010472,ENSSSCG00000003092,ENSSSCG00000011890,ENSSSCG00000000875,ENSSSCG00000023178,ENSSSCG00000006353,ENSSSCG00000027223,ENSSSCG00000013501,ENSSSCG00000001561,ENSSSCG00000007114,ENSSSCG00000013241	HHEX,FOXA3,NR1I2,NR1H4,BATF2,NR1I3,THAP1,CREB3L3,ETV7,FOXA2,NR1H3
GO:0004715	0.650943	1	1	42	non-membrane spanning protein tyrosine kinase activity	MF	ENSSSCG00000008820	TEC
GO:0030326	0.652733	1	1	41	embryonic limb morphogenesis	BP	ENSSSCG00000009919	HNF1A
GO:0007179	0.657443	1	1	41	transforming growth factor beta receptor signaling pathway	BP	ENSSSCG00000001912	PML
GO:0006469	0.657801	1	1	45	negative regulation of protein kinase activity	BP	ENSSSCG00000016459	EPHA1
GO:0043433	0.659043	1	1	41	negative regulation of sequence-specific DNA binding transcription factor activity	BP	ENSSSCG00000007114	FOXA2
GO:0030165	0.659533	1	1	40	PDZ domain binding	MF	ENSSSCG00000006693	PDZK1
GO:0050680	0.660311	1	1	41	negative regulation of epithelial cell proliferation	BP	ENSSSCG00000025876	PBLD
GO:0098779	0.661215	1	2	89	mitophagy in response to mitochondrial depolarization	BP	ENSSSCG00000005512,ENSSSCG00000008214	C5,FABP1
GO:0007623	0.663109	1	1	44	circadian rhythm	BP	ENSSSCG00000005724	SETX
GO:0007204	0.663533	1	1	44	positive regulation of cytosolic calcium ion concentration	BP	ENSSSCG00000011802	--
GO:0008104	0.664331	1	1	41	protein localization	BP	ENSSSCG00000009919	HNF1A
GO:0060271	0.666189	1	1	42	cilium morphogenesis	BP	ENSSSCG00000029571	AVIL
GO:0001755	0.669251	1	1	46	neural crest cell migration	BP	ENSSSCG00000029533	SEMA4G
GO:0042254	0.670147	1	1	43	ribosome biogenesis	BP	ENSSSCG00000005217	RCL1
GO:0030900	0.675322	1	1	43	forebrain development	BP	ENSSSCG00000010472	HHEX
GO:0051897	0.676304	1	1	45	positive regulation of protein kinase B signaling	BP	ENSSSCG00000029503	F7
GO:0016020	0.676671	1	155	6640	membrane	CC	ENSSSCG00000008995,ENSSSCG00000029652,ENSSSCG00000025437,ENSSSCG00000022033,ENSSSCG00000016058,ENSSSCG00000025964,ENSSSCG00000027269,ENSSSCG00000010455,ENSSSCG00000001341,ENSSSCG00000028484,ENSSSCG00000012070,ENSSSCG00000015616,ENSSSCG00000017262,ENSSSCG00000002313,ENSSSCG00000016459,ENSSSCG00000025652,ENSSSCG00000000046,ENSSSCG00000025835,ENSSSCG00000015356,ENSSSCG00000029434,ENSSSCG00000028299,…	LRAT,TMBIM6,--,SLC46A1,--,TOR1A,--,SLC16A12,SLA-11,CLDN1,B3GALT5,HSD11B1,SLC16A6,--,EPHA1,--,CYP2D25,--,--,SLC10A5,--,--,MET,GSTK1,--,--,FMO3,SLC6A12,--,--,ICAM2,FMO1,--,--,--,QSOX1,CRB3,--,SMPDL3B,SEMA4G,--,ASGR1,SLC39A5,CD2,AUP1,--,AQP9,HSD17B11,--,--,STX11,EVA1A,--,--,CYB5A,IFITM1,--,DGAT1,--,--,--,GPR39,--,MRC1,--,ADGRG6,SERPINA5,--,PGRMC1,--,FCGR2B,IFNLR1,ICAM3,--,--,PEX16,--,UGT2A3,SLC2A2,C…
GO:0031966	0.677203	1	1	48	mitochondrial membrane	CC	ENSSSCG00000029652	TMBIM6
GO:0008138	0.679737	1	1	46	protein tyrosine/serine/threonine phosphatase activity	MF	ENSSSCG00000025941	--
GO:0001047	0.682631	1	1	43	core promoter binding	MF	ENSSSCG00000002002	IRF9
GO:0001933	0.682957	1	1	44	negative regulation of protein phosphorylation	BP	ENSSSCG00000001858	CIB1
GO:0010008	0.683618	1	1	45	endosome membrane	CC	ENSSSCG00000011038	MRC1
GO:0051117	0.685195	1	1	46	ATPase binding	MF	ENSSSCG00000012890	TCIRG1
GO:0042981	0.685588	1	4	192	regulation of apoptotic process	BP	ENSSSCG00000001989,ENSSSCG00000008345,ENSSSCG00000014997,ENSSSCG00000010375	CIDEB,BMP10,CASP4,GDF2
GO:0046330	0.686837	1	1	45	positive regulation of JNK cascade	BP	ENSSSCG00000030658	SERPINF2
GO:0000980	0.687427	1	1	44	RNA polymerase II distal enhancer sequence-specific DNA binding	MF	ENSSSCG00000000875	NR1H4
GO:0000978	0.687943	1	5	227	RNA polymerase II core promoter proximal region sequence-specific DNA binding	MF	ENSSSCG00000010472,ENSSSCG00000023178,ENSSSCG00000007710,ENSSSCG00000007114,ENSSSCG00000013241	HHEX,BATF2,MLXIPL,FOXA2,NR1H3
GO:0019903	0.688306	1	1	44	protein phosphatase binding	MF	ENSSSCG00000016633	MET
GO:0005604	0.688934	1	1	44	basement membrane	CC	ENSSSCG00000016174	FN1
GO:0030154	0.689462	1	4	193	cell differentiation	BP	ENSSSCG00000008820,ENSSSCG00000003092,ENSSSCG00000001561,ENSSSCG00000007114	TEC,FOXA3,ETV7,FOXA2
GO:0007411	0.6903	1	2	93	axon guidance	BP	ENSSSCG00000006530,ENSSSCG00000006532	EFNA1,--
GO:0016363	0.691883	1	1	44	nuclear matrix	CC	ENSSSCG00000001912	PML
GO:0046983	0.6929	1	3	150	protein dimerization activity	MF	ENSSSCG00000009919,ENSSSCG00000009942,ENSSSCG00000007710	HNF1A,DAO,MLXIPL
GO:0031410	0.693511	1	2	90	cytoplasmic vesicle	CC	ENSSSCG00000021355,ENSSSCG00000013893	SOD1,ARRDC2
GO:0005764	0.698272	1	3	139	lysosome	CC	ENSSSCG00000011171,ENSSSCG00000025020,ENSSSCG00000012970	--,PCSK9,CTSW
GO:0034220	0.699483	1	3	155	ion transmembrane transport	BP	ENSSSCG00000017262,ENSSSCG00000004597,ENSSSCG00000004041	SLC16A6,AQP9,--
GO:0005643	0.700609	1	1	51	nuclear pore	CC	ENSSSCG00000012076	MX2
GO:0050790	0.701048	1	1	49	regulation of catalytic activity	BP	ENSSSCG00000008268	AUP1
GO:0007059	0.703825	1	1	48	chromosome segregation	BP	ENSSSCG00000005587	NEK6
GO:0008083	0.71185	1	2	114	growth factor activity	MF	ENSSSCG00000008345,ENSSSCG00000010375	BMP10,GDF2
GO:0002250	0.71203	1	1	67	adaptive immune response	BP	ENSSSCG00000008820	TEC
GO:0071456	0.712646	1	1	49	cellular response to hypoxia	BP	ENSSSCG00000008214	FABP1
GO:0007169	0.713452	1	2	100	transmembrane receptor protein tyrosine kinase signaling pathway	BP	ENSSSCG00000008820,ENSSSCG00000016459	TEC,EPHA1
GO:0004714	0.718777	1	1	48	transmembrane receptor protein tyrosine kinase activity	MF	ENSSSCG00000016459	EPHA1
GO:0008033	0.721318	1	1	50	tRNA processing	BP	ENSSSCG00000006878	DPYD
GO:0061136	0.726089	1	1	49	regulation of proteasomal protein catabolic process	BP	ENSSSCG00000000774	USP18
GO:0007067	0.72833	1	1	49	mitotic nuclear division	BP	ENSSSCG00000005587	NEK6
GO:0007286	0.729249	1	1	52	spermatid development	BP	ENSSSCG00000001858	CIB1
GO:0030183	0.729444	1	1	66	B cell differentiation	BP	ENSSSCG00000010472	HHEX
GO:0030097	0.73162	1	1	52	hemopoiesis	BP	ENSSSCG00000010472	HHEX
GO:0090305	0.734154	1	1	54	nucleic acid phosphodiester bond hydrolysis	BP	ENSSSCG00000026721	RNASE4
GO:0031234	0.734454	1	1	53	extrinsic component of cytoplasmic side of plasma membrane	CC	ENSSSCG00000008820	TEC
GO:0043025	0.735787	1	2	103	neuronal cell body	CC	ENSSSCG00000021355,ENSSSCG00000001858	SOD1,CIB1
GO:0008022	0.737505	1	2	98	protein C-terminus binding	MF	ENSSSCG00000013267,ENSSSCG00000001882	PEX16,NEIL1
GO:0003779	0.737808	1	4	201	actin binding	MF	ENSSSCG00000023578,ENSSSCG00000029571,ENSSSCG00000027609,ENSSSCG00000003374	ANG,AVIL,GC,--
GO:0006334	0.74044	1	1	71	nucleosome assembly	BP	ENSSSCG00000001509	DAXX
GO:0007049	0.741285	1	1	55	cell cycle	BP	ENSSSCG00000005587	NEK6
GO:0047485	0.743109	1	1	52	protein N-terminus binding	MF	ENSSSCG00000001509	DAXX
GO:0007050	0.745714	1	1	54	cell cycle arrest	BP	ENSSSCG00000001912	PML
GO:0019221	0.746613	1	2	128	cytokine-mediated signaling pathway	BP	ENSSSCG00000023688,ENSSSCG00000027628	IFNLR1,IL6R
GO:0006357	0.747152	1	8	393	regulation of transcription from RNA polymerase II promoter	BP	ENSSSCG00000010472,ENSSSCG00000003092,ENSSSCG00000000875,ENSSSCG00000023178,ENSSSCG00000009919,ENSSSCG00000007710,ENSSSCG00000001561,ENSSSCG00000007114	HHEX,FOXA3,NR1H4,BATF2,HNF1A,MLXIPL,ETV7,FOXA2
GO:0045454	0.748501	1	1	58	cell redox homeostasis	BP	ENSSSCG00000015535	QSOX1
GO:0045165	0.749259	1	1	54	cell fate commitment	BP	ENSSSCG00000001912	PML
GO:0031965	0.749656	1	2	103	nuclear membrane	CC	ENSSSCG00000001912,ENSSSCG00000012077	PML,MX1
GO:0030334	0.756997	1	1	55	regulation of cell migration	BP	ENSSSCG00000030408	DDX58
GO:0008134	0.758378	1	4	199	transcription factor binding	MF	ENSSSCG00000010472,ENSSSCG00000003092,ENSSSCG00000007710,ENSSSCG00000007114	HHEX,FOXA3,MLXIPL,FOXA2
GO:0000287	0.759655	1	3	162	magnesium ion binding	MF	ENSSSCG00000027169,ENSSSCG00000030315,ENSSSCG00000005587	ENOSF1,--,NEK6
GO:0002039	0.760419	1	1	55	p53 binding	MF	ENSSSCG00000001509	DAXX
GO:0003684	0.760673	1	1	54	damaged DNA binding	MF	ENSSSCG00000001882	NEIL1
GO:0051260	0.765467	1	2	110	protein homooligomerization	BP	ENSSSCG00000025964,ENSSSCG00000028484	TOR1A,CLDN1
GO:0008013	0.768512	1	1	55	beta-catenin binding	MF	ENSSSCG00000025652	--
GO:0016023	0.780781	1	1	58	cytoplasmic membrane-bounded vesicle	CC	ENSSSCG00000011640	TF
GO:0046982	0.781811	1	5	291	protein heterodimerization activity	MF	ENSSSCG00000017383,ENSSSCG00000009919,ENSSSCG00000006355,ENSSSCG00000013501,ENSSSCG00000007710	AOC3,HNF1A,APOA2,CREB3L3,MLXIPL
GO:0032482	0.782447	1	1	63	Rab protein signal transduction	BP	ENSSSCG00000016328	--
GO:0007160	0.783616	1	1	58	cell-matrix adhesion	BP	ENSSSCG00000016174	FN1
GO:0006954	0.786094	1	3	181	inflammatory response	BP	ENSSSCG00000008977,ENSSSCG00000005512,ENSSSCG00000015652	CXCL10,C5,IL10
GO:0044325	0.786253	1	1	61	ion channel binding	MF	ENSSSCG00000001858	CIB1
GO:0016567	0.788873	1	5	253	protein ubiquitination	BP	ENSSSCG00000017146,ENSSSCG00000017148,ENSSSCG00000030548,ENSSSCG00000021712,ENSSSCG00000014780	RNF213,--,--,--,TRIM21
GO:0001822	0.79085	1	1	59	kidney development	BP	ENSSSCG00000025020	PCSK9
GO:0016798	0.794635	1	1	60	hydrolase activity, acting on glycosyl bonds	MF	ENSSSCG00000001882	NEIL1
GO:0051082	0.79756	1	1	64	unfolded protein binding	MF	ENSSSCG00000000198	--
GO:0006355	0.798814	1	25	1161	regulation of transcription, DNA-templated	BP	ENSSSCG00000024333,ENSSSCG00000016057,ENSSSCG00000001912,ENSSSCG00000022547,ENSSSCG00000011130,ENSSSCG00000010472,ENSSSCG00000001509,ENSSSCG00000003092,ENSSSCG00000011890,ENSSSCG00000016262,ENSSSCG00000000875,ENSSSCG00000023178,ENSSSCG00000030108,ENSSSCG00000009919,ENSSSCG00000007618,ENSSSCG00000006353,ENSSSCG00000012853,ENSSSCG00000027223,ENSSSCG00000013501,ENSSSCG00000015782,ENSSSCG00000002002,…	--,STAT1,PML,--,--,HHEX,DAXX,FOXA3,NR1I2,SP140,NR1H4,BATF2,--,HNF1A,--,NR1I3,IRF7,THAP1,CREB3L3,IRF2,IRF9,ETV7,FOXA2,NR1H3,STAT1
GO:0005815	0.800936	1	1	61	microtubule organizing center	CC	ENSSSCG00000005587	NEK6
GO:0006874	0.801313	1	1	65	cellular calcium ion homeostasis	BP	ENSSSCG00000015105	SLC37A4
GO:0098792	0.804458	1	1	64	xenophagy	BP	ENSSSCG00000008214	FABP1
GO:0000922	0.804957	1	1	60	spindle pole	CC	ENSSSCG00000005587	NEK6
GO:0006814	0.808221	1	1	64	sodium ion transport	BP	ENSSSCG00000026423	SLC23A1
GO:0036459	0.808566	1	1	64	ubiquitinyl hydrolase activity	MF	ENSSSCG00000000774	USP18
GO:0042493	0.81049	1	1	64	response to drug	BP	ENSSSCG00000021355	SOD1
GO:0008283	0.818555	1	2	123	cell proliferation	BP	ENSSSCG00000010472,ENSSSCG00000015782	HHEX,IRF2
GO:0007346	0.818799	1	1	67	regulation of mitotic cell cycle	BP	ENSSSCG00000027223	THAP1
GO:0000981	0.827999	1	3	176	RNA polymerase II transcription factor activity, sequence-specific DNA binding	MF	ENSSSCG00000003092,ENSSSCG00000001561,ENSSSCG00000007114	FOXA3,ETV7,FOXA2
GO:0046777	0.82835	1	2	123	protein autophosphorylation	BP	ENSSSCG00000016459,ENSSSCG00000005587	EPHA1,NEK6
GO:0031175	0.830091	1	1	71	neuron projection development	BP	ENSSSCG00000025964	TOR1A
GO:0000139	0.831268	1	2	126	Golgi membrane	CC	ENSSSCG00000025770,ENSSSCG00000025291	ST6GAL1,--
GO:0000209	0.835342	1	1	69	protein polyubiquitination	BP	ENSSSCG00000014780	TRIM21
GO:0005578	0.8359	1	3	181	proteinaceous extracellular matrix	CC	ENSSSCG00000016174,ENSSSCG00000010334,ENSSSCG00000001089	FN1,SFTPD,GPLD1
GO:0043209	0.837608	1	2	129	myelin sheath	CC	ENSSSCG00000008948,ENSSSCG00000021355	ALB,SOD1
GO:0017137	0.841852	1	1	70	Rab GTPase binding	MF	ENSSSCG00000015010	EXPH5
GO:0031625	0.844445	1	3	182	ubiquitin protein ligase binding	MF	ENSSSCG00000029652,ENSSSCG00000001912,ENSSSCG00000001509	TMBIM6,PML,DAXX
GO:0007605	0.846262	1	1	72	sensory perception of sound	BP	ENSSSCG00000021355	SOD1
GO:0004843	0.848967	1	1	72	ubiquitin-specific protease activity	MF	ENSSSCG00000000774	USP18
GO:0006351	0.849642	1	7	382	transcription, DNA-templated	BP	ENSSSCG00000016057,ENSSSCG00000011890,ENSSSCG00000000875,ENSSSCG00000006353,ENSSSCG00000027223,ENSSSCG00000015782,ENSSSCG00000013241	STAT1,NR1I2,NR1H4,NR1I3,THAP1,IRF2,NR1H3
GO:0009952	0.850581	1	1	75	anterior/posterior pattern specification	BP	ENSSSCG00000010472	HHEX
GO:0016607	0.853603	1	1	72	nuclear speck	CC	ENSSSCG00000005587	NEK6
GO:0043234	0.85499	1	4	232	protein complex	CC	ENSSSCG00000008948,ENSSSCG00000002481,ENSSSCG00000021355,ENSSSCG00000009919	ALB,SERPINA5,SOD1,HNF1A
GO:0004386	0.860324	1	1	72	helicase activity	MF	ENSSSCG00000030408	DDX58
GO:0035725	0.861827	1	1	77	sodium ion transmembrane transport	BP	ENSSSCG00000001106	SLC17A4
GO:0000784	0.863026	1	1	78	nuclear chromosome, telomeric region	CC	ENSSSCG00000001912	PML
GO:0016311	0.8656	1	2	137	dephosphorylation	BP	ENSSSCG00000010944,ENSSSCG00000025941	FBP1,--
GO:0043524	0.865618	1	1	80	negative regulation of neuron apoptotic process	BP	ENSSSCG00000021355	SOD1
GO:0016579	0.86942	1	1	79	protein deubiquitination	BP	ENSSSCG00000000774	USP18
GO:0016323	0.871081	1	1	80	basolateral plasma membrane	CC	ENSSSCG00000000385	SLC39A5
GO:0007010	0.873539	1	1	79	cytoskeleton organization	BP	ENSSSCG00000029571	AVIL
GO:0008237	0.873762	1	2	139	metallopeptidase activity	MF	ENSSSCG00000000368,ENSSSCG00000014172	MMP19,--
GO:0010468	0.873825	1	2	141	regulation of gene expression	BP	ENSSSCG00000013252,ENSSSCG00000015652	F2,IL10
GO:0005802	0.877245	1	1	82	trans-Golgi network	CC	ENSSSCG00000025652	--
GO:0006396	0.877732	1	1	79	RNA processing	BP	ENSSSCG00000005217	RCL1
GO:0005882	0.87965	1	1	83	intermediate filament	CC	ENSSSCG00000000252	KRT8
GO:0016477	0.893828	1	2	147	cell migration	BP	ENSSSCG00000023578,ENSSSCG00000006530	ANG,EFNA1
GO:0005667	0.900315	1	2	147	transcription factor complex	CC	ENSSSCG00000009919,ENSSSCG00000007710	HNF1A,MLXIPL
GO:0018105	0.906311	1	1	91	peptidyl-serine phosphorylation	BP	ENSSSCG00000005587	NEK6
GO:0003714	0.906941	1	1	89	transcription corepressor activity	MF	ENSSSCG00000001509	DAXX
GO:0007420	0.907806	1	1	91	brain development	BP	ENSSSCG00000026423	SLC23A1
GO:0035335	0.907933	1	1	97	peptidyl-tyrosine dephosphorylation	BP	ENSSSCG00000025941	--
GO:0008360	0.908426	1	1	91	regulation of cell shape	BP	ENSSSCG00000013252	F2
GO:0004725	0.909678	1	1	97	protein tyrosine phosphatase activity	MF	ENSSSCG00000025941	--
GO:0016192	0.910864	1	2	158	vesicle-mediated transport	BP	ENSSSCG00000004125,ENSSSCG00000022820	STX11,VAMP8
GO:0003677	0.912169	1	21	1121	DNA binding	MF	ENSSSCG00000026336,ENSSSCG00000016057,ENSSSCG00000008948,ENSSSCG00000030408,ENSSSCG00000010472,ENSSSCG00000017416,ENSSSCG00000003092,ENSSSCG00000011890,ENSSSCG00000016262,ENSSSCG00000000875,ENSSSCG00000023178,ENSSSCG00000009919,ENSSSCG00000006353,ENSSSCG00000012853,ENSSSCG00000007508,ENSSSCG00000013501,ENSSSCG00000007710,ENSSSCG00000015782,ENSSSCG00000001561,ENSSSCG00000007114,ENSSSCG00000013241	--,STAT1,ALB,DDX58,HHEX,DHX58,FOXA3,NR1I2,SP140,NR1H4,BATF2,HNF1A,NR1I3,IRF7,ZBP1,CREB3L3,MLXIPL,IRF2,ETV7,FOXA2,NR1H3
GO:0016301	0.912282	1	5	314	kinase activity	MF	ENSSSCG00000008820,ENSSSCG00000016459,ENSSSCG00000024351,ENSSSCG00000002009,ENSSSCG00000005587	TEC,EPHA1,--,PCK2,NEK6
GO:0001077	0.913809	1	2	159	transcriptional activator activity, RNA polymerase II core promoter proximal region sequence-specific binding	MF	ENSSSCG00000000875,ENSSSCG00000013241	NR1H4,NR1H3
GO:0061630	0.919898	1	2	160	ubiquitin protein ligase activity	MF	ENSSSCG00000030548,ENSSSCG00000021712	--,--
GO:0051015	0.921971	1	1	101	actin filament binding	MF	ENSSSCG00000003374	--
GO:0005198	0.922754	1	2	169	structural molecule activity	MF	ENSSSCG00000028484,ENSSSCG00000000252	CLDN1,KRT8
GO:0005887	0.923184	1	19	1048	integral component of plasma membrane	CC	ENSSSCG00000010455,ENSSSCG00000028484,ENSSSCG00000002313,ENSSSCG00000016459,ENSSSCG00000029434,ENSSSCG00000000749,ENSSSCG00000017280,ENSSSCG00000025413,ENSSSCG00000004597,ENSSSCG00000004041,ENSSSCG00000013649,ENSSSCG00000020927,ENSSSCG00000029304,ENSSSCG00000012481,ENSSSCG00000029521,ENSSSCG00000001106,ENSSSCG00000010543,ENSSSCG00000011933,ENSSSCG00000014851	SLC16A12,CLDN1,--,EPHA1,SLC10A5,SLC6A12,ICAM2,--,AQP9,--,ICAM3,SLC2A2,STEAP3,TSPAN6,CD82,SLC17A4,ABCC2,NECTIN3,SLCO2B1
GO:0043123	0.92613	1	1	101	positive regulation of I-kappaB kinase/NF-kappaB signaling	BP	ENSSSCG00000005587	NEK6
GO:0043005	0.931761	1	2	169	neuron projection	CC	ENSSSCG00000000749,ENSSSCG00000001858	SLC6A12,CIB1
GO:0005515	0.935091	1	205	8838	protein binding	MF	ENSSSCG00000029652,ENSSSCG00000023578,ENSSSCG00000016856,ENSSSCG00000024079,ENSSSCG00000016861,ENSSSCG00000027982,ENSSSCG00000008820,ENSSSCG00000022512,ENSSSCG00000026255,ENSSSCG00000029256,ENSSSCG00000010451,ENSSSCG00000010452,ENSSSCG00000010453,ENSSSCG00000028350,ENSSSCG00000025964,ENSSSCG00000010454,ENSSSCG00000001341,ENSSSCG00000028484,ENSSSCG00000001912,ENSSSCG00000008771,ENSSSCG00000016459,…	TMBIM6,ANG,C9,--,C6,ISG15,TEC,TRDC,--,AKR1A1,IFIT2,IFIT3,IFIT1,LCAT,TOR1A,IFIT5,SLA-11,CLDN1,PML,C4orf19,EPHA1,--,--,SETX,--,ALB,--,--,A1CF,MET,MX1,SERPINF1,SERPINF2,GSTK1,RNF213,MX2,AVIL,CPN2,SLC6A12,--,ICAM2,ANKS4B,GSTM4,--,RSAD2,--,OAS1,--,TRIM21,HSH2D,CRB3,SMPDL3B,SEMA4G,--,AOC3,DDX60,ASGR1,CIDEB,CD2,AUP1,SERPINA1,USP18,ATOX1,NMI,DDX58,FBP1,--,HHEX,--,ABHD14B,STX11,PCK2,C4BPB,SULT2A1,A1BG,DAX…
GO:0016791	0.935232	1	1	109	phosphatase activity	MF	ENSSSCG00000025941	--
GO:0005856	0.93781	1	2	173	cytoskeleton	CC	ENSSSCG00000008820,ENSSSCG00000005587	TEC,NEK6
GO:0003682	0.938696	1	4	286	chromatin binding	MF	ENSSSCG00000010472,ENSSSCG00000016262,ENSSSCG00000009240,ENSSSCG00000008214	HHEX,SP140,PLAC8,FABP1
GO:0019901	0.942416	1	3	233	protein kinase binding	MF	ENSSSCG00000016459,ENSSSCG00000001509,ENSSSCG00000005587	EPHA1,DAXX,NEK6
GO:0030424	0.942851	1	1	109	axon	CC	ENSSSCG00000005724	SETX
GO:0006457	0.947219	1	1	123	protein folding	BP	ENSSSCG00000015535	QSOX1
GO:0005524	0.955548	1	25	1327	ATP binding	MF	ENSSSCG00000008820,ENSSSCG00000026336,ENSSSCG00000027050,ENSSSCG00000021274,ENSSSCG00000025964,ENSSSCG00000010456,ENSSSCG00000016459,ENSSSCG00000024351,ENSSSCG00000017146,ENSSSCG00000009882,ENSSSCG00000006733,ENSSSCG00000009720,ENSSSCG00000030408,ENSSSCG00000027127,ENSSSCG00000017416,ENSSSCG00000011653,ENSSSCG00000011393,ENSSSCG00000023379,ENSSSCG00000028912,ENSSSCG00000010543,ENSSSCG00000025593,…	TEC,--,--,--,TOR1A,PANK1,EPHA1,--,RNF213,OAS1,TTF2,DDX60,DDX58,MAP2K2,DHX58,PCCB,UBA7,UBE2L6,--,ABCC2,--,NEK6,MAT1A,TAP1,OAS2
GO:0005794	0.955725	1	9	568	Golgi apparatus	CC	ENSSSCG00000012070,ENSSSCG00000008948,ENSSSCG00000015535,ENSSSCG00000017383,ENSSSCG00000002476,ENSSSCG00000004125,ENSSSCG00000025770,ENSSSCG00000023693,ENSSSCG00000025020	B3GALT5,ALB,QSOX1,AOC3,SERPINA1,STX11,ST6GAL1,PROC,PCSK9
GO:0007268	0.957397	1	1	128	synaptic transmission	BP	ENSSSCG00000000749	SLC6A12
GO:0005925	0.9579	1	3	255	focal adhesion	CC	ENSSSCG00000025652,ENSSSCG00000013302,ENSSSCG00000015782	--,CAT,IRF2
GO:0004222	0.961191	1	1	124	metalloendopeptidase activity	MF	ENSSSCG00000000368	MMP19
GO:0000122	0.963541	1	7	482	negative regulation of transcription from RNA polymerase II promoter	BP	ENSSSCG00000010472,ENSSSCG00000000875,ENSSSCG00000026067,ENSSSCG00000007710,ENSSSCG00000006530,ENSSSCG00000001561,ENSSSCG00000013241	HHEX,NR1H4,TMPRSS6,MLXIPL,EFNA1,ETV7,NR1H3
GO:0006886	0.969431	1	3	276	intracellular protein transport	BP	ENSSSCG00000004125,ENSSSCG00000016328,ENSSSCG00000015010	STX11,--,EXPH5
GO:0035556	0.970761	1	4	334	intracellular signal transduction	BP	ENSSSCG00000008820,ENSSSCG00000026255,ENSSSCG00000020674,ENSSSCG00000016192	TEC,--,DEPDC7,--
GO:0006511	0.972946	1	1	138	ubiquitin-dependent protein catabolic process	BP	ENSSSCG00000000774	USP18
GO:0006470	0.974627	1	1	148	protein dephosphorylation	BP	ENSSSCG00000025941	--
GO:0005730	0.976426	1	7	509	nucleolus	CC	ENSSSCG00000001912,ENSSSCG00000026847,ENSSSCG00000012625,ENSSSCG00000016262,ENSSSCG00000005217,ENSSSCG00000024867,ENSSSCG00000027223	PML,ABHD14B,PGRMC1,SP140,RCL1,ISG20,THAP1
GO:0043065	0.977908	1	1	147	positive regulation of apoptotic process	BP	ENSSSCG00000001089	GPLD1
GO:0005768	0.982259	1	1	154	endosome	CC	ENSSSCG00000015010	EXPH5
GO:0004888	0.983568	1	3	337	transmembrane signaling receptor activity	MF	ENSSSCG00000004139,ENSSSCG00000011038,ENSSSCG00000013556	ADGRG6,MRC1,ADGRE1
GO:0007507	0.98396	1	1	158	heart development	BP	ENSSSCG00000008345	BMP10
GO:0004713	0.983978	1	5	409	protein tyrosine kinase activity	MF	ENSSSCG00000008820,ENSSSCG00000016459,ENSSSCG00000024351,ENSSSCG00000027127,ENSSSCG00000005587	TEC,EPHA1,--,MAP2K2,NEK6
GO:0006281	0.988048	1	1	176	DNA repair	BP	ENSSSCG00000001882	NEIL1
GO:0005654	0.98854	1	21	1246	nucleoplasm	CC	ENSSSCG00000001912,ENSSSCG00000008771,ENSSSCG00000005724,ENSSSCG00000008647,ENSSSCG00000002357,ENSSSCG00000022011,ENSSSCG00000010315,ENSSSCG00000021355,ENSSSCG00000027660,ENSSSCG00000001858,ENSSSCG00000006353,ENSSSCG00000012853,ENSSSCG00000010275,ENSSSCG00000015782,ENSSSCG00000021067,ENSSSCG00000011876,ENSSSCG00000027709,ENSSSCG00000005587,ENSSSCG00000001561,ENSSSCG00000008214,ENSSSCG00000007114	PML,C4orf19,SETX,CMPK2,ALDH6A1,NMI,ADK,SOD1,IFI44L,CIB1,NR1I3,IRF7,PCBD1,IRF2,BLVRB,DTX3L,PARP9,NEK6,ETV7,FABP1,FOXA2
GO:0000166	0.995514	1	21	1335	nucleotide binding	MF	ENSSSCG00000008820,ENSSSCG00000016459,ENSSSCG00000024351,ENSSSCG00000010431,ENSSSCG00000012077,ENSSSCG00000017146,ENSSSCG00000012076,ENSSSCG00000022011,ENSSSCG00000027127,ENSSSCG00000006919,ENSSSCG00000030801,ENSSSCG00000011653,ENSSSCG00000011393,ENSSSCG00000006924,ENSSSCG00000023379,ENSSSCG00000010543,ENSSSCG00000025593,ENSSSCG00000011874,ENSSSCG00000005587,ENSSSCG00000010337,ENSSSCG00000025618	TEC,EPHA1,--,A1CF,MX1,RNF213,MX2,NMI,MAP2K2,GBP4,GBP6,PCCB,UBA7,GBP1,UBE2L6,ABCC2,--,PARP14,NEK6,MAT1A,TAP1
GO:0005622	0.996681	1	15	1154	intracellular	CC	ENSSSCG00000026255,ENSSSCG00000001912,ENSSSCG00000016466,ENSSSCG00000014780,ENSSSCG00000001989,ENSSSCG00000027127,ENSSSCG00000029712,ENSSSCG00000005374,ENSSSCG00000020674,ENSSSCG00000016328,ENSSSCG00000014670,ENSSSCG00000007618,ENSSSCG00000030522,ENSSSCG00000016192,ENSSSCG00000001089	--,PML,GSTK1,TRIM21,CIDEB,MAP2K2,--,TRIM14,DEPDC7,--,TRIM5,--,--,--,GPLD1
GO:0007264	0.997253	1	1	242	small GTPase mediated signal transduction	BP	ENSSSCG00000016328	--
GO:0003676	0.997459	1	15	1079	nucleic acid binding	MF	ENSSSCG00000023578,ENSSSCG00000026721,ENSSSCG00000026336,ENSSSCG00000021274,ENSSSCG00000010431,ENSSSCG00000009720,ENSSSCG00000030408,ENSSSCG00000017416,ENSSSCG00000011358,ENSSSCG00000024867,ENSSSCG00000007618,ENSSSCG00000008399,ENSSSCG00000027223,ENSSSCG00000001882,ENSSSCG00000011874	ANG,RNASE4,--,--,A1CF,DDX60,DDX58,DHX58,TREX1,ISG20,--,--,THAP1,NEIL1,PARP14
GO:0015031	0.997701	1	1	248	protein transport	BP	ENSSSCG00000016328	--
GO:0004672	0.997803	1	5	534	protein kinase activity	MF	ENSSSCG00000008820,ENSSSCG00000016459,ENSSSCG00000024351,ENSSSCG00000027127,ENSSSCG00000005587	TEC,EPHA1,--,MAP2K2,NEK6
GO:0006468	0.997831	1	6	601	protein phosphorylation	BP	ENSSSCG00000008820,ENSSSCG00000016459,ENSSSCG00000024351,ENSSSCG00000027127,ENSSSCG00000011432,ENSSSCG00000005587	TEC,EPHA1,--,MAP2K2,GLYCTK,NEK6
GO:0006811	0.999173	1	2	376	ion transport	BP	ENSSSCG00000012890,ENSSSCG00000014851	TCIRG1,SLCO2B1
GO:0005634	0.999269	1	58	3342	nucleus	CC	ENSSSCG00000024333,ENSSSCG00000023578,ENSSSCG00000030300,ENSSSCG00000016057,ENSSSCG00000025964,ENSSSCG00000010456,ENSSSCG00000001912,ENSSSCG00000005724,ENSSSCG00000008948,ENSSSCG00000010431,ENSSSCG00000014780,ENSSSCG00000011130,ENSSSCG00000000774,ENSSSCG00000010472,ENSSSCG00000026847,ENSSSCG00000010315,ENSSSCG00000001509,ENSSSCG00000003092,ENSSSCG00000021355,ENSSSCG00000011890,ENSSSCG00000011358,…	--,ANG,--,STAT1,TOR1A,PANK1,PML,SETX,ALB,A1CF,TRIM21,--,USP18,HHEX,ABHD14B,ADK,DAXX,FOXA3,SOD1,NR1I2,TREX1,SP140,ACADS,NR1H4,BATF2,--,CIB1,--,HNF1A,SAMHD1,ISG20,NR1I3,IRF7,PCBD1,THAP1,KRT8,--,NEIL1,GCKR,AZGP1,ZBP1,CREB3L3,MLXIPL,IRF2,--,SERTAD1,DTX3L,PARP
GO:0004674	0.999541	1	1	291	protein serine/threonine kinase activity	MF	ENSSSCG00000005587	NEK6
GO:0043547	0.999688	1	1	316	positive regulation of GTPase activity	BP	ENSSSCG00000017704	CCL16
GO:0005813	0.999787	1	1	317	centrosome	CC	ENSSSCG00000001858	CIB1
GO:0005886	0.999893	1	39	2703	plasma membrane	CC	ENSSSCG00000016856,ENSSSCG00000010454,ENSSSCG00000027269,ENSSSCG00000001341,ENSSSCG00000028484,ENSSSCG00000025652,ENSSSCG00000017280,ENSSSCG00000007850,ENSSSCG00000003582,ENSSSCG00000017383,ENSSSCG00000004125,ENSSSCG00000025054,ENSSSCG00000011038,ENSSSCG00000023688,ENSSSCG00000016328,ENSSSCG00000005485,ENSSSCG00000020927,ENSSSCG00000021355,ENSSSCG00000012394,ENSSSCG00000013578,ENSSSCG00000011391,…	C9,IFIT5,--,SLA-11,CLDN1,--,ICAM2,ANKS4B,SMPDL3B,AOC3,STX11,EVA1A,MRC1,IFNLR1,--,AMBP,SLC2A2,SOD1,GJB1,CLEC4G,CDHR4,CIB1,SLA-7,STAP2,PCSK9,SLC23A1,TMP-CH242-74M17.2,ARRDC2,MIC-2,TMPRSS6,AZGP1,NECTIN3,EFNA1,BLVRB,--,VAMP8,TCIRG1,SLCO2B1,ADGRE1
GO:0005488	0.999964	1	1	386	binding	MF	ENSSSCG00000030108	--
GO:0044822	0.999981	1	6	855	poly(A) RNA binding	MF	ENSSSCG00000010454,ENSSSCG00000014110,ENSSSCG00000002357,ENSSSCG00000010315,ENSSSCG00000025020,ENSSSCG00000012327	IFIT5,DMGDH,ALDH6A1,ADK,PCSK9,HSD17B10
GO:0004871	1	1	7	1508	signal transducer activity	MF	ENSSSCG00000026255,ENSSSCG00000016057,ENSSSCG00000015707,ENSSSCG00000011979,ENSSSCG00000016192,ENSSSCG00000005587,ENSSSCG00000027918	--,STAT1,GPR39,GPR15,--,NEK6,STAT1
GO:0007186	1	1	7	1612	G-protein coupled receptor signaling pathway	BP	ENSSSCG00000015069,ENSSSCG00000015707,ENSSSCG00000008977,ENSSSCG00000004139,ENSSSCG00000017704,ENSSSCG00000011979,ENSSSCG00000013556	APOC3,GPR39,CXCL10,ADGRG6,CCL16,GPR15,ADGRE1
GO:0004930	1	1	4	1492	G-protein coupled receptor activity	MF	ENSSSCG00000015707,ENSSSCG00000004139,ENSSSCG00000011979,ENSSSCG00000013556	GPR39,ADGRG6,GPR15,ADGRE1
GO:0007165	1	1	9	2059	signal transduction	BP	ENSSSCG00000026255,ENSSSCG00000016057,ENSSSCG00000010472,ENSSSCG00000015707,ENSSSCG00000016328,ENSSSCG00000011979,ENSSSCG00000005211,ENSSSCG00000016192,ENSSSCG00000027918	--,STAT1,HHEX,GPR39,--,GPR15,CD274,--,STAT1

## Sheet: down-regulated in OYSM
Targets of down-regulated DELs in OYSM GO anlysis
category	over_represented_pvalue	q-value	numDEInCat	numInCat	term	ontology	DE_id	Gene_name
GO:0043565	1.7312e-06	0.0180899	12	479	sequence-specific DNA binding	MF	ENSSSCG00000014099,ENSSSCG00000002490,ENSSSCG00000021013,ENSSSCG00000014813,ENSSSCG00000016699,ENSSSCG00000028997,ENSSSCG00000015715,ENSSSCG00000021204,ENSSSCG00000016700,ENSSSCG00000016701,ENSSSCG00000016703,ENSSSCG00000013375	OTP,GSC,--,PHOX2A,--,--,EN1,--,--,HOXA7,HOXA5,MYOD1
GO:0003677	2.93771e-06	0.0180899	18	1121	DNA binding	MF	ENSSSCG00000022049,ENSSSCG00000014099,ENSSSCG00000003557,ENSSSCG00000002490,ENSSSCG00000021013,ENSSSCG00000014813,ENSSSCG00000016699,ENSSSCG00000028997,ENSSSCG00000015715,ENSSSCG00000021204,ENSSSCG00000016700,ENSSSCG00000016701,ENSSSCG00000016703,ENSSSCG00000005086,ENSSSCG00000025574,ENSSSCG00000002546,ENSSSCG00000013375,ENSSSCG00000007112	--,OTP,LIN28A,GSC,--,PHOX2A,--,--,EN1,--,--,HOXA7,HOXA5,SIX6,--,XRCC3,MYOD1,PAX1
GO:0006355	3.98309e-06	0.0180899	18	1161	regulation of transcription, DNA-templated	BP	ENSSSCG00000014099,ENSSSCG00000003557,ENSSSCG00000016754,ENSSSCG00000002490,ENSSSCG00000021013,ENSSSCG00000025164,ENSSSCG00000014813,ENSSSCG00000016699,ENSSSCG00000028997,ENSSSCG00000015715,ENSSSCG00000021204,ENSSSCG00000016700,ENSSSCG00000016701,ENSSSCG00000016703,ENSSSCG00000013375,ENSSSCG00000012793,ENSSSCG00000007112,ENSSSCG00000013399	OTP,LIN28A,AEBP1,GSC,--,--,PHOX2A,--,--,EN1,--,--,HOXA7,HOXA5,MYOD1,HCFC1,PAX1,TEAD1
GO:0045944	8.31717e-05	0.283304	12	692	positive regulation of transcription from RNA polymerase II promoter	BP	ENSSSCG00000004307,ENSSSCG00000014813,ENSSSCG00000015715,ENSSSCG00000009856,ENSSSCG00000016701,ENSSSCG00000016703,ENSSSCG00000026422,ENSSSCG00000012825,ENSSSCG00000013375,ENSSSCG00000007112,ENSSSCG00000013399,ENSSSCG00000000191	AKIRIN2,PHOX2A,EN1,NOS1,HOXA7,HOXA5,GPER1,IKBKG,MYOD1,PAX1,TEAD1,KMT2D
GO:0048704	0.0010306	1	3	42	embryonic skeletal system morphogenesis	BP	ENSSSCG00000002490,ENSSSCG00000016701,ENSSSCG00000016703	GSC,HOXA7,HOXA5
GO:0001205	0.00195563	1	2	15	transcriptional activator activity, RNA polymerase II distal enhancer sequence-specific binding	MF	ENSSSCG00000005086,ENSSSCG00000012793	SIX6,HCFC1
GO:0030315	0.00266827	1	2	12	T-tubule	CC	ENSSSCG00000009856,ENSSSCG00000023085	NOS1,STAC
GO:0071392	0.00283453	1	2	18	cellular response to estradiol stimulus	BP	ENSSSCG00000026422,ENSSSCG00000013375	GPER1,MYOD1
GO:0035329	0.00298136	1	2	17	hippo signaling	BP	ENSSSCG00000012591,ENSSSCG00000013399	AMOT,TEAD1
GO:0000978	0.00375172	1	5	227	RNA polymerase II core promoter proximal region sequence-specific DNA binding	MF	ENSSSCG00000015715,ENSSSCG00000016701,ENSSSCG00000016703,ENSSSCG00000013375,ENSSSCG00000013399	EN1,HOXA7,HOXA5,MYOD1,TEAD1
GO:0090004	0.00428841	1	2	22	positive regulation of establishment of protein localization to plasma membrane	BP	ENSSSCG00000029426,ENSSSCG00000026422	--,GPER1
GO:0070701	0.00441459	1	1	1	mucus layer	CC	ENSSSCG00000012834	--
GO:1901724	0.00441459	1	1	1	positive regulation of cell proliferation involved in kidney development	BP	ENSSSCG00000003557	LIN28A
GO:1990450	0.00441459	1	1	1	linear polyubiquitin binding	MF	ENSSSCG00000012825	IKBKG
GO:0014036	0.00441459	1	1	1	neural crest cell fate specification	BP	ENSSSCG00000002490	GSC
GO:0021623	0.00441459	1	1	1	oculomotor nerve formation	BP	ENSSSCG00000014813	PHOX2A
GO:0021642	0.00441459	1	1	1	trochlear nerve formation	BP	ENSSSCG00000014813	PHOX2A
GO:0021703	0.00441459	1	1	1	locus ceruleus development	BP	ENSSSCG00000014813	PHOX2A
GO:0048486	0.00441459	1	1	1	parasympathetic nervous system development	BP	ENSSSCG00000014813	PHOX2A
GO:0045204	0.00441459	1	1	1	MAPK export from nucleus	BP	ENSSSCG00000005039	STYX
GO:0007402	0.00441459	1	1	1	ganglion mother cell fate determination	BP	ENSSSCG00000003160	NTF4
GO:0008052	0.00441459	1	1	1	sensory organ boundary specification	BP	ENSSSCG00000003160	NTF4
GO:0061193	0.00441459	1	1	1	taste bud development	BP	ENSSSCG00000003160	NTF4
GO:0033065	0.00441459	1	1	1	Rad51C-XRCC3 complex	CC	ENSSSCG00000002546	XRCC3
GO:0098749	0.00441459	1	1	1	cerebellar neuron development	BP	ENSSSCG00000010678	NANOS1
GO:0007518	0.00441459	1	1	1	myoblast fate determination	BP	ENSSSCG00000013375	MYOD1
GO:0043503	0.00441459	1	1	1	skeletal muscle fiber adaptation	BP	ENSSSCG00000013375	MYOD1
GO:0071453	0.00441459	1	1	1	cellular response to oxygen levels	BP	ENSSSCG00000013375	MYOD1
GO:0090075	0.00441459	1	1	1	relaxation of muscle	BP	ENSSSCG00000011721	P2RY1
GO:0002695	0.00441459	1	1	1	negative regulation of leukocyte activation	BP	ENSSSCG00000026422	GPER1
GO:0010948	0.00441459	1	1	1	negative regulation of cell cycle process	BP	ENSSSCG00000026422	GPER1
GO:0070474	0.00441459	1	1	1	positive regulation of uterine smooth muscle contraction	BP	ENSSSCG00000026422	GPER1
GO:2000724	0.00441459	1	1	1	positive regulation of cardiac vascular smooth muscle cell differentiation	BP	ENSSSCG00000026422	GPER1
GO:0019046	0.00448227	1	1	1	release from viral latency	BP	ENSSSCG00000012793	HCFC1
GO:0016005	0.00484302	1	1	1	phospholipase A2 activator activity	MF	ENSSSCG00000005126	PLAA
GO:0048863	0.0054455	1	2	25	stem cell differentiation	BP	ENSSSCG00000003557,ENSSSCG00000016701	LIN28A,HOXA7
GO:0090630	0.00545287	1	2	25	activation of GTPase activity	BP	ENSSSCG00000029426,ENSSSCG00000024885	--,--
GO:0031012	0.00582839	1	4	154	extracellular matrix	CC	ENSSSCG00000016754,ENSSSCG00000022967,ENSSSCG00000007358,ENSSSCG00000003351	AEBP1,--,EMILIN3,MMP23B
GO:1901206	0.00607985	1	1	1	positive regulation of adrenergic receptor signaling pathway involved in heart process	BP	ENSSSCG00000009856	NOS1
GO:0030901	0.00729376	1	2	28	midbrain development	BP	ENSSSCG00000014813,ENSSSCG00000015715	PHOX2A,EN1
GO:0005634	0.00785243	1	25	3342	nucleus	CC	ENSSSCG00000022049,ENSSSCG00000014099,ENSSSCG00000004307,ENSSSCG00000003557,ENSSSCG00000025959,ENSSSCG00000002490,ENSSSCG00000021013,ENSSSCG00000014813,ENSSSCG00000016699,ENSSSCG00000028997,ENSSSCG00000015715,ENSSSCG00000005039,ENSSSCG00000021204,ENSSSCG00000016700,ENSSSCG00000016701,ENSSSCG00000016703,ENSSSCG00000026422,ENSSSCG00000005086,ENSSSCG00000002546,ENSSSCG00000012825,ENSSSCG00000013375,…	--,OTP,AKIRIN2,LIN28A,--,GSC,--,PHOX2A,--,--,EN1,STYX,--,--,HOXA7,HOXA5,GPER1,SIX6,XRCC3,IKBKG,MYOD1,HCFC1,PAX1,TEAD1,KMT2D
GO:0044391	0.00880989	1	1	2	ribosomal subunit	CC	ENSSSCG00000027168	--
GO:0060964	0.00880989	1	1	2	regulation of gene silencing by miRNA	BP	ENSSSCG00000003557	LIN28A
GO:0045686	0.00880989	1	1	2	negative regulation of glial cell differentiation	BP	ENSSSCG00000003557	LIN28A
GO:0021985	0.00880989	1	1	2	neurohypophysis development	BP	ENSSSCG00000014099	OTP
GO:0042756	0.00880989	1	1	2	drinking behavior	BP	ENSSSCG00000015715	EN1
GO:0060435	0.00880989	1	1	2	bronchiole development	BP	ENSSSCG00000016703	HOXA5
GO:2000818	0.00880989	1	1	2	negative regulation of myoblast proliferation	BP	ENSSSCG00000013375	MYOD1
GO:0032962	0.00880989	1	1	2	positive regulation of inositol trisphosphate biosynthetic process	BP	ENSSSCG00000026422	GPER1
GO:0071140	0.00880989	1	1	2	resolution of mitotic recombination intermediates	BP	ENSSSCG00000002546	XRCC3
GO:0060574	0.00880989	1	1	2	intestinal epithelial cell maturation	BP	ENSSSCG00000016703	HOXA5
GO:0060481	0.00880989	1	1	2	lobar bronchus epithelium development	BP	ENSSSCG00000016703	HOXA5
GO:0060764	0.00881055	1	1	2	cell-cell signaling involved in mammary gland development	BP	ENSSSCG00000016703	HOXA5
GO:0097632	0.00899077	1	1	2	extrinsic component of pre-autophagosomal structure membrane	CC	ENSSSCG00000009742	ULK1
GO:0051650	0.00909385	1	1	2	establishment of vesicle localization	BP	ENSSSCG00000012825	IKBKG
GO:0043532	0.00909851	1	1	2	angiostatin binding	MF	ENSSSCG00000012591	AMOT
GO:0003365	0.00909851	1	1	2	establishment of cell polarity involved in ameboidal cell migration	BP	ENSSSCG00000012591	AMOT
GO:0005201	0.00914127	1	2	30	extracellular matrix structural constituent	MF	ENSSSCG00000015326,ENSSSCG00000022967	COL1A2,--
GO:0014908	0.00933768	1	1	2	myotube differentiation involved in skeletal muscle regeneration	BP	ENSSSCG00000013375	MYOD1
GO:0006936	0.00935376	1	2	28	muscle contraction	BP	ENSSSCG00000009856,ENSSSCG00000023085	NOS1,STAC
GO:0002184	0.00967259	1	1	2	cytoplasmic translational termination	BP	ENSSSCG00000012317	GSPT2
GO:0051612	0.0104679	1	1	2	negative regulation of serotonin uptake	BP	ENSSSCG00000009856	NOS1
GO:0007275	0.011957	1	4	194	multicellular organismal development	BP	ENSSSCG00000015715,ENSSSCG00000016701,ENSSSCG00000016703,ENSSSCG00000007112	EN1,HOXA7,HOXA5,PAX1
GO:0003357	0.013186	1	1	3	noradrenergic neuron differentiation	BP	ENSSSCG00000014813	PHOX2A
GO:2000507	0.013186	1	1	3	positive regulation of energy homeostasis	BP	ENSSSCG00000017137	METRNL
GO:0005166	0.013186	1	1	3	neurotrophin p75 receptor binding	MF	ENSSSCG00000003160	NTF4
GO:0051055	0.013186	1	1	3	negative regulation of lipid biosynthetic process	BP	ENSSSCG00000026422	GPER1
GO:0061056	0.013186	1	1	3	sclerotome development	BP	ENSSSCG00000007112	PAX1
GO:0000003	0.013186	1	1	3	reproduction	BP	ENSSSCG00000003351	MMP23B
GO:0060480	0.013186	1	1	3	lung goblet cell differentiation	BP	ENSSSCG00000016703	HOXA5
GO:0045656	0.013186	1	1	3	negative regulation of monocyte differentiation	BP	ENSSSCG00000016701	HOXA7
GO:0043270	0.013186	1	1	3	positive regulation of ion transport	BP	ENSSSCG00000011721	P2RY1
GO:0021523	0.013186	1	1	3	somatic motor neuron differentiation	BP	ENSSSCG00000014813	PHOX2A
GO:0051425	0.013186	1	1	3	PTB domain binding	MF	ENSSSCG00000003200	NUP62
GO:1990239	0.013186	1	1	3	steroid hormone binding	MF	ENSSSCG00000026422	GPER1
GO:0043415	0.0131865	1	1	3	positive regulation of skeletal muscle tissue regeneration	BP	ENSSSCG00000013375	MYOD1
GO:0031417	0.0133638	1	1	3	NatC complex	CC	ENSSSCG00000005064	NAA30
GO:0046922	0.0133868	1	1	3	peptide-O-fucosyltransferase activity	MF	ENSSSCG00000026654	--
GO:0097629	0.0134625	1	1	3	extrinsic component of omegasome membrane	CC	ENSSSCG00000009742	ULK1
GO:0090656	0.0139039	1	1	3	t-circle formation	BP	ENSSSCG00000002546	XRCC3
GO:0008821	0.0139039	1	1	3	crossover junction endodeoxyribonuclease activity	MF	ENSSSCG00000002546	XRCC3
GO:0018444	0.0140652	1	1	3	translation release factor complex	CC	ENSSSCG00000012317	GSPT2
GO:0008344	0.0143311	1	2	40	adult locomotory behavior	BP	ENSSSCG00000015715,ENSSSCG00000003160	EN1,NTF4
GO:0060638	0.0144513	1	1	3	mesenchymal-epithelial cell signaling	BP	ENSSSCG00000016703	HOXA5
GO:0004517	0.0148613	1	1	3	nitric-oxide synthase activity	MF	ENSSSCG00000009856	NOS1
GO:0014904	0.0153393	1	1	3	myotube cell development	BP	ENSSSCG00000013375	MYOD1
GO:0007389	0.0155971	1	2	40	pattern specification process	BP	ENSSSCG00000016703,ENSSSCG00000007112	HOXA5,PAX1
GO:0009653	0.0164121	1	2	43	anatomical structure morphogenesis	BP	ENSSSCG00000002490,ENSSSCG00000022967	GSC,--
GO:0097635	0.0165914	1	1	2	extrinsic component of autophagosome membrane	CC	ENSSSCG00000009742	ULK1
GO:0060535	0.0173412	1	1	3	trachea cartilage morphogenesis	BP	ENSSSCG00000016703	HOXA5
GO:0021979	0.017543	1	1	4	hypothalamus cell differentiation	BP	ENSSSCG00000014099	OTP
GO:0045639	0.017543	1	1	4	positive regulation of myeloid cell differentiation	BP	ENSSSCG00000016703	HOXA5
GO:0033599	0.017543	1	1	4	regulation of mammary gland epithelial cell proliferation	BP	ENSSSCG00000016703	HOXA5
GO:0090336	0.017543	1	1	4	positive regulation of brown fat cell differentiation	BP	ENSSSCG00000017137	METRNL
GO:0060439	0.017543	1	1	4	trachea morphogenesis	BP	ENSSSCG00000016703	HOXA5
GO:0090543	0.0175443	1	1	4	Flemming body	CC	ENSSSCG00000003200	NUP62
GO:0060017	0.0176552	1	1	4	parathyroid gland development	BP	ENSSSCG00000007112	PAX1
GO:0045617	0.0176951	1	1	4	negative regulation of keratinocyte differentiation	BP	ENSSSCG00000016701	HOXA7
GO:0036066	0.0177429	1	1	4	protein O-linked fucosylation	BP	ENSSSCG00000026654	--
GO:1990316	0.0179312	1	1	4	ATG1/UKL1 kinase complex	CC	ENSSSCG00000009742	ULK1
GO:0051149	0.0183455	1	1	4	positive regulation of muscle cell differentiation	BP	ENSSSCG00000013375	MYOD1
GO:0046373	0.0187374	1	1	3	L-arabinose metabolic process	BP	ENSSSCG00000012835	--
GO:0046556	0.0187374	1	1	3	alpha-L-arabinofuranosidase activity	MF	ENSSSCG00000012835	--
GO:0010506	0.0188068	1	2	45	regulation of autophagy	BP	ENSSSCG00000025959,ENSSSCG00000009742	--,ULK1
GO:0016525	0.0191551	1	2	44	negative regulation of angiogenesis	BP	ENSSSCG00000016703,ENSSSCG00000012591	HOXA5,AMOT
GO:0000722	0.0194474	1	1	4	telomere maintenance via recombination	BP	ENSSSCG00000002546	XRCC3
GO:0006369	0.0216621	1	1	4	termination of RNA polymerase II transcription	BP	ENSSSCG00000025321	MAZ
GO:0030917	0.02168	1	1	4	midbrain-hindbrain boundary development	BP	ENSSSCG00000015715	EN1
GO:0000707	0.0218809	1	1	5	meiotic DNA recombinase assembly	BP	ENSSSCG00000002546	XRCC3
GO:0033063	0.0218809	1	1	5	Rad51B-Rad51C-Rad51D-XRCC2 complex	CC	ENSSSCG00000002546	XRCC3
GO:0060536	0.0218809	1	1	5	cartilage morphogenesis	BP	ENSSSCG00000016703	HOXA5
GO:0045745	0.0218809	1	1	5	positive regulation of G-protein coupled receptor protein signaling pathway	BP	ENSSSCG00000026422	GPER1
GO:0030284	0.0218814	1	1	5	estrogen receptor activity	MF	ENSSSCG00000026422	GPER1
GO:0000151	0.0218851	1	2	50	ubiquitin ligase complex	CC	ENSSSCG00000003334,ENSSSCG00000012825	UBE2J2,IKBKG
GO:0090287	0.0218932	1	1	4	regulation of cellular response to growth factor stimulus	BP	ENSSSCG00000022967	--
GO:0043576	0.0219211	1	1	5	regulation of respiratory gaseous exchange	BP	ENSSSCG00000014813	PHOX2A
GO:0002686	0.0222385	1	1	5	negative regulation of leukocyte migration	BP	ENSSSCG00000016701	HOXA7
GO:0045647	0.0223227	1	1	5	negative regulation of erythrocyte differentiation	BP	ENSSSCG00000016703	HOXA5
GO:0003747	0.0227323	1	1	5	translation release factor activity	MF	ENSSSCG00000012317	GSPT2
GO:0010870	0.0229837	1	1	5	positive regulation of receptor biosynthetic process	BP	ENSSSCG00000016703	HOXA5
GO:0043367	0.0229931	1	1	5	CD4-positive, alpha-beta T cell differentiation	BP	ENSSSCG00000007112	PAX1
GO:0043374	0.0230534	1	1	5	CD8-positive, alpha-beta T cell differentiation	BP	ENSSSCG00000007112	PAX1
GO:0042490	0.0230829	1	1	5	mechanoreceptor differentiation	BP	ENSSSCG00000003160	NTF4
GO:0018119	0.0235285	1	1	5	peptidyl-cysteine S-nitrosylation	BP	ENSSSCG00000009856	NOS1
GO:0051346	0.0235303	1	1	5	negative regulation of hydrolase activity	BP	ENSSSCG00000009856	NOS1
GO:0051926	0.0235303	1	1	5	negative regulation of calcium ion transport	BP	ENSSSCG00000009856	NOS1
GO:0007263	0.0235416	1	1	5	nitric oxide mediated signal transduction	BP	ENSSSCG00000009856	NOS1
GO:0048743	0.0261999	1	1	6	positive regulation of skeletal muscle fiber development	BP	ENSSSCG00000013375	MYOD1
GO:1900027	0.0262034	1	1	6	regulation of ruffle assembly	BP	ENSSSCG00000029426	--
GO:0030277	0.0262169	1	1	6	maintenance of gastrointestinal epithelium	BP	ENSSSCG00000012835	--
GO:0045742	0.0262356	1	1	6	positive regulation of epidermal growth factor receptor signaling pathway	BP	ENSSSCG00000026422	GPER1
GO:0070461	0.0262663	1	1	6	SAGA-type complex	CC	ENSSSCG00000012793	HCFC1
GO:0016035	0.0263956	1	1	6	zeta DNA polymerase complex	CC	ENSSSCG00000025574	--
GO:0051146	0.0265581	1	1	6	striated muscle cell differentiation	BP	ENSSSCG00000013375	MYOD1
GO:0010587	0.0265955	1	1	6	miRNA catabolic process	BP	ENSSSCG00000003557	LIN28A
GO:0030119	0.0267731	1	1	6	AP-type membrane coat adaptor complex	CC	ENSSSCG00000006762	AP4B1
GO:0040019	0.0271482	1	1	6	positive regulation of embryonic development	BP	ENSSSCG00000012591	AMOT
GO:0043534	0.0273587	1	1	6	blood vessel endothelial cell migration	BP	ENSSSCG00000012591	AMOT
GO:0050728	0.0276699	1	2	58	negative regulation of inflammatory response	BP	ENSSSCG00000026422,ENSSSCG00000017137	GPER1,METRNL
GO:0033555	0.0278297	1	1	6	multicellular organismal response to stress	BP	ENSSSCG00000009856	NOS1
GO:0003958	0.027861	1	1	6	NADPH-hemoprotein reductase activity	MF	ENSSSCG00000009856	NOS1
GO:0006809	0.0278728	1	1	6	nitric oxide biosynthetic process	BP	ENSSSCG00000009856	NOS1
GO:0043267	0.0279979	1	1	6	negative regulation of potassium ion transport	BP	ENSSSCG00000009856	NOS1
GO:0017196	0.0284485	1	1	6	N-terminal peptidyl-methionine acetylation	BP	ENSSSCG00000005064	NAA30
GO:0090267	0.0285436	1	1	6	positive regulation of mitotic cell cycle spindle assembly checkpoint	BP	ENSSSCG00000002546	XRCC3
GO:0010468	0.0287124	1	3	141	regulation of gene expression	BP	ENSSSCG00000024352,ENSSSCG00000015715,ENSSSCG00000013375	--,EN1,MYOD1
GO:0008385	0.0304999	1	1	7	IkappaB kinase complex	CC	ENSSSCG00000012825	IKBKG
GO:0044306	0.0304999	1	1	7	neuron projection terminus	CC	ENSSSCG00000013044	FLRT1
GO:0043583	0.0305073	1	1	7	ear development	BP	ENSSSCG00000002490	GSC
GO:0032809	0.0305091	1	1	7	neuronal cell body membrane	CC	ENSSSCG00000013044	FLRT1
GO:0030159	0.0305448	1	1	7	receptor signaling complex scaffold activity	MF	ENSSSCG00000003200	NUP62
GO:0043069	0.0305561	1	1	7	negative regulation of programmed cell death	BP	ENSSSCG00000003200	NUP62
GO:1901385	0.0307773	1	1	7	regulation of voltage-gated calcium channel activity	BP	ENSSSCG00000023085	STAC
GO:0035879	0.030811	1	1	7	plasma membrane lactate transport	BP	ENSSSCG00000017215	SLC16A5
GO:0035264	0.0322519	1	2	61	multicellular organism growth	BP	ENSSSCG00000015715,ENSSSCG00000016703	EN1,HOXA5
GO:0048644	0.0325881	1	1	7	muscle organ morphogenesis	BP	ENSSSCG00000002490	GSC
GO:0010586	0.0328356	1	1	7	miRNA metabolic process	BP	ENSSSCG00000003557	LIN28A
GO:0001077	0.0346617	1	3	159	transcriptional activator activity, RNA polymerase II core promoter proximal region sequence-specific binding	MF	ENSSSCG00000016701,ENSSSCG00000016703,ENSSSCG00000013399	HOXA7,HOXA5,TEAD1
GO:0000150	0.0347812	1	1	8	recombinase activity	MF	ENSSSCG00000002546	XRCC3
GO:0042148	0.0347812	1	1	8	strand invasion	BP	ENSSSCG00000002546	XRCC3
GO:0004862	0.0347812	1	1	8	cAMP-dependent protein kinase inhibitor activity	MF	ENSSSCG00000022488	--
GO:0098735	0.0347911	1	1	4	positive regulation of the force of heart contraction	BP	ENSSSCG00000009856	NOS1
GO:0060484	0.0348042	1	1	8	lung-associated mesenchyme development	BP	ENSSSCG00000016703	HOXA5
GO:0031369	0.0350222	1	1	8	translation initiation factor binding	MF	ENSSSCG00000003557	LIN28A
GO:1990403	0.0351103	1	1	8	embryonic brain development	BP	ENSSSCG00000015715	EN1
GO:0004689	0.0352564	1	1	8	phosphorylase kinase activity	MF	ENSSSCG00000021233	--
GO:0005964	0.0352564	1	1	8	phosphorylase kinase complex	CC	ENSSSCG00000021233	--
GO:0015129	0.0352894	1	1	8	lactate transmembrane transporter activity	MF	ENSSSCG00000017215	SLC16A5
GO:0070688	0.0353978	1	1	8	MLL5-L complex	CC	ENSSSCG00000012793	HCFC1
GO:1990138	0.035472	1	1	8	neuron projection extension	BP	ENSSSCG00000013044	FLRT1
GO:0005516	0.0356071	1	2	61	calmodulin binding	MF	ENSSSCG00000009856,ENSSSCG00000021233	NOS1,--
GO:0042276	0.0356324	1	1	8	error-prone translesion synthesis	BP	ENSSSCG00000025574	--
GO:0043995	0.0356829	1	1	8	histone acetyltransferase activity (H4-K5 specific)	MF	ENSSSCG00000012793	HCFC1
GO:0043996	0.0356829	1	1	8	histone acetyltransferase activity (H4-K8 specific)	MF	ENSSSCG00000012793	HCFC1
GO:0046972	0.0356829	1	1	8	histone acetyltransferase activity (H4-K16 specific)	MF	ENSSSCG00000012793	HCFC1
GO:0071385	0.035768	1	1	8	cellular response to glucocorticoid stimulus	BP	ENSSSCG00000013375	MYOD1
GO:0006474	0.0358563	1	1	8	N-terminal protein amino acid acetylation	BP	ENSSSCG00000005064	NAA30
GO:0031284	0.0364203	1	1	8	positive regulation of guanylate cyclase activity	BP	ENSSSCG00000009856	NOS1
GO:0048471	0.0366489	1	4	268	perinuclear region of cytoplasm	CC	ENSSSCG00000013044,ENSSSCG00000010678,ENSSSCG00000026422,ENSSSCG00000002546	FLRT1,NANOS1,GPER1,XRCC3
GO:0017056	0.0367875	1	1	8	structural constituent of nuclear pore	MF	ENSSSCG00000003200	NUP62
GO:0006941	0.037144	1	1	8	striated muscle contraction	BP	ENSSSCG00000009856	NOS1
GO:0060644	0.0373018	1	1	8	mammary gland epithelial cell differentiation	BP	ENSSSCG00000016703	HOXA5
GO:0010631	0.0381882	1	1	6	epithelial cell migration	BP	ENSSSCG00000010678	NANOS1
GO:0042074	0.0387313	1	1	6	cell migration involved in gastrulation	BP	ENSSSCG00000012591	AMOT
GO:0021879	0.0390438	1	1	9	forebrain neuron differentiation	BP	ENSSSCG00000014099	OTP
GO:0014902	0.0390588	1	1	9	myotube differentiation	BP	ENSSSCG00000013375	MYOD1
GO:0023019	0.0391851	1	1	9	signal transduction involved in regulation of gene expression	BP	ENSSSCG00000002490	GSC
GO:0035589	0.0392559	1	1	9	G-protein coupled purinergic nucleotide receptor signaling pathway	BP	ENSSSCG00000011721	P2RY1
GO:0045028	0.0392559	1	1	9	G-protein coupled purinergic nucleotide receptor activity	MF	ENSSSCG00000011721	P2RY1
GO:0019985	0.0393144	1	1	9	translesion synthesis	BP	ENSSSCG00000025574	--
GO:0031931	0.0394936	1	1	8	TORC1 complex	CC	ENSSSCG00000021150	--
GO:0045909	0.0410749	1	1	9	positive regulation of vasodilation	BP	ENSSSCG00000009856	NOS1
GO:0042059	0.0410909	1	1	9	negative regulation of epidermal growth factor receptor signaling pathway	BP	ENSSSCG00000003200	NUP62
GO:0004596	0.0412631	1	1	9	peptide alpha-N-acetyltransferase activity	MF	ENSSSCG00000005064	NAA30
GO:0001501	0.0422172	1	2	70	skeletal system development	BP	ENSSSCG00000016703,ENSSSCG00000007112	HOXA5,PAX1
GO:0006312	0.0432878	1	1	10	mitotic recombination	BP	ENSSSCG00000002546	XRCC3
GO:0003016	0.0433261	1	1	10	respiratory system process	BP	ENSSSCG00000016703	HOXA5
GO:0031123	0.0434183	1	1	10	RNA 3'-end processing	BP	ENSSSCG00000003557	LIN28A
GO:0071375	0.0436224	1	1	10	cellular response to peptide hormone stimulus	BP	ENSSSCG00000026422	GPER1
GO:0043254	0.044012	1	1	10	regulation of protein complex assembly	BP	ENSSSCG00000012793	HCFC1
GO:0009952	0.0440221	1	2	75	anterior/posterior pattern specification	BP	ENSSSCG00000016701,ENSSSCG00000016703	HOXA7,HOXA5
GO:0034045	0.0440964	1	1	10	pre-autophagosomal structure membrane	CC	ENSSSCG00000009742	ULK1
GO:0035198	0.0447416	1	1	10	miRNA binding	MF	ENSSSCG00000003557	LIN28A
GO:0045776	0.0449125	1	1	10	negative regulation of blood pressure	BP	ENSSSCG00000009856	NOS1
GO:0014850	0.0456162	1	1	7	response to muscle activity	BP	ENSSSCG00000017137	METRNL
GO:0030518	0.0480463	1	1	11	intracellular steroid hormone receptor signaling pathway	BP	ENSSSCG00000026422	GPER1
GO:0031625	0.0481721	1	3	182	ubiquitin protein ligase binding	MF	ENSSSCG00000003334,ENSSSCG00000012825,ENSSSCG00000013375	UBE2J2,IKBKG,MYOD1
GO:0045445	0.0484082	1	1	11	myoblast differentiation	BP	ENSSSCG00000013375	MYOD1
GO:0007520	0.0485226	1	1	11	myoblast fusion	BP	ENSSSCG00000013375	MYOD1
GO:0043984	0.048532	1	1	11	histone H4-K16 acetylation	BP	ENSSSCG00000012793	HCFC1
GO:0048188	0.0488182	1	1	11	Set1C/COMPASS complex	CC	ENSSSCG00000012793	HCFC1
GO:0001894	0.0490197	1	1	11	tissue homeostasis	BP	ENSSSCG00000010678	NANOS1
GO:0071333	0.0491103	1	1	11	cellular response to glucose stimulus	BP	ENSSSCG00000026422	GPER1
GO:0002028	0.0491198	1	1	11	regulation of sodium ion transport	BP	ENSSSCG00000009856	NOS1
GO:0043524	0.0497258	1	2	80	negative regulation of neuron apoptotic process	BP	ENSSSCG00000015715,ENSSSCG00000003160	EN1,NTF4
GO:0031054	0.0500608	1	1	11	pre-miRNA processing	BP	ENSSSCG00000003557	LIN28A
GO:0060749	0.051729	1	1	12	mammary gland alveolus development	BP	ENSSSCG00000016703	HOXA5
GO:0001953	0.0519982	1	1	9	negative regulation of cell-matrix adhesion	BP	ENSSSCG00000016701	HOXA7
GO:0007586	0.0521026	1	1	12	digestion	BP	ENSSSCG00000013092	PGA5
[truncated: 361 more rows]
