# Supplementary material for: Comprehensive transcriptional landscape of porcine cardiac and skeletal muscles reveals differences of aging
Source: Oncotarget. 2017 Dec 15;9(2):1524–41. doi: 10.18632/oncotarget.23290 (PMC5788579; doi:10.18632/oncotarget.23290)
Supplement: Supplementary file 9 [file oncotarget-09-1524-s009.xlsx]

## Sheet: cardiac muscle
co-expression DEMs and DECs in cardiac muscle
miRNA	circRNA	Pearson correlation	p-value
ssc-miR-7136-5p	circRNA003476	0.84684	2.85543e-07
ssc-miR-7136-5p	circRNA010340	0.803902	4.7678e-06
ssc-miR-7136-5p	circRNA010618	0.854894	1.49626e-07
miR-1-3p	circRNA005698	0.89703	1.89507e-09
miR-33b-5p	circRNA005698	0.932346	4.82528e-12
miR-190a-5p	circRNA005698	0.868347	4.53586e-08
miR-29b-3p	circRNA005698	0.834469	7.09396e-07
ssc-miR-190a	circRNA005698	0.868347	4.53586e-08
ssc-miR-7136-3p	circRNA003476	0.83058	9.27109e-07
ssc-miR-545-5p	circRNA005698	0.885681	7.5316e-09
ssc-miR-1	circRNA005698	0.897101	1.87788e-09

## Sheet: skeletal muscle
co-expression DEMs and DECs in skeletal muscle
miRNA	circRNA	Pearson correlation	p-value
ssc-miR-885-5p	circRNA003597	0.881586	1.18635e-08
ssc-miR-885-5p	circRNA003899	0.915535	1.23608e-10
ssc-miR-885-5p	circRNA003902	0.939473	8.83936e-13
ssc-miR-885-5p	circRNA008077	0.921785	4.10332e-11
ssc-miR-885-5p	circRNA020859	0.952203	2.04582e-14
ssc-miR-369	circRNA014844	0.815129	2.48787e-06
ssc-miR-1249	circRNA020432	0.954232	9.99482e-15
miR-376c-3p	circRNA011308	0.927167	1.44832e-11
miR-376c-3p	circRNA014844	0.86839	4.51873e-08
miR-376c-3p	circRNA018401	0.880759	1.29771e-08
miR-136-3p	circRNA014844	0.86578	5.76592e-08
ssc-miR-196b-5p	circRNA011308	0.993826	1.02628e-32
ssc-miR-196b-5p	circRNA014844	0.819143	1.9467e-06
ssc-miR-196b-5p	circRNA018401	0.939757	8.20561e-13
ssc-miR-196b-5p	circRNA020839	0.860392	9.35742e-08
ssc-miR-124a	circRNA020432	0.821939	1.63312e-06
novel:GL894231.1_34508	circRNA011308	0.863328	7.20781e-08
novel:GL894231.1_34508	circRNA014844	0.850851	2.08144e-07
novel:GL894231.1_34508	circRNA018401	0.821447	1.68455e-06
ssc-miR-323	circRNA020432	0.851103	2.04006e-07
miR-376b-3p	circRNA003335	0.802899	5.03979e-06
miR-376b-3p	circRNA011308	0.994542	4.79521e-34
miR-376b-3p	circRNA014844	0.830324	9.43568e-07
miR-376b-3p	circRNA018401	0.931718	5.54632e-12
miR-376b-3p	circRNA020839	0.890498	4.28785e-09
novel:GL893425.2_32991	circRNA010216	0.919196	6.56146e-11
novel:GL893425.2_32991	circRNA020856	0.915573	1.22781e-10
ssc-miR-493-3p	circRNA011308	0.898516	1.55821e-09
ssc-miR-493-3p	circRNA014844	0.828807	1.04436e-06
ssc-miR-493-3p	circRNA018401	0.862306	7.8975e-08
miR-29b-3p	circRNA003597	0.868394	4.51873e-08
miR-29b-3p	circRNA003902	0.840778	4.51213e-07
miR-29b-3p	circRNA007446	0.848467	2.51442e-07
miR-29b-3p	circRNA008077	0.801729	5.37518e-06
miR-29b-3p	circRNA020859	0.90261	8.92888e-10
novel:JH118931.1_33546	circRNA003596	0.827072	1.1722e-06
novel:JH118931.1_33546	circRNA003597	0.840177	4.71529e-07
novel:JH118931.1_33546	circRNA003902	0.807298	3.93677e-06
novel:JH118931.1_33546	circRNA007446	0.851826	1.92338e-07
novel:JH118931.1_33546	circRNA020859	0.885354	7.81891e-09
novel:GL894231.1_34489	circRNA014844	0.837461	5.74168e-07
miR-369-3p	circRNA014844	0.815129	2.48787e-06
miR-329-3p	circRNA020432	0.818454	2.03167e-06
miR-493-5p	circRNA011308	0.946211	1.38263e-13
miR-493-5p	circRNA014844	0.842156	4.07401e-07
miR-493-5p	circRNA018401	0.94296	3.50027e-13
miR-660-5p	circRNA011598	0.863677	6.98386e-08
miR-377-3p	circRNA011308	0.895842	2.20993e-09
miR-377-3p	circRNA018401	0.876192	2.09683e-08
ssc-miR-29c	circRNA003597	0.904994	6.36764e-10
ssc-miR-29c	circRNA003899	0.96031	9.01628e-16
ssc-miR-29c	circRNA003902	0.958574	1.87607e-15
ssc-miR-29c	circRNA008077	0.960991	6.6981e-16
ssc-miR-29c	circRNA008751	0.876585	2.01246e-08
ssc-miR-29c	circRNA020859	0.92711	1.46602e-11
ssc-miR-935	circRNA020432	0.866781	5.25574e-08
miR-1249-3p	circRNA020432	0.954232	9.99482e-15
ssc-miR-136	circRNA011308	0.966064	5.84853e-17
ssc-miR-136	circRNA014844	0.903385	8.00189e-10
ssc-miR-136	circRNA018401	0.906301	5.26183e-10
ssc-miR-136	circRNA020839	0.840587	4.57561e-07
miR-543	circRNA020432	0.810032	3.36439e-06
novel:17_13714	circRNA003596	0.812104	2.98045e-06
novel:17_13714	circRNA003597	0.882329	1.09439e-08
novel:17_13714	circRNA003899	0.972708	1.09683e-18
novel:17_13714	circRNA003902	0.963406	2.20324e-16
novel:17_13714	circRNA008077	0.971748	2.08688e-18
novel:17_13714	circRNA008751	0.820743	1.76159e-06
novel:17_13714	circRNA020859	0.918939	6.87078e-11
